# Supplementary material for: Adaptation of the transcriptional response to resistance exercise over 4 weeks of daily training
Source: FASEB J. 2022 Dec 5;37(1):e22686. doi: 10.1096/fj.202201418R (PMC13281843; doi:10.1096/fj.202201418R)
Supplement: Supplementary file 1 — Appendix S1 [file FSB2-37-e22686-s003.xlsx]

## Sheet: DESeq2 Normalized
	Name	7SK.281-201>7SK	A3galt2-201>A3galt2	AABR07000222.1-201>AABR07000222.1	AABR07000398.1-201>AABR07000398.1	AABR07001064.1-201>AABR07001064.1	AABR07001068.1-201>AABR07001068.1	AABR07001099.1-201>AABR07001099.1	AABR07001099.2-201>AABR07001099.2	AABR07001382.1-201>AABR07001382.1	AABR07001382.1-206>AABR07001382.1	AABR07001389.1-201>AABR07001389.1	AABR07001435.1-201>AABR07001435.1	AABR07001512.1-201>AABR07001512.1	AABR07001519.1-201>AABR07001519.1	AABR07001896.1-201>AABR07001896.1	AABR07001902.1-201>AABR07001902.1	AABR07001905.2-201>AABR07001905.2	AABR07001910.1-201>AABR07001910.1	AABR07001926.3-201>AABR07001926.3	AABR07002065.2-201>AABR07002065.2	AABR07002493.1-201>AABR07002493.1	AABR07002546.1-201>AABR07002546.1	AABR07002627.1-201>AABR07002627.1	AABR07002677.1-201>AABR07002677.1	AABR07002683.1-201>AABR07002683.1	AABR07002768.1-201>AABR07002768.1	AABR07002774.1-201>AABR07002774.1	AABR07002774.2-201>AABR07002774.2	AABR07002870.1-201>AABR07002870.1	AABR07002893.1-201>AABR07002893.1	AABR07002896.1-201>AABR07002896.1	AABR07002938.1-201>AABR07002938.1	AABR07002945.1-201>AABR07002945.1	AABR07002969.1-201>AABR07002969.1	AABR07003173.1-201>AABR07003173.1	AABR07003176.1-201>AABR07003176.1	AABR07003500.1-201>AABR07003500.1	AABR07003509.1-201>AABR07003509.1	AABR07003537.1-201>AABR07003537.1	AABR07004112.1-201>AABR07004112.1	AABR07004269.3-201>AABR07004269.3	AABR07004269.3-202>AABR07004269.3	AABR07004992.1-201>AABR07004992.1	AABR07005031.1-201>AABR07005031.1	AABR07005506.1-201>AABR07005506.1	AABR07005533.1-201>AABR07005533.1	AABR07005588.1-201>AABR07005588.1	AABR07005618.1-201>AABR07005618.1
02 Days	257L	0.750467	31.3498	89.4744	308.273	92.8791	10.4499	53.9913	26.9957	323.714	445.226	39.1873	25.1397	13.5565	27.9742	12.1916	80.2844	37.4456	5.22497	2.61248	13.9332	4.94742	60.5948	182.874	30.5493	341.162	145.906	13.0624	22.1185	14.8041	9.56882	14.8041	140.392	6.09579	29.6081	6.563	49.6372	19.9706	29.7021	114.384	340.008	90.3042	77.1893	56.2979	16.573	152.395	42.9807	172.424	3.48331
02 Days	258L	7.93343	57.297	77.3493	346.426	66.4292	11.4594	31.7337	24.6818	356.807	213.519	28.2077	28.1515	16.1016	6.71896	14.9854	132.174	29.0892	2.64448	4.40746	9.69641	5.23295	54.704	153.661	24.6277	372.592	128.284	5.28895	16.2345	6.17044	5.28327	6.17044	115.43	8.81492	22.9188	12.1027	34.3782	9.69641	37.0989	62.439	236.086	102.991	58.939	39.025	45.0947	181.587	54.9386	137.513	8.81492
02 Days	259L	7.16431	35.0537	91.5937	371.209	73.5166	7.19049	44.9406	23.3691	369.383	275.964	28.762	13.4822	16.0762	13.5879	7.19049	112.865	32.3572	0.898812	0.898812	6.29168	3.48924	57.6742	190.332	29.7538	392.805	131.249	6.29168	18.184	9.43752	0.403515	9.43752	114.955	0.898812	19.7739	15.4268	55.7263	15.4215	24.6629	77.8354	302.202	84.888	43.0106	53.3542	21.6775	146.506	62.8443	150.102	16.1786
10 Days	260L	4.5995	46.9171	89.676	533.567	96.9612	9.19943	31.2781	25.7584	332.466	367.611	39.5576	14.7191	11.808	23.146	11.0393	81.3918	30.3581	1.83989	4.59972	5.51966	2.21544	46.1063	147.43	28.6692	335.038	125.01	12.8792	24.8062	6.89957	4.59478	6.89957	136.556	4.59972	32.198	19.1087	40.4775	8.74497	27.6779	132.405	292.381	83.2153	64.463	51.9498	3.96646	151.999	80.9411	165.59	12.8792
10 Days	261L	9.71753	47.6159	85.0578	620.95	80.1579	4.85876	30.1243	26.2373	357.217	325.925	46.6441	12.6328	18.2575	19.6777	2.91526	94.5317	45.6724	5.83052	5.83052	7.77402	8.60473	55.8585	121.936	26.183	390.077	136.662	14.5763	19.3058	7.77402	2.91213	7.77402	105.219	3.88701	33.0396	11.455	26.2373	12.8228	17.5303	93.2608	290.692	84.8863	59.5235	59.5994	1.41184	160.339	69.0615	121.469	10.6893
10 Days	262L	3.6064	45.9815	78.5995	336.296	78.2012	7.21279	51.3911	13.524	284.88	382.301	50.4895	14.4256	13.4512	7.84299	17.1304	87.6932	29.7528	6.31119	5.40959	6.49532	2.06117	70.0318	156.871	27.1522	316.174	153.4	9.91759	37.149	12.1371	9.90694	12.1371	127.213	0.901599	16.2288	10.6182	43.2767	18.4358	31.6761	133.171	295.699	141.754	79.1753	43.5894	8.04083	111.798	68.4521	139.748	8.11439
20 Days	263L	7.42609	33.9478	119.202	443.444	77.9164	5.30435	55.1652	33.9478	330.821	307.823	78.5044	16.9739	19.5897	21.4452	18.0348	64.0963	32.887	2.12174	3.18261	10.6087	5.30435	39.6431	163.833	57.5442	378.004	152.989	7.42609	17.6633	12.2	13.7765	12.2	103.716	2.12174	45.6174	14.6873	37.1304	17.4393	27.6478	95.336	286.579	161.288	65.0245	87.919	48.8815	160.191	70.1836	124.122	5.30435
20 Days	264L	5.51622	53.3408	72.3623	490.183	75.232	13.795	55.1801	24.8311	391.252	327.929	40.4654	8.27702	17.2245	19.2294	5.51801	88.8011	34.0277	3.67867	7.35735	7.35735	7.03859	51.1136	136.623	18.0165	287.47	114.243	8.27702	13.7599	7.35735	8.26813	7.35735	82.6851	3.67867	24.8311	16.4461	36.7867	4.59834	15.6669	114.295	298.411	106.232	57.5411	63.7218	30.8125	116.518	38.907	133.352	6.43768
20 Days	265L	14.1458	33.5995	95.68	373.131	69.9059	12.3787	83.1144	25.6417	346.943	348.035	58.3569	18.5681	21.0894	24.7189	9.72616	44.3704	48.6308	7.07357	9.72616	6.18937	2.36573	57.1959	182.613	29.5182	307.916	146.833	13.4591	30.1883	11.4945	5.29948	11.4945	119.944	6.18937	27.4101	14.3219	61.0095	6.37666	26.5875	137.16	370.422	142.481	69.557	55.9077	13.9713	129.093	66.2077	163.576	11.4945
30 Days	267L	3.08856	40.1513	62.7968	521.967	91.8906	10.2952	62.8007	18.5314	340.177	365.044	53.535	22.6494	22.4466	25.969	14.4133	66.264	53.535	7.20664	6.17712	12.3542	14.5567	67.63	141.52	26.6957	359.48	126.499	13.3838	36.769	7.7212	15.4262	7.7212	91.7166	4.11808	31.9151	9.75205	63.8302	11.2347	26.057	183.322	354.036	86.7654	51.7387	74.4404	46.462	123.542	78.8993	136.926	7.20664
30 Days	268L	14.6192	25.0616	117.11	515.85	76.232	14.6192	80.4058	25.0616	256.623	276.98	57.4327	19.8404	17.818	37.571	20.8846	71.2785	45.9462	9.39808	4.17693	8.35385	8.08416	73.255	201.537	64.6975	393.126	157.99	11.4865	21.8862	13.0529	6.25866	13.0529	119.834	4.17693	33.4154	11.2346	63.6981	10.899	24.048	131.901	399.211	151.761	91.1658	111.887	22.3647	147.592	53.97	142.016	7.30962
30 Days	275L	16.3859	20.7554	98.2305	684.93	97.4524	13.1087	96.1305	30.587	365.469	440.716	55.712	31.6794	17.0922	27.4849	8.73914	50.4925	55.712	13.1087	12.0163	7.64674	8.46175	43.1148	258.859	36.5905	364.892	204.589	8.73914	28.1977	10.097	5.45609	10.097	167.694	2.18478	25.125	17.0564	66.6359	9.83153	29.5536	166.478	360.681	143.431	61.9819	101.835	27.5742	146.58	66.5694	148.565	6.55435
2Control	257R	6.56621	23.4507	79.1882	328.31	60.4511	14.0704	75.0424	30.0169	352.562	344.394	31.893	17.8226	20.523	15.6528	8.44226	76.7119	45.0254	2.81409	7.6655	10.3183	6.42253	48.936	194.172	37.8154	307.999	120.856	22.5127	38.4452	17.3535	10.3072	17.3535	120.037	4.69015	24.3888	11.9941	68.4761	14.6171	38.5699	111.468	347.217	79.0664	69.7993	86.4425	7.45597	142.774	71.3821	203.552	7.50424
2Control	258R	16.4056	9.22814	126.315	331.188	42.6184	15.3802	46.1407	33.8365	395.975	170.018	32.8112	20.507	25.4111	15.3798	9.22814	98.0272	27.6844	2.0507	6.1521	6.1521	5.25481	53.0643	182.945	36.1919	424.043	135.981	9.22814	23.9085	8.71547	8.19399	8.71547	102.884	4.1014	19.4816	11.8267	86.1293	14.4354	20.5501	83.3423	292.991	81.9663	52.2426	101.796	14.5934	164.254	87.8161	186.614	12.3042
2Control	259R	7.30176	17.4061	103.325	333.464	54.6463	13.7416	57.7149	35.7282	325.41	397.4	32.9799	16.49	21.3117	18.3847	18.3222	80.2448	39.3927	5.49665	6.41276	9.16109	7.34177	52.9678	181.93	36.0898	302.835	132.033	11.9094	37.6485	14.6577	10.0664	14.6577	142.732	0.916109	33.896	13.8312	63.2115	9.09025	25.6972	124.837	296.873	76.9107	43.3427	91.2168	10.0996	145.834	62.1439	199.712	13.7416
10Control	260R	6.75	21.0938	97.0129	351	61.5769	10.9688	57.375	34.5938	322.359	218.484	35.4375	11.8125	24.8436	12.9001	16.875	78.258	43.0313	0.84375	4.21875	8.4375	2.49341	63.6436	174.791	45.917	437.376	176.384	9.28125	15.8879	14.3438	4.21422	14.3438	114.489	3.375	23.625	12.875	84.375	10.125	49.912	91.7089	301.078	135.989	71.7687	99.2988	2.79474	124.167	57.0057	183.938	8.4375
10Control	261R	10.4289	21.8059	107.05	370.701	77.0291	9.48084	82.4833	27.4944	373.972	427.158	41.7157	23.5595	13.2373	28.4424	19.9098	79.9578	59.7293	1.89617	5.6885	7.58467	5.63063	59.1769	190.591	36.3736	347.074	143.737	4.74042	27.1733	9.48084	17.0472	9.48084	123.142	0.948084	29.3906	11.4139	60.6774	3.06274	34.4594	120.423	384.668	92.2455	78.368	77.4607	13.4807	130.836	83.1533	195.305	14.2213
10Control	262R	5.67629	21.7591	90.3856	280.03	62.191	18.921	90.8206	27.4354	298.92	454.134	35.9498	26.4893	24.0456	16.4089	17.9749	77.1484	41.6261	1.8921	6.62234	9.96427	4.39307	83.3361	191.907	37.1653	305.907	132.722	3.78419	40.1553	9.9335	11.6095	9.9335	148.889	1.8921	30.2735	13.0678	53.9247	8.51443	43.6362	138.259	304.641	98.6104	61.4663	79.8176	2.52838	113.711	42.874	163.666	7.56838
20Control	263R	5.69006	18.0185	96.9677	316.747	74.6789	34.1404	99.576	31.2953	434.78	564.77	35.0887	18.9669	13.1811	42.586	18.0185	86.7356	42.6754	8.53509	14.2251	18.9669	8.42287	64.2229	265.26	41.3312	314.169	136.288	6.6384	32.4698	10.9058	4.73662	10.9058	152.202	2.84503	33.192	12.1774	76.8158	4.74172	29.6975	149.147	368.127	95.3646	63.3172	92.3534	4.21072	126.308	53.6256	135.613	14.2251
20Control	264R	6.58041	15.981	86.9604	306.459	76.652	25.3816	78.9649	33.8421	531.944	568.864	29.1418	15.0409	10.362	27.2863	10.3406	73.8121	45.1228	5.64035	5.64035	10.3406	3.62415	73.3298	178.088	38.8261	308.609	144.902	7.52047	38.6636	15.7666	0.00762699	15.7666	109.214	1.88012	32.9021	18.3022	73.3246	14.2092	23.5514	140.354	358.241	89.1303	48.8019	60.0426	6.41188	125.028	62.8903	165.45	17.8611
20Control	265R	6.16717	21.5926	75.1954	468.867	72.1226	8.22574	86.3703	30.8465	288.789	462.838	35.9876	20.5644	16.0819	31.4581	25.7054	75.5001	54.4955	5.14109	10.2822	12.3035	11.2827	49.9864	235.238	53.4626	408.088	151.07	8.32672	38.1471	9.76807	14.3796	9.76807	155.151	4.11287	21.5926	21.7032	69.9188	11.6672	37.0755	110.592	387.981	107.021	63.6956	70.683	0.0736267	118.64	104.269	178.91	17.4797
30Control	267R	23.601	26.0853	99.1557	514.254	70.3951	14.9059	105.583	21.1167	292.44	338.576	26.0853	12.1726	25.3255	38.5067	21.1167	73.539	58.3815	12.4216	9.93727	11.1794	9.57513	68.099	306.317	42.6407	326.503	133.741	2.53289	23.4657	13.0425	21.094	13.0425	140.883	6.21079	24.8432	22.7265	74.5295	17.3902	33.6137	156.214	337.855	111.833	63.5654	111.192	0.000105798	134.588	74.02	132.911	9.93727
30Control	268R	8.84073	19.1549	103.977	400.78	87.914	17.6815	88.4073	36.8364	279.949	390.473	50.0975	22.1018	17.6173	24.1784	25.0487	47.4638	48.624	4.42036	25.0487	10.3142	7.01326	66.3986	277.62	35.344	423.482	155.771	7.36727	34.51	14.7345	17.6625	14.7345	156.959	2.94691	32.416	13.2593	61.8851	5.89382	23.6139	140.125	405.471	136.991	71.6311	83.306	19.0254	109.036	87.928	162.08	16.208
30Control	275R	18.3077	21.0539	82.6138	451.285	57.7249	30.2077	86.9617	31.1231	417.781	629.415	24.7154	26.4261	24.8842	27.9179	13.7308	66.4086	39.3616	5.49232	9.15386	5.49232	3.92022	81.8673	260.665	28.5018	340.259	133.315	9.36888	34.9918	14.6459	6.32166	14.6459	155.295	0.915386	33.8693	19.3456	64.077	14.2403	22.0088	162.159	342.973	80.1529	75.6135	66.9964	8.49841	133.546	79.4661	156.531	8.23848
[truncated: 5,000 more columns]

## Sheet: Fold Changes
																						2 DAY COMPARISONS vs Control									10 DAY COMPARISONS vs Control									20 DAY COMPARISONS vs Control									30 DAY COMPARISONS vs Control
Gene symbol	Transcript ID	Chromosome	Start	Stop	Strand	Total counts	Maximum counts	Geometric mean	Arithmetic mean	Gene biotype	Gene id	Gene name	Gene source	Gene version	Protein id	Protein version	Transcript biotype	Transcript id	Transcript source	Transcript version	DESeq2 Akaike Weight 1	P-value (Control vs. 2 Days)	FDR step up (Control vs. 2 Days)	Ratio (Control vs. 2 Days)	Log2(Ratio) (Control vs. 2 Days)	Fold change (Control vs. 2 Days)	LSMean(Control) (Control vs. 2 Days)	LSMean(2 Days) (Control vs. 2 Days)	FC 95% lower limit (Control vs. 2 Days)	FC 95% upper limit (Control vs. 2 Days)	P-value (Control vs. 10 Days)	FDR step up (Control vs. 10 Days)	Ratio (Control vs. 10 Days)	Log2(Ratio) (Control vs. 10 Days)	Fold change (Control vs. 10 Days)	LSMean(Control) (Control vs. 10 Days)	LSMean(10 Days) (Control vs. 10 Days)	FC 95% lower limit (Control vs. 10 Days)	FC 95% upper limit (Control vs. 10 Days)	P-value (Control vs. 20 Days)	FDR step up (Control vs. 20 Days)	Ratio (Control vs. 20 Days)	Log2(Ratio) (Control vs. 20 Days)	Fold change (Control vs. 20 Days)	LSMean(Control) (Control vs. 20 Days)	LSMean(20 Days) (Control vs. 20 Days)	FC 95% lower limit (Control vs. 20 Days)	FC 95% upper limit (Control vs. 20 Days)	P-value (Control vs. 30 Days)
2001-03-01	Marc1-201	13	102698546	102721219	-	110.585	10.5779	3.93036	4.60773	protein_coding	ENSRNOG00000004101	2001-03-01	ensembl	5	ENSRNOP00000005459	5	protein_coding	ENSRNOT00000005459	ensembl	5	1	0.763192	0.873028	0.887426	-0.172302	-1.12685	4.9704	5.60092	-2.45066	1.92995	0.387045	0.605454	1.4667	0.552578	1.4667	4.9704	3.38883	-1.62395	3.49348	0.528427	0.75934	1.31478	0.394818	1.31478	4.9704	3.78042	-1.78101	3.07872	0.839978
2002-03-01	Marc2-201	13	102724348	102756175	-	3176	178.411	130.95	132.333	protein_coding	ENSRNOG00000037850	2002-03-01	ensembl	4	ENSRNOP00000034963	5	protein_coding	ENSRNOT00000029439	ensembl	6	1	0.19327	0.376398	1.13692	0.185134	1.13692	133.475	117.4	-1.06716	1.37941	0.241135	0.45423	1.12325	0.167676	1.12325	133.475	118.83	-1.08125	1.36419	0.208734	0.457083	0.885668	-0.175163	-1.12909	133.475	150.706	-1.36441	1.07025	0.709755
2009-09-01	Sept9-201	10	106264434	106348491	+	1042.74	75.4128	41.0642	43.4476	protein_coding	ENSRNOG00000002807	2009-09-01	ensembl	8	ENSRNOP00000003891	5	protein_coding	ENSRNOT00000003891	ensembl	6	1	0.000205111	0.00184368	0.597352	-0.743347	-1.67406	30.8085	51.5752	-2.19735	-1.27538	3.99379e-06	5.67165e-05	0.530528	-0.914498	-1.88491	30.8085	58.0715	-2.46766	-1.43979	6.95763e-07	1.76391e-05	0.50665	-0.980939	-1.97375	30.8085	60.8083	-2.58174	-1.50894	0.000106606
7SK	7SK.281-201	8	85480292	85480623	-	217.269	23.601	7.43614	9.05289	misc_RNA	ENSRNOG00000058555	7SK	ensembl	1	---	---	misc_RNA	ENSRNOT00000079055	ensembl	1	1	0.118772	0.272084	1.91854	0.940007	1.91854	10.1124	5.27088	-1.18185	4.35015	0.198369	0.400465	1.70154	0.766839	1.70154	10.1124	5.94309	-1.32106	3.82478	0.781335	0.905005	1.11493	0.156952	1.11493	10.1124	9.06998	-1.93359	2.40358	0.767982
A3galt2	A3galt2-201	5	146933592	146945881	+	707.701	57.297	26.8812	29.4876	protein_coding	ENSRNOG00000005935	A3galt2	ensembl	5	ENSRNOP00000007851	4	protein_coding	ENSRNOT00000007851	ensembl	5	1	2.18451e-05	0.000263679	0.477536	-1.06632	-2.09408	19.6905	41.2335	-2.94571	-1.48867	5.18298e-07	9.05763e-06	0.420449	-1.25	-2.37841	19.6905	46.8321	-3.33588	-1.69576	4.59436e-05	0.00067303	0.487739	-1.03582	-2.05028	19.6905	40.371	-2.8958	-1.45163	0.0445974
Aaas	Aaas-201	7	143937199	143956669	-	825.547	49.4346	33.8958	34.3978	protein_coding	ENSRNOG00000013445	Aaas	ensembl	6	ENSRNOP00000018808	6	protein_coding	ENSRNOT00000018809	ensembl	6	1	0.0113002	0.0481287	0.724418	-0.465106	-1.38042	32.4501	44.7947	-1.77147	-1.07569	0.526126	0.71838	0.917623	-0.124026	-1.08977	32.4501	35.3632	-1.42157	1.19701	0.481362	0.724458	1.10586	0.145169	1.10586	32.4501	29.3438	-1.19659	1.46334	0.428512
AABR07000222.1	AABR07000222.1-201	1	5238340	5238901	-	2225.28	126.315	91.5035	92.7199	processed_pseudogene	ENSRNOG00000014431	AABR07000222.1	ensembl	2	---	---	processed_pseudogene	ENSRNOT00000019345	ensembl	2	1	0.385875	0.589219	1.1091	0.149391	1.1091	95.5297	86.1325	-1.13941	1.40159	0.305215	0.524412	1.13149	0.178218	1.13149	95.5297	84.4286	-1.1192	1.43286	0.991882	0.996951	1.00121	0.00174739	1.00121	95.5297	95.4141	-1.26125	1.26431	0.799594
AABR07000398.1	AABR07000398.1-201	1	11963836	11968940	+	9999.31	684.93	404.561	416.638	protein_coding	ENSRNOG00000047746	AABR07000398.1	ensembl	1	ENSRNOP00000065673	1	protein_coding	ENSRNOT00000074325	ensembl	1	1	0.509195	0.696153	1.08407	0.116464	1.08407	370.695	341.946	-1.17231	1.37771	0.0158348	0.0642493	0.746227	-0.422313	-1.34007	370.695	496.759	-1.69982	-1.05647	0.185679	0.426368	0.851167	-0.232486	-1.17486	370.695	435.514	-1.49152	1.08058	0.000309233
AABR07001064.1	AABR07001064.1-201	1	36954496	36957301	-	1774.77	97.4524	72.6823	73.949	pseudogene	ENSRNOG00000017678	AABR07001064.1	ensembl	5	---	---	pseudogene	ENSRNOT00000023779	ensembl	5	1	0.159336	0.331567	0.851556	-0.231827	-1.17432	66.1159	77.6413	-1.46886	1.06514	0.0260303	0.0934754	0.77671	-0.364552	-1.28748	66.1159	85.123	-1.60834	-1.03064	0.317777	0.579239	0.890332	-0.167585	-1.12318	66.1159	74.2598	-1.41065	1.11821	0.0112728
AABR07001068.1	AABR07001068.1-201	1	37059412	37162590	+	332.978	34.1404	12.3699	13.8741	lincRNA	ENSRNOG00000058077	AABR07001068.1	ensembl	1	---	---	lincRNA	ENSRNOT00000081636	ensembl	1	1	0.0396436	0.123341	1.83287	0.874103	1.83287	17.7937	9.70813	1.02912	3.26434	0.00373006	0.0205246	2.50205	1.32311	2.50205	17.7937	7.11167	1.34624	4.65016	0.078265	0.24813	1.6775	0.746314	1.6775	17.7937	10.6073	-1.06024	2.98354	0.241393
AABR07001099.1	AABR07001099.1-201	1	37878516	37886676	-	1631.7	105.583	63.9249	67.9874	protein_coding	ENSRNOG00000017963	AABR07001099.1	ensembl	5	ENSRNOP00000024149	4	protein_coding	ENSRNOT00000024149	ensembl	5	1	0.000318184	0.00266232	1.82264	0.866031	1.82264	79.4035	43.5651	1.31453	2.52715	1.31858e-05	0.000161048	2.10755	1.07557	2.10755	79.4035	37.6757	1.50707	2.94728	0.201966	0.44847	1.22823	0.296582	1.22823	79.4035	64.6487	-1.1165	1.6843	0.980842
AABR07001099.2	AABR07001099.2-201	1	37853553	37863757	-	673.332	36.8364	27.4234	28.0555	protein_coding	ENSRNOG00000051377	AABR07001099.2	ensembl	1	ENSRNOP00000069367	1	protein_coding	ENSRNOT00000077781	ensembl	1	1	0.155344	0.32596	1.24714	0.318622	1.24714	31.2119	25.0268	-1.0874	1.69129	0.0269663	0.0960939	1.43491	0.520958	1.43491	31.2119	21.7518	1.042	1.97596	0.474792	0.720854	1.11639	0.158845	1.11639	31.2119	27.9578	-1.21148	1.5099	0.148329
AABR07001382.1	AABR07001382.1-206	1	41609128	41754653	-	9043.6	629.415	360.333	376.816	processed_transcript	ENSRNOG00000018960	AABR07001382.1	ensembl_havana	7	---	---	processed_transcript	ENSRNOT00000047472	ensembl	5	1	0.134172	0.296099	1.32852	0.409821	1.32852	413.961	311.595	-1.0916	1.92663	0.448859	0.659883	1.15427	0.206976	1.15427	413.961	358.635	-1.25587	1.67323	0.219691	0.471274	1.26219	0.335927	1.26219	413.961	327.971	-1.14911	1.83067	0.469442
AABR07001382.1	AABR07001382.1-201	1	41608418	41821545	-	8370.63	531.944	344.364	348.776	processed_transcript	ENSRNOG00000018960	AABR07001382.1	ensembl_havana	7	---	---	processed_transcript	ENSRNOT00000084571	havana	1	1	0.797136	0.895897	1.02886	0.0410467	1.02886	360.048	349.948	-1.20742	1.27812	0.353753	0.573782	1.10862	0.148764	1.10862	360.048	324.771	-1.12168	1.37858	0.927684	0.969	1.01012	0.0145226	1.01012	360.048	356.441	-1.23037	1.2554	0.30062
AABR07001389.1	AABR07001389.1-201	1	42133308	42134375	+	988.758	78.5044	39.4753	41.1983	lincRNA	ENSRNOG00000053113	AABR07001389.1	havana	1	---	---	lincRNA	ENSRNOT00000083589	havana	1	1	0.685288	0.823169	1.06339	0.0886709	1.06339	34.111	32.0776	-1.26591	1.43149	0.0437451	0.138203	0.74855	-0.417829	-1.33592	34.111	45.5694	-1.77023	-1.00816	8.77855e-05	0.00116187	0.580531	-0.784554	-1.72256	34.111	58.7582	-2.26044	-1.31267	0.000590313
AABR07001435.1	AABR07001435.1-201	1	43933275	43934513	-	458.493	31.6794	18.2072	19.1039	pseudogene	ENSRNOG00000004144	AABR07001435.1	ensembl	6	---	---	pseudogene	ENSRNOT00000058849	ensembl	3	1	0.481022	0.670998	0.866918	-0.206032	-1.15351	19.3202	22.2861	-1.71606	1.2897	0.144855	0.324909	1.38592	0.47084	1.38592	19.3202	13.9404	-1.11894	2.14921	0.205691	0.453525	1.32566	0.40671	1.32566	19.3202	14.5741	-1.16731	2.0514	0.233306
AABR07001512.1	AABR07001512.1-201	1	48565160	48565712	-	441.335	25.4111	17.8267	18.389	protein_coding	ENSRNOG00000017412	AABR07001512.1	ensembl	3	ENSRNOP00000023387	2	protein_coding	ENSRNOT00000023387	ensembl	3	1	0.205649	0.392751	1.29528	0.373266	1.29528	19.7372	15.2378	-1.15251	1.93363	0.137681	0.313951	1.36489	0.448784	1.36489	19.7372	14.4607	-1.10477	2.0581	0.910897	0.962828	1.02231	0.0318398	1.02231	19.7372	19.3064	-1.43974	1.50472	0.880099
AABR07001519.1	AABR07001519.1-201	1	49290112	49844548	-	554.468	42.586	21.1355	23.1028	protein_coding	ENSRNOG00000055547	AABR07001519.1	ensembl	1	ENSRNOP00000075137	1	protein_coding	ENSRNOT00000086127	ensembl	1	1	0.113385	0.262965	1.54092	0.623795	1.54092	24.829	16.1131	-1.10839	2.63182	0.156454	0.34333	1.47309	0.558842	1.47309	24.829	16.8551	-1.15997	2.51711	0.626495	0.81932	1.13833	0.186924	1.13833	24.829	21.8117	-1.4803	1.91818	0.441249
AABR07001896.1	AABR07001896.1-201	1	61374379	61377591	+	347.482	25.7054	13.01	14.4784	protein_coding	ENSRNOG00000042347	AABR07001896.1	ensembl	3	ENSRNOP00000015343	6	protein_coding	ENSRNOT00000015343	ensembl	7	1	0.186211	0.367573	1.47621	0.561898	1.47621	16.9277	11.467	-1.20685	2.62996	0.108432	0.265592	1.62236	0.698095	1.62236	16.9277	10.434	-1.11284	2.92905	0.147208	0.372216	1.54512	0.627723	1.54512	16.9277	10.9555	-1.16561	2.78279	0.630083
AABR07001902.1	AABR07001902.1-201	1	61553449	61553971	+	1888.05	132.174	76.4495	78.6687	protein_coding	ENSRNOG00000042547	AABR07001902.1	ensembl	2	ENSRNOP00000059772	2	protein_coding	ENSRNOT00000068694	ensembl	2	1	0.00535124	0.0272385	0.705446	-0.503393	-1.41754	76.4769	108.409	-1.81208	-1.10891	0.281044	0.499079	0.870651	-0.199833	-1.14857	76.4769	87.8387	-1.47751	1.12	0.254635	0.512131	1.16421	0.219349	1.16421	76.4769	65.6901	-1.11578	1.5123	0.146807
AABR07001905.2	AABR07001905.2-201	1	61733805	61740312	+	1020.56	59.7293	41.4665	42.5235	protein_coding	ENSRNOG00000058030	AABR07001905.2	ensembl	1	ENSRNOP00000069886	1	protein_coding	ENSRNOT00000086029	ensembl	1	1	0.0333906	0.108514	1.37203	0.456307	1.37203	45.2425	32.975	1.0252	1.83618	0.0887473	0.230139	1.28716	0.364195	1.28716	45.2425	35.149	-1.039	1.7214	0.285741	0.547673	1.16889	0.225145	1.16889	45.2425	38.7054	-1.13936	1.55673	0.344512
AABR07001910.1	AABR07001910.1-201	1	61870347	61872976	-	121.982	13.1087	4.00805	5.08256	protein_coding	ENSRNOG00000051570	AABR07001910.1	ensembl	1	ENSRNOP00000074554	1	protein_coding	ENSRNOT00000078809	ensembl	1	1	0.340524	0.545589	1.58079	0.660644	1.58079	4.63898	2.9346	-1.62212	4.05349	0.993372	0.996208	0.996319	-0.00532043	-1.00369	4.63898	4.65612	-2.396	2.3784	0.888167	0.953452	1.06547	0.0914873	1.06547	4.63898	4.35394	-2.2715	2.57866	0.0632854
AABR07001926.3	AABR07001926.3-201	1	62314276	62316451	-	177.443	25.0487	6.17855	7.39344	protein_coding	ENSRNOG00000061533	AABR07001926.3	ensembl	1	ENSRNOP00000071753	1	protein_coding	ENSRNOT00000079171	ensembl	1	1	0.0056406	0.0284056	3.40088	1.76591	3.40088	9.00156	2.64683	1.42949	8.09095	0.157747	0.345043	1.70633	0.770896	1.70633	9.00156	5.2754	-1.22999	3.58119	0.448993	0.703195	1.31473	0.39477	1.31473	9.00156	6.84668	-1.54458	2.66985	0.595335
AABR07002065.2	AABR07002065.2-201	1	65590404	65612491	-	222.436	18.9669	8.83517	9.26815	protein_coding	ENSRNOG00000060429	AABR07002065.2	ensembl	1	ENSRNOP00000026540	6	protein_coding	ENSRNOT00000026540	ensembl	6	1	0.997146	0.999155	0.999052	-0.00136833	-1.00095	9.98553	9.995	-1.68315	1.67996	0.159949	0.348346	1.51707	0.601291	1.51707	9.98553	6.5821	-1.17884	2.71311	0.425722	0.681989	1.25386	0.326371	1.25386	9.98553	7.96386	-1.39157	2.18776	0.851092
AABR07002493.1	AABR07002493.1-201	1	75636336	75645843	+	147.737	14.5567	5.43044	6.1557	lincRNA	ENSRNOG00000061661	AABR07002493.1	ensembl	1	---	---	lincRNA	ENSRNOT00000082654	ensembl	1	1	0.408274	0.609238	1.35704	0.440458	1.35704	6.19008	4.56147	-1.5194	2.79805	0.31928	0.539884	1.46108	0.547033	1.46108	6.19008	4.23666	-1.44344	3.08138	0.517529	0.751271	1.27047	0.34536	1.27047	6.19008	4.87228	-1.62518	2.62318	0.111126
AABR07002546.1	AABR07002546.1-201	1	76651142	76653154	-	1441.95	83.3361	59.0352	60.0813	pseudogene	ENSRNOG00000048028	AABR07002546.1	ensembl	2	---	---	pseudogene	ENSRNOT00000071957	ensembl	2	1	0.451393	0.646322	1.10549	0.144692	1.10549	63.745	57.6619	-1.17436	1.43521	0.432984	0.646402	1.11104	0.151913	1.11104	63.745	57.374	-1.17106	1.44558	0.0679093	0.225166	1.28643	0.363371	1.28643	63.745	49.5519	-1.01871	1.68586	0.786744
AABR07002627.1	AABR07002627.1-201	1	78112559	78149054	+	4677.61	306.317	189.558	194.901	lincRNA	ENSRNOG00000060587	AABR07002627.1	ensembl	1	---	---	lincRNA	ENSRNOT00000080668	ensembl	1	1	0.0814499	0.20781	1.24931	0.321137	1.24931	219.397	175.614	-1.02819	1.60479	0.000821819	0.00582965	1.54337	0.626083	1.54337	219.397	142.155	1.19688	1.99016	0.01646	0.0827307	1.36235	0.446099	1.36235	219.397	161.043	1.05817	1.75397	0.481458
AABR07002677.1	AABR07002677.1-201	1	80330049	80331627	-	869.657	64.6975	34.8026	36.2357	protein_coding	ENSRNOG00000029745	AABR07002677.1	ensembl	2	ENSRNOP00000022577	3	protein_coding	ENSRNOT00000022577	ensembl	4	1	0.0875414	0.218434	1.38261	0.46739	1.38261	39.1418	28.3101	-1.04884	2.00496	0.0618124	0.178448	1.43155	0.517575	1.43155	39.1418	27.3423	-1.01789	2.08599	0.512654	0.74747	1.12975	0.175999	1.12975	39.1418	34.6465	-1.27534	1.62775	0.639064
AABR07002683.1	AABR07002683.1-201	1	80982358	80984218	+	8485.08	437.376	350.931	353.545	protein_coding	ENSRNOG00000054609	AABR07002683.1	ensembl	1	ENSRNOP00000070585	1	protein_coding	ENSRNOT00000078462	ensembl	1	1	0.622299	0.779574	0.958384	-0.0613244	-1.04342	353.468	368.817	-1.2357	1.13499	0.830248	0.917739	1.01879	0.0268602	1.01879	353.468	346.948	-1.16369	1.20784	0.319123	0.580476	1.09092	0.12554	1.09092	353.468	324.011	-1.08782	1.29461	0.547087
AABR07002768.1	AABR07002768.1-201	1	83816569	83819690	-	3420.46	204.589	141.409	142.519	pseudogene	ENSRNOG00000055096	AABR07002768.1	ensembl	1	---	---	pseudogene	ENSRNOT00000081294	ensembl	1	1	0.625644	0.781648	1.04573	0.064514	1.04573	141.351	135.169	-1.14446	1.25153	0.818682	0.911546	1.02131	0.0304268	1.02131	141.351	138.401	-1.17261	1.22313	0.783916	0.905643	1.02565	0.0365318	1.02565	141.351	137.816	-1.16844	1.22913	0.123367
AABR07002774.1	AABR07002774.1-201	1	84721410	84732243	-	227.999	22.5127	8.60185	9.49994	protein_coding	ENSRNOG00000018928	AABR07002774.1	ensembl	5	ENSRNOP00000025586	4	protein_coding	ENSRNOT00000025586	ensembl	5	1	0.866643	0.932479	1.0565	0.0792996	1.0565	8.69277	8.22785	-1.79785	2.00677	0.248167	0.461608	0.698834	-0.516979	-1.43096	8.69277	12.439	-2.62881	1.28383	0.713685	0.873826	0.888509	-0.170542	-1.12548	8.69277	9.78355	-2.11631	1.67072	0.425546
AABR07002774.2	AABR07002774.2-201	1	84685931	84698794	+	671.729	40.1553	26.6	27.9887	protein_coding	ENSRNOG00000029805	AABR07002774.2	ensembl	5	ENSRNOP00000062020	2	protein_coding	ENSRNOT00000063839	ensembl	3	1	0.00994608	0.0437591	1.70385	0.768801	1.70385	32.1236	18.8535	1.13622	2.55506	0.392977	0.611306	1.18257	0.241923	1.18257	32.1236	27.1642	-1.24242	1.73749	0.0321001	0.134764	1.55542	0.6373	1.55542	32.1236	20.6527	1.03848	2.32967	0.601926
AABR07002870.1	AABR07002870.1-201	1	87775992	87777669	-	272.494	17.3535	10.9241	11.3539	protein_coding	ENSRNOG00000048116	AABR07002870.1	ensembl	1	ENSRNOP00000038232	5	protein_coding	ENSRNOT00000037288	ensembl	5	1	0.343456	0.548251	1.25905	0.332337	1.25905	12.7814	10.1516	-1.27919	2.02779	0.163202	0.352657	1.42577	0.511737	1.42577	12.7814	8.96456	-1.15474	2.34737	0.382967	0.643417	1.24019	0.310558	1.24019	12.7814	10.306	-1.30778	2.01146	0.391355
AABR07002893.1	AABR07002893.1-201	1	88510895	88516130	-	212.795	21.094	5.55517	8.86646	protein_coding	ENSRNOG00000056062	AABR07002893.1	ensembl	1	ENSRNOP00000069206	1	protein_coding	ENSRNOT00000087232	ensembl	1	1	0.137784	0.301533	2.02813	1.02015	2.02813	10.3439	5.10023	-1.2545	5.16014	0.223889	0.434033	1.77483	0.827679	1.77483	10.3439	5.82813	-1.42022	4.47371	0.768625	0.899415	1.14223	0.191857	1.14223	10.3439	9.05588	-2.12347	2.77048	0.77259
AABR07002896.1	AABR07002896.1-201	1	88557020	88558697	-	272.494	17.3535	10.9241	11.3539	protein_coding	ENSRNOG00000047627	AABR07002896.1	ensembl	1	ENSRNOP00000037725	2	protein_coding	ENSRNOT00000038642	ensembl	2	1	0.343456	0.548251	1.25905	0.332337	1.25905	12.7814	10.1516	-1.27919	2.02779	0.163202	0.352657	1.42577	0.511737	1.42577	12.7814	8.96456	-1.15474	2.34737	0.382967	0.643417	1.24019	0.310558	1.24019	12.7814	10.306	-1.30778	2.01146	0.391355
AABR07002938.1	AABR07002938.1-201	1	89869772	89871300	-	3047.23	167.694	124.995	126.968	pseudogene	ENSRNOG00000037415	AABR07002938.1	ensembl	4	---	---	pseudogene	ENSRNOT00000056615	ensembl	4	1	0.446684	0.642325	1.0913	0.126046	1.0913	134.907	123.621	-1.14759	1.3667	0.426632	0.641721	1.09609	0.132369	1.09609	134.907	123.08	-1.14392	1.37432	0.0183854	0.0900511	1.32059	0.401184	1.32059	134.907	102.157	1.04804	1.66403	0.567708
AABR07002945.1	AABR07002945.1-201	1	89967031	90000387	-	82.5014	8.81492	2.80353	3.43756	protein_coding	ENSRNOG00000023296	AABR07002945.1	ensembl	6	ENSRNOP00000036074	6	protein_coding	ENSRNOT00000037519	ensembl	6	1	0.168251	0.343649	0.5393	-0.890841	-1.85426	2.84846	5.28177	-4.46313	1.29807	0.856734	0.932418	0.914572	-0.128832	-1.09341	2.84846	3.11452	-2.88287	2.41136	0.456316	0.708874	0.703202	-0.50799	-1.42207	2.84846	4.0507	-3.59145	1.77594	0.675434
AABR07002969.1	AABR07002969.1-201	1	90820595	90848675	+	681.952	45.6174	27.7089	28.4147	lincRNA	ENSRNOG00000052945	AABR07002969.1	ensembl	1	---	---	lincRNA	ENSRNOT00000077404	ensembl	1	1	0.366865	0.570255	1.17437	0.231891	1.17437	28.3311	24.1244	-1.2073	1.66506	0.79613	0.899219	1.04652	0.0656041	1.04652	28.3311	27.0716	-1.34918	1.47764	0.441219	0.695976	0.876415	-0.190315	-1.14101	28.3311	32.3261	-1.59622	1.22606	0.718715
AABR07003173.1	AABR07003173.1-201	1	98045770	98046771	-	341.296	22.7265	13.7133	14.2207	protein_coding	ENSRNOG00000037360	AABR07003173.1	ensembl	4	ENSRNOP00000069605	1	protein_coding	ENSRNOT00000056528	ensembl	4	1	0.215742	0.405175	1.33511	0.416963	1.33511	15.1367	11.3374	-1.18362	2.10983	0.668149	0.819745	1.10176	0.139814	1.10176	15.1367	13.7386	-1.41365	1.716	0.99503	0.997662	0.998616	-0.00199871	-1.00139	15.1367	15.1577	-1.54847	1.54418	0.446339
AABR07003176.1	AABR07003176.1-201	1	98228573	98231856	+	1416.17	86.1293	56.6274	59.0071	protein_coding	ENSRNOG00000014380	AABR07003176.1	ensembl	6	ENSRNOP00000019278	3	protein_coding	ENSRNOT00000019278	ensembl	3	1	0.00202335	0.0123721	1.5002	0.585157	1.5002	69.8487	46.5595	1.15959	1.94087	4.08822e-06	5.77161e-05	1.89879	0.925083	1.89879	69.8487	36.7858	1.44546	2.49431	0.00119637	0.0105757	1.54355	0.626254	1.54355	69.8487	45.2519	1.18706	2.00711	0.55021
AABR07003500.1	AABR07003500.1-201	1	113023947	113024557	+	273.459	19.9706	10.3356	11.3941	processed_pseudogene	ENSRNOG00000014898	AABR07003500.1	havana	6	---	---	processed_pseudogene	ENSRNOT00000020006	havana	6	1	0.238983	0.43261	0.709424	-0.495279	-1.40959	10.666	15.0347	-2.49607	1.25623	0.451062	0.661503	0.799005	-0.323724	-1.25156	10.666	13.3491	-2.2433	1.43214	0.662079	0.841626	1.14787	0.198959	1.14787	10.666	9.29198	-1.61698	2.13053	0.998908
AABR07003509.1	AABR07003509.1-201	1	113489189	113498414	-	700.295	49.912	28.1573	29.1789	processed_pseudogene	ENSRNOG00000062246	AABR07003509.1	havana	1	---	---	processed_pseudogene	ENSRNOT00000093732	havana	1	1	0.795202	0.894462	1.04998	0.0703574	1.04998	32.0242	30.4999	-1.37642	1.51744	0.257518	0.47215	1.24594	0.317234	1.24594	32.0242	25.7028	-1.17438	1.82307	0.105408	0.300961	1.37855	0.463148	1.37855	32.0242	23.2304	-1.0699	2.03323	0.340219
AABR07003537.1	AABR07003537.1-201	1	114174742	114175354	+	2970.62	183.322	120.034	123.776	processed_pseudogene	ENSRNOG00000021484	AABR07003537.1	ensembl	4	---	---	processed_pseudogene	ENSRNOT00000032154	ensembl	4	1	0.00381905	0.0206746	1.49787	0.582909	1.49787	127.203	84.9226	1.13916	1.96953	0.656604	0.812573	1.06257	0.0875543	1.06257	127.203	119.713	-1.22979	1.3885	0.494256	0.734422	1.09821	0.13516	1.09821	127.203	115.827	-1.19118	1.43665	0.0844802
AABR07004112.1	AABR07004112.1-201	1	125877299	125879831	+	7954.52	405.471	328.654	331.438	pseudogene	ENSRNOG00000016498	AABR07004112.1	ensembl	5	---	---	pseudogene	ENSRNOT00000022127	ensembl	5	1	0.0441823	0.133129	1.17306	0.230272	1.17306	343.461	292.791	1.00416	1.37035	0.0457523	0.142884	1.17247	0.229557	1.17247	343.461	292.936	1.00301	1.37057	0.34938	0.611234	1.07699	0.107003	1.07699	343.461	318.908	-1.08456	1.25799	0.323107
AABR07004269.3	AABR07004269.3-202	1	134999103	135000439	+	1542.92	91.1658	63.2407	64.2884	processed_pseudogene	ENSRNOG00000051102	AABR07004269.3	havana	1	---	---	processed_pseudogene	ENSRNOT00000076782	havana	1	1	0.655835	0.802805	1.0636	0.0889541	1.0636	63.5723	59.7709	-1.23307	1.3949	0.639309	0.800333	0.937778	-0.0926814	-1.06635	63.5723	67.7903	-1.39501	1.22681	0.957014	0.98167	0.992565	-0.0107672	-1.00749	63.5723	64.0485	-1.32161	1.30203	0.606103
AABR07004269.3	AABR07004269.3-201	1	134992510	134993462	+	2565.28	161.288	103.91	106.887	processed_pseudogene	ENSRNOG00000051102	AABR07004269.3	havana	1	---	---	processed_pseudogene	ENSRNOT00000076179	havana	1	1	0.680372	0.819519	1.06168	0.0863489	1.06168	98.4555	92.7356	-1.25221	1.41145	0.735254	0.8608	0.952253	-0.0705832	-1.05014	98.4555	103.392	-1.39446	1.26447	0.0217122	0.101118	0.721273	-0.471384	-1.38644	98.4555	136.503	-1.83259	-1.0489	0.0745769
AABR07004992.1	AABR07004992.1-201	1	173275336	173284942	+	1820.13	111.887	72.8773	75.8388	protein_coding	ENSRNOG00000052236	AABR07004992.1	ensembl	1	ENSRNOP00000070888	1	protein_coding	ENSRNOT00000086302	ensembl	1	1	7.90385e-05	0.000806629	1.71329	0.776773	1.71329	84.911	49.5601	1.31138	2.23838	0.000272363	0.00225016	1.64444	0.7176	1.64444	84.911	51.6351	1.2581	2.14943	0.110117	0.308618	1.23367	0.302957	1.23367	84.911	68.8279	-1.04877	1.59617	0.33668
AABR07005031.1	AABR07005031.1-201	1	176078574	176079126	-	376.003	48.8815	5.72943	15.6668	protein_coding	ENSRNOG00000029082	AABR07005031.1	ensembl	5	ENSRNOP00000064766	1	protein_coding	ENSRNOT00000047044	ensembl	4	1	0.00251723	0.0147852	0.264648	-1.91785	-3.7786	7.35229	27.7814	-8.95063	-1.59517	0.327986	0.547784	1.63392	0.708338	1.63392	7.35229	4.49979	-1.63689	4.37001	0.00102192	0.0093291	0.236053	-2.08282	-4.23634	7.35229	31.1468	-10.0262	-1.78996	0.000808773
AABR07005506.1	AABR07005506.1-201	1	183629450	183630696	-	3296.86	181.587	136.165	137.369	protein_coding	ENSRNOG00000025122	AABR07005506.1	ensembl	5	ENSRNOP00000036943	5	protein_coding	ENSRNOT00000036330	ensembl	5	1	0.0245755	0.0873796	0.817476	-0.290752	-1.22328	130.943	160.18	-1.45826	-1.02616	0.410532	0.62688	0.927368	-0.108786	-1.07832	130.943	141.198	-1.29045	1.1098	0.752109	0.891064	0.97121	-0.042145	-1.02964	130.943	134.825	-1.23428	1.16423	0.514123
AABR07005533.1	AABR07005533.1-201	1	185171547	185172852	+	1620.53	104.269	65.704	67.522	processed_pseudogene	ENSRNOG00000020477	AABR07005533.1	ensembl	4	---	---	processed_pseudogene	ENSRNOT00000027758	ensembl	4	1	0.0593247	0.164982	1.34307	0.425535	1.34307	71.9337	53.5591	-1.01167	1.82489	0.935421	0.970471	0.987728	-0.0178148	-1.01242	71.9337	72.8275	-1.36485	1.33156	0.178767	0.417482	1.23379	0.303097	1.23379	71.9337	58.303	-1.10093	1.67589	0.61369
AABR07005588.1	AABR07005588.1-201	1	189457583	189460845	-	3799.68	203.552	156.59	158.32	protein_coding	ENSRNOG00000014946	AABR07005588.1	ensembl	7	ENSRNOP00000020077	6	protein_coding	ENSRNOT00000020077	ensembl	7	1	0.203523	0.389725	1.12406	0.168722	1.12406	172.402	153.374	-1.06536	1.3461	0.0404595	0.130749	1.21084	0.276006	1.21084	172.402	142.382	1.00835	1.45399	0.0302318	0.129257	1.22537	0.293218	1.22537	172.402	140.694	1.01961	1.47265	0.0444455
AABR07005618.1	AABR07005618.1-201	1	190368884	190370500	-	252.194	17.8611	9.72388	10.5081	protein_coding	ENSRNOG00000061844	AABR07005618.1	ensembl	1	ENSRNOP00000070986	1	protein_coding	ENSRNOT00000084389	ensembl	1	1	0.358782	0.562612	1.29319	0.37093	1.29319	12.2324	9.45909	-1.33913	2.23947	0.593783	0.769689	1.15924	0.213182	1.15924	12.2324	10.552	-1.48474	1.99526	0.133038	0.347507	1.56081	0.642297	1.56081	12.2324	7.83718	-1.14529	2.79008	0.0757925
AABR07005775.1	AABR07005775.1-201	1	197856903	197858017	-	511463	30601.6	20883.9	21311	protein_coding	ENSRNOG00000047124	AABR07005775.1	ensembl	2	ENSRNOP00000067246	2	protein_coding	ENSRNOT00000074778	ensembl	2	1	0.00539924	0.0274441	1.27487	0.350354	1.27487	24653.1	19337.6	1.07441	1.51274	6.3486e-05	0.000639747	1.41788	0.503738	1.41788	24653.1	17387.2	1.1949	1.68248	0.000274379	0.00312831	1.37387	0.45825	1.37387	24653.1	17944.2	1.15781	1.63026	3.806e-05
AABR07005779.1	AABR07005779.1-201	1	198911911	198916185	+	1620.47	85.3276	66.1093	67.5194	protein_coding	ENSRNOG00000018518	AABR07005779.1	ensembl	6	ENSRNOP00000051884	3	protein_coding	ENSRNOT00000055002	ensembl	3	1	0.480492	0.670583	1.08657	0.119782	1.08657	74.576	68.6343	-1.15908	1.36845	0.0860338	0.225745	1.23121	0.300071	1.23121	74.576	60.5715	-1.02991	1.56121	0.18917	0.431567	1.17158	0.228458	1.17158	74.576	63.6541	-1.08115	1.48399	0.000872945
AABR07005779.3	AABR07005779.3-201	1	198800801	198801817	+	1241.98	79.2981	49.5504	51.7493	pseudogene	ENSRNOG00000054418	AABR07005779.3	ensembl	1	---	---	pseudogene	ENSRNOT00000089740	ensembl	1	1	0.00786726	0.0366316	1.61531	0.691808	1.61531	57.1979	35.4099	1.13416	2.30056	0.169674	0.361653	1.27425	0.34965	1.27425	57.1979	44.8874	-1.1091	1.80086	0.158656	0.389049	1.28357	0.360161	1.28357	57.1979	44.5616	-1.10238	1.81622	0.816508
AABR07005821.1	AABR07005821.1-205	1	201687758	201689760	+	568.38	38.714	22.7447	23.6825	protein_coding	ENSRNOG00000020560	AABR07005821.1	ensembl_havana	8	ENSRNOP00000076279	1	protein_coding	ENSRNOT00000093308	havana	1	1	0.431853	0.629348	0.855998	-0.224321	-1.16823	20.7659	24.2593	-1.72151	1.2614	0.120616	0.286141	0.73883	-0.436686	-1.35349	20.7659	28.1065	-1.98356	1.08277	0.0517253	0.187517	0.686161	-0.54338	-1.45738	20.7659	30.2639	-2.12996	1.00282	0.448291
AABR07005821.1	AABR07005821.1-204	1	201672528	201685744	+	588.671	38.8557	22.9976	24.5279	protein_coding	ENSRNOG00000020560	AABR07005821.1	ensembl_havana	8	ENSRNOP00000076163	1	protein_coding	ENSRNOT00000093490	havana	1	1	0.771054	0.878075	0.932905	-0.100198	-1.07192	22.7916	24.4308	-1.71128	1.48935	0.593149	0.769337	0.880349	-0.183852	-1.13591	22.7916	25.8893	-1.81291	1.40503	0.475277	0.721179	0.843705	-0.24519	-1.18525	22.7916	27.0137	-1.88993	1.34532	0.349311
AABR07005844.1	AABR07005844.1-201	1	203160323	203228319	+	162.462	13.7616	5.13785	6.76925	protein_coding	ENSRNOG00000034038	AABR07005844.1	ensembl	4	ENSRNOP00000027919	7	protein_coding	ENSRNOT00000027919	ensembl	7	1	0.680189	0.819368	0.848499	-0.237015	-1.17855	6.27448	7.3948	-2.57397	1.85313	0.240454	0.453627	0.634314	-0.65673	-1.57651	6.27448	9.89175	-3.37122	1.35642	0.720854	0.877603	0.865724	-0.208021	-1.1551	6.27448	7.24766	-2.54748	1.90928	0.486854
AABR07006025.1	AABR07006025.1-201	1	214015219	214024154	-	374.181	34.3609	11.5795	15.5909	protein_coding	ENSRNOG00000019293	AABR07006025.1	ensembl	7	ENSRNOP00000026113	6	protein_coding	ENSRNOT00000026113	ensembl	7	1	0.390347	0.593308	1.47082	0.556616	1.47082	14.2735	9.70445	-1.6397	3.54716	0.899283	0.952462	1.05739	0.0805037	1.05739	14.2735	13.4988	-2.24412	2.50908	0.375489	0.636673	0.68194	-0.552283	-1.4664	14.2735	20.9307	-3.41929	1.59011	0.250281
AABR07006081.1	AABR07006081.1-201	1	218972445	218973048	-	72.009	7.6808	2.55876	3.00037	processed_pseudogene	ENSRNOG00000016597	AABR07006081.1	ensembl	3	---	---	processed_pseudogene	ENSRNOT00000022226	ensembl	3	1	0.227337	0.41943	1.81236	0.857872	1.81236	3.83811	2.11774	-1.44883	4.75892	0.414254	0.630444	1.46949	0.555318	1.46949	3.83811	2.61186	-1.71453	3.70238	0.0645771	0.217752	2.98309	1.57681	2.98309	3.83811	1.28662	-1.06834	9.507	0.415353
AABR07006097.1	AABR07006097.1-201	1	219752584	219758886	-	100.355	11.9	3.239	4.18147	lincRNA	ENSRNOG00000057099	AABR07006097.1	ensembl	1	---	---	lincRNA	ENSRNOT00000086155	ensembl	1	1	0.146707	0.313765	1.97313	0.980483	1.97313	5.79305	2.93598	-1.269	4.94049	0.0336114	0.113509	3.11296	1.63829	3.11296	5.79305	1.86095	1.09204	8.87375	0.0360279	0.146513	3.07671	1.62139	3.07671	5.79305	1.88288	1.076	8.79751	0.293954
AABR07006160.1	AABR07006160.1-201	1	223549179	223549905	-	4194.52	234.855	172.445	174.772	processed_pseudogene	ENSRNOG00000017884	AABR07006160.1	ensembl	5	---	---	processed_pseudogene	ENSRNOT00000024056	ensembl	5	1	0.052274	0.150768	1.22262	0.289974	1.22262	177.099	144.852	-1.00198	1.49776	0.995104	0.99732	1.00063	0.000904767	1.00063	177.099	176.988	-1.22101	1.22254	0.397272	0.656422	1.09128	0.126028	1.09128	177.099	162.285	-1.12177	1.33592	0.176853
AABR07006310.1	AABR07006310.1-201	1	228724900	228727161	+	311.374	27.8665	9.38806	12.9739	pseudogene	ENSRNOG00000021084	AABR07006310.1	ensembl	7	---	---	pseudogene	ENSRNOT00000028622	ensembl	7	1	1.05426e-06	1.80087e-05	0.245674	-2.02518	-4.07043	6.00373	24.4377	-7.15183	-2.31666	0.00013643	0.00124184	0.323812	-1.62677	-3.08821	6.00373	18.5408	-5.51211	-1.7302	6.81434e-05	0.000939909	0.308912	-1.69473	-3.23717	6.00373	19.4351	-5.77061	-1.81597	0.000485368
AABR07006458.1	AABR07006458.1-201	1	235387153	235405832	-	1040.4	81.9294	39.8564	43.3499	protein_coding	ENSRNOG00000046420	AABR07006458.1	ensembl	3	ENSRNOP00000065174	2	protein_coding	ENSRNOT00000071578	ensembl	2	1	0.596639	0.760992	1.15099	0.202878	1.15099	43.2177	37.5482	-1.46252	1.93753	0.674689	0.823769	1.11814	0.161105	1.11814	43.2177	38.6513	-1.50651	1.8835	0.648904	0.833239	1.12904	0.1751	1.12904	43.2177	38.2781	-1.4935	1.90382	0.224159
AABR07006502.1	AABR07006502.1-201	1	237441141	237442597	+	593.972	42.3771	23.5655	24.7488	processed_pseudogene	ENSRNOG00000051301	AABR07006502.1	havana	1	---	---	processed_pseudogene	ENSRNOT00000075935	havana	1	1	0.516687	0.701952	0.867802	-0.204563	-1.15234	23.9784	27.6312	-1.7689	1.33213	0.628893	0.793565	1.11602	0.158368	1.11602	23.9784	21.4856	-1.39852	1.74187	0.286601	0.5483	0.792457	-0.335595	-1.2619	23.9784	30.2583	-1.9357	1.2156	0.825728
AABR07006627.1	AABR07006627.1-201	1	243108432	243109081	-	2588.73	182.252	96.8149	107.864	unprocessed_pseudogene	ENSRNOG00000030351	AABR07006627.1	havana	4	---	---	unprocessed_pseudogene	ENSRNOT00000045504	havana	4	1	0.0108088	0.0467822	2.01173	1.00844	2.01173	111.973	55.6601	1.17526	3.44353	0.785736	0.89394	1.07616	0.105892	1.07616	111.973	104.049	-1.57741	1.82683	0.773788	0.902087	0.925506	-0.111686	-1.08049	111.973	120.986	-1.83184	1.56908	0.511416
AABR07006688.2	AABR07006688.2-201	1	248210041	248214064	+	272.155	22.7997	10.3208	11.3398	protein_coding	ENSRNOG00000031628	AABR07006688.2	ensembl	3	ENSRNOP00000051487	2	protein_coding	ENSRNOT00000047024	ensembl	3	1	0.520786	0.704472	0.830369	-0.268176	-1.20428	11.1025	13.3705	-2.12392	1.46447	0.4321	0.645996	0.796347	-0.328532	-1.25573	11.1025	13.9417	-2.21634	1.40553	0.217065	0.46805	1.48996	0.575275	1.48996	11.1025	7.45151	-1.26415	2.80639	0.951869
AABR07006894.1	AABR07006894.1-201	1	263002286	263013859	-	1046.42	67.9545	41.4458	43.6007	lincRNA	ENSRNOG00000051771	AABR07006894.1	ensembl	1	---	---	lincRNA	ENSRNOT00000091124	ensembl	1	1	0.514605	0.700331	1.13226	0.179209	1.13226	49.3397	43.5762	-1.28322	1.64512	0.00841688	0.0392839	1.6965	0.762564	1.6965	49.3397	29.0832	1.14499	2.51367	0.425999	0.682175	1.16567	0.221154	1.16567	49.3397	42.3275	-1.25123	1.70015	0.166269
AABR07007032.1	AABR07007032.1-205	1	277870368	278042313	-	719.413	46.42	27.3734	29.9755	protein_coding	ENSRNOG00000046333	AABR07007032.1	ensembl_havana	2	ENSRNOP00000018694	6	protein_coding	ENSRNOT00000018693	havana	7	1	0.0203823	0.0759195	1.84345	0.882412	1.84345	31.5772	17.1294	1.09939	3.09112	0.332342	0.552539	0.788473	-0.342867	-1.26827	31.5772	40.0485	-2.05066	1.27487	0.517192	0.751271	1.17836	0.236783	1.17836	31.5772	26.7975	-1.39451	1.93633	0.808697
AABR07007032.1	AABR07007032.1-202	1	277857749	277867631	-	163.434	23.2252	1.11316	6.80973	protein_coding	ENSRNOG00000046333	AABR07007032.1	ensembl_havana	2	ENSRNOP00000069347	1	protein_coding	ENSRNOT00000091038	havana	1	1	0.0283281	0.0966594	9.61003	3.26454	9.61003	6.68877	0.69602	1.2715	72.6331	0.717243	0.850229	0.742453	-0.429628	-1.34689	6.68877	9.00901	-6.74976	3.72071	0.678076	0.849355	0.710936	-0.492209	-1.4066	6.68877	9.4084	-7.0437	3.56009	0.758176
AABR07007032.1	AABR07007032.1-201	1	277853875	277867631	-	389.206	30.9832	14.9388	16.2169	protein_coding	ENSRNOG00000046333	AABR07007032.1	ensembl_havana	2	ENSRNOP00000051565	4	protein_coding	ENSRNOT00000054679	havana	4	1	0.185665	0.366828	1.46302	0.548951	1.46302	15.7099	10.738	-1.20079	2.57021	0.692804	0.83488	0.89878	-0.153961	-1.11262	15.7099	17.4792	-1.88925	1.52614	0.405354	0.664137	0.800623	-0.320805	-1.24903	15.7099	19.6221	-2.10884	1.35176	0.451682
AABR07007032.1	AABR07007032.1-207	1	277857833	277902280	-	359.332	28.7551	6.51407	14.9722	protein_coding	ENSRNOG00000046333	AABR07007032.1	ensembl_havana	2	ENSRNOP00000069687	1	protein_coding	ENSRNOT00000078416	ensembl	1	1	0.870455	0.934716	0.925096	-0.112326	-1.08097	13.4843	14.5761	-2.75549	2.35815	0.41904	0.634704	0.682515	-0.551067	-1.46517	13.4843	19.7568	-3.70033	1.72371	0.784297	0.905643	0.877375	-0.188735	-1.13976	13.4843	15.3689	-2.90827	2.23875	0.741331
AABR07007032.1	AABR07007032.1-203	1	277857749	277867669	-	155.512	20.6476	1.66462	6.47968	protein_coding	ENSRNOG00000046333	AABR07007032.1	ensembl_havana	2	ENSRNOP00000073380	1	protein_coding	ENSRNOT00000079869	havana	1	1	0.895424	0.946912	0.898888	-0.153787	-1.11249	6.54185	7.27771	-5.45251	4.40563	0.821697	0.912715	1.20328	0.266977	1.20328	6.54185	5.43666	-4.15523	6.01633	0.793122	0.909206	1.24094	0.311436	1.24094	6.54185	5.27168	-4.0448	6.22874	0.827858
AABR07007068.1	AABR07007068.1-201	1	279207586	279277340	-	551.143	41.3438	21.3797	22.9643	protein_coding	ENSRNOG00000017438	AABR07007068.1	ensembl	7	ENSRNOP00000023667	5	protein_coding	ENSRNOT00000023667	ensembl	7	1	0.0965675	0.233974	1.54091	0.623785	1.54091	24.5199	15.9126	-1.08069	2.56601	0.202529	0.406017	1.39003	0.475111	1.39003	24.5199	17.6399	-1.19383	2.30669	0.535359	0.764283	0.858784	-0.219633	-1.16444	24.5199	28.5519	-1.88442	1.38978	0.857203
AABR07007121.1	AABR07007121.1-201	1	282063929	282064742	+	2951.53	173.371	119.772	122.981	protein_coding	ENSRNOG00000033843	AABR07007121.1	ensembl	3	ENSRNOP00000046427	3	protein_coding	ENSRNOT00000041410	ensembl	3	1	0.120167	0.273941	0.806508	-0.31024	-1.23991	125.963	156.183	-1.6262	1.05777	0.518111	0.71291	1.0956	0.131723	1.0956	125.963	114.971	-1.20394	1.44514	0.125814	0.335517	1.2444	0.315452	1.2444	125.963	101.223	-1.06322	1.64643	0.259526
AABR07007675.1	AABR07007675.1-201	2	23260651	23260966	-	286.447	28.1497	9.02014	11.9353	protein_coding	ENSRNOG00000029988	AABR07007675.1	ensembl	1	ENSRNOP00000040955	1	protein_coding	ENSRNOT00000046772	ensembl	1	1	0.832497	0.916511	1.09409	0.129729	1.09409	10.3631	9.47194	-2.10305	2.51741	0.912691	0.959765	0.954763	-0.0667851	-1.04738	10.3631	10.8541	-2.39599	2.18412	0.0782937	0.24813	0.489431	-1.03082	-2.04319	10.3631	21.1738	-4.52628	1.08424	0.742344
AABR07007730.1	AABR07007730.1-201	2	26085846	26086266	+	1356.81	77.3886	55.8743	56.5339	processed_pseudogene	ENSRNOG00000018045	AABR07007730.1	ensembl	5	---	---	processed_pseudogene	ENSRNOT00000024269	ensembl	5	1	0.99203	0.996806	1.00116	0.00167281	1.00116	53.0367	52.9752	-1.25401	1.25692	0.460623	0.669306	0.918473	-0.12269	-1.08876	53.0367	57.7444	-1.36472	1.15127	0.0360023	0.14645	0.789977	-0.340118	-1.26586	53.0367	67.1371	-1.57792	-1.01552	0.146776
AABR07008097.1	AABR07008097.1-201	2	42726809	42728027	+	16873.6	871.289	696.801	703.067	protein_coding	ENSRNOG00000026928	AABR07008097.1	ensembl	2	ENSRNOP00000065201	1	protein_coding	ENSRNOT00000036860	ensembl	2	1	0.000794205	0.00570971	1.26741	0.341883	1.26741	732.999	578.344	1.10355	1.4556	0.00910138	0.0419392	1.20229	0.265788	1.20229	732.999	609.667	1.04685	1.38081	0.811613	0.917005	1.01686	0.0241225	1.01686	732.999	720.844	-1.12837	1.16674	0.340839
AABR07008439.1	AABR07008439.1-201	2	58448917	58458518	+	188.942	25.254	5.89034	7.8726	protein_coding	ENSRNOG00000052173	AABR07008439.1	havana	1	ENSRNOP00000070782	1	protein_coding	ENSRNOT00000082562	havana	1	1	0.184811	0.36566	0.538275	-0.893585	-1.85779	6.46062	12.0025	-4.64061	1.34457	0.39897	0.617056	0.669791	-0.578217	-1.493	6.46062	9.64573	-3.78906	1.69985	0.743819	0.888122	1.17811	0.236469	1.17811	6.46062	5.48391	-2.26852	3.14856	0.373027
AABR07008608.1	AABR07008608.1-201	2	66600151	66608325	-	986.465	56.9752	40.0048	41.1027	protein_coding	ENSRNOG00000055439	AABR07008608.1	ensembl	1	ENSRNOP00000073919	1	protein_coding	ENSRNOT00000077597	ensembl	1	1	0.806205	0.900774	0.958366	-0.0613513	-1.04344	39.9822	41.7192	-1.46562	1.34612	0.910363	0.958976	0.9805	-0.0284102	-1.01989	39.9822	40.7774	-1.43696	1.38147	0.580292	0.792533	0.90837	-0.138647	-1.10087	39.9822	44.0153	-1.54766	1.27703	0.810458
AABR07008805.1	AABR07008805.1-201	2	74713974	74714277	+	178.956	17.6815	6.53472	7.45648	processed_pseudogene	ENSRNOG00000046150	AABR07008805.1	ensembl	2	---	---	processed_pseudogene	ENSRNOT00000071652	ensembl	2	1	0.925489	0.962171	1.03296	0.0467901	1.03296	8.0071	7.75157	-1.91031	2.03833	0.559899	0.744946	1.234	0.303341	1.234	8.0071	6.48874	-1.64316	2.50212	0.819321	0.921017	0.924254	-0.113638	-1.08195	8.0071	8.6633	-2.12687	1.81687	0.0913337
AABR07008904.1	AABR07008904.1-201	2	77783851	77784523	-	2361.53	128.869	97.0552	98.3969	protein_coding	ENSRNOG00000025157	AABR07008904.1	ensembl	2	ENSRNOP00000035810	1	protein_coding	ENSRNOT00000030328	ensembl	2	1	0.404499	0.605801	1.10828	0.14832	1.10828	100.926	91.0652	-1.14902	1.41132	0.469924	0.676826	1.09362	0.129107	1.09362	100.926	92.2861	-1.16561	1.39406	0.887801	0.953452	1.01753	0.0250774	1.01753	100.926	99.1865	-1.25119	1.29545	0.967499
AABR07008940.1	AABR07008940.1-201	2	80269661	80273791	+	849.17	97.2861	29.6869	35.3821	protein_coding	ENSRNOG00000011997	AABR07008940.1	ensembl	6	ENSRNOP00000015975	5	protein_coding	ENSRNOT00000015975	ensembl	6	1	0.000767096	0.00553971	0.396681	-1.33395	-2.52092	26.0333	65.6278	-4.32002	-1.47106	0.0011351	0.00769561	0.407919	-1.29365	-2.45147	26.0333	63.8198	-4.20661	-1.42863	0.939643	0.974495	1.02212	0.0315694	1.02212	26.0333	25.4698	-1.72382	1.80094	0.760221
AABR07009572.1	AABR07009572.1-201	2	103750787	103751345	+	232.349	20.5967	8.75851	9.68122	protein_coding	ENSRNOG00000013038	AABR07009572.1	ensembl	6	ENSRNOP00000067642	1	protein_coding	ENSRNOT00000049719	ensembl	4	1	0.579186	0.748867	0.840712	-0.250317	-1.18947	9.52824	11.3335	-2.19617	1.55224	0.716772	0.850117	0.891151	-0.166258	-1.12214	9.52824	10.6921	-2.09146	1.66093	0.808095	0.915544	0.925107	-0.112309	-1.08096	9.52824	10.2996	-2.02595	1.73385	0.426357
AABR07009715.1	AABR07009715.1-201	2	109317339	109318125	+	1324.23	85.4084	53.4586	55.1764	processed_pseudogene	ENSRNOG00000031378	AABR07009715.1	ensembl	4	---	---	processed_pseudogene	ENSRNOT00000049885	ensembl	4	1	0.0548623	0.155791	0.737621	-0.439048	-1.35571	47.6411	64.5874	-1.84964	1.00636	0.138811	0.315588	0.788754	-0.342353	-1.26782	47.6411	60.4004	-1.73587	1.07994	0.102388	0.29476	0.769637	-0.37775	-1.29931	47.6411	61.9007	-1.77895	1.05375	0.0883427
AABR07010030.2	AABR07010030.2-201	2	121129199	121130676	-	1873.72	115.466	77.2488	78.0715	processed_pseudogene	ENSRNOG00000051193	AABR07010030.2	havana	1	---	---	processed_pseudogene	ENSRNOT00000076198	havana	1	1	0.00166721	0.0105575	0.754848	-0.405742	-1.32477	76.7315	101.652	-1.57864	-1.11172	0.781295	0.891211	1.02707	0.0385358	1.02707	76.7315	74.709	-1.17569	1.24021	0.536111	0.764734	1.06214	0.0869754	1.06214	76.7315	72.2422	-1.13962	1.28565	0.346486
AABR07010460.1	AABR07010460.1-201	2	136828020	136829772	+	675.895	49.8517	26.9569	28.1623	pseudogene	ENSRNOG00000061443	AABR07010460.1	ensembl	1	---	---	pseudogene	ENSRNOT00000087798	ensembl	1	1	0.579753	0.749142	1.10961	0.150059	1.10961	31.9298	28.7756	-1.30231	1.60346	0.0185836	0.0725805	1.60745	0.684776	1.60745	31.9298	19.8636	1.08265	2.38663	0.0463687	0.174976	1.48827	0.573633	1.48827	31.9298	21.4544	1.00642	2.20081	0.556035
AABR07010570.1	AABR07010570.1-201	2	140805601	140806253	+	1351.44	79.657	55.6143	56.3102	pseudogene	ENSRNOG00000058402	AABR07010570.1	ensembl	1	---	---	pseudogene	ENSRNOT00000072578	ensembl	1	1	0.270415	0.469436	0.878055	-0.187617	-1.13888	55.4441	63.1443	-1.43522	1.10653	0.895322	0.950855	0.984139	-0.0230653	-1.01612	55.4441	56.3377	-1.28936	1.24879	0.271541	0.531539	1.14837	0.199583	1.14837	55.4441	48.2809	-1.11434	1.46953	0.521672
AABR07010583.1	AABR07010583.1-201	2	141422749	141423401	+	1351.44	79.657	55.6143	56.3102	pseudogene	ENSRNOG00000055814	AABR07010583.1	ensembl	1	---	---	pseudogene	ENSRNOT00000072748	ensembl	1	1	0.270415	0.469436	0.878055	-0.187617	-1.13888	55.4441	63.1443	-1.43522	1.10653	0.895322	0.950855	0.984139	-0.0230653	-1.01612	55.4441	56.3377	-1.28936	1.24879	0.271541	0.531539	1.14837	0.199583	1.14837	55.4441	48.2809	-1.11434	1.46953	0.521672
AABR07010649.1	AABR07010649.1-201	2	145936827	145937814	+	5539.15	304.809	228.98	230.798	pseudogene	ENSRNOG00000055760	AABR07010649.1	ensembl	1	---	---	pseudogene	ENSRNOT00000081452	ensembl	1	1	0.677198	0.817773	0.9622	-0.0555912	-1.03928	229.971	239.005	-1.24602	1.1536	0.588264	0.765844	1.05196	0.0730768	1.05196	229.971	218.612	-1.14195	1.2637	0.74119	0.886938	0.969705	-0.0443826	-1.03124	229.971	237.155	-1.23779	1.16393	0.947078
AABR07010705.1	AABR07010705.1-201	2	148262110	148263224	+	2264.16	123.089	93.3139	94.3398	protein_coding	ENSRNOG00000032715	AABR07010705.1	ensembl	4	ENSRNOP00000068870	1	protein_coding	ENSRNOT00000046641	ensembl	4	1	0.158566	0.330442	1.14963	0.201172	1.14963	100.867	87.7386	-1.05591	1.39555	0.0682305	0.191584	1.20133	0.264636	1.20133	100.867	83.9627	-1.01382	1.46315	0.0263926	0.117156	1.2537	0.326193	1.2537	100.867	80.4555	1.02687	1.53063	0.842692
AABR07011057.2	AABR07011057.2-201	2	157056105	157058195	-	793.209	50.1991	31.6272	33.0504	protein_coding	ENSRNOG00000051147	AABR07011057.2	havana	1	ENSRNOP00000068318	1	protein_coding	ENSRNOT00000076409	havana	1	1	0.339888	0.545082	1.15965	0.213695	1.15965	38.5348	33.2296	-1.16891	1.57194	8.35938e-05	0.000813345	2.00755	1.00544	2.00755	38.5348	19.195	1.41864	2.84092	0.00863534	0.0509418	1.55182	0.633964	1.55182	38.5348	24.832	1.11793	2.15413	0.27187
AABR07011697.1	AABR07011697.1-201	2	166317979	166319817	-	506.205	32.6547	20.079	21.0919	pseudogene	ENSRNOG00000054429	AABR07011697.1	ensembl	1	---	---	pseudogene	ENSRNOT00000078007	ensembl	1	1	0.929676	0.964419	1.02003	0.0286084	1.02003	19.0986	18.7236	-1.52282	1.58443	0.562969	0.747376	0.879762	-0.184814	-1.13667	19.0986	21.7089	-1.75448	1.35793	0.112277	0.31321	0.709871	-0.494372	-1.40871	19.0986	26.9044	-2.15029	1.08356	0.240655
AABR07011951.1	AABR07011951.1-201	2	177651241	177653289	+	51103.4	2799.39	2107.41	2129.31	protein_coding	ENSRNOG00000034093	AABR07011951.1	ensembl	4	ENSRNOP00000067224	1	protein_coding	ENSRNOT00000047593	ensembl	5	1	0.896556	0.947441	0.989192	-0.0156777	-1.01093	2085.82	2108.61	-1.19088	1.16527	0.0188749	0.0733799	0.822003	-0.282784	-1.21654	2085.82	2537.48	-1.4328	-1.03292	0.0949271	0.281092	1.1502	0.201889	1.1502	2085.82	1813.43	-1.0246	1.35551	0.423188
AABR07011996.1	AABR07011996.1-201	2	180878153	180883460	+	603.266	48.8831	23.6855	25.1361	lincRNA	ENSRNOG00000061272	AABR07011996.1	ensembl	1	---	---	lincRNA	ENSRNOT00000088226	ensembl	1	1	0.0370468	0.116836	1.53866	0.621675	1.53866	29.96	19.4715	1.02623	2.30697	0.00252332	0.0148513	1.93272	0.950629	1.93272	29.96	15.5015	1.26032	2.96384	0.0457408	0.173471	1.51806	0.602226	1.51806	29.96	19.7358	1.00793	2.28636	0.487987
AABR07012054.1	AABR07012054.1-201	2	184230459	184231270	+	681.228	43.1931	27.4631	28.3845	protein_coding	ENSRNOG00000049530	AABR07012054.1	ensembl	1	ENSRNOP00000066291	1	protein_coding	ENSRNOT00000074187	ensembl	1	1	0.125306	0.281807	0.791948	-0.336522	-1.26271	29.8614	37.7062	-1.7015	1.06715	0.583756	0.762602	1.09367	0.129175	1.09367	29.8614	27.3039	-1.25955	1.50656	0.0137469	0.0729924	1.55197	0.634104	1.55197	29.8614	19.2409	1.09405	2.20157	0.2293
AABR07012065.3	AABR07012065.3-201	2	184685327	184693549	-	171.931	13.7136	6.43681	7.16377	processed_pseudogene	ENSRNOG00000062216	AABR07012065.3	havana	1	---	---	processed_pseudogene	ENSRNOT00000093699	havana	1	1	0.105412	0.249288	1.83559	0.876248	1.83559	7.80358	4.25125	-1.13637	3.8289	0.57796	0.758165	1.21218	0.277601	1.21218	7.80358	6.43765	-1.62489	2.38757	0.733394	0.883833	0.894193	-0.161342	-1.11833	7.80358	8.72695	-2.12836	1.7018	0.654159
AABR07012129.1	AABR07012129.1-201	2	186630278	186631634	+	336.346	19.8745	13.4253	14.0144	protein_coding	ENSRNOG00000016146	AABR07012129.1	ensembl	5	ENSRNOP00000021604	4	protein_coding	ENSRNOT00000021604	ensembl	5	1	0.236041	0.429817	0.767231	-0.382266	-1.30339	13.0389	16.9947	-2.02029	1.18923	0.882227	0.945807	0.965657	-0.0504166	-1.03556	13.0389	13.5026	-1.64425	1.53326	0.600883	0.805885	0.88532	-0.175728	-1.12953	13.0389	14.7279	-1.78277	1.39732	0.673663
AABR07012475.2	AABR07012475.2-201	2	196587206	196591325	+	293.943	20.673	11.3216	12.2476	lincRNA	ENSRNOG00000052421	AABR07012475.2	ensembl	1	---	---	lincRNA	ENSRNOT00000079148	ensembl	1	1	0.00406606	0.0216776	2.19991	1.13745	2.19991	15.0978	6.8629	1.28475	3.76698	0.010948	0.0484784	1.99146	0.993826	1.99146	15.0978	7.58127	1.17143	3.38553	0.167439	0.400917	1.41026	0.495963	1.41026	15.0978	10.7057	-1.15524	2.29759	0.49293
AABR07012795.1	AABR07012795.1-201	2	208738132	208739048	+	10811	596.364	444.194	450.457	protein_coding	ENSRNOG00000017695	AABR07012795.1	ensembl	3	ENSRNOP00000072842	1	protein_coding	ENSRNOT00000023972	ensembl	3	1	0.067865	0.181849	1.18697	0.247288	1.18697	467.836	394.142	-1.01266	1.42675	0.0160492	0.0648454	1.25498	0.327669	1.25498	467.836	372.783	1.04315	1.50984	0.286457	0.548216	1.10527	0.144395	1.10527	467.836	423.279	-1.08757	1.3286	0.124296
AABR07013802.1	AABR07013802.1-201	2	257462312	257462652	+	292.131	20.2525	11.5826	12.1721	pseudogene	ENSRNOG00000058222	AABR07013802.1	ensembl	1	---	---	pseudogene	ENSRNOT00000081427	ensembl	1	1	0.205048	0.391889	0.747685	-0.419498	-1.33746	10.1373	13.5582	-2.09694	1.17226	0.0768973	0.209616	0.669588	-0.578655	-1.49346	10.1373	15.1396	-2.32912	1.04426	0.587366	0.796535	0.877137	-0.189126	-1.14007	10.1373	11.5572	-1.83047	1.40831	0.0339539
AABR07014239.1	AABR07014239.1-201	14	5837638	5838082	+	1344.2	85.5802	55.2256	56.0084	processed_pseudogene	ENSRNOG00000057207	AABR07014239.1	ensembl	1	---	---	processed_pseudogene	ENSRNOT00000050446	ensembl	3	1	0.0283378	0.0966594	1.29535	0.373341	1.29535	56.8439	43.8831	1.02784	1.63249	0.507298	0.705533	1.07886	0.109506	1.07886	56.8439	52.6889	-1.16006	1.35023	0.609026	0.809411	1.06037	0.0845665	1.06037	56.8439	53.6077	-1.18058	1.32743	0.0589211
AABR07014242.1	AABR07014242.1-201	14	5868637	5869081	-	1344.2	85.5802	55.2256	56.0084	processed_pseudogene	ENSRNOG00000051404	AABR07014242.1	ensembl	1	---	---	processed_pseudogene	ENSRNOT00000057117	ensembl	2	1	0.0283378	0.0966594	1.29535	0.373341	1.29535	56.8439	43.8831	1.02784	1.63249	0.507298	0.705533	1.07886	0.109506	1.07886	56.8439	52.6889	-1.16006	1.35023	0.609026	0.809411	1.06037	0.0845665	1.06037	56.8439	53.6077	-1.18058	1.32743	0.0589211
AABR07014550.1	AABR07014550.1-201	14	21163840	21164296	+	2158.48	165.561	85.2689	89.9365	processed_pseudogene	ENSRNOG00000003606	AABR07014550.1	ensembl	6	---	---	processed_pseudogene	ENSRNOT00000004798	ensembl	6	1	0.0180466	0.0694284	1.37882	0.46343	1.37882	77.9283	56.5182	1.05652	1.79944	0.309532	0.529609	0.876822	-0.189644	-1.14048	77.9283	88.8758	-1.46959	1.12985	0.00271675	0.0203696	0.684123	-0.547673	-1.46173	77.9283	113.91	-1.87346	-1.14048	3.42927e-07
AABR07014804.1	AABR07014804.1-201	14	32257805	32258282	+	699.993	55.8005	28.1808	29.1664	protein_coding	ENSRNOG00000024829	AABR07014804.1	ensembl	4	ENSRNOP00000073196	1	protein_coding	ENSRNOT00000039626	ensembl	4	1	0.87539	0.937222	0.972332	-0.040479	-1.02846	27.6804	28.4681	-1.46045	1.38075	0.52625	0.71843	1.12448	0.169254	1.12448	27.6804	24.6163	-1.27828	1.61631	0.943246	0.975912	0.987153	-0.0186541	-1.01301	27.6804	28.0407	-1.44616	1.40924	0.0214317
AABR07014996.1	AABR07014996.1-201	14	44225087	44225714	-	1844.29	107.292	75.5867	76.8455	protein_coding	ENSRNOG00000032160	AABR07014996.1	ensembl	3	ENSRNOP00000060476	1	protein_coding	ENSRNOT00000049161	ensembl	3	1	0.153359	0.323144	0.833216	-0.263238	-1.20017	75.3253	90.4031	-1.54178	1.07038	0.987382	0.993599	1.00208	0.00299236	1.00208	75.3253	75.1692	-1.29044	1.2958	0.684026	0.853303	1.05535	0.0777249	1.05535	75.3253	71.3745	-1.22824	1.36798	0.934621
AABR07015006.1	AABR07015006.1-201	14	44790211	44791176	+	2366.17	154.466	95.9004	98.5903	pseudogene	ENSRNOG00000021986	AABR07015006.1	ensembl	6	---	---	pseudogene	ENSRNOT00000032337	ensembl	6	1	1.89081e-07	3.83303e-06	0.612667	-0.706826	-1.63221	90.1953	147.218	-1.96254	-1.35748	0.0106135	0.0472734	0.77931	-0.35973	-1.28319	90.1953	115.737	-1.55365	-1.0598	0.85265	0.938081	0.98133	-0.0271898	-1.01903	90.1953	91.9113	-1.24324	1.19725	0.0619138
AABR07015015.2	AABR07015015.2-201	14	45375663	45376128	-	757.691	48.9265	30.6494	31.5704	protein_coding	ENSRNOG00000057505	AABR07015015.2	ensembl	1	ENSRNOP00000056014	3	protein_coding	ENSRNOT00000059247	ensembl	3	1	0.0716915	0.189029	0.758221	-0.39931	-1.31888	28.3047	37.3304	-1.78243	1.02472	0.533335	0.723507	0.90506	-0.143915	-1.1049	28.3047	31.2739	-1.51229	1.23877	0.949491	0.978367	1.01047	0.015031	1.01047	28.3047	28.0114	-1.36608	1.39485	0.0087906
AABR07015040.1	AABR07015040.1-201	14	46286197	46287506	+	211.499	15.0134	8.13057	8.81246	lincRNA	ENSRNOG00000056778	AABR07015040.1	ensembl	1	---	---	lincRNA	ENSRNOT00000084119	ensembl	1	1	0.392574	0.595373	0.783429	-0.352125	-1.27644	7.98683	10.1947	-2.23359	1.37089	0.421614	0.637416	0.792879	-0.334827	-1.26123	7.98683	10.0732	-2.22136	1.39648	0.299246	0.561258	0.742694	-0.42916	-1.34645	7.98683	10.7539	-2.36112	1.30238	0.952769
AABR07015057.1	AABR07015057.1-203	14	46523658	46524477	-	11622.3	880.95	464.057	484.261	protein_coding	ENSRNOG00000060518	AABR07015057.1	ensembl	1	ENSRNOP00000075296	1	protein_coding	ENSRNOT00000079005	ensembl	1	1	0.102275	0.243443	0.743708	-0.427193	-1.34461	442.503	594.995	-1.91804	1.06087	0.190477	0.389668	0.788626	-0.342587	-1.26803	442.503	561.106	-1.80936	1.1253	0.946939	0.977443	1.01218	0.0174615	1.01218	442.503	437.179	-1.41107	1.44565	0.430599
AABR07015057.1	AABR07015057.1-201	14	46523594	46529376	-	299.73	21.7605	11.2559	12.4887	protein_coding	ENSRNOG00000060518	AABR07015057.1	ensembl	1	ENSRNOP00000075110	1	protein_coding	ENSRNOT00000077306	ensembl	1	1	0.14247	0.307859	0.646308	-0.629706	-1.54725	11.0671	17.1235	-2.77256	1.15814	0.463894	0.67177	0.799086	-0.323577	-1.25143	11.0671	13.8497	-2.28065	1.45628	0.704365	0.866965	0.888613	-0.170373	-1.12535	11.0671	12.4543	-2.07117	1.63546	0.736742
AABR07015081.2	AABR07015081.2-201	14	46653040	46657976	-	299.73	21.7605	11.2559	12.4887	protein_coding	ENSRNOG00000054945	AABR07015081.2	ensembl	1	ENSRNOP00000071055	1	protein_coding	ENSRNOT00000087247	ensembl	1	1	0.14247	0.307859	0.646308	-0.629706	-1.54725	11.0671	17.1235	-2.77256	1.15814	0.463894	0.67177	0.799086	-0.323577	-1.25143	11.0671	13.8497	-2.28065	1.45628	0.704365	0.866965	0.888613	-0.170373	-1.12535	11.0671	12.4543	-2.07117	1.63546	0.736742
AABR07015165.1	AABR07015165.1-201	14	48169730	48173142	+	1682.17	93.2867	69.1997	70.0903	pseudogene	ENSRNOG00000057821	AABR07015165.1	ensembl	1	---	---	pseudogene	ENSRNOT00000079316	ensembl	1	1	0.480864	0.670952	1.08456	0.117112	1.08456	73.6712	67.9272	-1.1555	1.35918	0.562706	0.747231	1.06937	0.0967673	1.06937	73.6712	68.8919	-1.17357	1.34205	0.0500359	0.183291	1.26484	0.338956	1.26484	73.6712	58.2454	-1.00004	1.59988	0.697168
AABR07015294.1	AABR07015294.1-201	14	51439095	51439975	+	6891.11	406.471	281.705	287.13	pseudogene	ENSRNOG00000022882	AABR07015294.1	ensembl	7	---	---	pseudogene	ENSRNOT00000032787	ensembl	4	1	0.00624155	0.0306857	0.729986	-0.45406	-1.36989	275.613	377.559	-1.7165	-1.09327	0.886149	0.947324	0.983459	-0.0240632	-1.01682	275.613	280.249	-1.27763	1.23571	0.894532	0.955115	1.0156	0.0223337	1.0156	275.613	271.379	-1.23787	1.27679	0.759441
AABR07015346.1	AABR07015346.1-201	14	52661966	52662218	+	974.097	61.9219	39.0735	40.5874	processed_pseudogene	ENSRNOG00000027791	AABR07015346.1	ensembl	5	---	---	processed_pseudogene	ENSRNOT00000038497	ensembl	5	1	0.0182296	0.0698897	1.49853	0.583545	1.49853	38.769	25.8714	1.07111	2.0965	0.537431	0.726987	0.906702	-0.1413	-1.1029	38.769	42.7583	-1.50564	1.2378	0.246744	0.503773	0.833284	-0.263121	-1.20007	38.769	46.5256	-1.63394	1.13454	0.0371191
AABR07015507.1	AABR07015507.1-202	14	60060072	60069865	-	169.78	11.7876	6.30505	7.07418	processed_transcript	ENSRNOG00000051190	AABR07015507.1	ensembl_havana	2	---	---	processed_transcript	ENSRNOT00000076276	havana	2	1	0.451095	0.646217	1.30528	0.384354	1.30528	7.28816	5.58362	-1.53187	2.60992	0.856233	0.932307	1.06408	0.0896029	1.06408	7.28816	6.84928	-1.84006	2.08343	0.715905	0.874907	0.885902	-0.174782	-1.12879	7.28816	8.22683	-2.16755	1.70114	0.796539
AABR07015507.1	AABR07015507.1-203	14	60057493	60060065	-	8640.86	521.837	356.963	360.036	processed_transcript	ENSRNOG00000051190	AABR07015507.1	ensembl_havana	2	---	---	processed_transcript	ENSRNOT00000091794	ensembl	1	1	0.716847	0.844246	1.03358	0.0476445	1.03358	369.968	357.95	-1.15656	1.23553	0.100412	0.251597	1.16296	0.217799	1.16296	369.968	318.127	-1.02957	1.39246	0.856865	0.939721	1.01661	0.0237674	1.01661	369.968	363.923	-1.1765	1.21591	0.768414
AABR07015507.1	AABR07015507.1-201	14	60057524	60058129	-	531.29	94.997	15.3942	22.1371	processed_transcript	ENSRNOG00000051190	AABR07015507.1	ensembl_havana	2	---	---	processed_transcript	ENSRNOT00000084451	havana	1	1	0.803872	0.899927	0.880699	-0.18328	-1.13546	18.5162	21.0245	-3.09468	2.40033	0.90941	0.958553	0.943267	-0.0842624	-1.06015	18.5162	19.6299	-2.89936	2.57971	0.790738	0.907808	0.872844	-0.196204	-1.14568	18.5162	21.2137	-3.12843	2.38342	0.110619
AABR07015719.1	AABR07015719.1-201	14	72259408	72259870	+	310.293	20.4707	12.0784	12.9289	processed_pseudogene	ENSRNOG00000005077	AABR07015719.1	ensembl	5	---	---	processed_pseudogene	ENSRNOT00000006734	ensembl	5	1	0.584544	0.752359	1.16151	0.216002	1.16151	12.1725	10.4799	-1.47254	1.98661	0.245702	0.459555	0.742463	-0.42961	-1.34687	12.1725	16.3948	-2.22678	1.22752	0.412697	0.670912	0.807729	-0.308056	-1.23804	12.1725	15.0701	-2.06356	1.34632	0.75522
AABR07016572.1	AABR07016572.1-201	14	104708648	104715787	+	611.443	63.3501	21.6141	25.4768	lincRNA	ENSRNOG00000061005	AABR07016572.1	ensembl	1	---	---	lincRNA	ENSRNOT00000091905	ensembl	1	1	2.7615e-05	0.000321728	3.72361	1.8967	3.72361	33.9858	9.12712	2.0139	6.88477	0.0096812	0.0440611	2.13089	1.09146	2.13089	33.9858	15.9491	1.20127	3.77993	0.196878	0.441488	1.43895	0.525021	1.43895	33.9858	23.6184	-1.20779	2.50083	0.0385326
AABR07016578.3	AABR07016578.3-201	14	105083805	105085261	+	91.6521	8.51443	3.07751	3.81884	lincRNA	ENSRNOG00000056722	AABR07016578.3	ensembl	1	---	---	lincRNA	ENSRNOT00000079867	ensembl	1	1	0.0437845	0.132263	3.05471	1.61104	3.05471	4.49174	1.47043	1.03161	9.04536	0.146711	0.328406	2.06271	1.04454	2.06271	4.49174	2.17759	-1.28891	5.48403	0.67143	0.846012	0.841322	-0.249269	-1.1886	4.49174	5.33891	-2.64091	1.8693	0.587025
AABR07017110.1	AABR07017110.1-201	15	11650010	11650916	+	3580.92	202.373	147.992	149.205	processed_pseudogene	ENSRNOG00000005869	AABR07017110.1	ensembl	4	---	---	processed_pseudogene	ENSRNOT00000007696	ensembl	4	1	0.39015	0.593071	0.924095	-0.113888	-1.08214	147.828	159.971	-1.29562	1.10639	0.814719	0.909648	1.02215	0.0316115	1.02215	147.828	144.624	-1.1751	1.22774	0.419039	0.676053	1.07929	0.110085	1.07929	147.828	136.968	-1.11491	1.29872	0.469682
AABR07017140.1	AABR07017140.1-201	15	12711934	12712369	-	174.265	14.1823	6.80985	7.26106	processed_pseudogene	ENSRNOG00000055977	AABR07017140.1	ensembl	1	---	---	processed_pseudogene	ENSRNOT00000072561	ensembl	1	1	0.213927	0.40258	1.49327	0.578476	1.49327	8.20622	5.49547	-1.26032	2.81033	0.173257	0.36706	1.57042	0.651151	1.57042	8.20622	5.22549	-1.21926	3.00698	0.6718	0.846013	1.13912	0.187914	1.13912	8.20622	7.20403	-1.60369	2.08092	0.756405
AABR07017141.1	AABR07017141.1-201	15	12723248	12723683	-	174.265	14.1823	6.80985	7.26106	processed_pseudogene	ENSRNOG00000054783	AABR07017141.1	ensembl	1	---	---	processed_pseudogene	ENSRNOT00000073371	ensembl	1	1	0.213927	0.40258	1.49327	0.578476	1.49327	8.20622	5.49547	-1.26032	2.81033	0.173257	0.36706	1.57042	0.651151	1.57042	8.20622	5.22549	-1.21926	3.00698	0.6718	0.846013	1.13912	0.187914	1.13912	8.20622	7.20403	-1.60369	2.08092	0.756405
AABR07017237.1	AABR07017237.1-201	15	19052385	19052904	-	52.395	5.30435	1.80723	2.18312	processed_pseudogene	ENSRNOG00000047502	AABR07017237.1	ensembl	2	---	---	processed_pseudogene	ENSRNOT00000073793	ensembl	2	1	0.667666	0.810862	0.802404	-0.317599	-1.24625	2.12966	2.65409	-3.40446	2.19197	0.699346	0.839355	1.25006	0.321993	1.25006	2.12966	1.70365	-2.48306	3.88013	0.625826	0.819039	0.777039	-0.36394	-1.28694	2.12966	2.74073	-3.54755	2.14197	0.635419
AABR07017238.1	AABR07017238.1-201	15	19108652	19109171	-	52.395	5.30435	1.80723	2.18312	processed_pseudogene	ENSRNOG00000059383	AABR07017238.1	ensembl	1	---	---	processed_pseudogene	ENSRNOT00000091142	ensembl	1	1	0.667666	0.810862	0.802404	-0.317599	-1.24625	2.12966	2.65409	-3.40446	2.19197	0.699346	0.839355	1.25006	0.321993	1.25006	2.12966	1.70365	-2.48306	3.88013	0.625826	0.819039	0.777039	-0.36394	-1.28694	2.12966	2.74073	-3.54755	2.14197	0.635419
AABR07017250.1	AABR07017250.1-201	15	19429508	19430012	+	205.242	22.9736	2.7675	8.55177	protein_coding	ENSRNOG00000049099	AABR07017250.1	ensembl	1	ENSRNOP00000041943	3	protein_coding	ENSRNOT00000047113	ensembl	3	1	0.995204	0.998602	1.00304	0.00437221	1.00304	9.62684	9.59771	-2.67796	2.69424	0.221256	0.430902	1.92222	0.942773	1.92222	9.62684	5.00819	-1.48233	5.47712	0.182458	0.421783	2.05338	1.038	2.05338	9.62684	4.68829	-1.40246	5.91329	0.812887
AABR07018038.1	AABR07018038.1-204	15	36897999	36911166	+	713.555	60.5408	19.0471	29.7315	protein_coding	ENSRNOG00000051196	AABR07018038.1	ensembl_havana	2	ENSRNOP00000068433	1	protein_coding	ENSRNOT00000076030	ensembl_havana	2	1	0.114841	0.265572	0.569663	-0.811819	-1.75542	23.8022	41.7829	-3.53305	1.14653	0.4882	0.690659	0.778518	-0.361198	-1.28449	23.8022	30.5737	-2.6072	1.5802	0.161351	0.392608	0.60541	-0.724015	-1.65177	23.8022	39.3158	-3.33395	1.22196	0.464246
AABR07018038.1	AABR07018038.1-205	15	36898195	36911166	+	160.304	29.8247	2.65264	6.67933	protein_coding	ENSRNOG00000051196	AABR07018038.1	ensembl_havana	2	ENSRNOP00000068468	1	protein_coding	ENSRNOT00000076266	havana	1	1	0.217289	0.406993	2.37094	1.24546	2.37094	9.23483	3.89501	-1.66219	9.34373	0.0459474	0.143213	4.47967	2.16339	4.47967	9.23483	2.0615	1.02735	19.5332	0.728329	0.880793	1.26485	0.338963	1.26485	9.23483	7.30114	-2.97667	4.76219	0.136439
AABR07018038.1	AABR07018038.1-201	15	36809361	36862817	+	1015.13	57.8489	39.731	42.2972	protein_coding	ENSRNOG00000051196	AABR07018038.1	ensembl_havana	2	ENSRNOP00000068234	1	protein_coding	ENSRNOT00000076667	havana	1	1	0.355804	0.559247	1.23728	0.307178	1.23728	41.6322	33.648	-1.27001	1.94422	0.36952	0.589023	0.817361	-0.290955	-1.22345	41.6322	50.9349	-1.90058	1.26974	0.793156	0.909206	1.06194	0.0866984	1.06194	41.6322	39.204	-1.47565	1.6641	0.533706
AABR07018038.1	AABR07018038.1-203	15	36865548	36887332	+	365.309	29.6259	13.0481	15.2212	protein_coding	ENSRNOG00000051196	AABR07018038.1	ensembl_havana	2	ENSRNOP00000068048	1	protein_coding	ENSRNOT00000076460	havana	1	1	0.862478	0.930668	0.937231	-0.0935228	-1.06697	13.8763	14.8056	-2.2218	1.95164	0.734796	0.86046	0.881011	-0.182769	-1.13506	13.8763	15.7504	-2.36239	1.83364	0.459162	0.710121	0.759911	-0.396097	-1.31594	13.8763	18.2604	-2.72242	1.5721	0.531166
AABR07018038.3	AABR07018038.3-201	15	36878811	36947111	+	349.829	30.08	12.9403	14.5762	protein_coding	ENSRNOG00000061152	AABR07018038.3	ensembl_havana	1	ENSRNOP00000075447	1	nonsense_mediated_decay	ENSRNOT00000078051	havana	1	1	0.531145	0.712813	1.23838	0.308454	1.23838	15.5849	12.5849	-1.57669	2.41799	0.5048	0.703963	1.2577	0.330793	1.2577	15.5849	12.3915	-1.55974	2.46723	0.547658	0.771601	1.22966	0.298258	1.22966	15.5849	12.6741	-1.59547	2.41244	0.876699
AABR07018038.3	AABR07018038.3-202	15	36878811	36947108	+	350.517	29.7906	12.9465	14.6049	protein_coding	ENSRNOG00000061152	AABR07018038.3	ensembl_havana	1	ENSRNOP00000073383	1	protein_coding	ENSRNOT00000090573	ensembl	1	1	0.74597	0.862047	1.11697	0.159596	1.11697	15.4349	13.8185	-1.74833	2.18127	0.508926	0.706705	1.25779	0.330889	1.25779	15.4349	12.2715	-1.57023	2.48416	0.551545	0.773987	1.22972	0.298335	1.22972	15.4349	12.5515	-1.60622	2.42896	0.877947
AABR07018058.1	AABR07018058.1-201	15	37710848	37711223	-	121.446	12.3859	4.25518	5.06026	processed_pseudogene	ENSRNOG00000057750	AABR07018058.1	ensembl	1	---	---	processed_pseudogene	ENSRNOT00000083365	ensembl	1	1	0.139699	0.304198	1.92803	0.947124	1.92803	5.18563	2.6896	-1.23952	4.60764	0.443442	0.655064	1.37178	0.456052	1.37178	5.18563	3.78021	-1.6361	3.07879	0.466219	0.715883	1.35129	0.434336	1.35129	5.18563	3.83754	-1.66323	3.03702	0.0924351
AABR07018078.1	AABR07018078.1-201	15	38647779	38709985	-	120.81	10.6104	4.2816	5.03377	protein_coding	ENSRNOG00000053891	AABR07018078.1	ensembl	1	ENSRNOP00000066769	2	protein_coding	ENSRNOT00000074738	ensembl	3	1	0.496554	0.685629	0.764843	-0.386765	-1.30746	4.28897	5.60765	-2.83171	1.65651	0.526769	0.718798	0.776866	-0.364262	-1.28722	4.28897	5.52086	-2.81325	1.69786	0.110899	0.310389	0.546771	-0.87099	-1.82892	4.28897	7.84417	-3.84196	1.14859	0.996252
AABR07018244.2	AABR07018244.2-201	15	48976146	48977112	+	903.024	102.027	30.0739	37.626	pseudogene	ENSRNOG00000058011	AABR07018244.2	ensembl	1	---	---	pseudogene	ENSRNOT00000088277	ensembl	1	1	5.24011e-09	1.51521e-07	0.268785	-1.89547	-3.72044	19.3137	71.8555	-5.78226	-2.39381	1.78347e-09	5.0555e-08	0.258122	-1.95388	-3.87414	19.3137	74.824	-6.0224	-2.49219	0.00567976	0.0365781	0.522409	-0.93675	-1.91421	19.3137	36.9705	-3.03266	-1.20825	0.00233071
AABR07019209.1	AABR07019209.1-201	15	93643039	93643566	+	207.292	15.8905	8.06592	8.63715	lincRNA	ENSRNOG00000062248	AABR07019209.1	havana	1	---	---	lincRNA	ENSRNOT00000093393	havana	1	1	0.213258	0.401697	0.707252	-0.499703	-1.41392	7.65232	10.8198	-2.43951	1.22026	0.856656	0.932418	1.05665	0.0794927	1.05665	7.65232	7.24208	-1.72077	1.92124	0.504165	0.740436	0.823647	-0.279902	-1.21411	7.65232	9.29078	-2.14537	1.4554	0.165331
AABR07019341.1	AABR07019341.1-201	15	100303346	100303808	-	2479.12	147.227	101.285	103.297	protein_coding	ENSRNOG00000031960	AABR07019341.1	ensembl	4	ENSRNOP00000065877	1	protein_coding	ENSRNOT00000041344	ensembl	4	1	0.0505294	0.146965	0.78697	-0.34562	-1.2707	101.388	128.833	-1.61556	1.00055	0.754628	0.874157	0.961637	-0.0564358	-1.03989	101.388	105.432	-1.32901	1.22899	0.323328	0.585087	1.13429	0.181789	1.13429	101.388	89.3842	-1.13208	1.45654	0.820279
AABR07019403.1	AABR07019403.1-202	15	104258084	104349746	-	143.439	21.2207	1.12764	5.97662	processed_transcript	ENSRNOG00000058057	AABR07019403.1	ensembl_havana	2	---	---	processed_transcript	ENSRNOT00000093361	havana	1	1	0.0297531	0.100057	0.330162	-1.59876	-3.02882	3.05298	9.24693	-8.22793	-1.11495	0.00801298	0.0377451	0.262263	-1.93091	-3.81297	3.05298	11.6409	-10.2546	-1.41777	0.0124369	0.0677193	0.281337	-1.82963	-3.55446	3.05298	10.8517	-9.60849	-1.3149	0.658577
AABR07021008.1	AABR07021008.1-201	13	53283855	53284230	+	1015.99	63.7372	41.3128	42.3327	protein_coding	ENSRNOG00000030278	AABR07021008.1	ensembl	2	ENSRNOP00000046301	2	protein_coding	ENSRNOT00000043590	ensembl	2	1	0.0183179	0.0701724	0.726622	-0.460723	-1.37623	39.7196	54.6633	-1.79439	-1.05552	0.555741	0.741469	0.919826	-0.120568	-1.08716	39.7196	43.1816	-1.4356	1.21463	0.270684	0.530247	1.17902	0.237588	1.17902	39.7196	33.6886	-1.13695	1.58047	0.219466
AABR07021220.1	AABR07021220.1-201	13	61363440	61364721	+	6821.48	389.266	280.042	284.228	pseudogene	ENSRNOG00000058486	AABR07021220.1	ensembl	1	---	---	pseudogene	ENSRNOT00000091496	ensembl	1	1	0.672986	0.814781	1.04252	0.0600702	1.04252	308.168	295.6	-1.16384	1.26491	0.00712856	0.0346912	1.30973	0.389273	1.30973	308.168	235.291	1.07604	1.59418	0.0119061	0.0655273	1.28698	0.363994	1.28698	308.168	239.45	1.05725	1.56663	0.170053
AABR07021384.1	AABR07021384.1-201	13	69172167	69172644	-	4166.88	251.606	171.611	173.62	protein_coding	ENSRNOG00000029859	AABR07021384.1	ensembl	2	ENSRNOP00000040232	2	protein_coding	ENSRNOT00000049703	ensembl	2	1	0.574936	0.745894	1.05651	0.0793084	1.05651	175.561	166.171	-1.14701	1.28031	0.614383	0.783693	1.05086	0.0715651	1.05086	175.561	167.065	-1.15415	1.27453	0.0896803	0.270807	1.18477	0.244605	1.18477	175.561	148.182	-1.02661	1.44103	0.131231
AABR07021544.1	AABR07021544.1-202	13	77784855	77822334	+	1993.05	112.426	82.0712	83.0437	lincRNA	ENSRNOG00000049537	AABR07021544.1	ensembl_havana	3	---	---	lincRNA	ENSRNOT00000076888	havana	1	1	0.870578	0.934779	1.01925	0.027507	1.01925	81.6665	80.1242	-1.23405	1.28202	0.873135	0.939908	1.019	0.02715	1.019	81.6665	80.144	-1.23637	1.28379	0.531776	0.761947	0.929588	-0.105337	-1.07575	81.6665	87.8524	-1.35239	1.16865	0.499261
AABR07021574.1	AABR07021574.1-201	13	79272728	79273272	-	755.297	82.9584	24.2779	31.4707	processed_pseudogene	ENSRNOG00000051020	AABR07021574.1	havana	2	---	---	processed_pseudogene	ENSRNOT00000030922	havana	6	1	0.516028	0.701302	0.746769	-0.421266	-1.3391	31.4159	42.0691	-3.23228	1.80252	0.962501	0.982862	1.02153	0.0307273	1.02153	31.4159	30.7539	-2.3788	2.48232	0.359705	0.621446	1.52238	0.606329	1.52238	31.4159	20.6361	-1.61456	3.74198	0.941247
AABR07021687.1	AABR07021687.1-201	13	85519129	85519767	+	450.501	26.827	18.3823	18.7709	pseudogene	ENSRNOG00000054408	AABR07021687.1	ensembl	1	---	---	pseudogene	ENSRNOT00000071204	ensembl	2	1	0.207375	0.394915	0.80481	-0.313279	-1.24253	18.1928	22.6051	-1.74144	1.12797	0.229399	0.440622	0.810783	-0.302612	-1.23338	18.1928	22.4386	-1.73638	1.14145	0.827754	0.925296	1.04141	0.0585411	1.04141	18.1928	17.4694	-1.38395	1.50095	0.47969
AABR07021691.2	AABR07021691.2-201	13	85624624	85625262	+	450.501	26.827	18.3823	18.7709	pseudogene	ENSRNOG00000059709	AABR07021691.2	ensembl	1	---	---	pseudogene	ENSRNOT00000072984	ensembl	2	1	0.207375	0.394915	0.80481	-0.313279	-1.24253	18.1928	22.6051	-1.74144	1.12797	0.229399	0.440622	0.810783	-0.302612	-1.23338	18.1928	22.4386	-1.73638	1.14145	0.827754	0.925296	1.04141	0.0585411	1.04141	18.1928	17.4694	-1.38395	1.50095	0.47969
AABR07021704.1	AABR07021704.1-201	13	86665424	86671516	-	159.688	13.2447	5.84936	6.65366	protein_coding	ENSRNOG00000058096	AABR07021704.1	ensembl	1	ENSRNOP00000070035	1	protein_coding	ENSRNOT00000082869	ensembl	1	1	0.597272	0.761327	1.22339	0.290881	1.22339	6.11403	4.99763	-1.72695	2.58468	0.188938	0.387455	0.63565	-0.653695	-1.57319	6.11403	9.61855	-3.09289	1.24969	0.852807	0.938081	0.934056	-0.0984193	-1.0706	6.11403	6.54568	-2.20091	1.92021	0.514186
AABR07021734.1	AABR07021734.1-201	13	88556088	88557348	+	1236.36	73.8353	49.7305	51.5149	processed_pseudogene	ENSRNOG00000059957	AABR07021734.1	ensembl	1	---	---	processed_pseudogene	ENSRNOT00000079363	ensembl	1	1	0.151968	0.321154	1.27151	0.346548	1.27151	55.6601	43.7746	-1.09245	1.76622	0.638107	0.799717	0.926227	-0.110563	-1.07965	55.6601	60.0934	-1.48585	1.27471	0.0441331	0.16893	1.41255	0.498304	1.41255	55.6601	39.4039	1.00911	1.97729	0.222084
AABR07021759.1	AABR07021759.1-201	13	90058840	90059786	-	7203.67	445.713	294.139	300.153	pseudogene	ENSRNOG00000023269	AABR07021759.1	ensembl	5	---	---	pseudogene	ENSRNOT00000039633	ensembl	5	1	0.00076155	0.00551071	0.7033	-0.507788	-1.42187	268.205	381.352	-1.74524	-1.15842	0.0027137	0.0157824	0.730129	-0.453776	-1.36962	268.205	367.339	-1.68225	-1.11509	0.404581	0.663472	0.915413	-0.127505	-1.0924	268.205	292.988	-1.34476	1.12688	0.550937
AABR07021823.1	AABR07021823.1-201	13	93882693	93885306	+	9976.36	471.051	413.613	415.682	pseudogene	ENSRNOG00000052785	AABR07021823.1	ensembl	1	---	---	pseudogene	ENSRNOT00000091820	ensembl	1	1	0.609393	0.770097	0.967289	-0.0479806	-1.03382	427.361	441.813	-1.17449	1.09891	0.0912393	0.234825	1.11829	0.161295	1.11829	427.361	382.156	-1.01811	1.27322	0.67302	0.846418	1.02817	0.0400851	1.02817	427.361	415.651	-1.10656	1.1698	0.0685571
AABR07021871.1	AABR07021871.1-201	13	96195836	96196696	+	18513.2	1009.25	765.03	771.383	protein_coding	ENSRNOG00000031864	AABR07021871.1	ensembl	4	ENSRNOP00000064698	1	protein_coding	ENSRNOT00000042547	ensembl	4	1	0.196789	0.380933	0.904253	-0.145202	-1.10589	743.877	822.642	-1.2885	1.05357	0.322026	0.542613	1.08091	0.112251	1.08091	743.877	688.193	-1.07916	1.26086	0.445477	0.700389	0.942036	-0.0861458	-1.06153	743.877	789.648	-1.23751	1.09821	0.0200832
AABR07021945.1	AABR07021945.1-201	13	99981052	99982359	-	98.0833	10.3142	3.12208	4.0868	protein_coding	ENSRNOG00000003080	AABR07021945.1	ensembl	6	ENSRNOP00000004114	5	protein_coding	ENSRNOT00000004114	ensembl	6	1	0.0397381	0.123538	3.26947	1.70905	3.26947	4.80974	1.47111	1.05716	10.1114	0.570492	0.752879	1.30134	0.379996	1.30134	4.80974	3.696	-1.90898	3.23282	0.0927327	0.276527	2.49659	1.31996	2.49659	4.80974	1.92652	-1.16385	7.25428	0.615553
AABR07021955.1	AABR07021955.1-201	13	100431390	100450210	-	1105.99	62.7213	45.2399	46.0829	protein_coding	ENSRNOG00000052574	AABR07021955.1	ensembl	1	ENSRNOP00000069002	1	protein_coding	ENSRNOT00000090712	ensembl	1	1	0.739958	0.857617	1.04942	0.0695959	1.04942	48.1758	45.907	-1.26697	1.3953	0.474391	0.680626	1.11158	0.15261	1.11158	48.1758	43.34	-1.20207	1.48529	0.691589	0.858666	1.06017	0.0842977	1.06017	48.1758	45.4415	-1.25893	1.41499	0.278787
AABR07021988.1	AABR07021988.1-201	13	101727935	101761542	-	12533.9	704.319	510.509	522.245	protein_coding	ENSRNOG00000059202	AABR07021988.1	ensembl	1	ENSRNOP00000069539	1	protein_coding	ENSRNOT00000085600	ensembl	1	1	0.00206082	0.0125568	1.46242	0.548356	1.46242	567.549	388.089	1.14835	1.86238	0.407279	0.623851	1.10705	0.146725	1.10705	567.549	512.666	-1.14894	1.4081	0.100116	0.290074	1.22426	0.291916	1.22426	567.549	463.584	-1.03961	1.55819	0.724461
AABR07021988.1	AABR07021988.1-202	13	101727935	101748099	-	6169.56	348.719	253.102	257.065	protein_coding	ENSRNOG00000059202	AABR07021988.1	ensembl	1	ENSRNOP00000071370	1	protein_coding	ENSRNOT00000080170	ensembl	1	1	0.48792	0.677731	0.923868	-0.114242	-1.08241	261.005	282.513	-1.35384	1.15555	0.402245	0.619367	1.10142	0.139364	1.10142	261.005	236.971	-1.13819	1.38077	0.606747	0.808472	0.942705	-0.0851212	-1.06078	261.005	276.868	-1.32799	1.18018	0.103925
AABR07021996.1	AABR07021996.1-201	13	101936929	101974633	+	302.013	25.4609	12.0019	12.5839	lincRNA	ENSRNOG00000051880	AABR07021996.1	ensembl	1	---	---	lincRNA	ENSRNOT00000082633	ensembl	1	1	0.698033	0.831129	0.908005	-0.139228	-1.10132	12.0075	13.2241	-1.79325	1.47849	0.850365	0.92929	1.04994	0.0703028	1.04994	12.0075	11.4364	-1.58019	1.74195	0.264971	0.52474	0.761524	-0.393039	-1.31316	12.0075	15.7677	-2.12007	1.22946	0.984852
AABR07022022.1	AABR07022022.1-201	13	103079961	103080921	-	91.6752	12.4697	3.04655	3.8198	protein_coding	ENSRNOG00000023547	AABR07022022.1	ensembl	4	ENSRNOP00000033769	4	protein_coding	ENSRNOT00000034990	ensembl	4	1	0.668599	0.811106	1.25386	0.326379	1.25386	3.38463	2.69936	-2.24698	3.53264	0.475732	0.681443	0.70768	-0.498832	-1.41307	3.38463	4.78271	-3.65463	1.83028	0.871063	0.946808	0.921076	-0.118608	-1.08569	3.38463	3.67465	-2.92997	2.48573	0.304779
AABR07022113.1	AABR07022113.1-201	13	108584257	108601243	-	2855	222.501	109.016	118.958	lincRNA	ENSRNOG00000053904	AABR07022113.1	ensembl	1	---	---	lincRNA	ENSRNOT00000083559	ensembl	1	1	0.00260187	0.0151872	2.01619	1.01163	2.01619	138.312	68.6004	1.27738	3.18232	0.031662	0.108478	1.64468	0.717808	1.64468	138.312	84.0963	1.04466	2.58933	0.35202	0.613468	1.23839	0.308463	1.23839	138.312	111.687	-1.26677	1.94272	0.897588
AABR07022144.1	AABR07022144.1-201	13	109655300	109663365	-	2913.54	169.183	120.18	121.397	protein_coding	ENSRNOG00000046460	AABR07022144.1	ensembl	2	ENSRNOP00000064772	2	protein_coding	ENSRNOT00000073327	ensembl	2	1	0.00493458	0.0254323	1.29095	0.368433	1.29095	131.495	101.859	1.0804	1.54253	0.0271178	0.0964188	1.22218	0.289461	1.22218	131.495	107.59	1.02295	1.46023	0.0964153	0.28369	1.1621	0.216734	1.1621	131.495	113.153	-1.02725	1.38727	0.465857
AABR07024742.1	AABR07024742.1-201	16	13950416	13950935	+	4566.78	272.514	185.664	190.282	processed_pseudogene	ENSRNOG00000030299	AABR07024742.1	ensembl	5	---	---	processed_pseudogene	ENSRNOT00000048912	ensembl	5	1	0.369235	0.572765	1.14131	0.190689	1.14131	199.314	174.636	-1.16922	1.52302	0.257955	0.472534	1.18189	0.241091	1.18189	199.314	168.64	-1.13023	1.57877	0.32587	0.587447	1.15621	0.209408	1.15621	199.314	172.385	-1.15537	1.54453	0.785592
AABR07024795.1	AABR07024795.1-201	16	16949232	16950240	+	148.532	13.7755	5.37009	6.18882	protein_coding	ENSRNOG00000028958	AABR07024795.1	ensembl	3	ENSRNOP00000074716	1	protein_coding	ENSRNOT00000047499	ensembl	2	1	0.0826165	0.209598	2.06727	1.04773	2.06727	6.66894	3.22596	-1.09838	4.69404	0.294001	0.512881	1.50949	0.594058	1.50949	6.66894	4.41802	-1.42948	3.25713	0.880638	0.950685	0.947524	-0.0777653	-1.05538	6.66894	7.03828	-2.13288	1.91491	0.724037
AABR07024908.1	AABR07024908.1-201	16	21807191	21807527	-	873.698	58.6648	35.2473	36.4041	processed_pseudogene	ENSRNOG00000055634	AABR07024908.1	ensembl	1	---	---	processed_pseudogene	ENSRNOT00000078775	ensembl	1	1	0.0960584	0.233065	1.34654	0.429258	1.34654	38.4413	28.5482	-1.05429	1.9116	0.251607	0.465241	1.2258	0.293727	1.2258	38.4413	31.3601	-1.15543	1.73614	0.427085	0.682881	0.873777	-0.194663	-1.14446	38.4413	43.9944	-1.59668	1.21904	0.434981
AABR07025010.1	AABR07025010.1-201	16	25773602	25774846	+	156626	8475.69	6465.35	6526.08	protein_coding	ENSRNOG00000033057	AABR07025010.1	ensembl	4	ENSRNOP00000050213	2	protein_coding	ENSRNOT00000047750	ensembl	4	1	0.207897	0.395653	1.11364	0.155278	1.11364	6508.82	5844.66	-1.06171	1.31671	0.298786	0.517627	1.09287	0.128127	1.09287	6508.82	5955.69	-1.0819	1.29219	0.269937	0.529432	0.910059	-0.135969	-1.09883	6508.82	7152.09	-1.29912	1.07594	0.22522
AABR07025089.1	AABR07025089.1-201	16	28072014	28166297	-	272.123	21.9436	10.4633	11.3385	protein_coding	ENSRNOG00000032995	AABR07025089.1	ensembl	3	ENSRNOP00000042297	3	protein_coding	ENSRNOT00000049187	ensembl	3	1	0.941956	0.971245	0.978815	-0.0308914	-1.02164	11.3162	11.5611	-1.81811	1.74189	0.406106	0.62277	1.29441	0.372298	1.29441	11.3162	8.74232	-1.42015	2.37947	0.81776	0.920268	0.934213	-0.0981772	-1.07042	11.3162	12.1131	-1.90959	1.6666	0.713188
AABR07025277.1	AABR07025277.1-201	16	31349184	31390341	+	4699.53	299.85	187.899	195.814	processed_transcript	ENSRNOG00000042312	AABR07025277.1	ensembl_havana	3	---	---	processed_transcript	ENSRNOT00000064850	ensembl_havana	3	1	0.396952	0.599464	0.872249	-0.197187	-1.14646	211.492	242.468	-1.57292	1.1967	0.4661	0.673948	1.1259	0.171082	1.1259	211.492	187.842	-1.22178	1.5488	0.0177094	0.0877549	1.47699	0.562662	1.47699	211.492	143.191	1.07004	2.03871	0.0305507
AABR07025284.1	AABR07025284.1-201	16	31552836	31553766	+	538.776	51.8631	14.2472	22.449	processed_pseudogene	ENSRNOG00000043057	AABR07025284.1	ensembl	2	---	---	processed_pseudogene	ENSRNOT00000067450	ensembl	2	1	0.647554	0.796603	1.24383	0.314789	1.24383	26.5223	21.3231	-2.04882	3.16976	0.901712	0.954192	0.9431	-0.0845175	-1.06033	26.5223	28.1225	-2.68672	2.38967	0.07322	0.237096	2.4183	1.27399	2.4183	26.5223	10.9673	-1.08661	6.35471	0.15724
AABR07025295.1	AABR07025295.1-201	16	31734944	31946243	+	4992	319.722	201.501	208	protein_coding	ENSRNOG00000010107	AABR07025295.1	ensembl	8	ENSRNOP00000056425	4	protein_coding	ENSRNOT00000059673	ensembl	5	1	0.185751	0.366916	1.21479	0.280711	1.21479	232.505	191.395	-1.09815	1.62056	0.479	0.684082	1.10955	0.149972	1.10955	232.505	209.55	-1.20185	1.47959	0.0050306	0.0333828	1.51827	0.602425	1.51827	232.505	153.139	1.13406	2.03263	0.085825
AABR07025303.1	AABR07025303.1-201	16	32655869	32658014	+	218.528	14.9618	8.07982	9.10534	lincRNA	ENSRNOG00000059212	AABR07025303.1	ensembl	1	---	---	lincRNA	ENSRNOT00000079403	ensembl	1	1	0.847925	0.924435	1.06408	0.0896006	1.06408	9.378	8.81328	-1.77298	2.00747	0.463706	0.671768	0.795227	-0.330562	-1.2575	9.378	11.7929	-2.321	1.46777	0.331837	0.593537	1.3971	0.482436	1.3971	9.378	6.71247	-1.40635	2.74503	0.714946
AABR07025328.1	AABR07025328.1-201	16	33942711	33942984	+	318.942	21.2456	12.5368	13.2893	processed_pseudogene	ENSRNOG00000043076	AABR07025328.1	ensembl	3	---	---	processed_pseudogene	ENSRNOT00000067642	ensembl	3	1	0.47475	0.666121	0.841857	-0.248353	-1.18785	12.2014	14.4934	-1.90444	1.34972	0.785999	0.893943	0.93491	-0.0971008	-1.06962	12.2014	13.0508	-1.73875	1.51977	0.747761	0.889686	1.08607	0.119121	1.08607	12.2014	11.2344	-1.52296	1.79641	0.0672223
AABR07025743.1	AABR07025743.1-201	16	47756570	47757878	-	329.758	22.075	12.9611	13.7399	pseudogene	ENSRNOG00000033638	AABR07025743.1	ensembl	4	---	---	pseudogene	ENSRNOT00000041833	ensembl	4	1	0.536629	0.717192	1.17471	0.232311	1.17471	14.2303	12.1138	-1.41869	1.95773	0.549627	0.735903	0.861204	-0.215572	-1.16116	14.2303	16.5237	-1.89441	1.40503	0.630688	0.821895	1.1345	0.182056	1.1345	14.2303	12.5432	-1.47443	1.89772	0.493567
AABR07025819.1	AABR07025819.1-201	16	51816533	51817019	+	1544.82	94.9164	62.0865	64.3673	processed_pseudogene	ENSRNOG00000038744	AABR07025819.1	ensembl	3	---	---	processed_pseudogene	ENSRNOT00000059185	ensembl	3	1	0.0635552	0.173431	1.37871	0.463316	1.37871	64.9232	47.0899	-1.01828	1.93559	0.5311	0.721903	1.11261	0.153943	1.11261	64.9232	58.3524	-1.25509	1.55367	0.614813	0.812901	0.918958	-0.121929	-1.08819	64.9232	70.6487	-1.51239	1.27719	0.266156
AABR07026058.1	AABR07026058.1-201	16	61873898	61874471	-	1666.2	105.392	67.8973	69.4252	protein_coding	ENSRNOG00000050067	AABR07026058.1	ensembl	1	ENSRNOP00000066792	1	protein_coding	ENSRNOT00000074978	ensembl	1	1	0.0265568	0.0923047	0.749908	-0.415215	-1.3335	65.0864	86.7925	-1.71967	-1.03405	0.479438	0.684572	0.910006	-0.136053	-1.09889	65.0864	71.523	-1.42713	1.18182	0.156073	0.3855	0.828959	-0.270628	-1.20633	65.0864	78.5158	-1.56329	1.07425	0.366928
AABR07026112.1	AABR07026112.1-203	16	64766903	64778487	-	2536.13	187.198	95.7339	105.672	protein_coding	ENSRNOG00000023473	AABR07026112.1	ensembl_havana	7	ENSRNOP00000037851	5	protein_coding	ENSRNOT00000031701	ensembl	6	1	4.1184e-06	5.93644e-05	0.497514	-1.00719	-2.00999	67.835	136.348	-2.70536	-1.49336	0.000599004	0.00444392	0.590749	-0.759382	-1.69277	67.835	114.829	-2.28634	-1.2533	1.06782e-08	4.15583e-07	0.421639	-1.24592	-2.3717	67.835	160.884	-3.1884	-1.76419	1.22198e-08
AABR07026112.1	AABR07026112.1-202	16	64767784	64784434	-	593.668	42.0173	22.0429	24.7362	protein_coding	ENSRNOG00000023473	AABR07026112.1	ensembl_havana	7	---	---	processed_transcript	ENSRNOT00000092893	havana	1	1	0.0178616	0.0688823	0.612518	-0.707177	-1.63261	16.8497	27.5089	-2.44931	-1.08822	0.000455111	0.00352344	0.490991	-1.02623	-2.0367	16.8497	34.3177	-3.0313	-1.36844	0.00484259	0.032404	0.558836	-0.839503	-1.78943	16.8497	30.1514	-2.6824	-1.19373	4.62665e-05
AABR07026271.1	AABR07026271.1-201	16	70081035	70082263	+	567.29	35.3563	22.7712	23.6371	protein_coding	ENSRNOG00000012086	AABR07026271.1	ensembl	7	ENSRNOP00000016098	7	protein_coding	ENSRNOT00000016098	ensembl	7	1	0.36195	0.56567	1.19582	0.258002	1.19582	24.1898	20.2286	-1.22831	1.75647	0.261709	0.476495	0.812228	-0.300044	-1.23118	24.1898	29.782	-1.77032	1.1679	0.132667	0.346905	1.35968	0.443271	1.35968	24.1898	17.7908	-1.09772	2.0294	0.953406
AABR07026291.1	AABR07026291.1-201	16	70778913	70831165	+	581.928	39.2522	23.5266	24.247	protein_coding	ENSRNOG00000014275	AABR07026291.1	ensembl	8	ENSRNOP00000019281	5	protein_coding	ENSRNOT00000019281	ensembl	7	1	0.140812	0.305743	0.779047	-0.360217	-1.28362	22.9445	29.452	-1.78955	1.0861	0.29139	0.510651	0.832975	-0.263655	-1.20052	22.9445	27.5452	-1.6858	1.16969	0.300477	0.562222	0.8351	-0.259979	-1.19746	22.9445	27.4751	-1.68425	1.17458	0.241219
AABR07026294.1	AABR07026294.1-201	16	70905993	70909440	+	1191.53	65.7866	49.0674	49.6472	protein_coding	ENSRNOG00000059911	AABR07026294.1	ensembl	1	ENSRNOP00000075593	1	protein_coding	ENSRNOT00000078964	ensembl	1	1	0.780965	0.884431	0.966383	-0.0493331	-1.03479	48.1176	49.7915	-1.31683	1.22978	0.662776	0.816143	1.05675	0.0796303	1.05675	48.1176	45.5337	-1.21274	1.35428	0.614684	0.812805	0.939437	-0.0901324	-1.06447	48.1176	51.2197	-1.3576	1.19814	0.130059
AABR07026311.1	AABR07026311.1-201	16	71438596	71439403	+	4615.71	262.978	189.825	192.321	pseudogene	ENSRNOG00000038375	AABR07026311.1	ensembl	3	---	---	pseudogene	ENSRNOT00000058436	ensembl	3	1	0.363854	0.56766	0.90239	-0.148178	-1.10817	193.3	214.209	-1.3832	1.12635	0.548873	0.735645	1.07113	0.099128	1.07113	193.3	180.464	-1.16876	1.34094	0.893155	0.954365	1.01549	0.0221691	1.01549	193.3	190.352	-1.23229	1.27075	0.55975
AABR07026317.1	AABR07026317.1-201	16	71592986	71593196	+	797.858	62.3909	31.4414	33.2441	processed_pseudogene	ENSRNOG00000049442	AABR07026317.1	ensembl	2	---	---	processed_pseudogene	ENSRNOT00000025380	ensembl	6	1	0.345794	0.550091	0.816148	-0.293098	-1.22527	28.4682	34.8812	-1.86921	1.24508	0.344564	0.565374	0.814943	-0.295228	-1.22708	28.4682	34.9327	-1.8757	1.24571	0.239989	0.495391	0.77585	-0.36615	-1.28891	28.4682	36.6929	-1.96824	1.18477	0.0331556
AABR07026424.1	AABR07026424.1-201	16	75873881	75874520	-	5717.37	276.462	237.269	238.224	protein_coding	ENSRNOG00000038106	AABR07026424.1	ensembl	2	ENSRNOP00000075089	1	protein_coding	ENSRNOT00000019033	ensembl	5	1	0.0693383	0.184663	1.12516	0.170134	1.12516	249.06	221.355	-1.00938	1.27786	0.0961373	0.243514	1.11492	0.156934	1.11492	249.06	223.389	-1.01955	1.26733	0.342949	0.603757	1.06371	0.0891036	1.06371	249.06	234.143	-1.0681	1.20853	0.228009
AABR07026536.1	AABR07026536.1-201	16	81616642	81687656	+	8857.37	597.801	338.972	369.057	protein_coding	ENSRNOG00000019504	AABR07026536.1	ensembl_havana	10	ENSRNOP00000054552	4	protein_coding	ENSRNOT00000057740	ensembl_havana	5	1	0.0578897	0.162118	0.656026	-0.608174	-1.52433	292.063	445.2	-2.35657	1.0142	0.0049517	0.0257871	0.535768	-0.900321	-1.86648	292.063	545.13	-2.88435	-1.20781	0.46934	0.717719	0.851071	-0.232648	-1.17499	292.063	343.171	-1.81863	1.31727	0.0510797
AABR07026654.1	AABR07026654.1-201	16	88345247	88347370	-	33910.6	1743.23	1390.69	1412.94	protein_coding	ENSRNOG00000014745	AABR07026654.1	ensembl	5	ENSRNOP00000019797	5	protein_coding	ENSRNOT00000019797	ensembl	5	1	1.38359e-05	0.000176005	1.48834	0.573706	1.48834	1528.8	1027.18	1.24402	1.78064	0.213062	0.418851	1.12021	0.163767	1.12021	1528.8	1364.74	-1.06733	1.33936	0.0849106	0.261823	1.17025	0.226813	1.17025	1528.8	1306.39	-1.02187	1.39943	0.778508
AABR07026997.1	AABR07026997.1-201	17	9233514	9234767	-	6959.4	434.908	284.792	289.975	protein_coding	ENSRNOG00000011955	AABR07026997.1	ensembl	4	ENSRNOP00000015893	2	protein_coding	ENSRNOT00000015893	ensembl	4	1	0.810849	0.90416	0.969232	-0.0450854	-1.03174	290.22	299.433	-1.33266	1.25192	0.729781	0.85791	1.04632	0.0653272	1.04632	290.22	277.371	-1.23572	1.35286	0.467944	0.716964	1.10009	0.13762	1.10009	290.22	263.815	-1.17609	1.4233	0.49761
AABR07027137.1	AABR07027137.1-201	17	15108456	15111713	+	177.205	16.208	6.38046	7.38354	lincRNA	ENSRNOG00000058611	AABR07027137.1	ensembl	1	---	---	lincRNA	ENSRNOT00000078319	ensembl	1	1	0.145783	0.312346	1.60082	0.678811	1.60082	9.41903	5.88388	-1.1776	3.01774	0.379552	0.598374	1.31651	0.39672	1.31651	9.41903	7.15454	-1.40265	2.43108	0.0140889	0.0742605	2.49309	1.31793	2.49309	9.41903	3.77806	1.20226	5.16981	0.0299538
AABR07027272.1	AABR07027272.1-201	17	22252020	22263290	-	240.617	30.2543	7.30659	10.0257	lincRNA	ENSRNOG00000051772	AABR07027272.1	ensembl	1	---	---	lincRNA	ENSRNOT00000089995	ensembl	1	1	0.0412675	0.126679	2.7728	1.47134	2.7728	12.8436	4.63198	1.04124	7.38389	0.205205	0.409387	1.83721	0.877515	1.83721	12.8436	6.9908	-1.39484	4.70805	0.256666	0.514762	1.72023	0.7826	1.72023	12.8436	7.46619	-1.48417	4.39194	0.587763
AABR07027322.1	AABR07027322.1-201	17	24610493	24611104	-	28050.1	1716.85	1156.35	1168.75	pseudogene	ENSRNOG00000030442	AABR07027322.1	ensembl	1	---	---	pseudogene	ENSRNOT00000045933	ensembl	1	1	0.000757326	0.0054829	0.767821	-0.381158	-1.30239	1144.1	1490.06	-1.51884	-1.11678	0.880776	0.944743	1.01191	0.0170794	1.01191	1144.1	1130.64	-1.15357	1.18121	0.347511	0.608897	1.07713	0.107191	1.07713	1144.1	1062.18	-1.08406	1.25774	0.541943
AABR07027502.1	AABR07027502.1-201	17	34712068	34712540	-	159.477	13.3445	5.58699	6.64487	processed_pseudogene	ENSRNOG00000059621	AABR07027502.1	havana	1	---	---	processed_pseudogene	ENSRNOT00000086900	havana	1	1	0.827453	0.913402	0.922368	-0.116586	-1.08417	6.29883	6.82898	-2.24221	1.90759	0.256254	0.470851	1.60423	0.681881	1.60423	6.29883	3.92639	-1.40964	3.62778	0.354873	0.616277	0.715972	-0.482026	-1.3967	6.29883	8.7976	-2.83469	1.4531	0.456202
AABR07027524.1	AABR07027524.1-201	17	35442479	35442955	-	118.574	13.3419	4.37254	4.94059	processed_pseudogene	ENSRNOG00000062072	AABR07027524.1	havana	1	---	---	processed_pseudogene	ENSRNOT00000092504	havana	1	1	0.0227601	0.0825138	0.468486	-1.09392	-2.13454	4.16452	8.88933	-4.09922	-1.11149	0.286974	0.505558	1.60456	0.682176	1.60456	4.16452	2.59543	-1.48816	3.83142	0.364398	0.625847	0.718838	-0.476262	-1.39113	4.16452	5.79341	-2.83907	1.46703	0.466634
AABR07027555.1	AABR07027555.1-201	17	36713018	36713670	-	3167.42	174.719	128.112	131.976	processed_pseudogene	ENSRNOG00000052667	AABR07027555.1	havana	1	---	---	processed_pseudogene	ENSRNOT00000086839	havana	1	1	0.434175	0.6314	0.882599	-0.18017	-1.13302	126.34	143.145	-1.54939	1.20695	0.151355	0.335517	0.795611	-0.329865	-1.2569	126.34	158.796	-1.7177	1.0873	0.833164	0.928101	1.03458	0.0490452	1.03458	126.34	122.117	-1.3262	1.41951	0.975942
AABR07027799.1	AABR07027799.1-201	17	44418972	44420597	-	451.634	33.6478	17.0993	18.8181	protein_coding	ENSRNOG00000056731	AABR07027799.1	ensembl	1	ENSRNOP00000069850	1	protein_coding	ENSRNOT00000077512	ensembl	1	1	0.721338	0.846062	1.10868	0.148848	1.10868	20.9723	18.9164	-1.59008	1.9545	0.432493	0.646315	1.26009	0.33353	1.26009	20.9723	16.6435	-1.41352	2.24444	0.469358	0.717719	1.23767	0.307631	1.23767	20.9723	16.945	-1.43965	2.20531	0.174682
AABR07027819.2	AABR07027819.2-201	17	45210940	45226546	+	170.826	16.0313	6.02455	7.11775	unprocessed_pseudogene	ENSRNOG00000060574	AABR07027819.2	havana	1	---	---	unprocessed_pseudogene	ENSRNOT00000077821	havana	1	1	0.891117	0.944538	0.951159	-0.0722415	-1.05135	8.11567	8.5324	-2.15336	1.94815	0.174374	0.368915	1.7384	0.79776	1.7384	8.11567	4.66847	-1.27756	3.86083	0.28303	0.544507	1.53495	0.618188	1.53495	8.11567	5.28727	-1.42449	3.35619	0.618254
AABR07027854.1	AABR07027854.1-201	17	46322995	46324105	+	1458.02	91.5082	59.2709	60.751	pseudogene	ENSRNOG00000057759	AABR07027854.1	ensembl	1	---	---	pseudogene	ENSRNOT00000089746	ensembl	1	1	0.00374429	0.0203893	0.699773	-0.515041	-1.42903	53.1754	75.9895	-1.81914	-1.12259	0.00126757	0.00842707	0.671985	-0.573499	-1.48813	53.1754	79.1318	-1.89503	-1.16859	0.351457	0.61323	0.886927	-0.173113	-1.12749	53.1754	59.9547	-1.45121	1.14158	0.436422
AABR07028009.1	AABR07028009.1-201	17	52755621	52756368	+	1137.88	76.251	45.4106	47.4115	protein_coding	ENSRNOG00000061359	AABR07028009.1	ensembl	1	ENSRNOP00000069572	1	protein_coding	ENSRNOT00000089943	ensembl	1	1	0.300242	0.502199	1.19659	0.258931	1.19659	51.2445	42.8254	-1.17363	1.68043	0.00156169	0.0100216	1.79161	0.841257	1.79161	51.2445	28.6025	1.24831	2.57138	0.704129	0.866952	1.0677	0.0945119	1.0677	51.2445	47.995	-1.31338	1.49724	0.756902
AABR07028013.1	AABR07028013.1-201	17	52954184	52954929	+	378.52	29.7351	14.9864	15.7717	processed_pseudogene	ENSRNOG00000059319	AABR07028013.1	havana	1	---	---	processed_pseudogene	ENSRNOT00000087008	havana	1	1	0.634024	0.788495	1.12174	0.165733	1.12174	15.871	14.1486	-1.43057	1.80008	0.276181	0.493915	1.31462	0.394647	1.31462	15.871	12.0727	-1.2446	2.15095	0.579148	0.791896	0.878058	-0.187611	-1.13888	15.871	18.0751	-1.80325	1.39028	0.559568
AABR07028027.1	AABR07028027.1-201	17	53396501	53397778	+	3719.16	196.637	152.822	154.965	pseudogene	ENSRNOG00000021292	AABR07028027.1	ensembl	2	---	---	pseudogene	ENSRNOT00000033844	ensembl	2	1	0.392569	0.595373	0.922344	-0.116623	-1.08419	139.683	151.444	-1.30493	1.11013	0.0308435	0.106357	0.816572	-0.292347	-1.22463	139.683	171.061	-1.47195	-1.01886	0.0323166	0.135357	0.817571	-0.290583	-1.22313	139.683	170.852	-1.47086	-1.01713	0.00210202
AABR07028237.1	AABR07028237.1-201	17	61331160	61332007	-	1073.63	64.0886	43.4433	44.7344	processed_pseudogene	ENSRNOG00000018685	AABR07028237.1	ensembl	3	---	---	processed_pseudogene	ENSRNOT00000025224	ensembl	3	1	0.0515725	0.149215	1.31274	0.392577	1.31274	50.9193	38.7887	-1.00186	1.72648	0.00704487	0.0343769	1.47695	0.562619	1.47695	50.9193	34.476	1.11219	1.96133	0.554585	0.776191	1.08417	0.116588	1.08417	50.9193	46.9663	-1.20591	1.41745	0.00341891
AABR07028349.1	AABR07028349.1-201	17	66238947	66241441	+	3354.81	167.478	138.423	139.784	protein_coding	ENSRNOG00000021584	AABR07028349.1	ensembl	4	ENSRNOP00000029841	4	protein_coding	ENSRNOT00000031851	ensembl	4	1	0.167389	0.342728	0.873752	-0.194704	-1.14449	132.796	151.984	-1.38617	1.05826	0.270847	0.487525	0.89716	-0.156563	-1.11463	132.796	148.018	-1.35214	1.08833	0.373645	0.635015	0.915662	-0.127113	-1.09211	132.796	145.027	-1.32606	1.11182	0.456717
AABR07028488.1	AABR07028488.1-201	17	72036588	72046382	-	1321.31	99.1188	50.7037	55.0545	protein_coding	ENSRNOG00000049614	AABR07028488.1	ensembl	3	ENSRNOP00000066617	2	protein_coding	ENSRNOT00000073919	ensembl	2	1	0.781787	0.884834	1.05341	0.0750608	1.05341	42.5306	40.3744	-1.3718	1.52223	0.000128505	0.00117639	0.505826	-0.983286	-1.97696	42.5306	84.0814	-2.80218	-1.39476	0.000149543	0.00183113	0.508605	-0.975381	-1.96616	42.5306	83.622	-2.78859	-1.38629	0.0380178
AABR07028615.1	AABR07028615.1-201	17	77642302	77687457	-	126.586	19.8229	3.98431	5.2744	protein_coding	ENSRNOG00000018500	AABR07028615.1	ensembl	7	ENSRNOP00000044582	5	protein_coding	ENSRNOT00000045765	ensembl	5	1	0.343692	0.54837	1.66281	0.733621	1.66281	4.60639	2.77025	-1.72297	4.7639	0.0849502	0.223893	0.451969	-1.14571	-2.21254	4.60639	10.1918	-5.46129	1.11561	0.290141	0.553015	0.606208	-0.722115	-1.6496	4.60639	7.59869	-4.17013	1.53247	0.575224
AABR07028615.1	AABR07028615.1-202	17	77645458	77687457	-	110.814	15.8902	1.1947	4.61727	protein_coding	ENSRNOG00000018500	AABR07028615.1	ensembl	7	ENSRNOP00000072339	1	protein_coding	ENSRNOT00000081645	ensembl	1	1	0.552679	0.729341	0.687555	-0.540452	-1.45443	3.77143	5.48527	-5.0089	2.36787	0.318834	0.539381	0.537195	-0.896483	-1.86152	3.77143	7.02059	-6.31643	1.82278	0.600948	0.805885	1.42838	0.514381	1.42838	3.77143	2.64035	-2.6632	5.43364	0.354861
AABR07028769.1	AABR07028769.1-201	17	85533057	85557940	-	788.498	56.5886	31.4581	32.8541	protein_coding	ENSRNOG00000016670	AABR07028769.1	ensembl	7	ENSRNOP00000022375	7	protein_coding	ENSRNOT00000022375	ensembl	7	1	0.242466	0.436766	0.814901	-0.295303	-1.22714	26.6771	32.7367	-1.72965	1.1486	0.00820366	0.0384797	0.637115	-0.650374	-1.56958	26.6771	41.8718	-2.19248	-1.12364	0.0143296	0.0752541	0.656699	-0.606697	-1.52277	26.6771	40.6231	-2.13208	-1.08759	0.0206031
AABR07028859.1	AABR07028859.1-201	17	89162673	89163114	-	195.436	17.3931	7.44371	8.14316	protein_coding	ENSRNOG00000009861	AABR07028859.1	ensembl	6	ENSRNOP00000042902	5	protein_coding	ENSRNOT00000050445	ensembl	5	1	0.0578569	0.162089	0.592415	-0.755319	-1.688	7.43907	12.5572	-2.89949	1.01759	0.168048	0.359295	0.675638	-0.565678	-1.48008	7.43907	11.0104	-2.58464	1.17985	0.449325	0.703445	1.28129	0.357593	1.28129	7.43907	5.80594	-1.48332	2.43516	0.559859
AABR07028887.1	AABR07028887.1-202	17	89880080	89881920	-	579.991	37.3473	21.9668	24.1663	protein_coding	ENSRNOG00000046845	AABR07028887.1	ensembl	2	ENSRNOP00000072836	1	protein_coding	ENSRNOT00000090982	ensembl	1	1	0.0125127	0.0520609	1.92386	0.944003	1.92386	28.0726	14.5918	1.1512	3.21511	0.336797	0.557328	1.27145	0.346474	1.27145	28.0726	22.0792	-1.28389	2.07552	0.027542	0.120888	1.78114	0.832803	1.78114	28.0726	15.761	1.06594	2.97621	0.952479
AABR07028887.1	AABR07028887.1-201	17	89880042	89923991	-	740.033	64.9521	27.3181	30.8347	protein_coding	ENSRNOG00000046845	AABR07028887.1	ensembl	2	ENSRNOP00000066254	1	protein_coding	ENSRNOT00000071150	ensembl	2	1	0.780476	0.884253	0.917733	-0.123853	-1.08964	32.04	34.9121	-1.99289	1.67848	0.995548	0.997695	1.00173	0.00249638	1.00173	32.04	31.9847	-1.83312	1.83947	0.925104	0.968343	0.97128	-0.0420406	-1.02957	32.04	32.9874	-1.89023	1.78321	0.098341
AABR07028902.1	AABR07028902.1-201	17	90370882	90522092	-	174.487	20.6284	5.95601	7.27028	protein_coding	ENSRNOG00000058094	AABR07028902.1	ensembl	1	ENSRNOP00000073572	1	protein_coding	ENSRNOT00000077767	ensembl	1	1	0.61433	0.774298	1.23256	0.301659	1.23256	6.17643	5.01105	-1.82979	2.77982	0.11663	0.279445	0.554476	-0.850803	-1.8035	6.17643	11.1392	-3.76737	1.15826	0.227641	0.480649	0.630807	-0.66473	-1.58527	6.17643	9.79132	-3.35109	1.33346	0.846551
AABR07028979.1	AABR07028979.1-201	10	1464780	1470324	+	104.316	8.90197	3.68369	4.34648	transcribed_processed_pseudogene	ENSRNOG00000045696	AABR07028979.1	havana	3	---	---	processed_transcript	ENSRNOT00000073995	havana	3	1	0.35871	0.562612	1.54794	0.630353	1.54794	4.19811	2.71205	-1.64232	3.93522	0.669302	0.82053	0.8344	-0.261188	-1.19847	4.19811	5.03128	-2.75065	1.91507	0.88792	0.953452	0.940551	-0.0884226	-1.06321	4.19811	4.46346	-2.49337	2.20572	0.421446
AABR07028979.1	AABR07028979.1-202	10	1469864	1470747	+	188.907	16.813	7.29079	7.87112	transcribed_processed_pseudogene	ENSRNOG00000045696	AABR07028979.1	havana	3	---	---	transcribed_processed_pseudogene	ENSRNOT00000093250	havana	1	1	0.822942	0.911076	0.933868	-0.0987088	-1.07081	7.61497	8.15422	-1.94979	1.70043	0.713772	0.848256	1.12506	0.169997	1.12506	7.61497	6.76853	-1.66831	2.11167	0.741425	0.887049	1.11211	0.153296	1.11211	7.61497	6.84734	-1.69029	2.09052	0.230659
AABR07029002.2	AABR07029002.2-201	10	2010648	2037892	-	786.243	53.1431	31.5468	32.7601	protein_coding	ENSRNOG00000048121	AABR07029002.2	ensembl	2	ENSRNOP00000004563	6	protein_coding	ENSRNOT00000004563	ensembl	6	1	0.964245	0.98274	1.00845	0.0121449	1.00845	34.9685	34.6754	-1.43283	1.45716	0.523928	0.717085	1.13004	0.176373	1.13004	34.9685	30.9445	-1.28882	1.64581	0.0853496	0.262704	1.40801	0.49366	1.40801	34.9685	24.8354	-1.04879	2.07922	0.643826
AABR07029581.1	AABR07029581.1-201	10	35537977	35610546	+	3517.39	203.714	143.823	146.558	protein_coding	ENSRNOG00000046330	AABR07029581.1	ensembl	2	ENSRNOP00000066033	2	protein_coding	ENSRNOT00000071917	ensembl	2	1	0.00108219	0.00734037	1.35766	0.441119	1.35766	159.706	117.633	1.1302	1.63088	7.26807e-06	9.49729e-05	1.53904	0.622028	1.53904	159.706	103.77	1.27478	1.85807	0.457388	0.709207	1.07039	0.0981305	1.07039	159.706	149.204	-1.11781	1.2807	0.986019
AABR07029596.1	AABR07029596.1-201	10	39330731	39373438	-	273.827	41.4301	8.12551	11.4095	protein_coding	ENSRNOG00000046195	AABR07029596.1	ensembl	2	ENSRNOP00000055693	4	protein_coding	ENSRNOT00000058907	ensembl	4	1	8.13228e-08	1.79333e-06	0.185617	-2.4296	-5.38744	4.8207	25.9712	-9.96778	-2.91183	3.02404e-05	0.000336523	0.260486	-1.94072	-3.83898	4.8207	18.5066	-7.22251	-2.04053	3.99062e-05	0.000593016	0.264728	-1.91742	-3.77747	4.8207	18.21	-7.12161	-2.00366	0.0690288
AABR07029605.1	AABR07029605.1-201	10	39850818	39870189	+	10198.1	619.821	414.416	424.922	protein_coding	ENSRNOG00000009104	AABR07029605.1	ensembl	6	ENSRNOP00000012671	6	protein_coding	ENSRNOT00000012671	ensembl	6	1	0.101224	0.24157	0.819911	-0.28646	-1.21964	365.509	445.791	-1.54652	1.03966	0.00691605	0.0339207	0.721318	-0.471292	-1.38635	365.509	506.724	-1.75722	-1.09375	0.0331722	0.137779	0.772477	-0.372437	-1.29454	365.509	473.165	-1.64165	-1.02082	0.00553602
AABR07029651.1	AABR07029651.1-201	10	42894567	42928462	-	2370.56	134.706	96.8697	98.7732	protein_coding	ENSRNOG00000002423	AABR07029651.1	ensembl	7	ENSRNOP00000055416	4	protein_coding	ENSRNOT00000058619	ensembl	4	1	0.00543546	0.027564	1.40403	0.489576	1.40403	106.894	76.1332	1.10529	1.78353	0.0836066	0.221833	1.23259	0.301689	1.23259	106.894	86.7229	-1.02817	1.56207	0.285731	0.547673	1.13672	0.184876	1.13672	106.894	94.0369	-1.11308	1.43824	0.923164
AABR07029661.1	AABR07029661.1-201	10	43502931	43512288	-	406.3	33.5383	15.5953	16.9292	protein_coding	ENSRNOG00000027259	AABR07029661.1	ensembl	5	ENSRNOP00000033145	5	protein_coding	ENSRNOT00000036481	ensembl	5	1	0.0572164	0.160701	1.70167	0.766954	1.70167	17.0171	10.0002	-1.01643	2.94328	0.979813	0.989166	1.00657	0.0094524	1.00657	17.0171	16.906	-1.65029	1.67206	0.796887	0.9108	1.06977	0.0972955	1.06977	17.0171	15.9073	-1.56225	1.78784	0.159238
AABR07029732.1	AABR07029732.1-201	10	48498064	48498325	+	136.95	14.3847	4.95913	5.70626	pseudogene	ENSRNOG00000054498	AABR07029732.1	ensembl	1	---	---	pseudogene	ENSRNOT00000092113	ensembl	1	1	0.232299	0.425261	1.65268	0.724808	1.65268	6.3432	3.83813	-1.37986	3.76889	0.213923	0.420086	1.70287	0.767971	1.70287	6.3432	3.725	-1.35954	3.94237	0.628748	0.820357	1.21403	0.279805	1.21403	6.3432	5.22491	-1.8081	2.6649	0.688653
AABR07029742.1	AABR07029742.1-201	10	48987822	48989596	+	1875.92	113.814	76.4739	78.1631	pseudogene	ENSRNOG00000003214	AABR07029742.1	ensembl	5	---	---	pseudogene	ENSRNOT00000004285	ensembl	5	1	0.230579	0.423297	1.16965	0.226073	1.16965	86.0152	73.5395	-1.1046	1.51118	0.0104727	0.0468636	1.41211	0.497852	1.41211	86.0152	60.9126	1.08423	1.83915	0.114666	0.317475	1.23304	0.302222	1.23304	86.0152	69.7585	-1.05209	1.59959	0.443683
AABR07029847.1	AABR07029847.1-201	10	55222314	55223628	-	251.844	21.8613	9.72998	10.4935	processed_pseudogene	ENSRNOG00000004092	AABR07029847.1	ensembl	4	---	---	processed_pseudogene	ENSRNOT00000005433	ensembl	4	1	0.921245	0.959835	1.02701	0.0384481	1.02701	11.9119	11.5987	-1.6515	1.74191	0.068453	0.192037	1.74099	0.79991	1.74099	11.9119	6.84203	-1.04287	3.16101	0.440737	0.695596	1.24436	0.315402	1.24436	11.9119	9.57273	-1.40099	2.16933	0.17172
AABR07029970.1	AABR07029970.1-201	10	61969656	61971300	-	287.272	25.285	11.176	11.9697	antisense	ENSRNOG00000061976	AABR07029970.1	havana	1	---	---	antisense	ENSRNOT00000092405	havana	1	1	0.724824	0.84706	0.916868	-0.125213	-1.09067	12.5815	13.7223	-1.76832	1.48654	0.0195136	0.0749722	2.00539	1.00389	2.00539	12.5815	6.27384	1.11841	3.59583	0.519417	0.752702	1.18468	0.244492	1.18468	12.5815	10.6202	-1.41355	1.98386	0.690445
AABR07030156.1	AABR07030156.1-201	10	72247207	72247449	-	350.96	32.1571	13.222	14.6233	pseudogene	ENSRNOG00000046186	AABR07030156.1	ensembl	1	---	---	pseudogene	ENSRNOT00000074522	ensembl	1	1	0.0666488	0.179358	1.72605	0.787472	1.72605	14.8468	8.60159	-1.03819	3.09302	0.107019	0.263206	1.6132	0.689928	1.6132	14.8468	9.20328	-1.10885	2.8857	0.46826	0.716964	0.823209	-0.28067	-1.21476	14.8468	18.0352	-2.05496	1.39259	0.152205
AABR07030443.2	AABR07030443.2-201	10	86337728	86338412	+	48062.5	3619.48	1909.44	2002.6	protein_coding	ENSRNOG00000060511	AABR07030443.2	ensembl	1	ENSRNOP00000075196	1	protein_coding	ENSRNOT00000085408	ensembl	1	1	0.721194	0.846062	0.943274	-0.0842516	-1.06014	2115.95	2243.2	-1.46103	1.29997	0.660571	0.81503	0.930654	-0.103683	-1.07451	2115.95	2273.62	-1.48088	1.28262	0.474812	0.720854	1.12416	0.168845	1.12416	2115.95	1882.26	-1.22621	1.54961	0.000244777
AABR07030462.1	AABR07030462.1-201	10	87655475	87657066	+	201.024	13.4585	7.70877	8.37602	processed_pseudogene	ENSRNOG00000027660	AABR07030462.1	havana	5	---	---	processed_pseudogene	ENSRNOT00000031735	havana	5	1	0.548455	0.726219	0.836743	-0.257143	-1.19511	8.32241	9.9462	-2.13914	1.49769	0.482844	0.686712	1.25589	0.328707	1.25589	8.32241	6.62672	-1.50461	2.37315	0.913972	0.964473	1.03441	0.048802	1.03441	8.32241	8.0456	-1.78585	1.91085	0.6436
AABR07030494.1	AABR07030494.1-201	10	90569201	90569576	-	53.8769	6.62234	1.87576	2.24487	protein_coding	ENSRNOG00000049929	AABR07030494.1	ensembl	1	ENSRNOP00000065820	1	protein_coding	ENSRNOT00000074987	ensembl	1	1	0.872628	0.936089	0.919289	-0.121409	-1.0878	2.16285	2.35274	-3.04339	2.57194	0.225127	0.435529	2.32474	1.21707	2.32474	2.16285	0.930361	-1.68118	9.0858	0.3353	0.597471	0.622708	-0.683373	-1.60589	2.16285	3.4733	-4.20912	1.63215	0.814629
AABR07030499.1	AABR07030499.1-201	10	90746683	90750272	-	716.068	74.1043	22.5156	29.8362	antisense	ENSRNOG00000062223	AABR07030499.1	havana	1	---	---	antisense	ENSRNOT00000093440	havana	1	1	4.93288e-11	2.077e-09	7.45581	2.89836	7.45581	46.0602	6.17776	4.09595	13.5717	3.79043e-05	0.000409776	2.85824	1.51513	2.85824	46.0602	16.1149	1.7343	4.71055	4.30582e-05	0.000634634	2.84515	1.5085	2.84515	46.0602	16.189	1.72395	4.69555	7.4078e-05
AABR07030501.1	AABR07030501.1-201	10	90769555	90772639	-	1080.8	104.436	32.6122	45.0331	lincRNA	ENSRNOG00000055811	AABR07030501.1	ensembl	1	---	---	lincRNA	ENSRNOT00000078597	ensembl	1	1	1.26667e-05	0.000162712	3.87711	1.95498	3.87711	70.4382	18.1677	2.11016	7.12363	0.000332566	0.0026859	2.99266	1.58143	2.99266	70.4382	23.5369	1.64457	5.44583	7.45487e-06	0.000142374	4.08142	2.02907	4.08142	70.4382	17.2582	2.20604	7.55109	6.36127e-05
AABR07030514.1	AABR07030514.1-201	10	90932054	90932938	+	321.141	21.7983	12.5095	13.3809	antisense	ENSRNOG00000062197	AABR07030514.1	havana	1	---	---	antisense	ENSRNOT00000093555	havana	1	1	0.853063	0.926613	1.05375	0.0755379	1.05375	13.5348	12.8443	-1.65156	1.83389	0.731665	0.858786	1.10336	0.141904	1.10336	13.5348	12.2668	-1.59017	1.93588	0.837184	0.930061	0.943832	-0.0833983	-1.05951	13.5348	14.3402	-1.83889	1.63812	0.966717
AABR07030521.1	AABR07030521.1-201	10	91610790	91661559	-	584.787	39.6563	23.2794	24.3661	protein_coding	ENSRNOG00000042833	AABR07030521.1	ensembl	3	ENSRNOP00000042316	5	protein_coding	ENSRNOT00000043156	ensembl	5	1	0.603914	0.765862	0.904736	-0.144431	-1.10529	26.6818	29.4913	-1.61339	1.32064	0.254874	0.468974	1.26257	0.336368	1.26257	26.6818	21.1329	-1.18317	1.88608	0.120859	0.327752	1.38304	0.467839	1.38304	26.6818	19.2922	-1.08922	2.08344	0.114521
AABR07030524.1	AABR07030524.1-201	10	91752934	91753306	+	194.667	16.7452	7.63568	8.11111	processed_pseudogene	ENSRNOG00000028427	AABR07030524.1	ensembl	4	---	---	processed_pseudogene	ENSRNOT00000033244	ensembl	4	1	0.834529	0.917415	0.939781	-0.0896029	-1.06408	7.54899	8.03271	-1.90568	1.68308	0.714953	0.848959	0.896999	-0.156821	-1.11483	7.54899	8.41583	-1.99783	1.60747	0.4579	0.709561	0.804829	-0.313245	-1.2425	7.54899	9.37962	-2.20432	1.42785	0.597142
AABR07030527.1	AABR07030527.1-201	10	92298474	92302485	-	691.58	50.0975	27.0497	28.8158	antisense	ENSRNOG00000062049	AABR07030527.1	havana	1	---	---	antisense	ENSRNOT00000092342	havana	1	1	0.318437	0.521462	1.25084	0.322901	1.25084	33.2264	26.5632	-1.24096	1.94161	0.229338	0.440622	1.31365	0.393581	1.31365	33.2264	25.2932	-1.18769	2.04956	0.242917	0.499357	1.30413	0.38309	1.30413	33.2264	25.4778	-1.1974	2.0365	0.0251284
AABR07030729.1	AABR07030729.1-201	10	102288836	102289838	-	120.005	10.5925	4.50678	5.00022	protein_coding	ENSRNOG00000030224	AABR07030729.1	ensembl	1	ENSRNOP00000074263	1	protein_coding	ENSRNOT00000044922	ensembl	1	1	0.719892	0.845469	1.14622	0.196883	1.14622	5.02967	4.38805	-1.83936	2.41658	0.692582	0.834716	1.1652	0.22058	1.1652	5.02967	4.31657	-1.83141	2.48649	0.493396	0.733599	0.783333	-0.352303	-1.2766	5.02967	6.42087	-2.56768	1.57555	0.73321
AABR07030861.1	AABR07030861.1-201	10	106767161	106781951	-	182.335	18.032	6.44482	7.5973	protein_coding	ENSRNOG00000053469	AABR07030861.1	ensembl	1	ENSRNOP00000068563	1	protein_coding	ENSRNOT00000077495	ensembl	1	1	0.837709	0.919086	0.928007	-0.107792	-1.07758	6.28108	6.76836	-2.20269	1.89695	0.0559483	0.166012	0.522462	-0.936601	-1.91401	6.28108	12.0221	-3.72433	1.01662	0.323381	0.585087	0.705098	-0.504104	-1.41824	6.28108	8.9081	-2.83748	1.41069	0.427514
AABR07030911.1	AABR07030911.1-201	10	108725971	108726424	-	168.647	13.464	5.99318	7.02695	processed_pseudogene	ENSRNOG00000032442	AABR07030911.1	ensembl	3	---	---	processed_pseudogene	ENSRNOT00000052258	ensembl	3	1	0.393374	0.596139	0.7259	-0.462158	-1.3776	6.95642	9.58317	-2.87476	1.5148	0.492361	0.693771	1.32641	0.40753	1.32641	6.95642	5.24454	-1.68866	2.97098	0.917494	0.96584	1.04199	0.059348	1.04199	6.95642	6.67606	-2.09005	2.26928	0.961309
AABR07031089.1	AABR07031089.1-201	10	112564256	112565147	-	5558.92	397.279	227.063	231.622	protein_coding	ENSRNOG00000037220	AABR07031089.1	ensembl	3	ENSRNOP00000053082	2	protein_coding	ENSRNOT00000056238	ensembl	3	1	0.00186722	0.0116398	0.722275	-0.46938	-1.38451	228.981	317.028	-1.69952	-1.12789	0.112187	0.272106	1.18675	0.247016	1.18675	228.981	192.948	-1.04086	1.46592	0.355092	0.616361	1.10446	0.143345	1.10446	228.981	207.324	-1.11765	1.36335	0.679522
AABR07031150.1	AABR07031150.1-201	18	1758372	1758997	+	240.422	22.3218	9.03399	10.0176	pseudogene	ENSRNOG00000058829	AABR07031150.1	ensembl	1	---	---	pseudogene	ENSRNOT00000081315	ensembl	1	1	0.0616086	0.169659	0.574372	-0.799942	-1.74103	8.25884	14.3789	-3.11401	1.02732	0.666468	0.818449	0.872414	-0.196915	-1.14624	8.25884	9.46666	-2.13227	1.62288	0.250282	0.507685	0.702257	-0.509928	-1.42398	8.25884	11.7604	-2.60136	1.2829	0.306668
AABR07031193.1	AABR07031193.1-203	18	3900714	3940839	+	177.096	14.6238	4.53698	7.37898	protein_coding	ENSRNOG00000011300	AABR07031193.1	ensembl_havana	8	ENSRNOP00000075975	1	protein_coding	ENSRNOT00000092814	havana	1	1	0.657062	0.803559	1.17061	0.22726	1.17061	8.2674	7.06247	-1.71239	2.34654	0.721623	0.853221	1.13526	0.183024	1.13526	8.2674	7.28238	-1.77007	2.2813	0.247294	0.504181	1.55047	0.632707	1.55047	8.2674	5.33218	-1.35581	3.25932	0.497334
AABR07031445.1	AABR07031445.1-204	18	14757679	14964992	+	323.394	24.9169	12.2845	13.4747	protein_coding	ENSRNOG00000047261	AABR07031445.1	ensembl_havana	3	ENSRNOP00000065460	2	protein_coding	ENSRNOT00000071364	ensembl	2	1	0.236795	0.430774	0.719032	-0.475872	-1.39076	12.408	17.2566	-2.40205	1.24188	0.497681	0.697615	0.824206	-0.278922	-1.21329	12.408	15.0545	-2.12148	1.44115	0.809262	0.915858	0.932228	-0.101246	-1.0727	12.408	13.3101	-1.89652	1.64817	0.99818
AABR07031445.1	AABR07031445.1-202	18	14756684	14958622	+	717.743	57.3292	25.9956	29.906	protein_coding	ENSRNOG00000047261	AABR07031445.1	ensembl_havana	3	ENSRNOP00000068170	1	protein_coding	ENSRNOT00000076129	havana	2	1	0.904747	0.951284	1.03829	0.054203	1.03829	26.0719	25.1105	-1.78209	1.92116	0.1559	0.342847	0.646427	-0.62944	-1.54696	26.0719	40.3323	-2.82617	1.18097	0.958805	0.982184	0.983892	-0.0234282	-1.01637	26.0719	26.4987	-1.88219	1.82205	0.107029
AABR07031489.1	AABR07031489.1-201	18	15553975	15558179	-	799.999	77.8564	26.2139	33.3333	lincRNA	ENSRNOG00000052389	AABR07031489.1	ensembl	1	---	---	lincRNA	ENSRNOT00000079756	ensembl	1	1	5.96e-13	3.41928e-11	6.68187	2.74025	6.68187	49.14	7.35422	3.9849	11.2042	2.90887e-07	5.37022e-06	3.1196	1.64136	3.1196	49.14	15.752	2.0198	4.81827	2.221e-05	0.000361791	2.47032	1.3047	2.47032	49.14	19.8922	1.62655	3.75178	0.00767711
AABR07031491.2	AABR07031491.2-201	18	15738809	15780286	+	10811.7	538.551	447.386	450.488	protein_coding	ENSRNOG00000049681	AABR07031491.2	ensembl	2	ENSRNOP00000065698	2	protein_coding	ENSRNOT00000075444	ensembl	2	1	0.0140685	0.057147	0.837445	-0.255934	-1.19411	435.154	519.622	-1.37575	-1.03645	0.31725	0.538013	0.929679	-0.105196	-1.07564	435.154	468.07	-1.24087	1.07249	0.381202	0.642098	1.06667	0.0931092	1.06667	435.154	407.957	-1.08319	1.23243	0.374178
AABR07031494.1	AABR07031494.1-201	18	15868068	15873794	-	387.342	26.5222	15.0003	16.1392	protein_coding	ENSRNOG00000030131	AABR07031494.1	ensembl	4	ENSRNOP00000034947	5	protein_coding	ENSRNOT00000039216	ensembl	5	1	0.167464	0.342779	1.39195	0.477105	1.39195	19.6357	14.1066	-1.14895	2.22612	0.0207843	0.0786581	1.80292	0.850334	1.80292	19.6357	10.891	1.09387	2.97157	0.0347446	0.142376	1.70661	0.77113	1.70661	19.6357	11.5057	1.03906	2.80301	0.149474
AABR07031505.1	AABR07031505.1-201	18	16330615	16331059	+	256.065	25.0705	2.76983	10.6694	protein_coding	ENSRNOG00000030439	AABR07031505.1	ensembl	3	ENSRNOP00000044874	3	protein_coding	ENSRNOT00000049689	ensembl	3	1	0.111767	0.260049	0.459138	-1.123	-2.17799	8.69621	18.9403	-5.68454	1.19835	0.703739	0.841542	0.825751	-0.276221	-1.21102	8.69621	10.5313	-3.24876	2.21521	0.315144	0.576482	0.607467	-0.719122	-1.64618	8.69621	14.3155	-4.35384	1.60664	0.67191
AABR07031521.1	AABR07031521.1-201	18	17116552	17118502	+	8239.48	500.739	337.174	343.312	processed_pseudogene	ENSRNOG00000062247	AABR07031521.1	havana	1	---	---	processed_pseudogene	ENSRNOT00000093215	havana	1	1	0.366542	0.570241	1.11326	0.154797	1.11326	342.534	307.685	-1.13383	1.40522	0.220242	0.42945	0.865221	-0.20886	-1.15577	342.534	395.892	-1.45679	1.09056	0.161261	0.392456	1.18209	0.241339	1.18209	342.534	289.77	-1.06905	1.49382	0.35737
AABR07031666.1	AABR07031666.1-201	18	24312582	24312951	-	165.021	13.2274	6.21464	6.87586	protein_coding	ENSRNOG00000030364	AABR07031666.1	ensembl	2	ENSRNOP00000046281	1	protein_coding	ENSRNOT00000051911	ensembl	2	1	0.857112	0.928699	1.06288	0.0879775	1.06288	6.86901	6.46265	-1.8273	2.06432	0.70127	0.840439	1.14258	0.192295	1.14258	6.86901	6.01184	-1.72933	2.25762	0.648465	0.83322	1.17363	0.230983	1.17363	6.86901	5.85277	-1.69591	2.33597	0.382493
AABR07031674.2	AABR07031674.2-201	18	25363440	25364513	-	148.026	14.1467	5.09556	6.16775	pseudogene	ENSRNOG00000046154	AABR07031674.2	ensembl	2	---	---	pseudogene	ENSRNOT00000072209	ensembl	2	1	0.621333	0.779236	1.22427	0.291926	1.22427	7.48768	6.11602	-1.82311	2.73256	0.391442	0.609775	1.43733	0.523392	1.43733	7.48768	5.20943	-1.59506	3.29526	0.136774	0.353726	1.95313	0.965788	1.95313	7.48768	3.83368	-1.23663	4.71738	0.233975
AABR07031734.2	AABR07031734.2-201	18	30836331	30838735	+	163.598	11.377	6.15684	6.81658	pseudogene	ENSRNOG00000042376	AABR07031734.2	ensembl	2	---	---	pseudogene	ENSRNOT00000065447	ensembl	2	1	0.0977094	0.235778	1.78344	0.83466	1.78344	7.86867	4.41208	-1.11201	3.53691	0.931293	0.968489	0.973956	-0.0380717	-1.02674	7.86867	8.07908	-1.87066	1.77449	0.0958491	0.282833	1.81643	0.861103	1.81643	7.86867	4.33195	-1.11138	3.66691	0.505181
AABR07031740.1	AABR07031740.1-201	18	31295425	31305938	-	246.526	34.9831	8.88472	10.2719	lincRNA	ENSRNOG00000057082	AABR07031740.1	ensembl	1	---	---	lincRNA	ENSRNOT00000089581	ensembl	1	1	0.807662	0.901995	0.930839	-0.103396	-1.0743	6.86681	7.37701	-1.91301	1.65755	3.92676e-07	7.09315e-06	0.28921	-1.78981	-3.4577	6.86681	23.7434	-5.58417	-2.14099	0.0112756	0.0628604	0.510635	-0.969635	-1.95834	6.86681	13.4476	-3.29345	-1.16447	0.16632
AABR07031756.1	AABR07031756.1-201	18	32669427	32670666	-	1461.45	117.31	54.2797	60.8939	protein_coding	ENSRNOG00000048800	AABR07031756.1	ensembl	2	ENSRNOP00000019409	5	protein_coding	ENSRNOT00000019409	ensembl	6	1	0.117932	0.271021	1.59676	0.675146	1.59676	71.6056	44.8443	-1.12599	2.87087	0.291729	0.510839	1.36951	0.453663	1.36951	71.6056	52.2854	-1.3101	2.45719	0.205668	0.453525	1.46028	0.54624	1.46028	71.6056	49.0357	-1.2309	2.62478	0.362805
AABR07032255.1	AABR07032255.1-201	18	56965232	56965594	-	1390.59	82.3768	56.5689	57.9411	pseudogene	ENSRNOG00000028381	AABR07032255.1	ensembl	4	---	---	pseudogene	ENSRNOT00000033768	ensembl	4	1	0.186683	0.368139	0.825231	-0.277129	-1.21178	55.8876	67.7236	-1.61158	1.0975	0.768174	0.884088	1.04533	0.0639527	1.04533	55.8876	53.4643	-1.28457	1.40366	0.620722	0.81675	1.07782	0.108122	1.07782	55.8876	51.8523	-1.24845	1.45033	0.236896
AABR07032255.2	AABR07032255.2-201	18	56965262	56965700	+	1884.25	118.702	75.4409	78.5103	pseudogene	ENSRNOG00000031591	AABR07032255.2	ensembl	4	---	---	pseudogene	ENSRNOT00000042496	ensembl	4	1	0.0525052	0.151276	0.70586	-0.502545	-1.41671	73.1902	103.689	-2.01465	1.00378	0.769452	0.884357	0.947806	-0.077337	-1.05507	73.1902	77.2207	-1.50996	1.35645	0.779883	0.904357	0.95009	-0.0738636	-1.05253	73.1902	77.035	-1.50721	1.36052	0.773911
AABR07032392.1	AABR07032392.1-201	18	63824407	63825409	-	1006.94	56.8049	40.8741	41.9559	protein_coding	ENSRNOG00000048704	AABR07032392.1	ensembl	2	ENSRNOP00000039818	3	protein_coding	ENSRNOT00000043709	ensembl	4	1	0.887504	0.942691	0.976703	-0.034008	-1.02385	40.9017	41.8773	-1.41931	1.35395	0.698398	0.838917	1.06801	0.0949258	1.06801	40.9017	38.297	-1.30607	1.48976	0.801996	0.913247	0.958779	-0.0607299	-1.04299	40.9017	42.6601	-1.44934	1.33232	0.2463
AABR07032724.1	AABR07032724.1-201	18	78282423	78283481	+	1983.29	132.469	78.2887	82.6369	TEC	ENSRNOG00000053391	AABR07032724.1	havana	1	---	---	TEC	ENSRNOT00000091156	havana	1	1	1.06995e-06	1.8255e-05	1.96852	0.977114	1.96852	104.215	52.9407	1.49958	2.58411	1.10034e-05	0.000137423	1.83849	0.878518	1.83849	104.215	56.6853	1.40142	2.41187	0.00742565	0.0455019	1.43328	0.519319	1.43328	104.215	72.711	1.10123	1.86544	0.000159678
AABR07032724.3	AABR07032724.3-201	18	78277468	78281568	+	1282.51	124.493	48.8994	53.438	lincRNA	ENSRNOG00000061786	AABR07032724.3	ensembl_havana	1	---	---	lincRNA	ENSRNOT00000088260	ensembl_havana	1	1	1.09495e-05	0.000142819	2.13404	1.09359	2.13404	71.6707	33.5845	1.52224	2.99172	2.44461e-06	3.66311e-05	2.28807	1.19413	2.28807	71.6707	31.3237	1.62172	3.22821	2.24948e-06	5.00657e-05	2.30427	1.20431	2.30427	71.6707	31.1034	1.63044	3.25657	0.00678822
AABR07032821.1	AABR07032821.1-201	18	84443531	84444219	-	1435.42	93.6106	58.7536	59.8094	pseudogene	ENSRNOG00000013622	AABR07032821.1	ensembl	5	---	---	pseudogene	ENSRNOT00000018214	ensembl	5	1	0.326992	0.530556	0.873675	-0.194831	-1.14459	57.9139	66.2877	-1.49943	1.14453	0.736916	0.8621	1.04885	0.0688104	1.04885	57.9139	55.2165	-1.25933	1.38537	0.504904	0.740857	0.911014	-0.134455	-1.09768	57.9139	63.5709	-1.4436	1.19811	0.716097
AABR07033023.1	AABR07033023.1-201	11	1835185	1836898	-	537.492	33.8895	21.4849	22.3955	protein_coding	ENSRNOG00000029956	AABR07033023.1	ensembl	3	ENSRNOP00000039110	3	protein_coding	ENSRNOT00000050533	ensembl	3	1	0.134059	0.2959	1.36685	0.450857	1.36685	24.9438	18.2491	-1.10109	2.05714	0.259598	0.474033	1.26363	0.337573	1.26363	24.9438	19.7398	-1.18865	1.89799	0.697974	0.86351	1.08188	0.113545	1.08188	24.9438	23.0559	-1.37549	1.60997	0.128692
AABR07033162.1	AABR07033162.1-201	11	8268808	8269411	+	1107.56	65.4629	45.204	46.1483	pseudogene	ENSRNOG00000030674	AABR07033162.1	ensembl	4	---	---	pseudogene	ENSRNOT00000052022	ensembl	4	1	0.997533	0.999155	1.00043	0.000623336	1.00043	47.9406	47.9199	-1.31447	1.3156	0.628848	0.793565	0.93485	-0.0971933	-1.06969	47.9406	51.2816	-1.40572	1.22852	0.0991795	0.288347	1.2758	0.351407	1.2758	47.9406	37.5768	-1.04703	1.70423	0.22259
AABR07033324.1	AABR07033324.1-201	11	17336444	17340374	-	623.849	46.6376	24.8901	25.9937	protein_coding	ENSRNOG00000061099	AABR07033324.1	ensembl	1	ENSRNOP00000069495	1	protein_coding	ENSRNOT00000089762	ensembl	1	1	0.86235	0.930668	0.963592	-0.0535056	-1.03778	24.6491	25.5804	-1.57828	1.46545	0.790262	0.895904	1.05973	0.0836977	1.05973	24.6491	23.2598	-1.44702	1.62505	0.116301	0.320355	0.720605	-0.472719	-1.38772	24.6491	34.2061	-2.0888	1.08465	0.806008
AABR07033564.2	AABR07033564.2-201	11	27598719	27611812	+	4189.3	277.128	164.789	174.554	lincRNA	ENSRNOG00000059467	AABR07033564.2	ensembl	1	---	---	lincRNA	ENSRNOT00000087021	ensembl	1	1	0.000417456	0.00332487	0.571155	-0.808045	-1.75084	138.582	242.634	-2.38972	-1.28276	0.000124931	0.00114948	0.543925	-0.878521	-1.83849	138.582	254.782	-2.50942	-1.34694	0.424297	0.680462	0.879132	-0.185848	-1.13749	138.582	157.635	-1.56022	1.20585	0.0588374
AABR07033570.2	AABR07033570.2-201	11	28056131	28057738	+	1966.19	129.492	80.1937	81.9247	processed_pseudogene	ENSRNOG00000056964	AABR07033570.2	ensembl	1	---	---	processed_pseudogene	ENSRNOT00000089651	ensembl	1	1	2.1234e-05	0.000257599	0.639447	-0.645103	-1.56385	71.9636	112.54	-1.92184	-1.27255	0.0165519	0.0663921	0.771071	-0.375065	-1.2969	71.9636	93.3294	-1.60415	-1.0485	0.132557	0.346772	0.847044	-0.239492	-1.18058	71.9636	84.9586	-1.46568	1.0516	0.581744
AABR07033666.1	AABR07033666.1-201	11	34310191	34313729	-	232.75	14.6462	8.74342	9.6979	lincRNA	ENSRNOG00000055823	AABR07033666.1	ensembl	1	---	---	lincRNA	ENSRNOT00000085292	ensembl	1	1	0.0304719	0.101785	1.95285	0.965579	1.95285	10.91	5.58674	1.06511	3.58049	0.288519	0.50772	1.35375	0.436956	1.35375	10.91	8.05916	-1.2923	2.36831	0.50104	0.738407	1.20678	0.271157	1.20678	10.91	9.04066	-1.43267	2.08641	0.732601
AABR07033851.1	AABR07033851.1-201	11	40509078	40509942	+	145.803	15.5101	5.53937	6.07513	protein_coding	ENSRNOG00000017167	AABR07033851.1	ensembl	5	ENSRNOP00000066548	2	protein_coding	ENSRNOT00000023108	ensembl	5	1	0.956993	0.979368	1.01947	0.0278127	1.01947	5.89179	5.77929	-1.97661	2.05431	0.453427	0.663619	1.33303	0.414707	1.33303	5.89179	4.41985	-1.59048	2.82623	0.535703	0.764531	0.806708	-0.309882	-1.23961	5.89179	7.3035	-2.44625	1.59196	0.462701
AABR07033887.1	AABR07033887.1-201	11	42936028	42944943	+	610.993	57.8968	20.0578	25.458	protein_coding	ENSRNOG00000045728	AABR07033887.1	ensembl	2	ENSRNOP00000067850	2	protein_coding	ENSRNOT00000074653	ensembl	2	1	0.0152032	0.0607116	2.66507	1.41417	2.66507	25.0711	9.40729	1.2078	5.88063	0.449846	0.660625	0.752906	-0.409458	-1.32819	25.0711	33.2991	-2.77303	1.57194	0.960007	0.982523	0.981139	-0.0274704	-1.01922	25.0711	25.553	-2.14531	2.06515	0.370222
AABR07034263.1	AABR07034263.1-201	11	60505159	60506438	+	1078.66	71.0241	43.6404	44.9443	processed_pseudogene	ENSRNOG00000062192	AABR07034263.1	havana	1	---	---	processed_pseudogene	ENSRNOT00000093522	havana	1	1	0.299982	0.501945	1.19941	0.26233	1.19941	47.2091	39.3601	-1.17588	1.69161	0.400451	0.617956	1.15932	0.213278	1.15932	47.2091	40.7214	-1.21747	1.6363	0.705855	0.867855	1.06812	0.095067	1.06812	47.2091	44.1985	-1.31824	1.50394	0.989171
AABR07034315.1	AABR07034315.1-201	11	64472072	64472480	+	1365.3	98.7721	54.9507	56.8874	protein_coding	ENSRNOG00000033603	AABR07034315.1	ensembl	3	ENSRNOP00000049416	1	protein_coding	ENSRNOT00000042756	ensembl	3	1	0.490097	0.679641	0.894515	-0.160823	-1.11792	53.331	59.62	-1.53426	1.22765	0.583483	0.762602	1.09522	0.131227	1.09522	53.331	48.6941	-1.26388	1.51604	0.873378	0.947679	0.974175	-0.0377466	-1.02651	53.331	54.7448	-1.41615	1.34395	0.0161138
AABR07034438.1	AABR07034438.1-201	11	71634392	71695001	-	697.407	47.3539	28.0601	29.0586	protein_coding	ENSRNOG00000046969	AABR07034438.1	ensembl	2	ENSRNOP00000066087	2	protein_coding	ENSRNOT00000073550	ensembl	2	1	0.0995355	0.238732	0.746013	-0.422727	-1.34046	25.4556	34.1223	-1.89967	1.05723	0.171861	0.36496	0.781567	-0.355559	-1.27948	25.4556	32.57	-1.82214	1.11305	0.362797	0.624001	0.846417	-0.240559	-1.18145	25.4556	30.0746	-1.69191	1.21212	0.0993751
AABR07034445.1	AABR07034445.1-201	11	72108963	72109965	-	1327.32	92.0599	53.3984	55.305	protein_coding	ENSRNOG00000038610	AABR07034445.1	ensembl	3	ENSRNOP00000055701	2	protein_coding	ENSRNOT00000058917	ensembl	3	1	0.545629	0.724019	1.11175	0.152839	1.11175	55.4214	49.8503	-1.26827	1.56758	0.120126	0.285399	1.3218	0.402509	1.3218	55.4214	41.9286	-1.07555	1.87916	0.429478	0.685109	0.872449	-0.196857	-1.1462	55.4214	63.5239	-1.60793	1.2239	0.358624
AABR07034639.1	AABR07034639.1-201	11	82366074	82366506	-	8997.49	581.147	368.154	374.895	protein_coding	ENSRNOG00000031273	AABR07034639.1	ensembl	3	ENSRNOP00000045344	3	protein_coding	ENSRNOT00000041326	ensembl	3	1	0.000265069	0.00228289	0.700508	-0.513527	-1.42754	361.686	516.319	-1.72845	-1.17901	0.822084	0.912863	0.977994	-0.0321031	-1.0225	361.686	369.824	-1.24136	1.18733	0.391849	0.652278	1.08898	0.122984	1.08898	361.686	332.131	-1.11614	1.32362	0.430764
AABR07034767.1	AABR07034767.1-201	11	88912599	88972177	-	1604.57	84.8696	65.9353	66.8572	protein_coding	ENSRNOG00000001825	AABR07034767.1	ensembl	7	ENSRNOP00000002498	6	protein_coding	ENSRNOT00000002498	ensembl	7	1	0.011163	0.0477787	1.33995	0.422182	1.33995	69.4368	51.8203	1.06888	1.67977	0.941179	0.973569	1.00816	0.011719	1.00816	69.4368	68.8751	-1.23077	1.25093	0.481579	0.724482	0.926255	-0.110519	-1.07962	69.4368	74.9651	-1.33636	1.14653	0.313333
AABR07035074.1	AABR07035074.1-201	12	3922438	3924416	-	40544.4	2058.83	1676.41	1689.35	protein_coding	ENSRNOG00000028592	AABR07035074.1	ensembl	6	ENSRNOP00000059726	3	protein_coding	ENSRNOT00000067752	ensembl	3	1	0.369011	0.572542	1.07364	0.10251	1.07364	1757.57	1637.02	-1.0876	1.25368	0.922618	0.964409	0.992349	-0.0110802	-1.00771	1757.57	1771.12	-1.17662	1.15869	0.270841	0.530482	1.09113	0.125829	1.09113	1757.57	1610.78	-1.07039	1.27438	0.0217584
AABR07035098.1	AABR07035098.1-201	12	4633746	4634487	+	1623.25	88.0198	66.7074	67.6353	pseudogene	ENSRNOG00000000887	AABR07035098.1	ensembl	4	---	---	pseudogene	ENSRNOT00000001186	ensembl	4	1	0.154773	0.325094	0.857694	-0.221465	-1.16592	61.5033	71.7078	-1.44046	1.05966	0.33672	0.557328	0.899835	-0.152268	-1.11131	61.5033	68.3496	-1.37834	1.11604	0.0480351	0.178459	0.807477	-0.308508	-1.23843	61.5033	76.1673	-1.53087	-1.00185	0.0232481
AABR07035107.1	AABR07035107.1-201	12	4737817	4741998	+	1373.98	87.6983	55.0125	57.2493	protein_coding	ENSRNOG00000000891	AABR07035107.1	ensembl	5	ENSRNOP00000034232	2	protein_coding	ENSRNOT00000035992	ensembl	2	1	0.0908609	0.22431	1.35636	0.439743	1.35636	63.9834	47.1728	-1.0497	1.93116	0.568739	0.751706	1.10665	0.1462	1.10665	63.9834	57.8172	-1.2804	1.56808	0.0602042	0.207253	1.40871	0.494371	1.40871	63.9834	45.42	-1.01482	2.01386	0.232947
AABR07035338.1	AABR07035338.1-201	12	10496504	10506079	-	1097.61	67.7244	44.9238	45.7336	processed_transcript	ENSRNOG00000039819	AABR07035338.1	ensembl_havana	5	---	---	processed_transcript	ENSRNOT00000061105	ensembl_havana	5	1	0.78853	0.889529	0.966301	-0.0494562	-1.03487	42.2577	43.7314	-1.32947	1.24138	0.00424037	0.0227501	0.706295	-0.501657	-1.41584	42.2577	59.8301	-1.79686	-1.11561	0.0743811	0.239734	0.800184	-0.321596	-1.24971	42.2577	52.8099	-1.59644	1.02219	0.80234
AABR07035338.1	AABR07035338.1-204	12	10513047	10561341	-	187.494	14.7147	6.50093	7.81227	processed_transcript	ENSRNOG00000039819	AABR07035338.1	ensembl_havana	5	---	---	processed_transcript	ENSRNOT00000092631	havana	1	1	0.981027	0.991088	0.990536	-0.0137186	-1.00955	7.25586	7.32519	-2.21045	2.1688	0.862576	0.935367	1.07297	0.101606	1.07297	7.25586	6.76243	-2.06893	2.38187	0.543701	0.768905	0.787872	-0.343967	-1.26924	7.25586	9.20944	-2.74006	1.70087	0.387422
AABR07035357.1	AABR07035357.1-201	12	10966099	10967327	-	567.29	35.3563	22.7712	23.6371	protein_coding	ENSRNOG00000029046	AABR07035357.1	ensembl	5	ENSRNOP00000044304	3	protein_coding	ENSRNOT00000042095	ensembl	3	1	0.36195	0.56567	1.19582	0.258002	1.19582	24.1898	20.2286	-1.22831	1.75647	0.261709	0.476495	0.812228	-0.300044	-1.23118	24.1898	29.782	-1.77032	1.1679	0.132667	0.346905	1.35968	0.443271	1.35968	24.1898	17.7908	-1.09772	2.0294	0.953406
AABR07035383.1	AABR07035383.1-201	12	12188526	12189106	+	282.341	20.8905	10.4372	11.7642	processed_pseudogene	ENSRNOG00000025217	AABR07035383.1	havana	6	---	---	processed_pseudogene	ENSRNOT00000038958	havana	5	1	0.233126	0.426023	0.715219	-0.483544	-1.39817	12.2693	17.1545	-2.42568	1.24083	0.877047	0.942076	1.04705	0.0663342	1.04705	12.2693	11.7179	-1.71002	1.87473	0.236227	0.490385	1.45279	0.53883	1.45279	12.2693	8.44528	-1.27703	2.6953	0.183415
AABR07035428.1	AABR07035428.1-201	12	14169139	14175946	-	169.318	14.3951	6.04685	7.05493	protein_coding	ENSRNOG00000001107	AABR07035428.1	ensembl	7	ENSRNOP00000001469	7	protein_coding	ENSRNOT00000001469	ensembl	7	1	0.654023	0.801764	0.856533	-0.223419	-1.1675	8.07057	9.42237	-2.29816	1.68604	0.268633	0.484872	1.52797	0.611612	1.52797	8.07057	5.2819	-1.38706	3.23834	0.177978	0.416458	1.69929	0.764935	1.69929	8.07057	4.74936	-1.27287	3.67555	0.210674
AABR07035428.2	AABR07035428.2-201	12	14161998	14218391	-	812.977	47.637	33.2408	33.874	protein_coding	ENSRNOG00000056768	AABR07035428.2	ensembl	1	ENSRNOP00000070678	1	protein_coding	ENSRNOT00000087860	ensembl	1	1	0.17732	0.356407	0.838291	-0.254476	-1.1929	35.5712	42.433	-1.54135	1.08316	0.165519	0.356008	1.22143	0.288572	1.22143	35.5712	29.1226	-1.0862	1.62049	0.407317	0.665857	1.12493	0.16983	1.12493	35.5712	31.6209	-1.17436	1.4861	0.041423
AABR07035461.1	AABR07035461.1-201	12	15346376	15347382	-	137.767	12.7359	5.16728	5.74031	processed_pseudogene	ENSRNOG00000024342	AABR07035461.1	havana	2	---	---	processed_pseudogene	ENSRNOT00000030304	havana	2	1	0.527441	0.710491	1.26419	0.338216	1.26419	5.54537	4.3865	-1.63672	2.61578	0.587686	0.765576	0.830752	-0.26751	-1.20373	5.54537	6.67512	-2.35306	1.62396	0.756024	0.892575	0.897231	-0.156449	-1.11454	5.54537	6.18054	-2.20893	1.77824	0.787287
AABR07035479.1	AABR07035479.1-201	12	16950728	16958555	+	260.656	39.6344	5.85111	10.8607	protein_coding	ENSRNOG00000022599	AABR07035479.1	ensembl	6	ENSRNOP00000057113	4	protein_coding	ENSRNOT00000060370	ensembl	4	1	0.00597785	0.0297036	6.41355	2.68112	6.41355	11.4928	1.79195	1.70476	24.1287	0.572735	0.754359	0.72963	-0.454762	-1.37056	11.4928	15.7515	-4.09836	2.18181	0.96818	0.986231	1.02286	0.0326031	1.02286	11.4928	11.2359	-2.96762	3.10483	0.878145
AABR07035539.1	AABR07035539.1-201	12	19159468	19159902	-	13318.9	715.035	549.537	554.955	protein_coding	ENSRNOG00000039249	AABR07035539.1	ensembl	3	ENSRNOP00000048999	4	protein_coding	ENSRNOT00000045401	ensembl	4	1	0.027615	0.0949315	0.823389	-0.280354	-1.21449	531.042	644.946	-1.44374	-1.02165	0.147523	0.329738	0.879639	-0.185016	-1.13683	531.042	603.704	-1.35228	1.04634	0.947617	0.977765	1.00587	0.00843982	1.00587	531.042	527.944	-1.18373	1.19766	0.896642
AABR07035787.1	AABR07035787.1-201	12	22466601	22470973	+	2449.5	221.254	98.8081	102.062	protein_coding	ENSRNOG00000048277	AABR07035787.1	ensembl	2	ENSRNOP00000065372	2	protein_coding	ENSRNOT00000074544	ensembl	2	1	0.000143076	0.00135278	0.62351	-0.681515	-1.60382	96.0994	154.126	-2.04593	-1.25725	0.323885	0.54409	0.881439	-0.182067	-1.13451	96.0994	109.026	-1.4578	1.13262	0.68353	0.853153	1.0546	0.0766951	1.0546	96.0994	91.1241	-1.22438	1.36173	0.130342
AABR07035818.1	AABR07035818.1-201	12	23463157	23469320	+	1415.18	82.599	58.0626	58.9657	protein_coding	ENSRNOG00000059116	AABR07035818.1	ensembl	1	ENSRNOP00000040645	5	protein_coding	ENSRNOT00000044841	ensembl	6	1	0.823258	0.911286	1.02745	0.0390703	1.02745	59.6106	58.0179	-1.23437	1.30307	0.136344	0.311939	0.838475	-0.254161	-1.19264	59.6106	71.0941	-1.50378	1.05721	0.613127	0.811876	1.06452	0.0902041	1.06452	59.6106	55.9976	-1.19704	1.35649	0.0907216
AABR07035839.1	AABR07035839.1-201	12	24590645	24600066	-	4588.84	294.592	184.366	191.202	processed_transcript	ENSRNOG00000046171	AABR07035839.1	ensembl_havana	3	---	---	processed_transcript	ENSRNOT00000074230	havana	3	1	0.0642471	0.174816	1.3625	0.446259	1.3625	214.23	157.233	-1.01847	1.89071	0.188184	0.38646	1.24571	0.316967	1.24571	214.23	171.974	-1.11351	1.72794	0.31039	0.572046	1.18438	0.244131	1.18438	214.23	180.879	-1.17086	1.64243	0.1154
AABR07035839.1	AABR07035839.1-202	12	24606260	24619640	-	580.276	40.3564	21.4666	24.1782	processed_transcript	ENSRNOG00000046171	AABR07035839.1	ensembl_havana	3	---	---	processed_transcript	ENSRNOT00000076958	havana	1	1	0.176736	0.355587	1.52376	0.607636	1.52376	28.7508	18.8683	-1.20914	2.80743	0.198463	0.400485	1.49483	0.579981	1.49483	28.7508	19.2335	-1.23456	2.75865	0.466165	0.715877	1.2525	0.324808	1.2525	28.7508	22.9548	-1.46286	2.29485	0.143529
AABR07036007.1	AABR07036007.1-201	12	30441055	30444566	+	332.028	27.9841	10.8409	13.8345	protein_coding	ENSRNOG00000053790	AABR07036007.1	ensembl	1	ENSRNOP00000073943	1	protein_coding	ENSRNOT00000081099	ensembl	1	1	0.979601	0.990813	1.01014	0.0145509	1.01014	15.6355	15.4786	-2.14481	2.18851	0.896969	0.951702	1.05273	0.0741316	1.05273	15.6355	14.8524	-2.06756	2.29134	0.650029	0.833533	1.19966	0.26262	1.19966	15.6355	13.0333	-1.83	2.63368	0.013355
AABR07036087.1	AABR07036087.1-201	12	34003895	34004672	-	1690.14	97.8993	69.1811	70.4223	processed_pseudogene	ENSRNOG00000000964	AABR07036087.1	ensembl	4	---	---	processed_pseudogene	ENSRNOT00000001279	ensembl	4	1	0.860321	0.930356	1.01982	0.0283212	1.01982	69.4224	68.0728	-1.22021	1.26907	0.244588	0.458002	1.14319	0.193069	1.14319	69.4224	60.7267	-1.09592	1.43224	0.268759	0.528561	1.1361	0.184088	1.1361	69.4224	61.106	-1.10356	1.42438	0.00448222
AABR07036567.1	AABR07036567.1-201	12	48560485	48560896	+	120.722	9.79818	4.15795	5.03008	processed_pseudogene	ENSRNOG00000020112	AABR07036567.1	ensembl	5	---	---	processed_pseudogene	ENSRNOT00000027236	ensembl	5	1	0.103369	0.245508	0.532548	-0.909017	-1.87777	3.61219	6.78286	-4.00805	1.13671	0.15897	0.346867	0.573809	-0.801356	-1.74274	3.61219	6.29511	-3.77489	1.24291	0.182563	0.421839	0.588744	-0.764289	-1.69853	3.61219	6.13543	-3.70157	1.28304	0.159543
AABR07036855.1	AABR07036855.1-201	X	4285857	4287161	+	6651.45	366.648	274.263	277.144	protein_coding	ENSRNOG00000056398	AABR07036855.1	ensembl	1	ENSRNOP00000073540	1	protein_coding	ENSRNOT00000082159	ensembl	1	1	0.00804178	0.0371993	1.20017	0.263235	1.20017	304.35	253.59	1.04868	1.37354	9.50015e-07	1.56524e-05	1.4153	0.501106	1.4153	304.35	215.043	1.23178	1.62615	0.00895267	0.0523749	1.1992	0.26207	1.1992	304.35	253.794	1.04649	1.37419	0.157055
AABR07036974.1	AABR07036974.1-201	X	8645928	8646402	+	72.6312	8.51443	2.56386	3.0263	processed_pseudogene	ENSRNOG00000030819	AABR07036974.1	ensembl	3	---	---	processed_pseudogene	ENSRNOT00000047059	ensembl	3	1	0.222062	0.412127	1.85497	0.891397	1.85497	3.84844	2.07466	-1.45339	5.00098	0.517757	0.71285	1.35769	0.441155	1.35769	3.84844	2.83455	-1.86045	3.42941	0.116847	0.32143	2.40005	1.26306	2.40005	3.84844	1.60349	-1.24452	7.16873	0.261627
AABR07037203.1	AABR07037203.1-201	X	15948853	15950398	-	3125.27	172.908	129.559	130.22	processed_pseudogene	ENSRNOG00000028611	AABR07037203.1	ensembl	6	---	---	processed_pseudogene	ENSRNOT00000031767	ensembl	6	1	0.475542	0.666713	0.942266	-0.0857936	-1.06127	127.547	135.362	-1.2496	1.10948	0.827529	0.916517	1.01872	0.0267611	1.01872	127.547	125.203	-1.15989	1.20372	0.495858	0.734835	0.944152	-0.0829087	-1.05915	127.547	135.091	-1.24965	1.11396	0.40932
AABR07037243.1	AABR07037243.1-201	X	16946207	16946816	+	251.7	22.2058	9.22728	10.4875	protein_coding	ENSRNOG00000002975	AABR07037243.1	ensembl	4	ENSRNOP00000040154	2	protein_coding	ENSRNOT00000003981	ensembl	4	1	0.151924	0.321108	0.643739	-0.635453	-1.55343	7.67807	11.9273	-2.83771	1.17595	0.108901	0.266289	0.610903	-0.710984	-1.63692	7.67807	12.5684	-2.99014	1.11593	0.0745849	0.240059	0.579259	-0.787721	-1.72634	7.67807	13.255	-3.14622	1.05568	0.0195895
AABR07037343.1	AABR07037343.1-201	X	18998532	18998886	+	443.827	27.6389	17.3133	18.4928	protein_coding	ENSRNOG00000003158	AABR07037343.1	ensembl	3	ENSRNOP00000004213	3	protein_coding	ENSRNOT00000004213	ensembl	3	1	0.922123	0.96015	0.975196	-0.036236	-1.02543	18.4552	18.9246	-1.6967	1.61358	0.458006	0.667181	1.21854	0.285152	1.21854	18.4552	15.1454	-1.38313	2.05372	0.817335	0.920049	0.942107	-0.0860366	-1.06145	18.4552	19.5893	-1.76066	1.56271	0.783252
AABR07037356.1	AABR07037356.1-201	X	19384166	19386542	-	2374.34	136.491	96.4166	98.9308	protein_coding	ENSRNOG00000048990	AABR07037356.1	ensembl	2	ENSRNOP00000066027	2	protein_coding	ENSRNOT00000072722	ensembl	2	1	0.559767	0.735217	0.916657	-0.125546	-1.09092	102.905	112.261	-1.46153	1.22807	0.661034	0.815216	1.06855	0.0956555	1.06855	102.905	96.303	-1.25868	1.43716	0.100536	0.291	1.28709	0.364118	1.28709	102.905	79.9511	-1.05004	1.7395	0.465843
AABR07037406.1	AABR07037406.1-201	X	20079396	20080238	-	527.81	30.6946	21.3471	21.9921	processed_pseudogene	ENSRNOG00000062296	AABR07037406.1	havana	1	---	---	processed_pseudogene	ENSRNOT00000093504	havana	1	1	0.0441778	0.133129	1.47686	0.562533	1.47686	23.2677	15.7548	1.01021	2.15907	0.618825	0.786781	0.916054	-0.126496	-1.09164	23.2677	25.3999	-1.54203	1.294	0.884237	0.951826	1.02674	0.038069	1.02674	23.2677	22.6618	-1.38933	1.46463	0.349537
AABR07037410.1	AABR07037410.1-201	X	20100942	20143872	+	428.142	29.7689	17.2226	17.8392	processed_transcript	ENSRNOG00000038970	AABR07037410.1	ensembl_havana	5	---	---	processed_transcript	ENSRNOT00000093505	havana	1	1	0.207385	0.394915	1.3112	0.390893	1.3112	18.5657	14.1593	-1.16213	1.99801	0.634791	0.797108	1.10456	0.143476	1.10456	18.5657	16.8082	-1.36467	1.66498	0.726605	0.879919	0.931409	-0.102513	-1.07364	18.5657	19.9329	-1.599	1.38716	0.800495
AABR07037410.1	AABR07037410.1-203	X	20100942	20143870	+	409.144	23.848	15.5942	17.0477	processed_transcript	ENSRNOG00000038970	AABR07037410.1	ensembl_havana	5	---	---	processed_transcript	ENSRNOT00000003443	ensembl	7	1	0.590856	0.75744	1.1625	0.217232	1.1625	17.4627	15.0216	-1.48943	2.01283	0.936922	0.971223	0.978388	-0.0315217	-1.02209	17.4627	17.8484	-1.75589	1.68081	0.593131	0.801002	1.16314	0.218023	1.16314	17.4627	15.0134	-1.49666	2.02482	0.810415
AABR07037419.1	AABR07037419.1-201	X	20563114	20564158	+	329.53	30.9455	10.7114	13.7304	processed_pseudogene	ENSRNOG00000038965	AABR07037419.1	havana	3	---	---	processed_pseudogene	ENSRNOT00000015146	havana	5	1	0.076446	0.198361	1.98996	0.992738	1.98996	14.6491	7.3615	-1.07587	4.26036	0.879736	0.943914	1.05678	0.0796725	1.05678	14.6491	13.862	-1.93509	2.16107	0.812249	0.917238	0.917697	-0.12391	-1.08968	14.6491	15.9629	-2.21357	1.8642	0.819922
AABR07037436.1	AABR07037436.1-204	X	20821239	20866252	-	316.459	28.4048	12.3762	13.1858	antisense	ENSRNOG00000049908	AABR07037436.1	ensembl_havana	3	---	---	antisense	ENSRNOT00000093217	havana	1	1	0.536578	0.717192	0.85312	-0.229179	-1.17217	11.3443	13.2974	-1.93996	1.41193	0.0330605	0.112084	0.592928	-0.754071	-1.68654	11.3443	19.1326	-2.72736	-1.04293	0.545675	0.770116	0.854387	-0.227039	-1.17043	11.3443	13.2777	-1.95	1.42345	0.362618
AABR07037451.2	AABR07037451.2-201	X	20484517	21015837	+	2504.74	161.174	100.058	104.364	protein_coding	ENSRNOG00000062231	AABR07037451.2	havana	1	ENSRNOP00000076162	1	protein_coding	ENSRNOT00000093701	havana	1	1	0.00373439	0.0203694	1.62648	0.70175	1.62648	120.541	74.1116	1.17076	2.25959	0.138948	0.31584	1.27784	0.353705	1.27784	120.541	94.3318	-1.08282	1.76811	0.040212	0.158663	1.40853	0.494187	1.40853	120.541	85.5793	1.01541	1.95383	0.21892
AABR07037536.1	AABR07037536.1-201	X	23243470	23246720	-	1994.03	156.414	79.8848	83.0846	protein_coding	ENSRNOG00000056810	AABR07037536.1	ensembl	1	ENSRNOP00000073549	1	protein_coding	ENSRNOT00000085588	ensembl	1	1	0.359339	0.563055	1.19524	0.257306	1.19524	87.3261	73.0613	-1.22508	1.75016	0.757055	0.875841	1.06182	0.0865405	1.06182	87.3261	82.2419	-1.37722	1.55277	0.502561	0.739211	1.13958	0.1885	1.13958	87.3261	76.6302	-1.28569	1.66965	0.843844
AABR07038019.1	AABR07038019.1-201	X	37261464	37261950	+	1454.86	75.223	60.0358	60.6191	processed_pseudogene	ENSRNOG00000004319	AABR07038019.1	ensembl	2	---	---	processed_pseudogene	ENSRNOT00000005702	ensembl	2	1	0.173371	0.350659	1.16424	0.219394	1.16424	59.5969	51.1893	-1.06914	1.44918	0.146682	0.328392	0.857694	-0.221464	-1.16592	59.5969	69.485	-1.43449	1.05527	0.979003	0.991108	0.997117	-0.00416461	-1.00289	59.5969	59.7692	-1.24341	1.23625	0.36447
AABR07038873.1	AABR07038873.1-201	X	63329433	63330746	-	4198.25	229.582	171.375	174.927	processed_pseudogene	ENSRNOG00000051252	AABR07038873.1	havana	1	---	---	processed_pseudogene	ENSRNOT00000076647	havana	1	1	0.000984692	0.0068171	0.719621	-0.474691	-1.38962	151.279	210.221	-1.69004	-1.1426	0.000244392	0.00205324	0.693035	-0.529001	-1.44293	151.279	218.286	-1.75522	-1.1862	0.291853	0.554094	0.897818	-0.155506	-1.11381	151.279	168.497	-1.36099	1.09706	0.0102704
AABR07038895.2	AABR07038895.2-201	X	63682920	63684685	+	1840.97	95.2299	76.0427	76.7073	processed_pseudogene	ENSRNOG00000051249	AABR07038895.2	havana	1	---	---	processed_pseudogene	ENSRNOT00000075900	havana	1	1	0.12001	0.273836	0.863821	-0.211195	-1.15765	76.8946	89.0168	-1.39227	1.03889	0.485055	0.688496	1.07187	0.100125	1.07187	76.8946	71.739	-1.13363	1.30242	0.8572	0.939827	0.982515	-0.0254488	-1.0178	76.8946	78.263	-1.23341	1.19065	0.157563
AABR07038926.1	AABR07038926.1-201	X	64094947	64096841	-	528.385	31.2953	21.0331	22.016	unprocessed_pseudogene	ENSRNOG00000022607	AABR07038926.1	havana	6	---	---	unprocessed_pseudogene	ENSRNOT00000039583	havana	6	1	0.522135	0.705323	0.893794	-0.161986	-1.11883	24.478	27.3866	-1.57791	1.26054	0.237381	0.450208	1.25079	0.322838	1.25079	24.478	19.57	-1.15885	1.81298	0.054647	0.194301	1.46119	0.547148	1.46119	24.478	16.752	-1.00759	2.15129	0.0122213
AABR07038948.2	AABR07038948.2-201	X	64721424	64722493	+	2843.23	155.702	116.549	118.468	processed_pseudogene	ENSRNOG00000055020	AABR07038948.2	havana	1	---	---	processed_pseudogene	ENSRNOT00000092230	havana	1	1	0.0812292	0.207431	0.808258	-0.307113	-1.23723	114.586	141.769	-1.57171	1.02677	0.798397	0.900043	0.968749	-0.045805	-1.03226	114.586	118.282	-1.31703	1.236	0.994702	0.997552	0.999171	-0.0011965	-1.00083	114.586	114.681	-1.27842	1.2763	0.992716
AABR07038957.2	AABR07038957.2-201	X	64914064	64915910	-	696.417	46.8935	27.8653	29.0174	processed_pseudogene	ENSRNOG00000057091	AABR07038957.2	havana	1	---	---	processed_pseudogene	ENSRNOT00000086663	havana	1	1	0.607598	0.768579	0.916553	-0.125709	-1.09104	24.9376	27.208	-1.52153	1.27819	0.537527	0.726987	0.900061	-0.151905	-1.11104	24.9376	27.7066	-1.55272	1.25788	0.014224	0.0748359	0.670888	-0.575857	-1.49056	24.9376	37.171	-2.05087	-1.08333	0.00231354
AABR07039033.1	AABR07039033.1-201	X	66667269	66668708	-	298.944	24.4672	11.6753	12.456	processed_pseudogene	ENSRNOG00000051104	AABR07039033.1	havana	1	---	---	processed_pseudogene	ENSRNOT00000076769	havana	1	1	0.467264	0.659731	1.21169	0.277018	1.21169	13.2062	10.899	-1.385	2.03343	0.158071	0.345487	1.48155	0.567103	1.48155	13.2062	8.91379	-1.16499	2.55712	0.371349	0.632951	1.27394	0.349298	1.27394	13.2062	10.3664	-1.33472	2.16615	0.4283
AABR07039133.2	AABR07039133.2-201	X	68955052	68955464	-	9407.8	575.052	385.627	391.992	processed_pseudogene	ENSRNOG00000031517	AABR07039133.2	havana	2	---	---	processed_pseudogene	ENSRNOT00000047308	havana	2	1	0.00514554	0.0263686	0.784317	-0.350491	-1.27499	401.896	512.415	-1.51154	-1.07546	0.16188	0.350853	1.13184	0.178671	1.13184	401.896	355.081	-1.05094	1.34632	0.0895704	0.270688	1.16271	0.217486	1.16271	401.896	345.656	-1.02357	1.38374	0.00613708
AABR07039218.1	AABR07039218.1-201	X	72448552	72450139	+	5491.76	318.281	226.983	228.823	processed_pseudogene	ENSRNOG00000003062	AABR07039218.1	havana	7	---	---	processed_pseudogene	ENSRNOT00000004086	havana	7	1	0.0044957	0.0235654	0.802403	-0.317602	-1.24626	221.177	275.644	-1.45065	-1.07066	0.572343	0.754155	1.04621	0.0651785	1.04621	221.177	211.407	-1.11813	1.22386	0.838627	0.930945	1.01642	0.0234958	1.01642	221.177	217.604	-1.1508	1.1889	0.2868
AABR07039234.1	AABR07039234.1-201	X	72723746	72725979	+	145.698	12.3345	5.18001	6.07074	lincRNA	ENSRNOG00000055330	AABR07039234.1	ensembl	1	---	---	lincRNA	ENSRNOT00000077323	ensembl	1	1	0.314194	0.517133	1.52289	0.606808	1.52289	6.40003	4.20257	-1.48956	3.45456	0.658666	0.813796	1.1949	0.256895	1.1949	6.40003	5.3561	-1.84407	2.63296	0.903273	0.959511	1.04927	0.0693835	1.04927	6.40003	6.09952	-2.06999	2.27898	0.790104
AABR07039304.1	AABR07039304.1-201	X	73581543	73581811	+	163.447	12.6563	6.01738	6.81027	processed_pseudogene	ENSRNOG00000048213	AABR07039304.1	havana	2	---	---	processed_pseudogene	ENSRNOT00000076109	havana	1	1	0.616508	0.77616	1.20922	0.274081	1.20922	7.13395	5.89961	-1.73939	2.54337	0.718819	0.851287	1.1463	0.196988	1.1463	7.13395	6.22345	-1.83449	2.41054	0.60126	0.806084	1.223	0.290427	1.223	7.13395	5.83315	-1.73969	2.60211	0.808705
AABR07039307.1	AABR07039307.1-201	X	73600508	73602290	-	5316.16	300.66	217.928	221.506	processed_pseudogene	ENSRNOG00000046832	AABR07039307.1	havana	1	---	---	processed_pseudogene	ENSRNOT00000072047	havana	1	1	0.00142782	0.00932032	1.38097	0.465684	1.38097	237.164	171.737	1.13247	1.684	0.0118112	0.0513684	1.28982	0.367165	1.28982	237.164	183.874	1.058	1.57242	0.781698	0.905005	1.02797	0.0397935	1.02797	237.164	230.711	-1.18236	1.24942	0.966416
AABR07039328.2	AABR07039328.2-201	X	73757664	73758389	-	1012.79	59.4087	40.6521	42.1995	lincRNA	ENSRNOG00000051300	AABR07039328.2	havana	1	---	---	lincRNA	ENSRNOT00000076663	havana	1	1	0.660728	0.806108	0.925027	-0.112432	-1.08105	39.0007	42.1617	-1.53104	1.31007	0.232506	0.444457	0.810443	-0.303218	-1.23389	39.0007	48.1228	-1.74229	1.14437	0.218983	0.470438	0.805106	-0.312749	-1.24207	39.0007	48.4417	-1.75493	1.13754	0.505205
AABR07039335.1	AABR07039335.1-201	X	73976695	73977479	+	187.465	16.7589	6.981	7.81104	processed_pseudogene	ENSRNOG00000051293	AABR07039335.1	havana	1	---	---	processed_pseudogene	ENSRNOT00000076241	havana	1	1	0.377411	0.581289	1.37307	0.45741	1.37307	7.11881	5.18457	-1.4725	2.77615	0.511898	0.708646	0.806616	-0.310045	-1.23975	7.11881	8.82552	-2.35635	1.53311	0.187873	0.429904	0.657301	-0.605373	-1.52137	7.11881	10.8304	-2.84094	1.22741	0.393518
AABR07039336.3	AABR07039336.3-201	X	73987567	73988976	-	363.782	27.2383	14.4377	15.1576	processed_pseudogene	ENSRNOG00000022251	AABR07039336.3	havana	4	---	---	processed_pseudogene	ENSRNOT00000029030	havana	4	1	0.0848843	0.213807	0.710685	-0.492718	-1.40709	15.0853	21.2264	-2.07512	1.04809	0.0374829	0.12326	1.66164	0.732606	1.66164	15.0853	9.07858	1.02985	2.68101	0.736182	0.884452	0.931032	-0.103097	-1.07408	15.0853	16.2028	-1.62773	1.41095	0.829407
AABR07039345.1	AABR07039345.1-201	X	74188381	74188724	+	251.111	21.3695	9.59548	10.463	processed_pseudogene	ENSRNOG00000051310	AABR07039345.1	havana	1	---	---	processed_pseudogene	ENSRNOT00000076781	havana	1	1	0.185205	0.36634	0.679076	-0.558355	-1.47259	9.2329	13.5963	-2.61055	1.20384	0.263895	0.478899	0.718171	-0.4776	-1.39243	9.2329	12.8561	-2.48882	1.28366	0.957636	0.981781	1.01682	0.0240672	1.01682	9.2329	9.08015	-1.82	1.88175	0.446844
AABR07039354.1	AABR07039354.1-201	X	74295668	74296071	+	201.896	14.7909	7.75333	8.41234	processed_pseudogene	ENSRNOG00000051243	AABR07039354.1	havana	1	---	---	processed_pseudogene	ENSRNOT00000075937	havana	1	1	0.994127	0.99773	1.00231	0.00332981	1.00231	8.60276	8.58293	-1.84466	1.85319	0.658127	0.813588	1.15469	0.207501	1.15469	8.60276	7.4503	-1.63761	2.18343	0.512466	0.747443	1.24244	0.313175	1.24244	8.60276	6.92409	-1.54108	2.3789	0.688248
AABR07039356.1	AABR07039356.1-201	X	74371716	74372284	-	1515.43	98.2095	60.901	63.1429	processed_pseudogene	ENSRNOG00000018301	AABR07039356.1	havana	7	---	---	processed_pseudogene	ENSRNOT00000042584	havana	5	1	0.0604828	0.167409	1.28476	0.361499	1.28476	75.2679	58.5852	-1.0111	1.66893	0.00254533	0.0149542	1.51653	0.600775	1.51653	75.2679	49.6316	1.15718	1.98748	0.000134047	0.00166375	1.71683	0.77975	1.71683	75.2679	43.8411	1.30096	2.26566	0.00759356
AABR07039438.1	AABR07039438.1-201	X	76772882	76773879	+	120.384	13.6398	4.37437	5.01599	processed_pseudogene	ENSRNOG00000031310	AABR07039438.1	havana	2	---	---	processed_pseudogene	ENSRNOT00000048122	havana	2	1	0.202344	0.388345	1.7507	0.807932	1.7507	4.83571	2.76216	-1.35111	4.14109	0.559501	0.744622	0.80512	-0.312725	-1.24205	4.83571	6.0062	-2.57223	1.66737	0.17176	0.407738	0.614839	-0.701718	-1.62644	4.83571	7.865	-3.2674	1.23517	0.770794
AABR07039446.1	AABR07039446.1-201	X	77191503	77193636	+	716.563	54.7801	27.2023	29.8568	lincRNA	ENSRNOG00000057517	AABR07039446.1	havana	1	---	---	lincRNA	ENSRNOT00000086595	havana	1	1	0.374603	0.578599	0.795586	-0.329911	-1.25694	31.5038	39.5982	-2.0823	1.31801	0.890772	0.94908	1.03676	0.0520824	1.03676	31.5038	30.3867	-1.61469	1.73558	0.34284	0.603722	1.28964	0.366966	1.28964	31.5038	24.4284	-1.31155	2.18133	0.0424425
AABR07039446.2	AABR07039446.2-201	X	77212458	77234047	+	677.538	45.0772	26.1441	28.2308	protein_coding	ENSRNOG00000061403	AABR07039446.2	ensembl_havana	1	---	---	processed_transcript	ENSRNOT00000077639	havana	1	1	0.0025014	0.0147141	0.542361	-0.882674	-1.84379	21.2704	39.2181	-2.7414	-1.24008	0.0421135	0.134403	0.656049	-0.608125	-1.52428	21.2704	32.4219	-2.28878	-1.01514	0.0531112	0.190533	0.668291	-0.581452	-1.49635	21.2704	31.828	-2.25122	1.00542	0.00808027
AABR07039447.1	AABR07039447.1-201	X	77258957	77259555	-	395.548	28.5916	15.6712	16.4812	processed_pseudogene	ENSRNOG00000027972	AABR07039447.1	havana	2	---	---	processed_pseudogene	ENSRNOT00000033532	havana	2	1	0.121953	0.276685	0.715919	-0.482132	-1.39681	15.4053	21.5182	-2.13334	1.09342	0.947468	0.976771	0.98497	-0.0218489	-1.01526	15.4053	15.6404	-1.59306	1.54553	0.469916	0.718158	1.18918	0.249964	1.18918	15.4053	12.9546	-1.34539	1.90257	0.205421
AABR07039470.3	AABR07039470.3-201	X	77617790	77618367	+	962.676	55.4404	39.5657	40.1115	processed_pseudogene	ENSRNOG00000062042	AABR07039470.3	havana	1	---	---	processed_pseudogene	ENSRNOT00000092410	havana	1	1	0.384324	0.588064	0.893078	-0.163142	-1.11972	40.5171	45.3679	-1.44463	1.15222	0.245331	0.459039	1.17566	0.233477	1.17566	40.5171	34.4631	-1.11761	1.54474	0.331929	0.593613	1.14455	0.194779	1.14455	40.5171	35.4	-1.14766	1.50343	0.646572
AABR07039541.1	AABR07039541.1-201	X	79489410	79489878	+	327.431	28.984	12.3552	13.643	processed_pseudogene	ENSRNOG00000002321	AABR07039541.1	ensembl	4	---	---	processed_pseudogene	ENSRNOT00000003156	ensembl	4	1	0.246304	0.440868	1.35449	0.437753	1.35449	14.5862	10.7688	-1.2331	2.26231	0.0165419	0.0663703	2.00037	1.00027	2.00037	14.5862	7.29175	1.13468	3.52652	0.407261	0.665857	1.24154	0.312126	1.24154	14.5862	11.7485	-1.34357	2.07099	0.117548
AABR07040782.1	AABR07040782.1-201	X	110177755	110178537	-	4107.61	247.896	164.913	171.15	processed_pseudogene	ENSRNOG00000011067	AABR07040782.1	havana	4	---	---	processed_pseudogene	ENSRNOT00000014702	havana	4	1	0.584714	0.75238	0.910707	-0.134941	-1.09805	177.834	195.27	-1.53569	1.27368	0.613101	0.783029	1.09103	0.125692	1.09103	177.834	162.996	-1.28477	1.52932	0.0797672	0.251083	1.35597	0.439323	1.35597	177.834	131.149	-1.0368	1.90631	0.719946
AABR07040840.1	AABR07040840.1-201	X	111942102	111942750	-	371.874	23.7021	14.7066	15.4947	protein_coding	ENSRNOG00000060899	AABR07040840.1	ensembl	1	ENSRNOP00000071590	1	protein_coding	ENSRNOT00000087583	ensembl	1	1	0.389388	0.592663	1.24309	0.313929	1.24309	16.0624	12.9214	-1.32035	2.0403	0.686612	0.830718	1.10611	0.145493	1.10611	16.0624	14.5215	-1.47561	1.80537	0.697913	0.86351	1.10224	0.140439	1.10224	16.0624	14.5725	-1.48322	1.80202	0.65373
AABR07040855.1	AABR07040855.1-201	X	112311251	112312112	+	757.927	40.5486	31.1301	31.5803	protein_coding	ENSRNOG00000051669	AABR07040855.1	ensembl	1	ENSRNOP00000071909	1	protein_coding	ENSRNOT00000086698	ensembl	1	1	0.652727	0.801097	0.934602	-0.0975763	-1.06997	30.8662	33.026	-1.43653	1.25479	0.821591	0.912676	0.966106	-0.0497471	-1.03508	30.8662	31.9491	-1.39681	1.30373	0.998804	0.999359	1.00023	0.000334769	1.00023	30.8662	30.859	-1.35407	1.3547	0.705576
AABR07040864.1	AABR07040864.1-201	X	112358748	112402263	+	2013.49	148.972	81.4977	83.8954	protein_coding	ENSRNOG00000050960	AABR07040864.1	ensembl	2	ENSRNOP00000066137	2	protein_coding	ENSRNOT00000074776	ensembl	2	1	4.81826e-08	1.1227e-06	0.574227	-0.800307	-1.74147	68.8188	119.846	-2.12533	-1.42695	0.000302975	0.00247467	0.685078	-0.545659	-1.45969	68.8188	100.454	-1.79214	-1.18891	0.167117	0.400605	0.860426	-0.216877	-1.16221	68.8188	79.9823	-1.43849	1.06497	0.0022046
AABR07040892.1	AABR07040892.1-201	X	113227684	113228266	-	1494.27	112.848	60.62	62.2614	protein_coding	ENSRNOG00000039203	AABR07040892.1	ensembl	3	ENSRNOP00000056750	1	protein_coding	ENSRNOT00000060001	ensembl	3	1	0.00157712	0.0100891	0.653724	-0.613246	-1.5297	57.9945	88.7141	-1.99113	-1.1752	0.898514	0.952278	1.0183	0.0261641	1.0183	57.9945	56.9523	-1.29767	1.3456	0.792526	0.909063	0.963441	-0.0537314	-1.03795	57.9945	60.1952	-1.36994	1.2716	0.892189
AABR07040938.1	AABR07040938.1-201	X	115269584	115270885	+	2167.02	124.127	88.9459	90.2927	pseudogene	ENSRNOG00000005402	AABR07040938.1	ensembl	6	---	---	pseudogene	ENSRNOT00000007173	ensembl	6	1	0.12058	0.274479	0.836412	-0.257714	-1.19558	90.7168	108.459	-1.49806	1.04802	0.261978	0.476865	1.1443	0.194464	1.1443	90.7168	79.2772	-1.10598	1.44819	0.55885	0.777519	1.07235	0.10078	1.07235	90.7168	84.5961	-1.17865	1.35537	0.753629
AABR07041089.1	AABR07041089.1-201	X	118996333	118998301	-	839.741	48.8438	33.8674	34.9892	protein_coding	ENSRNOG00000018923	AABR07041089.1	ensembl	5	ENSRNOP00000025575	4	protein_coding	ENSRNOT00000025575	ensembl	5	1	0.283871	0.484216	0.826328	-0.275214	-1.21017	34.0166	41.166	-1.71541	1.17131	0.79819	0.900018	1.04834	0.0681113	1.04834	34.0166	32.448	-1.36983	1.50547	0.871445	0.947009	0.970775	-0.0427912	-1.0301	34.0166	35.0407	-1.47537	1.39039	0.943645
AABR07041140.1	AABR07041140.1-201	X	120313696	120314983	+	2555.21	165.058	103.857	106.467	pseudogene	ENSRNOG00000006459	AABR07041140.1	ensembl	7	---	---	pseudogene	ENSRNOT00000050793	ensembl	5	1	0.0763104	0.198173	0.812251	-0.300003	-1.23115	111.343	137.079	-1.54943	1.02224	0.25861	0.473127	1.14739	0.198352	1.14739	111.343	97.0404	-1.10633	1.45648	0.00303717	0.022371	1.45066	0.536707	1.45066	111.343	76.7534	1.1343	1.85524	0.226859
AABR07041247.1	AABR07041247.1-201	X	124147367	124147889	+	250.19	21.3276	9.58469	10.4246	processed_pseudogene	ENSRNOG00000030645	AABR07041247.1	ensembl	2	---	---	processed_pseudogene	ENSRNOT00000041969	ensembl	2	1	0.999085	0.999641	1.00034	0.000496678	1.00034	10.9211	10.9174	-1.8009	1.80215	0.311545	0.531805	1.38262	0.4674	1.38262	10.9211	7.89888	-1.35458	2.58945	0.362464	0.62378	1.33774	0.419793	1.33774	10.9211	8.16388	-1.39832	2.50234	0.7178
AABR07041627.1	AABR07041627.1-201	X	135581647	135583154	-	916.905	61.9682	36.1591	38.2044	processed_pseudogene	ENSRNOG00000062266	AABR07041627.1	havana	1	---	---	processed_pseudogene	ENSRNOT00000093369	havana	1	1	0.319915	0.523056	1.23393	0.303265	1.23393	35.6089	28.858	-1.22632	1.86719	0.789302	0.895451	0.946277	-0.0796656	-1.05677	35.6089	37.6305	-1.58447	1.4188	0.318955	0.580358	0.81578	-0.293749	-1.22582	35.6089	43.6501	-1.8295	1.21753	0.0501856
AABR07042821.1	AABR07042821.1-201	19	10984053	10984434	+	11660.3	674.905	478.865	485.846	pseudogene	ENSRNOG00000054489	AABR07042821.1	ensembl	1	---	---	pseudogene	ENSRNOT00000078975	ensembl	1	1	0.0403267	0.12468	0.81543	-0.294367	-1.22635	490.899	602.012	-1.49045	-1.00904	0.476325	0.682021	1.07417	0.103226	1.07417	490.899	457.002	-1.13355	1.30794	0.233301	0.486819	1.12755	0.173189	1.12755	490.899	435.368	-1.08043	1.37362	0.1805
AABR07042866.1	AABR07042866.1-201	19	12971447	12972387	-	427.874	32.8312	17.0867	17.8281	pseudogene	ENSRNOG00000013826	AABR07042866.1	ensembl	3	---	---	pseudogene	ENSRNOT00000018484	ensembl	3	1	0.760907	0.871592	1.06608	0.0923157	1.06608	18.6035	17.4504	-1.41647	1.60986	0.326174	0.546342	0.819685	-0.286859	-1.21998	18.6035	22.6959	-1.8144	1.21906	0.173125	0.410033	1.35815	0.441638	1.35815	18.6035	13.6977	-1.14376	2.10974	0.210438
AABR07042875.1	AABR07042875.1-201	19	13287438	13287816	+	204.145	18.4563	7.82697	8.50604	processed_pseudogene	ENSRNOG00000013839	AABR07042875.1	ensembl	4	---	---	processed_pseudogene	ENSRNOT00000018492	ensembl	4	1	0.363432	0.567151	1.29741	0.375634	1.29741	9.93605	7.65837	-1.35139	2.27475	0.0476823	0.147092	1.88478	0.914393	1.88478	9.93605	5.27174	1.00649	3.52946	0.026168	0.11623	2.09347	1.06589	2.09347	9.93605	4.74622	1.09158	4.0149	0.834608
AABR07042903.1	AABR07042903.1-201	19	14345993	14346873	+	678.519	41.4172	27.1062	28.2716	protein_coding	ENSRNOG00000030174	AABR07042903.1	ensembl	4	ENSRNOP00000075627	1	protein_coding	ENSRNOT00000084913	ensembl	1	1	0.554299	0.730495	0.889882	-0.168314	-1.12374	27.0495	30.3967	-1.65427	1.31	0.263505	0.478436	0.803124	-0.316305	-1.24514	27.0495	33.6804	-1.82861	1.17947	0.622378	0.817797	0.906335	-0.141883	-1.10334	27.0495	29.8449	-1.6319	1.34051	0.501612
AABR07042915.1	AABR07042915.1-201	19	14750189	14750606	-	168.715	13.8627	6.60309	7.02979	processed_pseudogene	ENSRNOG00000032666	AABR07042915.1	ensembl	3	---	---	processed_pseudogene	ENSRNOT00000048772	ensembl	3	1	0.75533	0.868195	0.908252	-0.138835	-1.10102	6.47637	7.13059	-2.01679	1.66369	0.791038	0.896212	1.09022	0.124616	1.09022	6.47637	5.94044	-1.73772	2.06541	0.389258	0.64982	0.770392	-0.376336	-1.29804	6.47637	8.4066	-2.35066	1.39512	0.353384
AABR07043031.1	AABR07043031.1-201	19	17967827	17969604	+	537.705	36.9125	21.8793	22.4044	processed_pseudogene	ENSRNOG00000030864	AABR07043031.1	havana	5	---	---	processed_pseudogene	ENSRNOT00000050750	havana	4	1	0.851865	0.926218	1.03486	0.0494424	1.03486	23.2406	22.4576	-1.38463	1.48286	0.728379	0.857197	1.06694	0.0934725	1.06694	23.2406	21.7826	-1.35103	1.53795	0.616799	0.814032	1.09897	0.136147	1.09897	23.2406	21.1477	-1.31688	1.59044	0.671532
AABR07043421.1	AABR07043421.1-201	19	28220243	28223109	+	265891	15795.4	10912.6	11078.8	pseudogene	ENSRNOG00000046533	AABR07043421.1	ensembl	2	---	---	pseudogene	ENSRNOT00000072378	ensembl	2	1	0.00639725	0.0312803	1.29714	0.375336	1.29714	12162.7	9376.52	1.0759	1.56388	0.102872	0.256158	1.16837	0.224501	1.16837	12162.7	10409.9	-1.03187	1.40861	0.00287853	0.0213995	1.329	0.41034	1.329	12162.7	9151.76	1.10229	1.60234	0.309272
AABR07043557.1	AABR07043557.1-201	19	29320701	29324204	+	479.729	31.7598	19.0471	19.9887	protein_coding	ENSRNOG00000033226	AABR07043557.1	ensembl	5	ENSRNOP00000038976	4	protein_coding	ENSRNOT00000049600	ensembl	4	1	0.000146161	0.00138014	2.2557	1.17358	2.2557	23.1012	10.2412	1.48235	3.43252	0.422412	0.638005	1.15598	0.209115	1.15598	23.1012	19.9841	-1.23266	1.64719	0.0660687	0.220996	1.4216	0.507512	1.4216	23.1012	16.2502	-1.02363	2.06868	0.566376
AABR07043748.1	AABR07043748.1-201	19	38340738	38344846	-	53971.8	2885.25	2224.47	2248.83	protein_coding	ENSRNOG00000046621	AABR07043748.1	ensembl	2	ENSRNOP00000065578	1	protein_coding	ENSRNOT00000072666	ensembl	2	1	0.421642	0.622031	1.0701	0.0977482	1.0701	2422.07	2263.41	-1.10241	1.26239	0.00177515	0.0111091	1.30241	0.381178	1.30241	2422.07	1859.69	1.10355	1.5371	0.0606379	0.208298	1.1717	0.228599	1.1717	2422.07	2067.15	-1.00711	1.38263	0.101951
AABR07043951.1	AABR07043951.1-201	19	49495892	49499683	+	6412.76	356.306	261.669	267.198	protein_coding	ENSRNOG00000011422	AABR07043951.1	ensembl	7	ENSRNOP00000015180	7	protein_coding	ENSRNOT00000015180	ensembl	7	1	0.000236711	0.00207717	1.36925	0.453383	1.36925	308.481	225.292	1.15803	1.61899	3.59366e-07	6.53392e-06	1.55691	0.638685	1.55691	308.481	198.137	1.31288	1.8463	7.02431e-05	0.000966094	1.40944	0.495119	1.40944	308.481	218.868	1.19005	1.66927	0.0413362
AABR07044049.1	AABR07044049.1-201	19	53800188	53931497	+	415.092	33.256	15.7062	17.2955	lincRNA	ENSRNOG00000056656	AABR07044049.1	ensembl	1	---	---	lincRNA	ENSRNOT00000090624	ensembl	1	1	0.0261744	0.0915054	0.57965	-0.786745	-1.72518	15.9022	27.4341	-2.78988	-1.0668	0.510496	0.707956	0.844582	-0.24369	-1.18402	15.9022	18.8285	-1.95816	1.39679	0.335867	0.597859	1.30248	0.381263	1.30248	15.9022	12.2091	-1.31515	2.2311	0.871983
AABR07044273.1	AABR07044273.1-201	20	844996	845494	+	370.023	23.9774	14.5479	15.4176	processed_pseudogene	ENSRNOG00000000748	AABR07044273.1	ensembl	2	---	---	processed_pseudogene	ENSRNOT00000000975	ensembl	2	1	0.967287	0.984238	1.01041	0.0149411	1.01041	14.0394	13.8947	-1.62352	1.65749	0.54838	0.735166	0.861589	-0.214928	-1.16065	14.0394	16.2947	-1.88792	1.40147	0.486254	0.728319	0.841297	-0.249312	-1.18864	14.0394	16.6878	-1.93336	1.3684	0.14382
AABR07044362.4	AABR07044362.4-201	20	3170034	3199280	-	180.913	15.8788	6.77963	7.53806	antisense	ENSRNOG00000058784	AABR07044362.4	havana	1	---	---	antisense	ENSRNOT00000087909	havana	1	1	0.541406	0.721019	1.22725	0.295425	1.22725	6.28701	5.12286	-1.57214	2.36786	0.0202107	0.076993	0.517455	-0.950496	-1.93254	6.28701	12.1499	-3.36976	-1.1083	0.16716	0.400605	0.663157	-0.592578	-1.50794	6.28701	9.48042	-2.70074	1.18772	0.348828
AABR07044366.1	AABR07044366.1-201	20	3403204	3403732	-	146.156	13.2611	5.0998	6.08983	lincRNA	ENSRNOG00000052122	AABR07044366.1	havana	1	---	---	lincRNA	ENSRNOT00000090050	havana	1	1	0.19639	0.380439	0.631222	-0.663782	-1.58423	5.39044	8.5397	-3.18395	1.26862	0.142447	0.32095	1.93938	0.955597	1.93938	5.39044	2.77946	-1.2495	4.69961	0.590763	0.799378	0.817466	-0.290769	-1.22329	5.39044	6.59408	-2.55017	1.70416	0.183428
AABR07044383.1	AABR07044383.1-202	20	3791629	3796259	-	174.426	27.4304	3.15499	7.26776	protein_coding	ENSRNOG00000059770	AABR07044383.1	ensembl_havana	1	ENSRNOP00000045388	4	protein_coding	ENSRNOT00000048076	ensembl	5	1	0.510356	0.697062	0.630459	-0.665526	-1.58615	6.27071	9.94627	-6.26394	2.48978	0.971465	0.985659	1.02593	0.0369352	1.02593	6.27071	6.11221	-3.96368	4.17192	0.924932	0.968343	1.07001	0.0976219	1.07001	6.27071	5.86043	-3.81862	4.37201	0.400164
AABR07044388.1	AABR07044388.1-201	20	4317440	4318343	-	105.429	10.4423	3.54672	4.39288	unprocessed_pseudogene	ENSRNOG00000000423	AABR07044388.1	havana	6	---	---	unprocessed_pseudogene	ENSRNOT00000000484	havana	6	1	0.603752	0.765791	0.786885	-0.345776	-1.27083	4.18668	5.32058	-3.14171	1.94531	0.627239	0.792403	0.79755	-0.326353	-1.25384	4.18668	5.24943	-3.12431	1.98733	0.558915	0.777519	1.34718	0.429945	1.34718	4.18668	3.10773	-2.01655	3.65983	0.740649
AABR07044388.2	AABR07044388.2-208	20	4476866	4486494	+	1717.35	128.531	66.3313	71.5561	processed_transcript	ENSRNOG00000033581	AABR07044388.2	ensembl_havana	5	---	---	processed_transcript	ENSRNOT00000048985	ensembl	5	1	0.00268968	0.0156427	0.571025	-0.808375	-1.75124	52.3175	91.6204	-2.52502	-1.21458	0.000268769	0.00222814	0.507483	-0.978568	-1.97051	52.3175	103.092	-2.83812	-1.36813	0.0020543	0.0163166	0.561521	-0.832589	-1.78088	52.3175	93.1711	-2.57043	-1.23385	0.0555306
AABR07044388.2	AABR07044388.2-206	20	4484114	4486681	+	3010.12	209.973	120.25	125.422	processed_transcript	ENSRNOG00000033581	AABR07044388.2	ensembl_havana	5	---	---	processed_transcript	ENSRNOT00000088392	havana	1	1	0.00337003	0.0187396	0.66002	-0.599418	-1.51511	98.6366	149.445	-2.00019	-1.14766	0.00185001	0.0114927	0.642894	-0.637347	-1.55547	98.6366	153.426	-2.0542	-1.17782	0.00122932	0.0108271	0.632047	-0.661896	-1.58216	98.6366	156.059	-2.08968	-1.1979	0.00330503
AABR07044388.2	AABR07044388.2-203	20	4458548	4480716	+	316.716	28.488	12.0324	13.1965	processed_transcript	ENSRNOG00000033581	AABR07044388.2	ensembl_havana	5	---	---	processed_transcript	ENSRNOT00000086791	havana	1	1	0.489547	0.679206	1.22136	0.288487	1.22136	12.8916	10.5552	-1.44368	2.15357	0.182153	0.379079	1.49844	0.58346	1.49844	12.8916	8.60339	-1.20889	2.71435	0.48251	0.725502	0.823851	-0.279546	-1.21381	12.8916	15.648	-2.08455	1.41484	0.149844
AABR07044388.2	AABR07044388.2-201	20	4436419	4453369	+	238.599	22.6604	7.42605	9.94162	processed_transcript	ENSRNOG00000033581	AABR07044388.2	ensembl_havana	5	---	---	processed_transcript	ENSRNOT00000077635	havana	1	1	0.617972	0.777089	1.27598	0.351607	1.27598	10.1356	7.94339	-2.04231	3.32514	0.608754	0.780107	0.784125	-0.350844	-1.27531	10.1356	12.926	-3.23618	1.98977	0.655991	0.836961	1.24429	0.315326	1.24429	10.1356	8.14569	-2.10249	3.2552	0.981881
AABR07044388.2	AABR07044388.2-204	20	4468505	4484114	+	1873.55	133.891	73.153	78.0646	processed_transcript	ENSRNOG00000033581	AABR07044388.2	ensembl_havana	5	---	---	processed_transcript	ENSRNOT00000079084	havana	1	1	0.904203	0.951284	1.02781	0.0395675	1.02781	69.709	67.8231	-1.52077	1.60652	0.316387	0.536957	0.797268	-0.326864	-1.25428	69.709	87.4349	-1.95381	1.24191	0.10684	0.303211	0.695369	-0.524148	-1.43808	69.709	100.247	-2.23646	1.08142	0.247091
AABR07044421.1	AABR07044421.1-201	20	5351611	5354096	+	554.142	37.842	22.0326	23.0893	unprocessed_pseudogene	ENSRNOG00000061998	AABR07044421.1	havana	1	---	---	unprocessed_pseudogene	ENSRNOT00000092236	havana	1	1	0.62535	0.781416	0.895381	-0.159426	-1.11684	22.6172	25.2599	-1.74034	1.39524	0.96718	0.98406	0.990559	-0.0136845	-1.00953	22.6172	22.8328	-1.58618	1.55637	0.715394	0.874783	0.919866	-0.120505	-1.08712	22.6172	24.5875	-1.70322	1.44119	0.844752
AABR07044593.1	AABR07044593.1-201	20	11928536	11929007	-	130.423	10.3772	4.79939	5.4343	processed_pseudogene	ENSRNOG00000001226	AABR07044593.1	ensembl_havana	6	---	---	processed_pseudogene	ENSRNOT00000037297	ensembl_havana	4	1	0.632104	0.787029	0.850413	-0.233765	-1.1759	5.52857	6.50105	-2.28272	1.65087	0.726342	0.856198	0.886285	-0.174157	-1.1283	5.52857	6.23792	-2.21827	1.74246	0.788553	0.907452	0.910757	-0.134862	-1.09799	5.52857	6.07031	-2.17416	1.80342	0.124989
AABR07044631.2	AABR07044631.2-201	20	13988442	13989209	-	398.775	36.9655	15.3591	16.6156	protein_coding	ENSRNOG00000062276	AABR07044631.2	havana	1	ENSRNOP00000076334	1	protein_coding	ENSRNOT00000093720	havana	1	1	0.327397	0.531034	0.79916	-0.323444	-1.25131	13.4196	16.7921	-1.95985	1.25167	0.00162825	0.0103839	0.506619	-0.981028	-1.97387	13.4196	26.4885	-3.01314	-1.29306	0.0918466	0.274712	0.683316	-0.549376	-1.46345	13.4196	19.6389	-2.27856	1.06391	0.287649
AABR07044711.1	AABR07044711.1-201	20	18058245	18060662	-	301069	15499.5	12439.7	12544.6	protein_coding	ENSRNOG00000047276	AABR07044711.1	ensembl	2	ENSRNOP00000067507	2	protein_coding	ENSRNOT00000070925	ensembl	2	1	0.190644	0.373303	1.10569	0.144945	1.10569	12555.1	11355	-1.05127	1.28523	0.107337	0.26384	1.13161	0.17838	1.13161	12555.1	11094.9	-1.02721	1.3154	0.446677	0.701266	0.943264	-0.0842672	-1.06015	12555.1	13310.3	-1.23226	1.0964	0.0775546
AABR07044759.1	AABR07044759.1-201	20	19636159	19637959	-	473.026	37.9234	17.6967	19.7094	protein_coding	ENSRNOG00000049063	AABR07044759.1	ensembl	2	ENSRNOP00000067303	2	protein_coding	ENSRNOT00000074657	ensembl	2	1	0.272344	0.471557	1.39931	0.484718	1.39931	22.6958	16.2193	-1.30204	2.54949	0.282407	0.500697	1.39171	0.476859	1.39171	22.6958	16.3079	-1.31278	2.54267	0.114618	0.317404	1.64078	0.714378	1.64078	22.6958	13.8324	-1.12744	3.03523	0.716617
AABR07044900.1	AABR07044900.1-202	20	25064702	25826659	-	260.022	14.8041	10.5321	10.8343	protein_coding	ENSRNOG00000000373	AABR07044900.1	ensembl	7	ENSRNOP00000070169	1	protein_coding	ENSRNOT00000084660	ensembl	1	1	0.422235	0.622331	0.831743	-0.26579	-1.20229	10.4089	12.5145	-1.88544	1.30434	0.414513	0.630638	0.827537	-0.273104	-1.20841	10.4089	12.5781	-1.90409	1.30395	0.947102	0.977443	1.0164	0.0234691	1.0164	10.4089	10.2409	-1.5909	1.64351	0.832505
AABR07044900.1	AABR07044900.1-201	20	25064702	25826659	-	260.022	14.8041	10.5321	10.8343	protein_coding	ENSRNOG00000000373	AABR07044900.1	ensembl	7	ENSRNOP00000054759	4	protein_coding	ENSRNOT00000057950	ensembl	4	1	0.422235	0.622331	0.831743	-0.26579	-1.20229	10.4089	12.5145	-1.88544	1.30434	0.414513	0.630638	0.827537	-0.273104	-1.20841	10.4089	12.5781	-1.90409	1.30395	0.947102	0.977443	1.0164	0.0234691	1.0164	10.4089	10.2409	-1.5909	1.64351	0.832505
AABR07044914.1	AABR07044914.1-201	20	26516836	26589210	-	168.619	16.1218	6.18981	7.0258	protein_coding	ENSRNOG00000000378	AABR07044914.1	ensembl	5	ENSRNOP00000047382	3	protein_coding	ENSRNOT00000049437	ensembl	3	1	0.431857	0.629348	1.33035	0.411809	1.33035	7.06198	5.30835	-1.53162	2.71072	0.786246	0.894025	0.911614	-0.133504	-1.09696	7.06198	7.74668	-2.14116	1.77939	0.496485	0.735146	0.796302	-0.328612	-1.2558	7.06198	8.86847	-2.42122	1.53529	0.75757
AABR07044925.1	AABR07044925.1-201	20	26833357	26852200	-	1601.86	99.1759	65.3582	66.7441	protein_coding	ENSRNOG00000051592	AABR07044925.1	ensembl	1	ENSRNOP00000070943	1	protein_coding	ENSRNOT00000078739	ensembl	1	1	0.0439951	0.132662	1.30662	0.385845	1.30662	65.3316	50.0002	1.00722	1.69503	0.0779908	0.21162	0.80268	-0.317102	-1.24583	65.3316	81.3918	-1.59079	1.02494	0.265346	0.525004	0.868721	-0.203036	-1.15112	65.3316	75.2044	-1.47458	1.11283	0.928628
AABR07044940.1	AABR07044940.1-201	20	27352276	27352685	+	1028.91	64.5887	41.4313	42.8714	protein_coding	ENSRNOG00000051063	AABR07044940.1	havana	1	ENSRNOP00000067924	1	protein_coding	ENSRNOT00000076534	havana	1	1	0.0508257	0.147588	1.39845	0.483824	1.39845	47.1414	33.7098	-1.00121	1.95801	0.217844	0.425985	1.23288	0.302038	1.23288	47.1414	38.2366	-1.1316	1.72003	0.0409699	0.16071	1.42784	0.513837	1.42784	47.1414	33.0158	1.01472	2.00915	0.811701
AABR07045058.1	AABR07045058.1-201	20	33174892	33182295	+	2856.96	205.24	117.076	119.04	protein_coding	ENSRNOG00000033891	AABR07045058.1	ensembl	5	ENSRNOP00000067684	2	protein_coding	ENSRNOT00000045139	ensembl	5	1	0.000826244	0.00589882	0.706908	-0.500406	-1.41461	113.846	161.047	-1.73352	-1.15437	0.830692	0.917962	1.02342	0.0333935	1.02342	113.846	111.241	-1.20808	1.26532	0.940903	0.975099	0.992014	-0.0115681	-1.00805	113.846	114.762	-1.24609	1.22626	0.702213
AABR07045322.1	AABR07045322.1-201	20	43142648	43143258	+	2896.35	188.485	118.721	120.681	pseudogene	ENSRNOG00000025179	AABR07045322.1	ensembl	6	---	---	pseudogene	ENSRNOT00000038531	ensembl	6	1	0.027169	0.0939336	0.773849	-0.369876	-1.29224	117.175	151.419	-1.6223	-1.02933	0.978261	0.988628	0.996762	-0.00467847	-1.00325	117.175	117.556	-1.2668	1.25861	0.653257	0.835313	1.05536	0.0777362	1.05536	117.175	111.028	-1.19865	1.33505	0.894021
AABR07045431.1	AABR07045431.1-201	20	47038825	47044787	-	1129.98	72.1392	45.6085	47.0826	processed_transcript	ENSRNOG00000043033	AABR07045431.1	havana	4	---	---	processed_transcript	ENSRNOT00000076620	havana	1	1	0.0421711	0.128603	1.37861	0.463219	1.37861	46.2437	33.5436	1.01142	1.87912	0.539271	0.727984	1.09882	0.135954	1.09882	46.2437	42.0849	-1.22952	1.48452	0.10542	0.300961	0.788211	-0.343346	-1.2687	46.2437	58.6692	-1.69228	1.05138	0.190396
AABR07045485.1	AABR07045485.1-201	20	48927914	48969500	-	196.711	19.8352	7.21366	8.19629	protein_coding	ENSRNOG00000025998	AABR07045485.1	ensembl	6	ENSRNOP00000031671	6	protein_coding	ENSRNOT00000036753	ensembl	6	1	0.120656	0.274607	0.610051	-0.712999	-1.63921	6.12238	10.0359	-3.05974	1.13872	0.0199242	0.0761234	0.485008	-1.04392	-2.06182	6.12238	12.6232	-3.79181	-1.12113	0.0690165	0.227475	0.560871	-0.834259	-1.78294	6.12238	10.9158	-3.32536	1.04608	0.414481
AABR07045632.1	AABR07045632.1-201	20	54071745	54072520	+	1125.4	135.903	41.144	46.8916	pseudogene	ENSRNOG00000031969	AABR07045632.1	ensembl	3	---	---	pseudogene	ENSRNOT00000041101	ensembl	3	1	0.180311	0.360422	0.662086	-0.59491	-1.51038	39.4436	59.5747	-2.76101	1.21031	0.0538472	0.161474	0.553459	-0.853452	-1.80682	39.4436	71.2674	-3.29671	1.00984	0.993567	0.997508	0.997481	-0.00363837	-1.00253	39.4436	39.5432	-1.85067	1.84136	0.586907
AABR07045680.1	AABR07045680.1-201	20	56198049	56199333	+	855.427	67.051	33.3799	35.6428	lincRNA	ENSRNOG00000056040	AABR07045680.1	ensembl	1	---	---	lincRNA	ENSRNOT00000085825	ensembl	1	1	0.279682	0.479399	1.24318	0.314036	1.24318	30.4596	24.5013	-1.19361	1.84472	0.000800512	0.00570658	0.538851	-0.892043	-1.8558	30.4596	56.5269	-2.66388	-1.29285	0.212651	0.462075	0.787509	-0.344631	-1.26983	30.4596	38.6784	-1.84882	1.14659	0.072629
AABR07046657.1	AABR07046657.1-201	5	846658	848164	-	864.48	69.1991	33.3087	36.02	processed_pseudogene	ENSRNOG00000022709	AABR07046657.1	havana	6	---	---	processed_pseudogene	ENSRNOT00000029408	havana	6	1	0.0978728	0.236015	1.51197	0.596431	1.51197	37.5442	24.8313	-1.07908	2.46683	0.443227	0.654852	1.20755	0.272081	1.20755	37.5442	31.0913	-1.3411	1.95555	0.444293	0.699062	1.20747	0.27199	1.20747	37.5442	31.0933	-1.34248	1.95732	0.197591
AABR07046707.1	AABR07046707.1-202	5	2353468	2401827	+	14314.2	817.722	590.589	596.427	protein_coding	ENSRNOG00000042458	AABR07046707.1	ensembl	3	ENSRNOP00000074008	1	protein_coding	ENSRNOT00000090346	ensembl	1	1	0.0204914	0.0762272	0.836249	-0.257995	-1.19582	576.319	689.171	-1.39109	-1.02796	0.0151346	0.0620906	0.828812	-0.270884	-1.20655	576.319	695.356	-1.40391	-1.03693	0.625493	0.818843	1.03886	0.0550027	1.03886	576.319	554.761	-1.12184	1.21073	0.228307
AABR07046707.1	AABR07046707.1-201	5	2278357	2400470	+	2626.13	166.498	105.62	109.422	protein_coding	ENSRNOG00000042458	AABR07046707.1	ensembl	3	ENSRNOP00000060092	3	protein_coding	ENSRNOT00000066590	ensembl	3	1	0.894738	0.946465	1.02277	0.0324866	1.02277	107.814	105.413	-1.36486	1.42773	0.108046	0.265009	0.762874	-0.390484	-1.31083	107.814	141.326	-1.82352	1.06124	0.373005	0.634531	1.16566	0.221153	1.16566	107.814	92.4915	-1.20197	1.63321	0.831091
AABR07047011.1	AABR07047011.1-201	5	15087349	15090584	+	2448.27	133.411	100.928	102.011	pseudogene	ENSRNOG00000008861	AABR07047011.1	ensembl	5	---	---	pseudogene	ENSRNOT00000011720	ensembl	5	1	0.320197	0.523246	0.900317	-0.151496	-1.11072	100.264	111.365	-1.36623	1.10743	0.34392	0.564689	0.904237	-0.145228	-1.10591	100.264	110.883	-1.36224	1.11382	0.638983	0.827757	1.05239	0.0736679	1.05239	100.264	95.2729	-1.17619	1.30265	0.78172
AABR07047219.1	AABR07047219.1-201	5	24693732	24694201	+	531.695	36.3017	21.2094	22.154	pseudogene	ENSRNOG00000048760	AABR07047219.1	ensembl	2	---	---	pseudogene	ENSRNOT00000075052	ensembl	2	1	0.208732	0.396483	1.30512	0.384187	1.30512	22.3727	17.1422	-1.16056	1.97685	0.468766	0.67597	0.865586	-0.20825	-1.15529	22.3727	25.8468	-1.70721	1.27911	0.17794	0.416458	1.33779	0.419849	1.33779	22.3727	16.7236	-1.14156	2.04302	0.320867
AABR07047789.1	AABR07047789.1-203	5	48006823	48012068	+	179.823	17.2881	6.56424	7.49264	protein_coding	ENSRNOG00000047513	AABR07047789.1	ensembl_havana	3	ENSRNOP00000068124	1	protein_coding	ENSRNOT00000076388	havana	1	1	0.459914	0.65339	1.32908	0.410433	1.32908	8.14986	6.13193	-1.60007	2.82647	0.701195	0.840439	1.15686	0.210217	1.15686	8.14986	7.04479	-1.81954	2.43515	0.801069	0.912487	1.09998	0.137475	1.09998	8.14986	7.40911	-1.90781	2.30836	0.710314
AABR07047789.1	AABR07047789.1-204	5	48012231	48036288	+	2153.45	126.081	87.6861	89.7269	protein_coding	ENSRNOG00000047513	AABR07047789.1	ensembl_havana	3	ENSRNOP00000067967	1	protein_coding	ENSRNOT00000077040	havana	1	1	0.943724	0.971938	0.990293	-0.0140726	-1.0098	94.3243	95.2489	-1.32392	1.29834	0.876527	0.941673	1.02186	0.0311926	1.02186	94.3243	92.3068	-1.28547	1.34227	0.208261	0.456671	1.19493	0.256925	1.19493	94.3243	78.9372	-1.10439	1.57691	0.0796794
AABR07047835.1	AABR07047835.1-201	5	49821254	49822879	+	1962.94	114.965	80.7218	81.789	pseudogene	ENSRNOG00000023101	AABR07047835.1	ensembl	2	---	---	pseudogene	ENSRNOT00000038090	ensembl	2	1	0.529716	0.712092	1.06348	0.0887968	1.06348	81.4361	76.5749	-1.1393	1.28854	0.410008	0.626679	1.08534	0.118145	1.08534	81.4361	75.0329	-1.11955	1.31878	0.123391	0.332096	1.16926	0.22559	1.16926	81.4361	69.6479	-1.04347	1.42659	0.00460713
AABR07048308.2	AABR07048308.2-201	5	71867363	71867987	-	438.4	36.9916	16.2461	18.2667	pseudogene	ENSRNOG00000031590	AABR07048308.2	ensembl	3	---	---	pseudogene	ENSRNOT00000008002	ensembl	5	1	0.260307	0.456791	1.43443	0.52048	1.43443	20.58	14.3471	-1.30655	2.68836	0.0832899	0.221246	1.77091	0.824489	1.77091	20.58	11.6211	-1.07816	3.38123	0.837656	0.930424	1.06647	0.0928468	1.06647	20.58	19.2972	-1.73546	1.97385	0.662546
AABR07048397.1	AABR07048397.1-201	5	76748749	76750117	+	3520.72	194.079	145.039	146.697	protein_coding	ENSRNOG00000038905	AABR07048397.1	ensembl	4	ENSRNOP00000022054	4	protein_coding	ENSRNOT00000022054	ensembl	6	1	0.00633042	0.0310061	0.775371	-0.367042	-1.28971	138.371	178.457	-1.54814	-1.07441	0.178781	0.3749	0.880206	-0.184087	-1.1361	138.371	157.203	-1.36835	1.06015	0.875488	0.948396	0.985007	-0.0217936	-1.01522	138.371	140.477	-1.22638	1.18988	0.605925
AABR07048419.2	AABR07048419.2-201	5	77266842	77294766	-	146.176	15.4544	4.51118	6.09065	protein_coding	ENSRNOG00000046629	AABR07048419.2	ensembl_havana	3	ENSRNOP00000053737	4	protein_coding	ENSRNOT00000056900	havana	5	1	0.0637553	0.173779	2.67653	1.42036	2.67653	6.99471	2.61335	-1.05795	7.57896	0.88705	0.947661	1.06835	0.0953909	1.06835	6.99471	6.54718	-2.33094	2.6605	0.915972	0.965381	0.952517	-0.0701826	-1.04985	6.99471	7.3434	-2.59175	2.35147	0.290922
AABR07048421.1	AABR07048421.1-201	5	77422315	77429320	-	144.273	15.3492	3.63724	6.01139	unprocessed_pseudogene	ENSRNOG00000013609	AABR07048421.1	havana	7	---	---	unprocessed_pseudogene	ENSRNOT00000076568	havana	1	1	0.685544	0.823339	1.19525	0.257318	1.19525	7.30475	6.11146	-1.98376	2.83407	0.127075	0.296913	2.09446	1.06658	2.09446	7.30475	3.48766	-1.23418	5.41404	0.244402	0.500764	1.72836	0.789405	1.72836	7.30475	4.2264	-1.45373	4.34263	0.370901
AABR07048463.2	AABR07048463.2-201	5	77732347	77734848	-	143.651	13.4278	3.70034	5.98544	unprocessed_pseudogene	ENSRNOG00000051058	AABR07048463.2	havana	1	---	---	unprocessed_pseudogene	ENSRNOT00000076634	havana	1	1	0.654719	0.801863	1.19163	0.25294	1.19163	6.50728	5.46081	-1.80951	2.56949	0.0193635	0.0745944	3.25723	1.70365	3.25723	6.50728	1.99779	1.21063	8.76372	0.581931	0.793499	0.814139	-0.296653	-1.22829	6.50728	7.99283	-2.55393	1.6928	0.916949
AABR07048653.1	AABR07048653.1-201	5	86869973	86870387	-	254.371	52.8837	6.5325	10.5988	processed_pseudogene	ENSRNOG00000047928	AABR07048653.1	ensembl	1	---	---	processed_pseudogene	ENSRNOT00000073640	ensembl	1	1	0.000445836	0.00351398	0.23849	-2.068	-4.19304	4.96713	20.8274	-9.33266	-1.88388	7.4684e-06	9.715e-05	0.164086	-2.60747	-6.09436	4.96713	30.2715	-13.4376	-2.76397	0.136114	0.352655	0.525704	-0.927678	-1.90221	4.96713	9.44854	-4.43096	1.22456	0.825545
AABR07048957.1	AABR07048957.1-201	5	98683710	98684127	-	168.715	13.8627	6.60309	7.02979	processed_pseudogene	ENSRNOG00000048415	AABR07048957.1	ensembl	1	---	---	processed_pseudogene	ENSRNOT00000075294	ensembl	1	1	0.75533	0.868195	0.908252	-0.138835	-1.10102	6.47637	7.13059	-2.01679	1.66369	0.791038	0.896212	1.09022	0.124616	1.09022	6.47637	5.94044	-1.73772	2.06541	0.389258	0.64982	0.770392	-0.376336	-1.29804	6.47637	8.4066	-2.35066	1.39512	0.353384
AABR07048992.1	AABR07048992.1-201	5	99031013	99033108	-	14721	803.69	606.742	613.376	protein_coding	ENSRNOG00000032585	AABR07048992.1	ensembl	5	ENSRNOP00000065828	2	protein_coding	ENSRNOT00000041306	ensembl	5	1	0.379244	0.583203	0.921271	-0.118303	-1.08546	613.76	666.211	-1.30315	1.10604	0.413945	0.630128	0.926534	-0.110085	-1.07929	613.76	662.426	-1.29611	1.11266	0.0608314	0.208764	1.19315	0.254777	1.19315	613.76	514.403	-1.00806	1.43509	0.898408
AABR07049043.1	AABR07049043.1-201	5	101510623	101511405	+	714.712	49.8183	28.6633	29.7797	pseudogene	ENSRNOG00000047278	AABR07049043.1	ensembl	2	---	---	pseudogene	ENSRNOT00000014357	ensembl	8	1	0.911828	0.95546	0.979784	-0.0294651	-1.02063	26.5849	27.1335	-1.4651	1.40646	0.0625136	0.180111	0.718328	-0.477286	-1.39212	26.5849	37.0095	-1.9718	1.01744	0.670504	0.845396	0.924333	-0.113515	-1.08186	26.5849	28.7612	-1.5545	1.32815	0.0393128
AABR07049085.1	AABR07049085.1-204	5	104673414	104753864	+	1029.19	67.2864	40.7341	42.883	protein_coding	ENSRNOG00000006956	AABR07049085.1	ensembl_havana	9	---	---	processed_transcript	ENSRNOT00000083160	havana	1	1	2.89319e-08	7.03749e-07	2.32245	1.21565	2.32245	53.3639	22.9774	1.72453	3.12768	0.000608717	0.00449283	1.61678	0.693125	1.61678	53.3639	33.0063	1.22842	2.12792	0.00549229	0.0356578	1.46569	0.551583	1.46569	53.3639	36.4087	1.11902	1.91976	0.00823093
AABR07049149.1	AABR07049149.1-201	5	107608402	107608867	-	209.856	14.537	8.12457	8.744	processed_pseudogene	ENSRNOG00000024197	AABR07049149.1	ensembl	6	---	---	processed_pseudogene	ENSRNOT00000029509	ensembl	6	1	0.709612	0.838881	0.896789	-0.157159	-1.11509	8.81876	9.83371	-1.97843	1.59111	0.567384	0.750812	1.19572	0.257878	1.19572	8.81876	7.37528	-1.54317	2.20633	0.884009	0.951684	0.957161	-0.0631664	-1.04476	8.81876	9.21346	-1.88138	1.72364	0.747912
AABR07049574.1	AABR07049574.1-201	5	129297958	129298423	-	409.37	26.5014	16.5093	17.0571	processed_pseudogene	ENSRNOG00000042667	AABR07049574.1	ensembl	2	---	---	processed_pseudogene	ENSRNOT00000012598	ensembl	6	1	0.0278741	0.0955521	1.59775	0.676042	1.59775	18.7802	11.7541	1.05227	2.426	0.894031	0.950377	1.02606	0.0371128	1.02606	18.7802	18.3032	-1.42303	1.49816	0.394431	0.653879	1.18665	0.2469	1.18665	18.7802	15.8262	-1.24949	1.75947	0.31262
AABR07050283.1	AABR07050283.1-201	5	159207273	159214242	-	594.708	43.0647	23.5293	24.7795	lincRNA	ENSRNOG00000054390	AABR07050283.1	ensembl	1	---	---	lincRNA	ENSRNOT00000082800	ensembl	1	1	0.0021221	0.012845	1.91634	0.938353	1.91634	27.6346	14.4205	1.26558	2.90172	0.114694	0.276557	1.36962	0.453774	1.36962	27.6346	20.1769	-1.07926	2.02453	0.537939	0.765677	1.12636	0.171667	1.12636	27.6346	24.5345	-1.29648	1.64482	0.766648
AABR07050449.1	AABR07050449.1-201	5	165465095	165481915	+	301.788	21.6214	11.6089	12.5745	protein_coding	ENSRNOG00000023452	AABR07050449.1	ensembl	6	ENSRNOP00000030610	6	protein_coding	ENSRNOT00000031978	ensembl	6	1	0.874828	0.937107	1.04344	0.0613526	1.04344	13.7947	13.2204	-1.62676	1.77117	0.0570536	0.168114	1.77236	0.825668	1.77236	13.7947	7.78328	-1.01731	3.19562	0.281445	0.542845	1.36106	0.44473	1.36106	13.7947	10.1353	-1.28748	2.38504	0.801849
AABR07050545.1	AABR07050545.1-201	5	169021560	169022146	-	21500.8	1129.86	887.919	895.865	processed_pseudogene	ENSRNOG00000027694	AABR07050545.1	havana	3	---	---	processed_pseudogene	ENSRNOT00000011545	havana	4	1	0.019484	0.0735244	0.833144	-0.263363	-1.20027	891.029	1069.48	-1.39892	-1.02983	0.381652	0.600679	1.07134	0.0994109	1.07134	891.029	831.699	-1.08923	1.25017	0.13405	0.34928	1.12557	0.170651	1.12557	891.029	791.628	-1.03712	1.31392	0.805477
AABR07051190.1	AABR07051190.1-201	3	260653	262125	+	791.144	54.9741	31.9356	32.9643	protein_coding	ENSRNOG00000005062	AABR07051190.1	ensembl	6	ENSRNOP00000042964	3	protein_coding	ENSRNOT00000006710	ensembl	5	1	0.0138263	0.0564659	0.674603	-0.567889	-1.48235	29.6051	43.8852	-2.02795	-1.08354	0.761924	0.879213	0.949879	-0.074185	-1.05277	29.6051	31.1673	-1.46828	1.32478	0.100557	0.291	0.763344	-0.389596	-1.31003	29.6051	38.7835	-1.80824	1.05365	0.65421
AABR07051374.1	AABR07051374.1-201	3	6979669	6980086	-	168.715	13.8627	6.60309	7.02979	processed_pseudogene	ENSRNOG00000046993	AABR07051374.1	ensembl	1	---	---	processed_pseudogene	ENSRNOT00000072640	ensembl	1	1	0.75533	0.868195	0.908252	-0.138835	-1.10102	6.47637	7.13059	-2.01679	1.66369	0.791038	0.896212	1.09022	0.124616	1.09022	6.47637	5.94044	-1.73772	2.06541	0.389258	0.64982	0.770392	-0.376336	-1.29804	6.47637	8.4066	-2.35066	1.39512	0.353384
AABR07051376.1	AABR07051376.1-201	3	7035169	7038422	+	867.838	59.7456	34.4955	36.1599	protein_coding	ENSRNOG00000027193	AABR07051376.1	ensembl	4	ENSRNOP00000037924	4	protein_coding	ENSRNOT00000036601	ensembl	4	1	0.0540769	0.154334	1.41418	0.499962	1.41418	43.3473	30.652	-1.00609	2.01207	0.0167426	0.0670007	1.55319	0.635231	1.55319	43.3473	27.9086	1.08283	2.22786	0.0216707	0.10099	1.52654	0.610265	1.52654	43.3473	28.3958	1.06388	2.19039	0.0248867
AABR07051450.1	AABR07051450.1-201	3	11653529	11657769	+	16620.8	902.883	681.242	692.532	protein_coding	ENSRNOG00000049056	AABR07051450.1	ensembl	2	ENSRNOP00000074303	1	protein_coding	ENSRNOT00000091048	ensembl	1	1	0.0115873	0.0490899	1.27214	0.347258	1.27214	777.058	610.827	1.0553	1.53354	0.0218599	0.0817831	1.24457	0.315645	1.24457	777.058	624.359	1.03227	1.50053	0.0271391	0.119671	1.23484	0.304322	1.23484	777.058	629.279	1.02411	1.48893	0.00122674
AABR07051450.1	AABR07051450.1-202	3	11657370	11659128	+	90098.9	5309.41	3674.37	3754.12	protein_coding	ENSRNOG00000049056	AABR07051450.1	ensembl	2	ENSRNOP00000067175	2	protein_coding	ENSRNOT00000073840	ensembl	2	1	0.0320454	0.105765	1.24003	0.310376	1.24003	4272.65	3445.6	1.01862	1.50956	0.0160567	0.0648572	1.2734	0.348687	1.2734	4272.65	3355.31	1.04596	1.55029	0.0207311	0.0975902	1.26136	0.334985	1.26136	4272.65	3387.33	1.03606	1.53566	1.30875e-05
AABR07051518.1	AABR07051518.1-201	3	15084634	15278646	-	1519.65	85.1443	61.3177	63.3187	protein_coding	ENSRNOG00000019339	AABR07051518.1	ensembl	6	ENSRNOP00000037724	5	protein_coding	ENSRNOT00000032204	ensembl	5	1	0.920679	0.959735	1.01496	0.0214161	1.01496	70.2173	69.1827	-1.31961	1.35937	0.130567	0.302375	1.26106	0.334633	1.26106	70.2173	55.6813	-1.07117	1.70344	0.0142234	0.0748359	1.46903	0.554862	1.46903	70.2173	47.7985	1.08018	1.99786	0.0658385
AABR07051787.1	AABR07051787.1-201	3	21373213	21381014	-	568.971	37.5647	22.7883	23.7071	lincRNA	ENSRNOG00000059243	AABR07051787.1	ensembl	1	---	---	lincRNA	ENSRNOT00000084727	ensembl	1	1	0.0205186	0.0762929	1.59508	0.67363	1.59508	25.873	16.2205	1.07455	2.36776	0.958059	0.981435	0.990303	-0.0140585	-1.00979	25.873	26.1263	-1.45197	1.42395	0.146085	0.370031	1.33144	0.412991	1.33144	25.873	19.4323	-1.10489	1.95869	0.752298
AABR07051831.1	AABR07051831.1-201	3	23762363	23769763	+	2284.81	131.299	93.2185	95.2006	lincRNA	ENSRNOG00000015854	AABR07051831.1	ensembl	7	---	---	lincRNA	ENSRNOT00000021237	ensembl	7	1	0.215954	0.405282	1.15136	0.203336	1.15136	93.6209	81.3135	-1.08579	1.43935	0.0382678	0.125383	1.27299	0.348224	1.27299	93.6209	73.5439	1.01313	1.5995	0.0881665	0.268357	0.828564	-0.271314	-1.20691	93.6209	112.992	-1.49814	1.0285	0.0305559
AABR07052085.1	AABR07052085.1-201	3	35748228	35749053	+	512.324	35.6056	20.2417	21.3468	processed_pseudogene	ENSRNOG00000005951	AABR07052085.1	ensembl	5	---	---	processed_pseudogene	ENSRNOT00000007800	ensembl	5	1	0.00188851	0.011737	0.565724	-0.821831	-1.76765	16.9368	29.9384	-2.53189	-1.23409	0.0228822	0.0849397	0.650607	-0.620143	-1.53703	16.9368	26.0324	-2.22579	-1.0614	0.28945	0.551917	0.811299	-0.301695	-1.23259	16.9368	20.8762	-1.8149	1.19458	0.0370725
AABR07052430.1	AABR07052430.1-201	3	52997922	52998651	-	2494.66	178.212	102.03	103.944	protein_coding	ENSRNOG00000007605	AABR07052430.1	ensembl	3	ENSRNOP00000009988	1	protein_coding	ENSRNOT00000009988	ensembl	3	1	0.000765593	0.0055344	0.700579	-0.513381	-1.42739	100.345	143.232	-1.75613	-1.16019	0.726813	0.856357	1.03957	0.0559919	1.03957	100.345	96.5256	-1.19593	1.29245	0.867397	0.944852	1.01873	0.0267703	1.01873	100.345	98.5006	-1.22051	1.26666	0.371977
AABR07052486.1	AABR07052486.1-201	3	57257394	57270037	-	604.351	44.902	23.4197	25.1813	protein_coding	ENSRNOG00000009382	AABR07052486.1	ensembl_havana	9	ENSRNOP00000067958	1	protein_coding	ENSRNOT00000075860	havana	1	1	0.582297	0.751083	1.14574	0.196279	1.14574	28.0158	24.4521	-1.41729	1.86051	0.0813825	0.217878	1.56735	0.648327	1.56735	28.0158	17.8746	-1.05762	2.59813	0.239643	0.49496	1.34777	0.430575	1.34777	28.0158	20.7868	-1.2202	2.21647	0.794143
AABR07052519.1	AABR07052519.1-201	3	59165353	59166357	-	875.885	64.6083	33.7002	36.4952	protein_coding	ENSRNOG00000029423	AABR07052519.1	ensembl	4	ENSRNOP00000039429	4	protein_coding	ENSRNOT00000047713	ensembl	4	1	0.0648847	0.176025	0.666027	-0.586348	-1.50144	36.9293	55.4471	-2.31158	1.0254	0.615374	0.784263	1.12211	0.166215	1.12211	36.9293	32.9105	-1.39688	1.75886	0.67941	0.850074	1.09944	0.136767	1.09944	36.9293	33.5892	-1.4259	1.72357	0.0406329
AABR07052523.1	AABR07052523.1-201	3	59408546	59410212	+	7637.1	490.255	311.758	318.212	protein_coding	ENSRNOG00000028543	AABR07052523.1	ensembl	2	ENSRNOP00000064663	1	protein_coding	ENSRNOT00000031418	ensembl	2	1	0.0195882	0.0737631	0.76897	-0.379001	-1.30044	290.107	377.266	-1.6214	-1.04301	0.00912464	0.0420052	0.74554	-0.423643	-1.34131	290.107	389.123	-1.6726	-1.07564	0.149622	0.375867	0.849483	-0.235343	-1.17719	290.107	341.51	-1.46965	1.06053	0.705102
AABR07052529.1	AABR07052529.1-201	3	60249518	60253141	-	129.513	11.1309	4.59622	5.39636	lincRNA	ENSRNOG00000061018	AABR07052529.1	ensembl	1	---	---	lincRNA	ENSRNOT00000079761	ensembl	1	1	0.945378	0.972806	0.972492	-0.0402418	-1.02829	4.59312	4.72305	-2.28386	2.15994	0.385336	0.603692	0.713217	-0.487586	-1.4021	4.59312	6.44	-3.00724	1.52972	0.550288	0.773164	0.788709	-0.342435	-1.26789	4.59312	5.8236	-2.76264	1.71853	0.186125
AABR07052585.1	AABR07052585.1-201	3	63820757	63836018	-	3665.04	228.087	150.403	152.71	protein_coding	ENSRNOG00000022637	AABR07052585.1	ensembl	7	ENSRNOP00000033967	2	protein_coding	ENSRNOT00000030978	ensembl	2	1	0.756544	0.868696	1.03557	0.0504221	1.03557	143.949	139.004	-1.20443	1.29163	0.61829	0.786348	0.945545	-0.0807818	-1.05759	143.949	152.239	-1.31817	1.17852	0.111392	0.311298	0.837315	-0.256157	-1.19429	143.949	171.917	-1.4861	1.0419	0.0419399
AABR07052585.2	AABR07052585.2-201	3	63566184	63568465	-	761810	37637.2	31525.9	31742.1	protein_coding	ENSRNOG00000023227	AABR07052585.2	ensembl	4	ENSRNOP00000062678	1	protein_coding	ENSRNOT00000068494	ensembl	2	1	0.296316	0.498301	1.06955	0.0970103	1.06955	30817.4	28813.3	-1.06072	1.21341	0.0108356	0.048099	0.848724	-0.236633	-1.17824	30817.4	36310.2	-1.33668	-1.03858	0.592273	0.800594	1.03508	0.049749	1.03508	30817.4	29772.8	-1.09606	1.17432	0.0206893
AABR07052587.1	AABR07052587.1-201	3	64190973	64191879	+	486.231	31.2101	18.9302	20.2596	protein_coding	ENSRNOG00000031935	AABR07052587.1	ensembl	6	ENSRNOP00000064478	1	protein_coding	ENSRNOT00000011342	ensembl	5	1	0.514698	0.700335	1.18172	0.240884	1.18172	19.3013	16.3333	-1.39837	1.95276	0.343732	0.564459	0.79243	-0.335644	-1.26194	19.3013	24.3571	-2.04266	1.28268	0.390336	0.650862	0.808899	-0.305969	-1.23625	19.3013	23.8612	-2.00568	1.31235	0.975559
AABR07053166.1	AABR07053166.1-201	3	94832876	94833407	-	1478.7	153.955	56.127	61.6125	protein_coding	ENSRNOG00000029262	AABR07053166.1	ensembl	4	ENSRNOP00000039774	4	protein_coding	ENSRNOT00000049695	ensembl	4	1	0.0554293	0.156875	0.606005	-0.722597	-1.65015	57.1363	94.2835	-2.75484	1.0117	0.486324	0.689278	1.20506	0.269109	1.20506	57.1363	47.4135	-1.40302	2.03743	0.982204	0.99289	0.994083	-0.0085616	-1.00595	57.1363	57.4764	-1.69449	1.6745	0.630551
AABR07053185.1	AABR07053185.1-201	3	95838262	95954984	-	269.2	18.5285	10.5799	11.2167	protein_coding	ENSRNOG00000004787	AABR07053185.1	ensembl	7	ENSRNOP00000006385	7	protein_coding	ENSRNOT00000006385	ensembl	7	1	0.31395	0.516849	0.781299	-0.356054	-1.27992	9.74715	12.4756	-2.06921	1.2631	0.246691	0.460332	0.752241	-0.410733	-1.32936	9.74715	12.9575	-2.15198	1.21773	0.0718381	0.234149	0.649197	-0.623271	-1.54036	9.74715	15.0141	-2.4655	1.0391	0.676654
AABR07053472.1	AABR07053472.1-201	3	108944141	108977722	+	837.852	55.7871	33.9311	34.9105	protein_coding	ENSRNOG00000005366	AABR07053472.1	ensembl	7	ENSRNOP00000038007	6	protein_coding	ENSRNOT00000034950	ensembl	6	1	0.438482	0.63497	0.883129	-0.179305	-1.13234	35.1866	39.8432	-1.55069	1.20941	0.188506	0.386845	1.25286	0.325222	1.25286	35.1866	28.0851	-1.11691	1.75315	0.382134	0.642648	0.868143	-0.203995	-1.15188	35.1866	40.5309	-1.5817	1.19208	0.334783
AABR07053516.1	AABR07053516.1-201	3	112346627	112361217	+	732.325	52.4391	29.265	30.5136	protein_coding	ENSRNOG00000050552	AABR07053516.1	ensembl	2	ENSRNOP00000064401	2	protein_coding	ENSRNOT00000074392	ensembl	2	1	0.285157	0.485605	1.24514	0.316314	1.24514	30.4296	24.4386	-1.20059	1.86138	0.680668	0.827368	1.08703	0.120388	1.08703	30.4296	27.9934	-1.36883	1.61745	0.944272	0.976482	1.01419	0.0203239	1.01419	30.4296	30.0039	-1.46362	1.50544	0.204453
AABR07053580.1	AABR07053580.1-201	3	114687672	114688537	-	475.276	29.4942	18.9027	19.8032	pseudogene	ENSRNOG00000051627	AABR07053580.1	ensembl	1	---	---	pseudogene	ENSRNOT00000080247	ensembl	1	1	0.95409	0.977666	0.987416	-0.0182702	-1.01274	19.6439	19.8942	-1.55862	1.51964	0.891169	0.949314	1.03102	0.0440793	1.03102	19.6439	19.0527	-1.50248	1.59715	0.805817	0.915002	0.947096	-0.0784167	-1.05586	19.6439	20.7411	-1.62861	1.46085	0.814087
AABR07053669.1	AABR07053669.1-201	3	119498796	119499806	+	800.329	50.4313	32.2769	33.3471	pseudogene	ENSRNOG00000011715	AABR07053669.1	ensembl	3	---	---	pseudogene	ENSRNOT00000015599	ensembl	3	1	0.0398018	0.12371	1.42949	0.515498	1.42949	37.3308	26.1148	1.0168	2.00968	0.0522959	0.158009	1.40422	0.489766	1.40422	37.3308	26.5847	-1.00338	1.97848	0.500465	0.737862	1.12037	0.163976	1.12037	37.3308	33.32	-1.24232	1.5594	0.328804
AABR07053681.1	AABR07053681.1-201	3	120153618	120157867	-	290.391	28.2018	10.2725	12.0996	protein_coding	ENSRNOG00000015188	AABR07053681.1	ensembl	4	ENSRNOP00000020367	3	protein_coding	ENSRNOT00000020367	ensembl	3	1	0.0347526	0.111555	1.85986	0.895197	1.85986	16.3868	8.81078	1.04546	3.30868	0.00156764	0.0100511	2.79845	1.48463	2.79845	16.3868	5.85569	1.47873	5.29599	0.022279	0.10307	1.9974	0.998121	1.9974	16.3868	8.2041	1.10359	3.61512	0.0306456
AABR07053687.1	AABR07053687.1-201	3	120316047	120373501	-	7119.75	432.697	292.763	296.656	protein_coding	ENSRNOG00000015756	AABR07053687.1	ensembl	7	ENSRNOP00000060013	1	protein_coding	ENSRNOT00000067727	ensembl	2	1	0.00159233	0.0101503	1.31698	0.39723	1.31698	328.664	249.56	1.11007	1.56245	0.0013812	0.00903236	1.3234	0.404244	1.3234	328.664	248.349	1.11461	1.57129	0.103273	0.296714	1.15195	0.204078	1.15195	328.664	285.311	-1.02914	1.36565	0.04161
AABR07053716.1	AABR07053716.1-201	3	122285243	122285612	+	292.486	29.8875	10.6149	12.1869	protein_coding	ENSRNOG00000029173	AABR07053716.1	ensembl	1	ENSRNOP00000042920	1	protein_coding	ENSRNOT00000040366	ensembl	1	1	0.150556	0.319223	0.627782	-0.671664	-1.59291	9.96751	15.8773	-3.00509	1.18434	0.51367	0.709634	0.804161	-0.314444	-1.24353	9.96751	12.3949	-2.39173	1.54667	0.366053	0.62683	0.741025	-0.432406	-1.34948	9.96751	13.451	-2.58475	1.41933	0.172861
AABR07053734.2	AABR07053734.2-201	3	122817797	122818196	+	2736.58	161.975	111.255	114.024	processed_pseudogene	ENSRNOG00000033913	AABR07053734.2	ensembl	3	---	---	processed_pseudogene	ENSRNOT00000050172	ensembl	3	1	0.0192471	0.0728023	0.729388	-0.455242	-1.37101	105.704	144.921	-1.78563	-1.05267	0.369328	0.588896	0.884366	-0.177284	-1.13075	105.704	119.525	-1.47871	1.15651	0.246898	0.503802	0.853528	-0.228489	-1.17161	105.704	123.843	-1.53182	1.11595	0.730641
AABR07053741.1	AABR07053741.1-201	3	123154669	123157085	-	1766.76	98.389	72.4318	73.6149	pseudogene	ENSRNOG00000053270	AABR07053741.1	ensembl	1	---	---	pseudogene	ENSRNOT00000085922	ensembl	1	1	0.00105133	0.00718518	1.41055	0.496255	1.41055	81.8334	58.0154	1.14822	1.73281	0.000592558	0.00440523	1.44343	0.529499	1.44343	81.8334	56.6938	1.17071	1.77968	0.166564	0.399829	1.15158	0.203613	1.15158	81.8334	71.062	-1.0606	1.40649	0.466517
AABR07053749.1	AABR07053749.1-201	3	123996660	123997278	-	291.949	22.68	11.3642	12.1645	protein_coding	ENSRNOG00000038259	AABR07053749.1	ensembl	2	ENSRNOP00000055036	2	protein_coding	ENSRNOT00000058238	ensembl	2	1	0.180699	0.360847	1.45585	0.541859	1.45585	12.5203	8.59999	-1.19047	2.52318	0.38808	0.606375	1.26844	0.343059	1.26844	12.5203	9.87058	-1.35283	2.17663	0.618538	0.814982	0.87927	-0.185622	-1.13731	12.5203	14.2394	-1.88725	1.45906	0.670467
AABR07053749.2	AABR07053749.2-201	3	124004419	124005427	+	5765.1	315.382	236.027	240.212	lincRNA	ENSRNOG00000053070	AABR07053749.2	ensembl	1	---	---	lincRNA	ENSRNOT00000088540	ensembl	1	1	0.608501	0.769308	0.94344	-0.0839967	-1.05995	254.383	269.634	-1.32446	1.17888	0.0903331	0.233159	1.2158	0.281906	1.2158	254.383	209.231	-1.0312	1.5243	0.317886	0.579291	1.12175	0.165746	1.12175	254.383	226.774	-1.1169	1.40541	0.0389715
AABR07053837.1	AABR07053837.1-201	3	129857245	129857587	+	185.075	14.2522	6.85338	7.71146	pseudogene	ENSRNOG00000054840	AABR07053837.1	ensembl	1	---	---	pseudogene	ENSRNOT00000077213	ensembl	1	1	0.587233	0.754408	0.825328	-0.27696	-1.21164	7.08666	8.58647	-2.42324	1.65063	0.373205	0.592781	0.731941	-0.450201	-1.36623	7.08666	9.68201	-2.71529	1.45468	0.669289	0.844899	1.17557	0.233355	1.17557	7.08666	6.0283	-1.7869	2.46942	0.476536
AABR07053879.1	AABR07053879.1-201	3	132052612	132053614	+	852.274	56.2325	34.1237	35.5114	protein_coding	ENSRNOG00000027574	AABR07053879.1	ensembl	5	ENSRNOP00000044007	4	protein_coding	ENSRNOT00000030148	ensembl	5	1	0.182437	0.363082	1.27121	0.346205	1.27121	35.7853	28.1505	-1.1194	1.80893	0.150782	0.334644	1.29923	0.377656	1.29923	35.7853	27.5434	-1.10001	1.85682	0.0823039	0.25631	0.74559	-0.423546	-1.34122	35.7853	47.9959	-1.86779	1.03831	0.890773
AABR07054045.1	AABR07054045.1-201	3	137631777	137632900	-	1432.16	85.0631	58.4607	59.6734	pseudogene	ENSRNOG00000057476	AABR07054045.1	ensembl	1	---	---	pseudogene	ENSRNOT00000084576	ensembl	1	1	0.99748	0.999155	0.999579	-0.000607512	-1.00042	63.8401	63.867	-1.29913	1.29803	0.0647326	0.184584	1.29379	0.371598	1.29379	63.8401	49.3437	-1.01586	1.70043	0.0920856	0.274996	1.2648	0.338912	1.2648	63.8401	50.4744	-1.03916	1.66238	0.473955
AABR07054091.1	AABR07054091.1-201	3	139944652	139945570	-	88.1331	6.47029	3.21416	3.67221	processed_pseudogene	ENSRNOG00000026836	AABR07054091.1	havana	5	---	---	processed_pseudogene	ENSRNOT00000036834	havana	5	1	0.833389	0.916768	0.914875	-0.128353	-1.09305	3.54386	3.8736	-2.50407	2.0959	0.876177	0.941563	0.935228	-0.0966094	-1.06926	3.54386	3.7893	-2.48257	2.17138	0.580062	0.79242	0.793946	-0.332886	-1.25953	3.54386	4.46361	-2.85225	1.79792	0.838534
AABR07054189.1	AABR07054189.1-201	3	143828611	143829157	+	31411.4	1915.64	1276.12	1308.81	processed_pseudogene	ENSRNOG00000033100	AABR07054189.1	ensembl	4	---	---	processed_pseudogene	ENSRNOT00000044465	ensembl	4	1	0.0437449	0.132171	1.29509	0.373051	1.29509	1317.84	1017.57	1.00728	1.66513	0.327767	0.547546	1.1336	0.180916	1.1336	1317.84	1162.53	-1.134	1.45726	0.853002	0.938149	0.976559	-0.0342216	-1.024	1317.84	1349.48	-1.31605	1.25507	0.0661591
AABR07054262.1	AABR07054262.1-201	3	145647631	145649328	+	322.671	23.4963	12.7139	13.4446	pseudogene	ENSRNOG00000056526	AABR07054262.1	ensembl	1	---	---	pseudogene	ENSRNOT00000087754	ensembl	1	1	0.0860191	0.215985	0.673433	-0.570395	-1.48493	11.1057	16.4912	-2.33203	1.0576	0.702979	0.840983	0.910403	-0.135423	-1.09841	11.1057	12.1987	-1.77957	1.47497	0.023911	0.108724	0.596792	-0.744701	-1.67563	11.1057	18.609	-2.62251	-1.07063	0.12443
AABR07054266.1	AABR07054266.1-201	3	145831012	145831766	+	1686.06	101.93	69.1659	70.2526	pseudogene	ENSRNOG00000005920	AABR07054266.1	ensembl	6	---	---	pseudogene	ENSRNOT00000007780	ensembl	6	1	0.668481	0.811096	0.947336	-0.0780519	-1.05559	67.7467	71.5129	-1.35218	1.21351	0.789242	0.895451	1.03502	0.0496573	1.03502	67.7467	65.4546	-1.24355	1.33217	0.729222	0.881383	0.956732	-0.0638132	-1.04522	67.7467	70.8106	-1.34269	1.22901	0.147752
AABR07054361.1	AABR07054361.1-201	3	149942858	149943959	-	1191.79	66.8067	48.4239	49.658	processed_pseudogene	ENSRNOG00000031275	AABR07054361.1	ensembl	1	---	---	processed_pseudogene	ENSRNOT00000051667	ensembl	1	1	0.874098	0.936603	1.02024	0.0289107	1.02024	53.8805	52.8115	-1.25588	1.30723	0.772055	0.88544	1.03779	0.0535079	1.03779	53.8805	51.9187	-1.23843	1.33379	0.0625593	0.212918	1.28362	0.36022	1.28362	53.8805	41.9754	-1.01318	1.6694	0.000888869
AABR07054362.1	AABR07054362.1-201	3	149960776	149961363	-	2821.76	157.143	115.46	117.573	pseudogene	ENSRNOG00000050899	AABR07054362.1	ensembl	1	---	---	pseudogene	ENSRNOT00000043950	ensembl	4	1	0.0716999	0.189029	0.799014	-0.323708	-1.25154	111.697	139.794	-1.59769	1.02	0.811357	0.907399	0.970161	-0.0437033	-1.03076	111.697	115.132	-1.32188	1.24417	0.271907	0.531868	0.870661	-0.199817	-1.14855	111.697	128.29	-1.47047	1.11469	0.898776
AABR07054367.1	AABR07054367.1-201	3	150135821	150153776	+	179.664	15.981	6.52904	7.48601	protein_coding	ENSRNOG00000017086	AABR07054367.1	ensembl	6	ENSRNOP00000043308	3	protein_coding	ENSRNOT00000047286	ensembl	3	1	0.81081	0.90416	1.09426	0.129956	1.09426	8.03165	7.3398	-1.91068	2.28786	0.901898	0.95432	1.04753	0.0669968	1.04753	8.03165	7.6672	-1.99765	2.19207	0.149792	0.376113	1.82181	0.865369	1.82181	8.03165	4.40862	-1.24165	4.12101	0.900338
AABR07054368.1	AABR07054368.1-201	3	150154677	150156840	-	16719.5	1089.74	665.901	696.646	protein_coding	ENSRNOG00000029996	AABR07054368.1	ensembl	2	ENSRNOP00000038718	3	protein_coding	ENSRNOT00000036217	ensembl	3	1	1.79215e-10	6.88186e-09	0.570085	-0.810751	-1.75412	510.557	895.581	-2.08474	-1.47594	2.471e-13	1.28457e-11	0.52487	-0.929969	-1.90523	510.557	972.732	-2.26408	-1.60326	4.76309e-08	1.59508e-06	0.617069	-0.696495	-1.62056	510.557	827.391	-1.92719	-1.36272	3.35884e-08
AABR07054370.1	AABR07054370.1-201	3	150188455	150227406	+	2053.21	121.988	83.7864	85.5506	protein_coding	ENSRNOG00000046585	AABR07054370.1	ensembl	2	ENSRNOP00000067294	2	protein_coding	ENSRNOT00000072917	ensembl	2	1	0.0794587	0.204359	0.794952	-0.331061	-1.25794	84.0555	105.737	-1.62567	1.02734	0.58294	0.76222	0.929429	-0.105584	-1.07593	84.0555	90.4378	-1.39713	1.20689	0.421427	0.677984	1.11572	0.157974	1.11572	84.0555	75.3375	-1.17053	1.45711	0.51788
AABR07054400.1	AABR07054400.1-201	3	152402520	152465229	+	645.063	49.4309	25.0147	26.8776	protein_coding	ENSRNOG00000019992	AABR07054400.1	ensembl	6	ENSRNOP00000027086	6	protein_coding	ENSRNOT00000027086	ensembl	6	1	0.0614112	0.169286	1.5537	0.635705	1.5537	32.4021	20.8548	-1.02129	2.46538	0.192523	0.392349	1.35498	0.438269	1.35498	32.4021	23.9134	-1.16546	2.13975	0.0342595	0.140913	1.66258	0.733427	1.66258	32.4021	19.489	1.03843	2.66188	0.0745277
AABR07054578.1	AABR07054578.1-201	3	162057482	162059525	-	131.867	10.4065	4.77975	5.49447	protein_coding	ENSRNOG00000019099	AABR07054578.1	ensembl	6	ENSRNOP00000029595	5	protein_coding	ENSRNOT00000033873	ensembl	5	1	0.389921	0.592974	1.40864	0.494305	1.40864	6.21235	4.41017	-1.55031	3.07623	0.286825	0.505356	1.55026	0.632513	1.55026	6.21235	4.00729	-1.44534	3.47361	0.392452	0.652408	1.41422	0.500008	1.41422	6.21235	4.39277	-1.56478	3.12959	0.957997
AABR07054614.1	AABR07054614.1-201	3	163950777	163986060	-	170.02	18.8507	3.90015	7.08415	protein_coding	ENSRNOG00000008245	AABR07054614.1	ensembl	7	ENSRNOP00000010891	6	protein_coding	ENSRNOT00000010891	ensembl	6	1	0.0919755	0.226177	0.443436	-1.1732	-2.25512	5.12566	11.559	-5.80704	1.14187	0.803506	0.90345	0.880693	-0.183289	-1.13547	5.12566	5.82003	-3.08896	2.39586	0.464413	0.714253	0.693432	-0.528173	-1.4421	5.12566	7.39172	-3.84549	1.8491	0.100608
AABR07054979.1	AABR07054979.1-201	3	176151910	176152174	+	1476.27	99.202	59.6404	61.5114	pseudogene	ENSRNOG00000052044	AABR07054979.1	ensembl	1	---	---	pseudogene	ENSRNOT00000089867	ensembl	1	1	0.0513072	0.148657	1.34239	0.424808	1.34239	60.0761	44.753	-1.00167	1.80504	0.683804	0.829062	1.06188	0.0866142	1.06188	60.0761	56.5755	-1.25719	1.41759	0.450071	0.704074	0.896357	-0.157854	-1.11563	60.0761	67.0225	-1.48194	1.19067	0.0273901
AABR07055280.1	AABR07055280.1-201	7	1045250	1046528	-	3535.3	194.901	144.71	147.304	processed_pseudogene	ENSRNOG00000046183	AABR07055280.1	ensembl	2	---	---	processed_pseudogene	ENSRNOT00000074061	ensembl	2	1	0.821277	0.910046	0.969932	-0.0440446	-1.031	147.941	152.527	-1.34368	1.26409	0.717455	0.850318	1.0505	0.0710768	1.0505	147.941	140.829	-1.24307	1.37179	0.942231	0.975562	1.00991	0.0142213	1.00991	147.941	146.49	-1.29273	1.31847	0.933921
AABR07055492.1	AABR07055492.1-201	7	4126885	4127765	-	2175.84	144.664	88.7593	90.6598	pseudogene	ENSRNOG00000056878	AABR07055492.1	ensembl	1	---	---	pseudogene	ENSRNOT00000077369	ensembl	1	1	0.21772	0.407377	1.18994	0.250886	1.18994	97.1814	81.6693	-1.10807	1.56897	0.496618	0.696947	1.10041	0.138046	1.10041	97.1814	88.3135	-1.19744	1.44999	0.0984768	0.286942	1.26645	0.340795	1.26645	97.1814	76.735	-1.04497	1.67603	0.541217
AABR07055527.1	AABR07055527.1-201	7	4951747	4952585	+	637.964	35.9622	26.0813	26.5819	protein_coding	ENSRNOG00000039997	AABR07055527.1	ensembl	3	ENSRNOP00000058202	3	protein_coding	ENSRNOT00000061482	ensembl	3	1	0.716302	0.84388	0.945253	-0.0812278	-1.05792	27.7326	29.3388	-1.43328	1.28064	0.0680349	0.191311	1.36623	0.450205	1.36623	27.7326	20.2986	-1.02339	1.91025	0.422729	0.679586	1.14083	0.190083	1.14083	27.7326	24.3092	-1.20968	1.57439	0.978701
AABR07055776.1	AABR07055776.1-201	7	9974625	9976368	-	1291.33	80.0958	51.072	53.8053	protein_coding	ENSRNOG00000031216	AABR07055776.1	ensembl	3	ENSRNOP00000050722	3	protein_coding	ENSRNOT00000044241	ensembl	3	1	0.276626	0.476485	1.25458	0.327202	1.25458	60.0895	47.8962	-1.19937	1.88776	0.198247	0.400387	1.3101	0.389672	1.3101	60.0895	45.8665	-1.15186	1.97699	0.11268	0.31409	1.3985	0.483884	1.3985	60.0895	42.967	-1.08222	2.11663	0.569788
AABR07055827.1	AABR07055827.1-201	7	10629417	10630126	+	132.314	10.3142	4.95189	5.51307	pseudogene	ENSRNOG00000059620	AABR07055827.1	ensembl	1	---	---	pseudogene	ENSRNOT00000091611	ensembl	1	1	0.427789	0.626861	1.33304	0.414716	1.33304	6.35172	4.76485	-1.5266	2.71275	0.249975	0.463154	1.55042	0.632658	1.55042	6.35172	4.09678	-1.36152	3.27281	0.210815	0.459751	1.6255	0.700881	1.6255	6.35172	3.90756	-1.31669	3.47902	0.670384
AABR07055919.1	AABR07055919.1-201	7	15850985	15852931	-	363.331	24.7575	13.9145	15.1388	protein_coding	ENSRNOG00000007076	AABR07055919.1	ensembl	7	ENSRNOP00000009270	6	protein_coding	ENSRNOT00000009270	ensembl	7	1	0.376334	0.580154	1.25906	0.332351	1.25906	18.1461	14.4124	-1.32314	2.0975	0.0493521	0.150981	1.72442	0.786111	1.72442	18.1461	10.523	1.00155	2.96903	0.183336	0.422735	1.43048	0.516496	1.43048	18.1461	12.6854	-1.18454	2.42388	0.0880499
AABR07055943.1	AABR07055943.1-201	7	16156919	16158034	-	371.276	27.1515	6.35143	15.4698	pseudogene	ENSRNOG00000000958	AABR07055943.1	ensembl	5	---	---	pseudogene	ENSRNOT00000001268	ensembl	5	1	0.91302	0.956162	0.963492	-0.0536557	-1.03789	16.5381	17.1647	-2.02291	1.8779	0.344296	0.564999	1.39701	0.48234	1.39701	16.5381	11.8382	-1.43128	2.79333	0.144066	0.366832	1.69811	0.763929	1.69811	16.5381	9.7391	-1.19834	3.45549	0.738063
AABR07056013.1	AABR07056013.1-201	7	18280104	18280911	+	692.675	40.089	27.8347	28.8614	processed_pseudogene	ENSRNOG00000009072	AABR07056013.1	ensembl	6	---	---	processed_pseudogene	ENSRNOT00000044978	ensembl	4	1	0.326713	0.530342	0.841817	-0.248421	-1.18791	25.6067	30.4184	-1.67583	1.18759	0.352867	0.572861	0.848171	-0.237573	-1.17901	25.6067	30.1905	-1.66876	1.20049	0.31207	0.573336	0.835751	-0.258854	-1.19653	25.6067	30.6392	-1.69436	1.18348	0.0308383
AABR07056686.1	AABR07056686.1-201	7	36826360	36826789	+	4073.63	255.067	165.434	169.735	protein_coding	ENSRNOG00000021688	AABR07056686.1	ensembl	5	ENSRNOP00000034694	5	protein_coding	ENSRNOT00000029783	ensembl	5	1	0.0294243	0.0992696	1.29691	0.375082	1.29691	163.112	125.769	1.02634	1.63881	0.690142	0.833449	1.04813	0.0678186	1.04813	163.112	155.622	-1.20214	1.32064	0.119321	0.325237	0.834248	-0.261452	-1.19868	163.112	195.52	-1.5057	1.04792	0.00404443
AABR07057196.1	AABR07057196.1-201	7	60070300	60071814	+	3225.39	153.059	133.813	134.391	pseudogene	ENSRNOG00000005546	AABR07057196.1	ensembl	4	---	---	pseudogene	ENSRNOT00000007332	ensembl	4	1	0.223583	0.41415	0.913422	-0.130647	-1.09478	132.26	144.796	-1.26667	1.05683	0.509622	0.707398	0.951295	-0.0720357	-1.0512	132.26	139.032	-1.21938	1.10349	0.498496	0.736316	1.05397	0.0758308	1.05397	132.26	125.488	-1.10478	1.22724	0.65754
AABR07057250.1	AABR07057250.1-201	7	62910957	62911629	+	501.954	38.6317	19.6222	20.9147	processed_pseudogene	ENSRNOG00000004453	AABR07057250.1	ensembl	2	---	---	processed_pseudogene	ENSRNOT00000005884	ensembl	2	1	0.0195099	0.0736031	1.68723	0.754661	1.68723	23.9777	14.2113	1.08778	2.61704	0.0733403	0.202473	1.48425	0.56973	1.48425	23.9777	16.1548	-1.03803	2.28677	0.0257053	0.11492	1.65794	0.729389	1.65794	23.9777	14.4624	1.06327	2.58519	0.702481
AABR07057997.1	AABR07057997.1-201	7	97356333	97462929	-	422.632	57.1242	14.0286	17.6097	lincRNA	ENSRNOG00000054801	AABR07057997.1	ensembl	1	---	---	lincRNA	ENSRNOT00000090860	ensembl	1	1	0.0778143	0.201099	0.505549	-0.984078	-1.97805	13.9403	27.5746	-4.22158	1.07895	0.0756746	0.207288	0.502463	-0.99291	-1.9902	13.9403	27.7439	-4.25292	1.07373	0.835897	0.929707	0.920501	-0.119508	-1.08636	13.9403	15.1442	-2.37888	2.01568	0.837392
AABR07058287.1	AABR07058287.1-201	7	108549318	108551590	-	2304.04	155.6	94.7297	96.0019	processed_pseudogene	ENSRNOG00000054367	AABR07058287.1	havana	2	---	---	processed_pseudogene	ENSRNOT00000086715	havana	2	1	0.0581327	0.162546	0.821355	-0.283923	-1.2175	96.0738	116.97	-1.49239	1.0068	0.79619	0.899219	0.972786	-0.0398056	-1.02798	96.0738	98.7615	-1.2674	1.19936	0.479073	0.723697	1.08006	0.111113	1.08006	96.0738	88.9522	-1.14597	1.33681	0.106367
AABR07058450.1	AABR07058450.1-201	7	116531665	116532127	-	271.645	16.3021	10.877	11.3186	processed_pseudogene	ENSRNOG00000051320	AABR07058450.1	havana	1	---	---	processed_pseudogene	ENSRNOT00000076415	havana	1	1	0.580885	0.750202	0.875188	-0.192336	-1.14261	10.8873	12.44	-1.8342	1.40491	0.968898	0.984489	1.00987	0.0141642	1.00987	10.8873	10.7809	-1.62209	1.65425	0.865001	0.94382	0.95837	-0.0613452	-1.04344	10.8873	11.3602	-1.70358	1.56469	0.814814
AABR07058464.1	AABR07058464.1-201	7	118473070	118474610	-	1440.58	95.9859	57.8993	60.0243	protein_coding	ENSRNOG00000052981	AABR07058464.1	ensembl	1	ENSRNOP00000070447	1	protein_coding	ENSRNOT00000089076	ensembl	1	1	0.0657966	0.177862	1.29305	0.370783	1.29305	53.6104	41.4603	-1.01693	1.70029	0.07829	0.212219	0.794827	-0.331287	-1.25814	53.6104	67.4491	-1.62458	1.02633	0.00862022	0.0509094	0.71265	-0.488734	-1.40321	53.6104	75.2268	-1.80676	-1.0898	0.000822057
AABR07058514.1	AABR07058514.1-201	7	121773540	121773967	+	1779.26	96.9758	72.495	74.1358	processed_pseudogene	ENSRNOG00000037185	AABR07058514.1	havana	4	---	---	processed_pseudogene	ENSRNOT00000056134	havana	4	1	0.642051	0.793199	0.93787	-0.0925399	-1.06625	76.3699	81.4291	-1.39739	1.22915	0.647635	0.80596	0.938574	-0.0914574	-1.06545	76.3699	81.368	-1.39828	1.23178	0.290296	0.553165	1.16244	0.217155	1.16244	76.3699	65.698	-1.13708	1.5365	0.0707124
AABR07058519.1	AABR07058519.1-201	7	121942684	121943122	-	142.765	14.0216	5.10614	5.94853	protein_coding	ENSRNOG00000032777	AABR07058519.1	ensembl	1	ENSRNOP00000045458	1	protein_coding	ENSRNOT00000046460	ensembl	1	1	0.00684043	0.0329769	0.435621	-1.19885	-2.29557	4.86836	11.1757	-4.19205	-1.25706	0.305986	0.525048	1.51475	0.59908	1.51475	4.86836	3.21397	-1.462	3.35451	0.157931	0.388157	0.627459	-0.672406	-1.59373	4.86836	7.75884	-3.04347	1.19823	0.570145
AABR07058578.1	AABR07058578.1-201	7	125496999	125497692	-	798.293	57.7442	31.642	33.2622	protein_coding	ENSRNOG00000029243	AABR07058578.1	ensembl	4	ENSRNOP00000073374	1	protein_coding	ENSRNOT00000049445	ensembl	4	1	0.645209	0.795531	0.90232	-0.148289	-1.10825	31.8737	35.3242	-1.71658	1.39761	0.929781	0.967687	0.980289	-0.0287215	-1.02011	31.8737	32.5147	-1.58837	1.52637	0.797082	0.910828	0.943637	-0.0836967	-1.05973	31.8737	33.7776	-1.64911	1.46845	0.533214
AABR07058615.1	AABR07058615.1-201	7	127964752	127965904	+	791.232	45.1033	32.2161	32.968	protein_coding	ENSRNOG00000004457	AABR07058615.1	ensembl	6	ENSRNOP00000038287	4	protein_coding	ENSRNOT00000038168	ensembl	5	1	0.309408	0.51183	0.847513	-0.238692	-1.17992	31.1445	36.7481	-1.62332	1.16599	0.767013	0.883758	0.951667	-0.0714716	-1.05079	31.1445	32.7263	-1.45828	1.32072	0.587599	0.79667	0.91356	-0.130429	-1.09462	31.1445	34.0914	-1.51762	1.26659	0.572093
AABR07058831.1	AABR07058831.1-201	7	138895079	138895598	-	3090.1	182.077	126.705	128.754	processed_pseudogene	ENSRNOG00000002475	AABR07058831.1	ensembl	4	---	---	processed_pseudogene	ENSRNOT00000003348	ensembl	4	1	0.167811	0.343104	1.18906	0.249821	1.18906	134.763	113.336	-1.07563	1.52079	0.290967	0.510406	1.14191	0.191452	1.14191	134.763	118.015	-1.1203	1.46084	0.65642	0.837241	1.05724	0.0803063	1.05724	134.763	127.467	-1.20874	1.35109	0.841678
AABR07058884.2	AABR07058884.2-201	7	141642777	141656478	+	172.681	15.2935	6.22663	7.19505	protein_coding	ENSRNOG00000057943	AABR07058884.2	ensembl	1	ENSRNOP00000074535	1	protein_coding	ENSRNOT00000079811	ensembl	1	1	0.189879	0.372211	1.68915	0.756296	1.68915	7.62299	4.51292	-1.29634	3.69873	0.985756	0.992989	0.99346	-0.00946614	-1.00658	7.62299	7.67317	-2.06866	2.04169	0.569729	0.785134	1.24297	0.313788	1.24297	7.62299	6.1329	-1.70307	2.63118	0.682607
AABR07058886.1	AABR07058886.1-201	7	141666111	141676426	+	568.267	41.5109	21.9072	23.6778	protein_coding	ENSRNOG00000055307	AABR07058886.1	ensembl	1	ENSRNOP00000074281	1	protein_coding	ENSRNOT00000083250	ensembl	1	1	0.989706	0.995836	1.00341	0.00491304	1.00341	23.9364	23.855	-1.67188	1.68331	0.659663	0.814399	0.890855	-0.166737	-1.12252	23.9364	26.869	-1.87752	1.49005	0.162208	0.394153	1.47336	0.559106	1.47336	23.9364	16.2461	-1.16872	2.53703	0.661937
AABR07058934.1	AABR07058934.1-201	7	144503534	144503840	+	322.113	28.6849	12.5348	13.4214	protein_coding	ENSRNOG00000016100	AABR07058934.1	ensembl	5	ENSRNOP00000021543	5	protein_coding	ENSRNOT00000021543	ensembl	5	1	0.837953	0.919099	1.0511	0.0719052	1.0511	12.5742	11.9628	-1.53391	1.69469	0.331822	0.552154	1.28424	0.36091	1.28424	12.5742	9.79117	-1.29057	2.12848	0.513552	0.748119	0.856306	-0.223802	-1.16781	12.5742	14.6842	-1.85989	1.36378	0.0187653
AABR07058985.2	AABR07058985.2-201	4	104454	109990	+	853.6	54.7272	34.5376	35.5667	lincRNA	ENSRNOG00000059271	AABR07058985.2	ensembl	1	---	---	lincRNA	ENSRNOT00000082747	ensembl	1	1	0.477309	0.668344	1.13153	0.178279	1.13153	36.6663	32.4041	-1.24265	1.59105	0.506804	0.705255	0.893617	-0.162271	-1.11905	36.6663	41.0313	-1.55983	1.2456	0.137755	0.35518	1.30657	0.385785	1.30657	36.6663	28.063	-1.0895	1.85991	0.985964
AABR07059041.1	AABR07059041.1-201	4	2340148	2356069	+	1674.25	103.034	68.8294	69.7605	protein_coding	ENSRNOG00000048969	AABR07059041.1	ensembl	2	ENSRNOP00000065047	2	protein_coding	ENSRNOT00000072890	ensembl	2	1	0.59834	0.762149	0.939795	-0.0895823	-1.06406	68.6084	73.0036	-1.3406	1.18404	0.105035	0.260093	0.827748	-0.272737	-1.2081	68.6084	82.8856	-1.51837	1.04034	0.752207	0.891064	1.03898	0.0551646	1.03898	68.6084	66.0345	-1.22034	1.31733	0.409009
AABR07059159.1	AABR07059159.1-201	4	5721261	5773302	-	125.564	19.1422	2.50996	5.23185	lincRNA	ENSRNOG00000061925	AABR07059159.1	ensembl	1	---	---	lincRNA	ENSRNOT00000085383	ensembl	1	1	0.0561325	0.158368	3.7754	1.91663	3.7754	7.2676	1.92499	-1.03536	14.7576	0.0225549	0.0839252	5.59116	2.48315	5.59116	7.2676	1.29984	1.27402	24.5373	0.111026	0.310682	2.94541	1.55847	2.94541	7.2676	2.46743	-1.28191	11.1211	0.892095
AABR07059171.1	AABR07059171.1-201	4	6477464	6478053	-	1937.89	135.643	79.0005	80.7453	processed_pseudogene	ENSRNOG00000008946	AABR07059171.1	havana	6	---	---	processed_pseudogene	ENSRNOT00000011839	havana	6	1	0.963381	0.982554	1.00594	0.00854689	1.00594	76.8349	76.381	-1.28016	1.29542	0.658434	0.813588	0.94462	-0.0821939	-1.05863	76.8349	81.3395	-1.36283	1.21606	0.578219	0.791178	1.07574	0.105324	1.07574	76.8349	71.4254	-1.20244	1.39148	0.00729447
AABR07059198.1	AABR07059198.1-201	4	8256611	8257076	+	156.085	13.795	5.47302	6.50353	protein_coding	ENSRNOG00000040214	AABR07059198.1	ensembl	3	ENSRNOP00000058609	2	protein_coding	ENSRNOT00000061894	ensembl	3	1	0.0541026	0.154334	2.23197	1.15832	2.23197	7.8813	3.5311	-1.01425	5.0527	0.187572	0.385533	1.68473	0.752516	1.68473	7.8813	4.67809	-1.28941	3.65974	0.901048	0.95809	1.0463	0.0652984	1.0463	7.8813	7.53254	-1.95074	2.13557	0.244233
AABR07059232.1	AABR07059232.1-201	4	10266480	10269749	-	113.513	12.2208	3.96006	4.72971	protein_coding	ENSRNOG00000048371	AABR07059232.1	ensembl	1	ENSRNOP00000067845	1	protein_coding	ENSRNOT00000074662	ensembl	1	1	0.280067	0.480001	1.6705	0.740284	1.6705	4.90262	2.93481	-1.51884	4.23845	0.666059	0.818296	0.833516	-0.262717	-1.19974	4.90262	5.88185	-2.74322	1.90585	0.945075	0.976876	1.03065	0.0435554	1.03065	4.90262	4.75682	-2.29036	2.43291	0.869517
AABR07059632.3	AABR07059632.3-201	4	28220398	28224859	-	6587.35	399.035	269.556	274.473	protein_coding	ENSRNOG00000061046	AABR07059632.3	ensembl	1	ENSRNOP00000073352	1	protein_coding	ENSRNOT00000091075	ensembl	1	1	0.0564621	0.159142	1.17999	0.238774	1.17999	310.97	263.536	-1.00457	1.39873	1.33599e-05	0.000163036	1.47185	0.557628	1.47185	310.97	211.279	1.23681	1.75155	7.03761e-05	0.000966999	1.42267	0.508601	1.42267	310.97	218.582	1.19568	1.69275	0.0305891
AABR07059663.1	AABR07059663.1-201	4	31229913	31299133	+	1636.37	114.864	63.12	68.1821	protein_coding	ENSRNOG00000051922	AABR07059663.1	ensembl	1	ENSRNOP00000069615	1	protein_coding	ENSRNOT00000077134	ensembl	1	1	0.706038	0.83651	0.920503	-0.119505	-1.08636	56.3354	61.2007	-1.67075	1.41567	0.138395	0.315007	0.724239	-0.465463	-1.38076	56.3354	77.7857	-2.11569	1.10973	0.105524	0.30114	0.70303	-0.508343	-1.42242	56.3354	80.1324	-2.17932	1.07713	0.0077378
AABR07059663.1	AABR07059663.1-202	4	31229913	31299133	+	315.887	45.3806	5.71691	13.1619	protein_coding	ENSRNOG00000051922	AABR07059663.1	ensembl	1	ENSRNOP00000068612	1	protein_coding	ENSRNOT00000087897	ensembl	1	1	0.825913	0.912684	1.17984	0.238595	1.17984	14.3068	12.126	-3.70009	5.15064	0.916789	0.962157	0.924719	-0.112913	-1.08141	14.3068	15.4715	-4.6949	4.01464	0.946914	0.977443	1.0513	0.0721697	1.0513	14.3068	13.6087	-4.14759	4.58402	0.359224
AABR07059891.1	AABR07059891.1-201	4	40419559	40419855	-	120.378	9.83153	4.22915	5.01575	pseudogene	ENSRNOG00000060069	AABR07059891.1	ensembl	1	---	---	pseudogene	ENSRNOT00000089205	ensembl	1	1	0.859813	0.930253	0.933059	-0.0999596	-1.07174	5.20785	5.58148	-2.31222	2.01301	0.784964	0.893344	1.11824	0.161224	1.11824	5.20785	4.6572	-1.99569	2.49551	0.0859939	0.264114	2.33125	1.2211	2.33125	5.20785	2.23393	-1.12729	6.1265	0.611891
AABR07059925.1	AABR07059925.1-201	4	43915333	43916029	+	1013.26	70.1541	40.151	42.2191	processed_pseudogene	ENSRNOG00000052702	AABR07059925.1	ensembl	1	---	---	processed_pseudogene	ENSRNOT00000090618	ensembl	1	1	0.34326	0.548251	1.20212	0.265585	1.20212	39.0936	32.5204	-1.21728	1.75909	0.942272	0.973924	1.01397	0.0200192	1.01397	39.0936	38.5548	-1.43577	1.47617	0.331546	0.593371	0.832931	-0.26373	-1.20058	39.0936	46.9349	-1.73637	1.20465	0.0123283
AABR07060519.1	AABR07060519.1-201	4	77413672	77446625	-	176.836	15.4233	6.67818	7.36816	lincRNA	ENSRNOG00000059013	AABR07060519.1	ensembl	1	---	---	lincRNA	ENSRNOT00000086066	ensembl	1	1	0.0316018	0.104709	2.06719	1.04767	2.06719	9.13431	4.41871	1.0661	4.00833	0.0312876	0.107553	2.10071	1.07087	2.10071	9.13431	4.34821	1.06895	4.12832	0.143697	0.366189	1.59872	0.676922	1.59872	9.13431	5.7135	-1.17321	2.99864	0.577913
AABR07060577.1	AABR07060577.1-201	4	81301995	81302433	+	265.524	21.0083	10.0803	11.0635	processed_pseudogene	ENSRNOG00000015328	AABR07060577.1	ensembl	4	---	---	processed_pseudogene	ENSRNOT00000020546	ensembl	4	1	0.899437	0.949513	0.964563	-0.0520529	-1.03674	10.2549	10.6317	-1.81425	1.68794	0.921674	0.963912	0.972035	-0.0409205	-1.02877	10.2549	10.55	-1.81079	1.71092	0.569597	0.785124	1.1866	0.246832	1.1866	10.2549	8.6423	-1.51986	2.13999	0.054456
AABR07060593.1	AABR07060593.1-201	4	83095736	83096439	+	277.964	18.1195	11.1196	11.5818	pseudogene	ENSRNOG00000008611	AABR07060593.1	ensembl	5	---	---	pseudogene	ENSRNOT00000011389	ensembl	5	1	0.565622	0.739912	0.872183	-0.197297	-1.14655	11.0133	12.6272	-1.82815	1.39068	0.393503	0.611729	0.81666	-0.292193	-1.2245	11.0133	13.4857	-1.94984	1.30041	0.806314	0.91514	0.941498	-0.0869696	-1.06214	11.0133	11.6976	-1.71975	1.52442	0.944089
AABR07060778.1	AABR07060778.1-201	4	93405802	93406183	-	616.63	39.9844	24.8447	25.6929	protein_coding	ENSRNOG00000005630	AABR07060778.1	ensembl	2	ENSRNOP00000007437	1	protein_coding	ENSRNOT00000007437	ensembl	2	1	0.0288483	0.0978829	1.47426	0.559991	1.47426	26.4493	17.9407	1.04088	2.08808	0.0639064	0.182997	1.38871	0.473744	1.38871	26.4493	19.046	-1.01917	1.96548	0.55075	0.773585	0.908248	-0.138842	-1.10102	26.4493	29.1212	-1.51042	1.24596	0.165709
AABR07060862.1	AABR07060862.1-201	4	97829341	97833461	+	96.834	9.71753	3.63761	4.03475	lincRNA	ENSRNOG00000053679	AABR07060862.1	ensembl	1	---	---	lincRNA	ENSRNOT00000084701	ensembl	1	1	0.25502	0.451313	0.653122	-0.614575	-1.53111	3.46489	5.30512	-3.1884	1.36007	0.0800851	0.21538	0.529529	-0.917219	-1.88847	3.46489	6.54335	-3.84871	1.07918	0.997254	0.998919	1.00145	0.00208399	1.00145	3.46489	3.45989	-2.27325	2.27982	0.840291
AABR07061254.1	AABR07061254.1-201	4	112357080	112357485	-	741.296	43.108	29.9298	30.8873	protein_coding	ENSRNOG00000038024	AABR07061254.1	ensembl	1	ENSRNOP00000054663	1	protein_coding	ENSRNOT00000057854	ensembl	1	1	0.518794	0.703582	1.12297	0.16732	1.12297	28.6007	25.4688	-1.2666	1.59726	0.354378	0.574279	0.851826	-0.231369	-1.17395	28.6007	33.5757	-1.64835	1.19605	0.096459	0.283703	0.753068	-0.409148	-1.3279	28.6007	37.9789	-1.8552	1.0521	0.259243
AABR07061378.1	AABR07061378.1-201	4	120040772	120041239	-	11474.2	723.627	462.075	478.092	protein_coding	ENSRNOG00000059069	AABR07061378.1	ensembl	1	ENSRNOP00000065281	1	protein_coding	ENSRNOT00000073799	ensembl	2	1	0.0193828	0.0732194	0.734907	-0.444366	-1.36072	468.42	637.387	-1.76157	-1.05107	0.423252	0.63867	1.11218	0.153393	1.11218	468.42	421.172	-1.16638	1.44276	0.00757049	0.0461929	1.42895	0.514955	1.42895	468.42	327.807	1.09964	1.85687	0.162446
AABR07061614.1	AABR07061614.1-201	4	136078391	136079780	+	231.687	16.5937	9.17333	9.65361	protein_coding	ENSRNOG00000032820	AABR07061614.1	ensembl	3	ENSRNOP00000047902	3	protein_coding	ENSRNOT00000048672	ensembl	3	1	0.473982	0.665498	1.22048	0.287447	1.22048	10.1475	8.31435	-1.41362	2.10568	0.876243	0.941564	1.04324	0.0610759	1.04324	10.1475	9.72687	-1.63308	1.77737	0.465393	0.714994	1.23005	0.298714	1.23005	10.1475	8.24967	-1.41746	2.14465	0.94778
AABR07061614.3	AABR07061614.3-201	4	136227322	136229194	-	6781.83	350.534	280.273	282.576	pseudogene	ENSRNOG00000053654	AABR07061614.3	ensembl	1	---	---	pseudogene	ENSRNOT00000088301	ensembl	1	1	0.130784	0.29081	1.10985	0.150364	1.10985	303.999	273.91	-1.03145	1.27051	0.00360733	0.0199714	1.22686	0.294976	1.22686	303.999	247.785	1.06906	1.40796	0.000281861	0.00319842	1.29391	0.371736	1.29391	303.999	234.946	1.12592	1.48696	0.421323
AABR07061825.1	AABR07061825.1-201	4	147929863	147931069	+	4002.44	195.792	165.385	166.768	protein_coding	ENSRNOG00000011606	AABR07061825.1	ensembl	5	ENSRNOP00000053230	1	protein_coding	ENSRNOT00000015427	ensembl	5	1	0.270714	0.469786	0.901233	-0.150027	-1.10959	162.259	180.041	-1.33515	1.08444	0.779058	0.890211	0.973536	-0.0386945	-1.02718	162.259	166.67	-1.23887	1.17417	0.5242	0.75624	0.940987	-0.0877527	-1.06271	162.259	172.435	-1.28148	1.13469	0.906952
AABR07061842.1	AABR07061842.1-201	4	148951616	148952562	-	2585.45	137.104	106.752	107.727	processed_pseudogene	ENSRNOG00000023285	AABR07061842.1	havana	5	---	---	processed_pseudogene	ENSRNOT00000018151	havana	6	1	0.10677	0.251388	1.16846	0.224614	1.16846	114.889	98.3247	-1.03407	1.41183	0.144242	0.323735	1.15238	0.20461	1.15238	114.889	99.6975	-1.04974	1.39402	0.299282	0.561258	1.10574	0.145015	1.10574	114.889	103.902	-1.09339	1.33686	0.179458
AABR07061902.1	AABR07061902.1-201	4	151987078	151988280	+	432.422	32.7104	16.8139	18.0176	pseudogene	ENSRNOG00000000021	AABR07061902.1	ensembl	3	---	---	pseudogene	ENSRNOT00000000022	ensembl	3	1	0.0474097	0.140415	0.636203	-0.652442	-1.57183	16.5142	25.9574	-2.4579	-1.00518	0.443079	0.654797	0.833552	-0.262656	-1.19969	16.5142	19.8118	-1.91035	1.32733	0.732522	0.883517	0.920735	-0.119142	-1.08609	16.5142	17.9359	-1.74399	1.47847	0.775149
AABR07062138.1	AABR07062138.1-201	4	162497501	162498053	-	191.088	16.3914	6.99921	7.96202	protein_coding	ENSRNOG00000030902	AABR07062138.1	ensembl	4	ENSRNOP00000063079	2	protein_coding	ENSRNOT00000066349	ensembl	2	1	0.645779	0.796029	1.18456	0.24435	1.18456	7.45031	6.28952	-1.73822	2.43904	0.313043	0.533785	0.706721	-0.500787	-1.41498	7.45031	10.5421	-2.77733	1.38715	0.812402	0.91732	0.918564	-0.122547	-1.08866	7.45031	8.11082	-2.19558	1.85255	0.728087
AABR07062154.1	AABR07062154.1-201	4	162830407	162831984	-	327.429	22.7158	12.8405	13.6429	pseudogene	ENSRNOG00000061420	AABR07062154.1	ensembl	1	---	---	pseudogene	ENSRNOT00000081340	ensembl	1	1	0.0960417	0.233064	1.54769	0.630121	1.54769	14.8593	9.60096	-1.08066	2.58858	0.225392	0.435832	1.36779	0.451842	1.36779	14.8593	10.8638	-1.21307	2.26945	0.841603	0.93187	1.05044	0.0709879	1.05044	14.8593	14.1459	-1.54246	1.70197	0.872455
AABR07062344.2	AABR07062344.2-201	4	170075188	170077753	-	77.8797	9.39808	2.77398	3.24499	lincRNA	ENSRNOG00000059558	AABR07062344.2	ensembl	1	---	---	lincRNA	ENSRNOT00000077138	ensembl	1	1	0.445356	0.641298	1.48014	0.565731	1.48014	3.06205	2.06876	-1.84954	4.05198	0.841663	0.924058	1.10127	0.139172	1.10127	3.06205	2.78047	-2.33965	2.83754	0.603683	0.807455	0.791173	-0.337935	-1.26395	3.06205	3.87027	-3.0607	1.91586	0.278843
AABR07062512.1	AABR07062512.1-201	4	180425804	180505917	-	214.159	15.981	8.09157	8.92329	protein_coding	ENSRNOG00000053339	AABR07062512.1	ensembl	1	ENSRNOP00000072117	1	protein_coding	ENSRNOT00000086465	ensembl	1	1	0.152605	0.32216	1.63174	0.706408	1.63174	9.11357	5.5852	-1.19876	3.19176	0.693751	0.835495	1.13476	0.182381	1.13476	9.11357	8.03131	-1.65338	2.12901	0.918472	0.965882	0.968437	-0.0462701	-1.03259	9.11357	9.4106	-1.90826	1.7897	0.329706
AABR07062570.1	AABR07062570.1-201	4	183229985	183294000	-	2437.12	147.583	98.6139	101.547	protein_coding	ENSRNOG00000056041	AABR07062570.1	ensembl	1	ENSRNOP00000073839	1	protein_coding	ENSRNOT00000079695	ensembl	1	1	0.00187219	0.0116506	1.53489	0.618135	1.53489	115.531	75.2701	1.17166	2.01072	0.0848763	0.223891	1.26381	0.337774	1.26381	115.531	91.4154	-1.03271	1.64945	0.0119087	0.0655273	1.41377	0.499549	1.41377	115.531	81.7185	1.0794	1.85173	0.38481
AABR07062583.1	AABR07062583.1-201	4	183476093	183544851	-	1468.13	96.9641	59.7684	61.1719	protein_coding	ENSRNOG00000049378	AABR07062583.1	ensembl	2	ENSRNOP00000064573	2	protein_coding	ENSRNOT00000071407	ensembl	2	1	0.000350008	0.0028735	0.663354	-0.592149	-1.50749	55.6699	83.9218	-1.88788	-1.20375	0.0357497	0.118918	0.7799	-0.358639	-1.28222	55.6699	71.3808	-1.61709	-1.01669	0.622609	0.817952	0.941434	-0.0870683	-1.06221	55.6699	59.133	-1.3508	1.19721	0.604133
AABR07062694.1	AABR07062694.1-201	6	3375476	3375806	+	128.079	12.7113	4.61897	5.33662	protein_coding	ENSRNOG00000033125	AABR07062694.1	ensembl	2	ENSRNOP00000039554	2	protein_coding	ENSRNOT00000045349	ensembl	2	1	0.532161	0.713778	0.790839	-0.338543	-1.26448	5.03874	6.37138	-2.64029	1.65131	0.892298	0.950166	1.05563	0.0780999	1.05563	5.03874	4.77322	-2.07406	2.31123	0.56481	0.781519	1.27228	0.347414	1.27228	5.03874	3.9604	-1.78428	2.8882	0.419877
AABR07062753.1	AABR07062753.1-201	6	6180033	6180794	+	722.802	45.2527	29.3919	30.1168	pseudogene	ENSRNOG00000004199	AABR07062753.1	ensembl	4	---	---	pseudogene	ENSRNOT00000005562	ensembl	4	1	0.186346	0.367787	0.81147	-0.30139	-1.23233	28.6329	35.2853	-1.67994	1.10621	0.891868	0.949778	1.02289	0.0326563	1.02289	28.6329	27.9921	-1.35489	1.41764	0.967891	0.98619	1.00673	0.00968277	1.00673	28.6329	28.4414	-1.37724	1.39586	0.166333
AABR07062912.2	AABR07062912.2-201	6	14299886	14300491	-	166.587	13.4218	6.1593	6.94112	processed_pseudogene	ENSRNOG00000061981	AABR07062912.2	havana	1	---	---	processed_pseudogene	ENSRNOT00000092591	havana	1	1	0.226349	0.418357	0.69159	-0.532011	-1.44594	6.96587	10.0723	-2.62788	1.25691	0.900282	0.95317	1.04245	0.0599804	1.04245	6.96587	6.6822	-1.8381	1.99747	0.987569	0.995171	1.00517	0.0074362	1.00517	6.96587	6.93006	-1.90266	1.92238	0.219543
AABR07063082.1	AABR07063082.1-201	6	17758765	17760328	+	774.866	77.4663	26.3069	32.2861	processed_pseudogene	ENSRNOG00000031342	AABR07063082.1	ensembl	4	---	---	processed_pseudogene	ENSRNOT00000050986	ensembl	4	1	1.22085e-08	3.26165e-07	0.289343	-1.78915	-3.45611	16.7902	58.0289	-5.2951	-2.2558	3.61054e-06	5.20439e-05	0.35884	-1.47859	-2.78676	16.7902	46.7903	-4.29935	-1.80632	2.79472e-05	0.000438866	0.392802	-1.34813	-2.54581	16.7902	42.7448	-3.9416	-1.64429	1.248e-05
AABR07063279.1	AABR07063279.1-201	6	26387877	26389519	+	125.526	11.6846	4.25836	5.23023	protein_coding	ENSRNOG00000051056	AABR07063279.1	havana	1	ENSRNOP00000068500	1	protein_coding	ENSRNOT00000076105	havana	1	1	0.00263485	0.0153486	0.340501	-1.55427	-2.93685	3.21528	9.44281	-5.92655	-1.45533	0.117086	0.280165	0.545299	-0.874881	-1.83386	3.21528	5.89637	-3.91517	1.16418	0.206275	0.454304	0.60611	-0.722348	-1.64987	3.21528	5.30479	-3.58641	1.31754	0.00963882
AABR07063281.1	AABR07063281.1-202	6	26399950	26471100	+	988.19	69.4456	39.1827	41.1746	protein_coding	ENSRNOG00000057813	AABR07063281.1	ensembl_havana	1	ENSRNOP00000072658	1	protein_coding	ENSRNOT00000085424	havana	1	1	0.00103393	0.00707972	1.82242	0.865857	1.82242	48.8613	26.8112	1.27337	2.60822	0.0922956	0.236782	1.34507	0.427686	1.34507	48.8613	36.3261	-1.04991	1.89952	0.0272002	0.119891	1.48568	0.571125	1.48568	48.8613	32.8881	1.04558	2.11103	0.12949
AABR07063281.1	AABR07063281.1-203	6	26474071	26485050	+	2547.32	139.448	104.844	106.138	protein_coding	ENSRNOG00000057813	AABR07063281.1	ensembl_havana	1	ENSRNOP00000070902	1	protein_coding	ENSRNOT00000090342	havana	1	1	0.00199966	0.0122689	1.31659	0.396805	1.31659	119.054	90.4259	1.10584	1.5675	0.0150058	0.0617027	1.2413	0.311854	1.2413	119.054	95.9104	1.04287	1.47749	0.0178548	0.0882931	1.23525	0.304804	1.23525	119.054	96.3803	1.03712	1.47123	0.00364579
AABR07063281.1	AABR07063281.1-204	6	26390764	26405965	+	309.457	29.2143	11.6046	12.894	protein_coding	ENSRNOG00000057813	AABR07063281.1	ensembl_havana	1	ENSRNOP00000069468	1	protein_coding	ENSRNOT00000091528	ensembl	1	1	0.00580068	0.0290314	2.25038	1.17017	2.25038	16.5035	7.33364	1.26475	4.00411	0.170513	0.363223	1.45011	0.536166	1.45011	16.5035	11.3808	-1.17331	2.46727	0.0316669	0.133458	1.84886	0.886633	1.84886	16.5035	8.92631	1.05544	3.23873	0.0647645
AABR07063855.1	AABR07063855.1-201	6	52822568	52824394	-	6161.29	341.943	254.116	256.721	pseudogene	ENSRNOG00000011040	AABR07063855.1	ensembl	4	---	---	pseudogene	ENSRNOT00000014668	ensembl	4	1	0.55319	0.72954	1.05981	0.0837995	1.05981	258.816	244.211	-1.14328	1.28412	0.704408	0.841992	1.03794	0.0537195	1.03794	258.816	249.356	-1.16782	1.2581	0.389378	0.649867	1.08859	0.122467	1.08859	258.816	237.753	-1.1145	1.32073	0.318276
AABR07064000.1	AABR07064000.1-201	6	59757397	59757965	+	8256.93	414.303	341.625	344.039	protein_coding	ENSRNOG00000029594	AABR07064000.1	ensembl	3	ENSRNOP00000064904	1	protein_coding	ENSRNOT00000047001	ensembl	3	1	0.0258703	0.0907728	0.84228	-0.247628	-1.18725	331.372	393.423	-1.38075	-1.02087	0.785089	0.893415	1.0216	0.0308321	1.0216	331.372	324.365	-1.14138	1.19122	0.585713	0.795681	0.958307	-0.0614401	-1.04351	331.372	345.789	-1.21619	1.11689	0.255715
AABR07064061.1	AABR07064061.1-201	6	62796951	62798385	-	24878.8	1254.16	1023.25	1036.62	processed_pseudogene	ENSRNOG00000045967	AABR07064061.1	ensembl	2	---	---	processed_pseudogene	ENSRNOT00000072431	ensembl	2	1	1.36702e-08	3.59216e-07	1.45608	0.542092	1.45608	1075.29	738.48	1.27895	1.65774	0.045447	0.14234	1.14034	0.189469	1.14034	1075.29	942.951	1.00266	1.29693	0.842877	0.932501	0.987127	-0.018692	-1.01304	1075.29	1089.31	-1.15151	1.12205	0.0505828
AABR07064305.1	AABR07064305.1-201	6	75244278	75244908	-	1263.32	81.3752	51.3784	52.6382	processed_pseudogene	ENSRNOG00000031285	AABR07064305.1	ensembl	4	---	---	processed_pseudogene	ENSRNOT00000048004	ensembl	4	1	0.214899	0.403988	1.19807	0.260708	1.19807	58.4254	48.7664	-1.11057	1.59408	0.0554603	0.165006	1.33074	0.41223	1.33074	58.4254	43.9044	-1.00669	1.78273	0.392231	0.652408	1.13317	0.180359	1.13317	58.4254	51.5594	-1.17512	1.50894	0.0876041
AABR07064503.1	AABR07064503.1-201	6	82982367	82983448	+	423.947	30.1482	14.2181	17.6644	processed_pseudogene	ENSRNOG00000051305	AABR07064503.1	havana	1	---	---	processed_pseudogene	ENSRNOT00000075407	havana	2	1	0.400866	0.602933	0.770076	-0.376927	-1.29857	17.8118	23.13	-2.38888	1.41665	0.613326	0.783178	0.8531	-0.229213	-1.1722	17.8118	20.8789	-2.17082	1.57988	0.418768	0.675886	1.30314	0.381996	1.30314	17.8118	13.6684	-1.45798	2.47592	0.261082
AABR07064613.2	AABR07064613.2-201	6	86812928	86813968	+	102.236	11.6696	3.13724	4.25982	TEC	ENSRNOG00000056507	AABR07064613.2	havana	1	---	---	TEC	ENSRNOT00000083827	havana	1	1	0.440792	0.637354	1.53926	0.622239	1.53926	3.62141	2.35269	-1.94513	4.60865	0.36565	0.585968	0.640379	-0.643003	-1.56158	3.62141	5.65511	-4.10136	1.68191	0.135816	0.352071	0.488481	-1.03363	-2.04716	3.62141	7.41362	-5.24834	1.25232	0.906736
AABR07064711.1	AABR07064711.1-201	6	91331858	91332389	+	108.168	12.7869	3.69788	4.50699	processed_pseudogene	ENSRNOG00000046064	AABR07064711.1	ensembl	1	---	---	processed_pseudogene	ENSRNOT00000071048	ensembl	1	1	0.825365	0.912418	0.907169	-0.140557	-1.10233	4.57997	5.04864	-2.61914	2.15543	0.513696	0.709634	1.36708	0.451098	1.36708	4.57997	3.35018	-1.86953	3.49399	0.418664	0.67587	1.48559	0.571038	1.48559	4.57997	3.08293	-1.7567	3.87701	0.516779
AABR07064719.2	AABR07064719.2-201	6	91623699	91676345	-	833.438	63.0474	33.2774	34.7266	protein_coding	ENSRNOG00000056128	AABR07064719.2	ensembl	1	ENSRNOP00000074974	1	protein_coding	ENSRNOT00000083872	ensembl	1	1	0.354035	0.557231	1.21231	0.277758	1.21231	35.3527	29.1614	-1.2394	1.82154	0.457049	0.666746	1.16737	0.223264	1.16737	35.3527	30.284	-1.28799	1.75522	0.856715	0.939721	0.963794	-0.0532039	-1.03757	35.3527	36.6808	-1.54836	1.43827	0.500573
AABR07064804.1	AABR07064804.1-201	6	95323579	95360128	+	1118.95	65.8344	45.289	46.6227	protein_coding	ENSRNOG00000005568	AABR07064804.1	ensembl	7	ENSRNOP00000007369	7	protein_coding	ENSRNOT00000007369	ensembl	7	1	0.0029457	0.0168259	1.55709	0.638855	1.55709	49.98	32.0983	1.16291	2.08489	0.176067	0.3711	1.21397	0.279731	1.21397	49.98	41.1707	-1.09089	1.60766	0.178414	0.417071	1.21368	0.279383	1.21368	49.98	41.1807	-1.09243	1.60916	0.279848
AABR07064810.1	AABR07064810.1-201	6	95826546	95826879	+	101.559	14.1727	2.86473	4.23162	protein_coding	ENSRNOG00000033058	AABR07064810.1	ensembl	4	ENSRNOP00000042068	2	protein_coding	ENSRNOT00000043587	ensembl	4	1	0.478351	0.668698	1.50514	0.589902	1.50514	4.37524	2.90686	-2.05757	4.66134	0.58743	0.76548	0.748751	-0.417442	-1.33556	4.37524	5.84338	-3.7985	2.12954	0.612799	0.811845	0.762632	-0.390941	-1.31125	4.37524	5.73702	-3.74509	2.17817	0.186907
AABR07064811.1	AABR07064811.1-201	6	95889849	95890326	-	486.824	28.4025	19.808	20.2843	protein_coding	ENSRNOG00000032771	AABR07064811.1	ensembl	4	ENSRNOP00000050700	3	protein_coding	ENSRNOT00000050217	ensembl	3	1	0.255492	0.451803	0.81294	-0.29878	-1.2301	18.9279	23.2833	-1.7578	1.16168	0.417468	0.63326	0.859976	-0.217632	-1.16282	18.9279	22.0098	-1.67447	1.23837	0.758567	0.894121	0.943102	-0.0845139	-1.06033	18.9279	20.0699	-1.54054	1.37022	0.680039
AABR07064873.1	AABR07064873.1-207	6	99081762	99151231	+	986.924	74.5031	36.8802	41.1218	processed_transcript	ENSRNOG00000005323	AABR07064873.1	ensembl_havana	8	---	---	processed_transcript	ENSRNOT00000007070	havana	8	1	0.0818381	0.208505	1.64913	0.721709	1.64913	39.5373	23.9746	-1.06524	2.89708	0.358505	0.578818	0.775786	-0.366269	-1.28902	39.5373	50.9642	-2.2162	1.33381	0.31892	0.580358	0.759112	-0.397615	-1.31733	39.5373	52.0836	-2.26503	1.30522	0.697755
AABR07064873.1	AABR07064873.1-211	6	99122973	99152666	+	550.481	38.7049	20.5485	22.9367	processed_transcript	ENSRNOG00000005323	AABR07064873.1	ensembl_havana	8	---	---	processed_transcript	ENSRNOT00000058735	ensembl	4	1	0.719841	0.845469	0.913228	-0.130953	-1.09502	17.4474	19.1052	-1.7982	1.49967	0.00858244	0.039957	0.53081	-0.913732	-1.88391	17.4474	32.8695	-3.0212	-1.17474	0.0329425	0.137062	0.594484	-0.750289	-1.68213	17.4474	29.3489	-2.7128	-1.04304	0.0128766
AABR07064873.1	AABR07064873.1-209	6	99142479	99153552	+	3407.24	175.327	140.1	141.968	processed_transcript	ENSRNOG00000005323	AABR07064873.1	ensembl_havana	8	---	---	processed_transcript	ENSRNOT00000089905	havana	1	1	0.901115	0.949755	1.0139	0.0199163	1.0139	146.306	144.3	-1.22624	1.26057	0.0614993	0.178008	1.23688	0.306708	1.23688	146.306	118.286	-1.01029	1.54563	0.76011	0.894905	1.0348	0.0493503	1.0348	146.306	141.386	-1.20367	1.28889	0.986337
AABR07065010.1	AABR07065010.1-201	6	103927179	103928745	-	486.746	29.4559	19.9607	20.2811	processed_pseudogene	ENSRNOG00000042752	AABR07065010.1	ensembl	3	---	---	processed_pseudogene	ENSRNOT00000064247	ensembl	3	1	0.860751	0.930542	0.97024	-0.0435861	-1.03067	20.0798	20.6957	-1.44451	1.35982	0.43949	0.652049	1.15129	0.203255	1.15129	20.0798	17.4411	-1.24149	1.64556	0.727339	0.880437	1.0646	0.0903169	1.0646	20.0798	18.8613	-1.33551	1.51364	0.217033
AABR07065078.1	AABR07065078.1-201	6	107156263	107164034	+	678.78	48.9067	27.1788	28.2825	protein_coding	ENSRNOG00000002874	AABR07065078.1	ensembl	7	ENSRNOP00000003834	6	protein_coding	ENSRNOT00000003834	ensembl	7	1	0.0880639	0.21936	0.721352	-0.471224	-1.38629	24.6864	34.2224	-2.01767	1.0499	0.138406	0.315007	0.75057	-0.413941	-1.33232	24.6864	32.8902	-1.9473	1.09702	0.235915	0.490187	0.793061	-0.334496	-1.26094	24.6864	31.128	-1.85013	1.16363	0.414595
AABR07065113.1	AABR07065113.1-201	6	110209946	110211780	-	389.637	29.9469	15.0221	16.2349	pseudogene	ENSRNOG00000050817	AABR07065113.1	ensembl	2	---	---	pseudogene	ENSRNOT00000072451	ensembl	2	1	0.13572	0.298468	0.680614	-0.55509	-1.46926	14.877	21.8582	-2.43568	1.1283	0.677983	0.825547	0.89478	-0.160395	-1.11759	14.877	16.6264	-1.88887	1.51229	0.654488	0.836258	1.13241	0.179399	1.13241	14.877	13.1374	-1.52233	1.95217	0.367584
AABR07065406.1	AABR07065406.1-201	6	125864020	125865099	+	5038.3	283.868	207.8	209.929	pseudogene	ENSRNOG00000005718	AABR07065406.1	ensembl	5	---	---	pseudogene	ENSRNOT00000007522	ensembl	5	1	0.330614	0.534505	1.10218	0.140358	1.10218	219.584	199.228	-1.10375	1.34083	0.273163	0.489978	1.11642	0.158875	1.11642	219.584	196.687	-1.09073	1.35947	0.328902	0.590709	1.1032	0.141689	1.1032	219.584	199.044	-1.10401	1.34362	0.522686
AABR07065420.1	AABR07065420.1-201	6	127839463	127842384	+	1570.29	89.9026	63.9337	65.4286	pseudogene	ENSRNOG00000055661	AABR07065420.1	ensembl	1	---	---	pseudogene	ENSRNOT00000086287	ensembl	1	1	0.048209	0.142208	1.32273	0.403515	1.32273	69.5074	52.5486	1.00221	1.74576	0.065332	0.185962	1.29979	0.378282	1.29979	69.5074	53.4757	-1.01678	1.71782	0.676046	0.848555	1.05974	0.0837132	1.05974	69.5074	65.589	-1.2388	1.39124	0.678893
AABR07065438.1	AABR07065438.1-201	6	128738388	128739320	+	41277.6	2728.93	1696.91	1719.9	protein_coding	ENSRNOG00000031889	AABR07065438.1	ensembl	4	ENSRNOP00000051135	3	protein_coding	ENSRNOT00000050204	ensembl	4	1	2.61843e-06	3.96065e-05	0.697109	-0.520544	-1.4345	1635.66	2346.35	-1.66748	-1.23407	0.897303	0.951702	1.01002	0.014378	1.01002	1635.66	1619.44	-1.15186	1.17505	0.627817	0.82008	1.03818	0.0540529	1.03818	1635.66	1575.51	-1.12076	1.20797	0.768043
AABR07065448.1	AABR07065448.1-202	6	128996616	129001615	-	208.186	17.2999	7.65338	8.67442	lincRNA	ENSRNOG00000060974	AABR07065448.1	ensembl	1	---	---	lincRNA	ENSRNOT00000091301	ensembl	1	1	0.778377	0.883092	1.10451	0.143407	1.10451	8.07014	7.30653	-1.80916	2.20707	0.396307	0.614563	0.751596	-0.411972	-1.3305	8.07014	10.7373	-2.57379	1.45393	0.29637	0.558456	0.704859	-0.504593	-1.41872	8.07014	11.4493	-2.73525	1.35895	0.67778
AABR07065776.1	AABR07065776.1-201	6	140934007	140934922	+	80.1973	6.6384	2.94353	3.34155	pseudogene	ENSRNOG00000006321	AABR07065776.1	ensembl	5	---	---	pseudogene	ENSRNOT00000008286	ensembl	5	1	0.693636	0.827811	0.843601	-0.245367	-1.18539	2.97917	3.53149	-2.76293	1.96627	0.522772	0.716262	1.3729	0.457227	1.3729	2.97917	2.16998	-1.92524	3.62879	0.248577	0.505937	0.622085	-0.684815	-1.6075	2.97917	4.789	-3.60028	1.39327	0.374948
AABR07066180.1	AABR07066180.1-201	9	4440982	4447716	-	17853.2	1064.31	723.554	743.884	protein_coding	ENSRNOG00000011871	AABR07066180.1	ensembl	7	ENSRNOP00000058599	4	protein_coding	ENSRNOT00000061882	ensembl	4	1	3.15869e-08	7.58086e-07	1.49832	0.58335	1.49832	895.445	597.631	1.29837	1.72907	2.43835e-10	8.09039e-09	1.59243	0.671231	1.59243	895.445	562.313	1.37883	1.83912	5.49212e-12	3.99427e-10	1.66252	0.733375	1.66252	895.445	538.606	1.43878	1.92106	6.41562e-05
AABR07066339.2	AABR07066339.2-201	9	8060661	8061443	-	4694.37	248.855	193.708	195.599	processed_pseudogene	ENSRNOG00000062200	AABR07066339.2	havana	1	---	---	processed_pseudogene	ENSRNOT00000093257	havana	1	1	0.396322	0.598972	0.926832	-0.10962	-1.07894	197.108	212.669	-1.28603	1.10472	0.0556823	0.165508	1.19316	0.254786	1.19316	197.108	165.199	-1.0043	1.42974	0.434347	0.689451	1.07415	0.103194	1.07415	197.108	183.502	-1.11383	1.28513	0.419555
AABR07066516.1	AABR07066516.1-201	9	10208377	10208893	-	488.096	76.6154	16.3084	20.3373	pseudogene	ENSRNOG00000031079	AABR07066516.1	ensembl	4	---	---	pseudogene	ENSRNOT00000043571	ensembl	4	1	2.08191e-05	0.000253633	0.283689	-1.81762	-3.52499	14.0772	49.6219	-6.29694	-1.97327	0.0203254	0.0773482	0.493631	-1.0185	-2.02581	14.0772	28.5176	-3.67775	-1.11587	0.672189	0.846201	0.873928	-0.194413	-1.14426	14.0772	16.1079	-2.13601	1.63138	0.540492
AABR07066522.1	AABR07066522.1-201	9	10471742	10490417	+	2538.09	146.611	103.96	105.754	protein_coding	ENSRNOG00000049511	AABR07066522.1	ensembl	3	ENSRNOP00000064994	2	protein_coding	ENSRNOT00000072276	ensembl	3	1	0.00695091	0.0333755	1.32054	0.401128	1.32054	119.185	90.2551	1.07912	1.61597	0.0848653	0.223891	1.19263	0.254147	1.19263	119.185	99.935	-1.02451	1.45723	0.00278731	0.0208181	1.36822	0.4523	1.36822	119.185	87.1099	1.11407	1.68034	0.0124523
AABR07066529.1	AABR07066529.1-201	9	10787455	10789520	+	91.4071	8.0893	3.24623	3.80863	pseudogene	ENSRNOG00000048462	AABR07066529.1	ensembl	1	---	---	pseudogene	ENSRNOT00000072501	ensembl	1	1	0.189133	0.371203	0.603892	-0.727637	-1.65592	3.387	5.60861	-3.5154	1.28202	0.83267	0.919301	0.914546	-0.128873	-1.09344	3.387	3.70348	-2.50428	2.09456	0.142442	0.363941	0.568485	-0.814807	-1.75906	3.387	5.95794	-3.74147	1.20915	0.226495
AABR07066529.3	AABR07066529.3-201	9	10802522	10806142	-	402.866	28.7226	15.6417	16.7861	lincRNA	ENSRNOG00000056941	AABR07066529.3	ensembl	1	---	---	lincRNA	ENSRNOT00000086135	ensembl	1	1	0.923308	0.960736	0.975339	-0.036025	-1.02529	14.7139	15.0859	-1.70466	1.62161	0.586133	0.764175	0.869389	-0.201927	-1.15023	14.7139	16.9244	-1.90376	1.43893	0.26639	0.525698	0.754815	-0.405804	-1.32483	14.7139	19.4933	-2.17564	1.23956	0.0727199
AABR07066818.1	AABR07066818.1-201	9	17211759	17212629	-	9018.23	629.675	363.848	375.76	protein_coding	ENSRNOG00000022934	AABR07066818.1	ensembl	6	ENSRNOP00000057658	4	protein_coding	ENSRNOT00000002656	ensembl	7	1	0.00348598	0.0192996	0.664983	-0.588611	-1.5038	360.441	542.031	-1.97729	-1.14369	0.722737	0.853845	1.05128	0.0721481	1.05128	360.441	342.859	-1.25389	1.38579	0.936094	0.97316	1.01136	0.0162994	1.01136	360.441	356.392	-1.30327	1.33305	0.416726
AABR07066818.1	AABR07066818.1-202	9	17212202	17212629	-	173.84	15.9953	6.31968	7.24332	protein_coding	ENSRNOG00000022934	AABR07066818.1	ensembl	6	ENSRNOP00000007876	5	protein_coding	ENSRNOT00000007876	ensembl	6	1	0.0259003	0.0908341	0.501471	-0.995762	-1.99413	5.47046	10.9088	-3.66	-1.08649	0.34565	0.566382	0.730954	-0.452148	-1.36808	5.47046	7.48401	-2.62416	1.40207	0.0202795	0.0963479	0.485069	-1.04374	-2.06156	5.47046	11.2777	-3.79755	-1.11916	0.582713
AABR07067267.1	AABR07067267.1-201	9	37057128	37059848	+	58069.2	3076.02	2384.53	2419.55	pseudogene	ENSRNOG00000011124	AABR07067267.1	ensembl	7	---	---	pseudogene	ENSRNOT00000014788	ensembl	7	1	0.0387466	0.121136	1.23242	0.301496	1.23242	2590.43	2101.91	1.01087	1.50253	0.0464886	0.144336	1.22307	0.290509	1.22307	2590.43	2117.97	1.00314	1.49123	0.0733833	0.237465	1.19853	0.261263	1.19853	2590.43	2161.35	-1.01729	1.46131	0.934955
AABR07067506.1	AABR07067506.1-201	9	49795475	49795937	-	2051.96	107.333	84.7769	85.4985	processed_pseudogene	ENSRNOG00000016444	AABR07067506.1	ensembl	4	---	---	processed_pseudogene	ENSRNOT00000021996	ensembl	4	1	0.125151	0.281589	1.16497	0.220288	1.16497	84.7797	72.7744	-1.04338	1.41602	0.893753	0.950377	0.987081	-0.0187591	-1.01309	84.7797	85.8893	-1.22608	1.19461	0.532272	0.762209	0.941275	-0.0873124	-1.06239	84.7797	90.0691	-1.2846	1.13816	0.278114
AABR07067600.1	AABR07067600.1-201	9	53617162	53617726	-	3056.97	205.605	125.242	127.374	pseudogene	ENSRNOG00000028330	AABR07067600.1	ensembl	2	---	---	pseudogene	ENSRNOT00000016874	ensembl	3	1	0.0227596	0.0825138	1.31542	0.395519	1.31542	138.332	105.162	1.03896	1.66544	0.206282	0.410487	1.16314	0.21803	1.16314	138.332	118.929	-1.0868	1.47034	0.134164	0.349422	1.19721	0.25968	1.19721	138.332	115.545	-1.0571	1.51516	0.47617
AABR07067749.1	AABR07067749.1-201	9	60923329	60923707	-	76.3849	7.8762	1.96735	3.1827	protein_coding	ENSRNOG00000032947	AABR07067749.1	ensembl	1	ENSRNOP00000046515	1	protein_coding	ENSRNOT00000047517	ensembl	1	1	0.242015	0.436185	0.568149	-0.815658	-1.7601	2.72168	4.79044	-4.53808	1.46486	0.498961	0.698798	0.71164	-0.490781	-1.40521	2.72168	3.82453	-3.76716	1.90781	0.831004	0.926967	1.12468	0.169514	1.12468	2.72168	2.41996	-2.61587	3.30883	0.581401
AABR07067814.1	AABR07067814.1-201	9	66045962	66046838	+	335.011	22.897	13.1282	13.9588	protein_coding	ENSRNOG00000032289	AABR07067814.1	ensembl	4	ENSRNOP00000055288	3	protein_coding	ENSRNOT00000058491	ensembl	3	1	0.21041	0.398515	0.755012	-0.405429	-1.32448	12.422	16.4527	-2.05608	1.17205	0.702972	0.840983	1.09778	0.134589	1.09778	12.422	11.3155	-1.47142	1.77324	0.901833	0.958547	0.970921	-0.0425737	-1.02995	12.422	12.794	-1.64613	1.55178	0.0127177
AABR07067829.1	AABR07067829.1-201	9	66626525	66627008	-	4612.38	263.803	188.77	192.182	protein_coding	ENSRNOG00000046349	AABR07067829.1	ensembl	1	ENSRNOP00000046409	1	protein_coding	ENSRNOT00000049571	ensembl	1	1	0.00105254	0.0071866	0.751401	-0.412344	-1.33085	193.42	257.413	-1.57902	-1.12168	0.977138	0.988439	1.00258	0.00371511	1.00258	193.42	192.923	-1.18952	1.19566	0.0783372	0.248197	1.17506	0.232729	1.17506	193.42	164.605	-1.01845	1.40624	0.00598694
AABR07068154.1	AABR07068154.1-201	9	86257081	86257780	-	2265.89	119.178	93.2266	94.4122	processed_pseudogene	ENSRNOG00000027719	AABR07068154.1	havana	7	---	---	processed_pseudogene	ENSRNOT00000038372	havana	7	1	0.0533787	0.153057	1.21896	0.285652	1.21896	101.873	83.5739	-1.00289	1.49015	0.00888798	0.0411401	1.31552	0.395636	1.31552	101.873	77.4394	1.07122	1.61554	0.245864	0.502974	1.1262	0.171469	1.1262	101.873	90.4572	-1.08533	1.37657	0.502993
AABR07068161.1	AABR07068161.1-204	9	86312501	86419045	-	548.782	41.4563	18.3038	22.8659	processed_transcript	ENSRNOG00000053200	AABR07068161.1	ensembl_havana	2	---	---	processed_transcript	ENSRNOT00000091881	ensembl	1	1	0.604966	0.766561	0.872141	-0.197367	-1.1466	17.5156	20.0834	-1.92546	1.46456	0.0132486	0.0562275	0.532521	-0.90909	-1.87786	17.5156	32.8918	-3.09173	-1.14058	0.0459354	0.173899	0.598499	-0.740579	-1.67085	17.5156	29.2659	-2.76598	-1.00931	0.0227962
AABR07068162.1	AABR07068162.1-201	9	86653519	86653984	-	409.37	26.5014	16.5093	17.0571	processed_pseudogene	ENSRNOG00000048819	AABR07068162.1	ensembl_havana	1	---	---	processed_pseudogene	ENSRNOT00000071608	ensembl_havana	1	1	0.0278741	0.0955521	1.59775	0.676042	1.59775	18.7802	11.7541	1.05227	2.426	0.894031	0.950377	1.02606	0.0371128	1.02606	18.7802	18.3032	-1.42303	1.49816	0.394431	0.653879	1.18665	0.2469	1.18665	18.7802	15.8262	-1.24949	1.75947	0.31262
AABR07068221.1	AABR07068221.1-201	9	91062639	91063709	-	98.0452	10.6601	3.4943	4.08522	pseudogene	ENSRNOG00000048180	AABR07068221.1	ensembl	2	---	---	pseudogene	ENSRNOT00000035085	ensembl	5	1	0.857447	0.928852	0.925037	-0.112418	-1.08104	4.01759	4.34317	-2.52987	2.16479	0.530886	0.721817	1.34548	0.428122	1.34548	4.01759	2.98599	-1.88023	3.40383	0.856718	0.939721	1.08542	0.11825	1.08542	4.01759	3.70142	-2.24296	2.64251	0.446094
AABR07068316.1	AABR07068316.1-201	9	97926787	98004547	-	23570.5	2752.42	785.94	982.103	processed_transcript	ENSRNOG00000019648	AABR07068316.1	ensembl_havana	8	---	---	processed_transcript	ENSRNOT00000077924	havana	1	1	1.37769e-23	2.33396e-21	0.283138	-1.82042	-3.53185	423.788	1496.76	-4.52143	-2.75886	6.18054e-36	2.78124e-33	0.20689	-2.27306	-4.83348	423.788	2048.37	-6.18558	-3.77694	1.93461e-23	5.46242e-21	0.284155	-1.81525	-3.51921	423.788	1491.4	-4.50583	-2.74863	1.16602e-14
AABR07068316.2	AABR07068316.2-201	9	97784560	97785379	+	188.449	14.3438	6.84737	7.85204	lincRNA	ENSRNOG00000059440	AABR07068316.2	havana	1	---	---	lincRNA	ENSRNOT00000079081	havana	1	1	0.510244	0.697041	1.25079	0.322843	1.25079	8.84452	7.07113	-1.55632	2.43484	0.121015	0.28669	1.77135	0.824851	1.77135	8.84452	4.99309	-1.16297	3.64905	0.942376	0.975594	1.02433	0.0346832	1.02433	8.84452	8.63443	-1.87352	1.9658	0.420454
AABR07068341.1	AABR07068341.1-201	9	99556540	99566979	+	510.913	31.8261	20.7645	21.288	lincRNA	ENSRNOG00000059110	AABR07068341.1	ensembl	1	---	---	lincRNA	ENSRNOT00000077785	ensembl	1	1	0.139633	0.304193	1.31874	0.399159	1.31874	20.9643	15.8972	-1.09465	1.90367	0.748754	0.869801	1.05918	0.0829482	1.05918	20.9643	19.7929	-1.34225	1.50582	0.197147	0.441925	0.803683	-0.315302	-1.24427	20.9643	26.0853	-1.73443	1.12028	0.32318
AABR07068351.1	AABR07068351.1-201	9	100489852	100504077	+	2649.58	131.784	109.607	110.399	protein_coding	ENSRNOG00000016974	AABR07068351.1	ensembl	7	ENSRNOP00000022854	6	protein_coding	ENSRNOT00000022854	ensembl	7	1	0.0719837	0.189535	1.17374	0.231117	1.17374	114.811	97.8158	-1.01442	1.39753	0.729486	0.85784	1.03081	0.0437826	1.03081	114.811	111.379	-1.15218	1.22428	0.0719817	0.234331	1.17658	0.234601	1.17658	114.811	97.5799	-1.01463	1.4046	0.771595
AABR07068694.1	AABR07068694.1-201	9	114731346	114731817	-	320.103	21.5203	12.784	13.3376	processed_pseudogene	ENSRNOG00000032822	AABR07068694.1	ensembl	5	---	---	processed_pseudogene	ENSRNOT00000056378	ensembl	4	1	0.654455	0.801859	1.11123	0.152156	1.11123	13.0871	11.7771	-1.42815	1.76352	0.453849	0.663962	1.19943	0.262349	1.19943	13.0871	10.9111	-1.34178	1.93034	0.897184	0.955991	0.970409	-0.0433354	-1.03049	13.0871	13.4861	-1.62523	1.53047	0.151485
AABR07068955.1	AABR07068955.1-201	8	3271956	3272307	-	171.621	15.0662	6.39899	7.15089	protein_coding	ENSRNOG00000033199	AABR07068955.1	ensembl	4	ENSRNOP00000048876	4	protein_coding	ENSRNOT00000040365	ensembl	4	1	0.81272	0.904697	1.08815	0.121882	1.08815	7.2002	6.6169	-1.84859	2.18887	0.765675	0.882693	1.11373	0.155403	1.11373	7.2002	6.46493	-1.82333	2.26165	0.49542	0.734835	0.791576	-0.3372	-1.2633	7.2002	9.09603	-2.47371	1.55001	0.742071
AABR07068975.1	AABR07068975.1-201	8	4117884	4118535	+	74.6128	7.57848	2.60926	3.10887	processed_pseudogene	ENSRNOG00000053294	AABR07068975.1	ensembl	1	---	---	processed_pseudogene	ENSRNOT00000071404	ensembl	1	1	0.873992	0.93656	1.07423	0.103299	1.07423	3.52499	3.28142	-2.25536	2.6026	0.65503	0.811583	1.23474	0.304204	1.23474	3.52499	2.85485	-2.04244	3.11385	0.196243	0.440916	2.01904	1.01367	2.01904	3.52499	1.74587	-1.43762	5.8605	0.599337
AABR07068980.1	AABR07068980.1-201	8	4220029	4220680	+	74.6128	7.57848	2.60926	3.10887	processed_pseudogene	ENSRNOG00000057314	AABR07068980.1	ensembl	1	---	---	processed_pseudogene	ENSRNOT00000075124	ensembl	1	1	0.873992	0.93656	1.07423	0.103299	1.07423	3.52499	3.28142	-2.25536	2.6026	0.65503	0.811583	1.23474	0.304204	1.23474	3.52499	2.85485	-2.04244	3.11385	0.196243	0.440916	2.01904	1.01367	2.01904	3.52499	1.74587	-1.43762	5.8605	0.599337
AABR07069219.1	AABR07069219.1-201	8	12900830	12902263	-	437.537	27.5826	17.1323	18.2307	protein_coding	ENSRNOG00000024757	AABR07069219.1	ensembl	6	ENSRNOP00000037703	5	protein_coding	ENSRNOT00000033969	ensembl	6	1	0.15152	0.320546	1.44023	0.526299	1.44023	18.2431	12.6668	-1.1431	2.37108	0.989697	0.99473	1.00313	0.00450626	1.00313	18.2431	18.1862	-1.60152	1.61156	0.533791	0.763216	0.862556	-0.21331	-1.15934	18.2431	21.15	-1.84705	1.37421	0.559796
AABR07069227.1	AABR07069227.1-201	8	13523606	13526026	-	386.304	27.8438	15.4639	16.096	lincRNA	ENSRNOG00000051989	AABR07069227.1	ensembl	1	---	---	lincRNA	ENSRNOT00000081222	ensembl	1	1	0.325131	0.529026	0.808325	-0.306992	-1.23713	16.2127	20.0571	-1.89014	1.235	0.699589	0.839437	0.917619	-0.124033	-1.08978	16.2127	17.6682	-1.6865	1.42008	0.44711	0.701654	1.19612	0.258363	1.19612	16.2127	13.5544	-1.32659	1.89796	0.421294
AABR07069454.1	AABR07069454.1-201	8	23178097	23181311	+	356.165	23.7021	13.7015	14.8402	lincRNA	ENSRNOG00000059163	AABR07069454.1	ensembl	1	---	---	lincRNA	ENSRNOT00000079540	ensembl	1	1	0.00198419	0.0122	2.15735	1.10926	2.15735	18.4085	8.53292	1.32525	3.51192	0.127957	0.298314	1.41053	0.496237	1.41053	18.4085	13.0508	-1.10398	2.19647	0.0177346	0.0878191	1.76786	0.822007	1.76786	18.4085	10.4129	1.10385	2.83132	0.114317
AABR07070043.1	AABR07070043.1-201	8	45561390	45562575	+	52825.2	3340.32	2166.13	2201.05	protein_coding	ENSRNOG00000050630	AABR07070043.1	ensembl	2	ENSRNOP00000064899	1	protein_coding	ENSRNOT00000047820	ensembl	5	1	0.905711	0.951717	0.985662	-0.0208356	-1.01455	2179.7	2211.41	-1.28842	1.25174	0.868161	0.937356	0.97996	-0.0292052	-1.02045	2179.7	2224.28	-1.29598	1.24456	0.414679	0.672453	0.905334	-0.143477	-1.10456	2179.7	2407.62	-1.40273	1.14972	0.608154
AABR07070238.1	AABR07070238.1-201	8	60618698	60619639	+	412.425	28.5487	16.3938	17.1844	pseudogene	ENSRNOG00000022382	AABR07070238.1	ensembl	5	---	---	pseudogene	ENSRNOT00000036260	ensembl	5	1	0.00674543	0.0326173	0.594468	-0.750329	-1.68218	14.3762	24.1834	-2.45064	-1.15469	0.0739378	0.203498	0.700175	-0.514212	-1.42821	14.3762	20.5323	-2.11139	1.0351	0.782249	0.905157	1.0625	0.0874597	1.0625	14.3762	13.5306	-1.44669	1.63316	0.0598211
AABR07070307.1	AABR07070307.1-201	8	64811941	64833698	-	777.234	47.2768	31.2902	32.3847	processed_transcript	ENSRNOG00000053753	AABR07070307.1	havana	2	---	---	processed_transcript	ENSRNOT00000085526	havana	1	1	0.179501	0.359201	1.29181	0.369391	1.29181	33.4156	25.8673	-1.12504	1.87744	0.51607	0.711344	1.13014	0.176505	1.13014	33.4156	29.5676	-1.28005	1.63491	0.960457	0.982713	0.990844	-0.0132699	-1.00924	33.4156	33.7244	-1.4518	1.42534	0.659257
AABR07070456.1	AABR07070456.1-201	8	70908297	70909672	-	218.591	22.3589	6.95657	9.10797	pseudogene	ENSRNOG00000014383	AABR07070456.1	ensembl	3	---	---	pseudogene	ENSRNOT00000019269	ensembl	3	1	0.0195316	0.0736221	2.97685	1.57379	2.97685	11.3963	3.82829	1.19161	7.43673	0.0510648	0.155199	2.43182	1.28204	2.43182	11.3963	4.68631	-1.00412	5.93814	0.569167	0.78508	1.27036	0.345233	1.27036	11.3963	8.97093	-1.79424	2.89556	0.655676
AABR07070599.1	AABR07070599.1-201	8	76479659	76479942	-	166.983	18.3837	6.03666	6.95762	pseudogene	ENSRNOG00000059112	AABR07070599.1	ensembl	1	---	---	pseudogene	ENSRNOT00000088413	ensembl	1	1	0.62014	0.778554	1.21237	0.277833	1.21237	7.16486	5.90979	-1.7664	2.59634	0.622662	0.78929	1.21273	0.278259	1.21273	7.16486	5.90804	-1.77776	2.61458	0.712204	0.872993	1.15484	0.20769	1.15484	7.16486	6.20421	-1.86062	2.48142	0.532714
AABR07070892.1	AABR07070892.1-201	8	90304148	90304655	+	125.079	14.5882	3.98475	5.21163	protein_coding	ENSRNOG00000000896	AABR07070892.1	ensembl	3	ENSRNOP00000039401	1	protein_coding	ENSRNOT00000001195	ensembl	3	1	0.848062	0.924435	1.10407	0.142834	1.10407	4.90396	4.44171	-2.49382	3.03991	0.376675	0.59586	0.647517	-0.627009	-1.54436	4.90396	7.57349	-4.04778	1.69715	0.912616	0.963957	1.0586	0.0821576	1.0586	4.90396	4.6325	-2.61208	2.92719	0.799424
AABR07071000.1	AABR07071000.1-201	8	95943733	95944087	+	2780.5	189.679	112.847	115.854	processed_pseudogene	ENSRNOG00000051416	AABR07071000.1	ensembl	1	---	---	processed_pseudogene	ENSRNOT00000047078	ensembl	4	1	0.00158937	0.0101404	0.669852	-0.578086	-1.49287	99.8224	149.022	-1.91438	-1.16416	0.0469354	0.145255	0.774557	-0.368557	-1.29106	99.8224	128.877	-1.66108	-1.00347	0.0759461	0.243514	0.795293	-0.330442	-1.2574	99.8224	125.517	-1.61931	1.0242	0.106851
AABR07071244.1	AABR07071244.1-201	8	106586689	106602838	+	4272.78	222.794	176.732	178.033	protein_coding	ENSRNOG00000060723	AABR07071244.1	ensembl	1	ENSRNOP00000071536	1	protein_coding	ENSRNOT00000080434	ensembl	1	1	0.340794	0.545815	1.09119	0.125908	1.09119	178.595	163.669	-1.09668	1.30583	0.968404	0.984489	1.00362	0.00521788	1.00362	178.595	177.95	-1.19166	1.20031	0.723919	0.879372	0.968301	-0.046473	-1.03274	178.595	184.442	-1.23486	1.15781	0.787542
AABR07071482.2	AABR07071482.2-201	8	118378029	118378461	-	1427.07	90.9017	57.2453	59.4613	protein_coding	ENSRNOG00000034052	AABR07071482.2	ensembl	4	ENSRNOP00000050533	3	protein_coding	ENSRNOT00000047247	ensembl	4	1	0.25753	0.453768	0.815077	-0.294992	-1.22688	58.3572	71.5971	-1.74792	1.16123	0.85672	0.932418	1.03385	0.048027	1.03385	58.3572	56.4464	-1.38831	1.48389	0.579239	0.791896	0.903598	-0.146246	-1.10669	58.3572	64.5831	-1.58357	1.29297	0.366408
AABR07071876.1	AABR07071876.1-201	1	72624705	72625240	+	288.308	26.6704	11.0143	12.0128	pseudogene	ENSRNOG00000017306	AABR07071876.1	ensembl	5	---	---	pseudogene	ENSRNOT00000023246	ensembl	5	1	0.586247	0.753612	0.859839	-0.217861	-1.16301	12.442	14.4702	-2.00331	1.4811	0.202358	0.405787	1.47653	0.562206	1.47653	12.442	8.42655	-1.23296	2.68802	0.483911	0.726259	0.822804	-0.281379	-1.21536	12.442	15.1215	-2.09827	1.42054	0.215107
AABR07071891.1	AABR07071891.1-201	1	84573496	84573960	+	18006.8	963.188	742.972	750.285	protein_coding	ENSRNOG00000037673	AABR07071891.1	ensembl	3	ENSRNOP00000053986	2	protein_coding	ENSRNOT00000057158	ensembl	3	1	0.0398804	0.123858	0.830379	-0.268159	-1.20427	730.685	879.942	-1.43786	-1.00863	0.833144	0.919613	1.01935	0.0276551	1.01935	730.685	716.811	-1.17254	1.21836	0.874137	0.947782	1.01453	0.0208052	1.01453	730.685	720.223	-1.17823	1.21271	0.653868
AABR07071905.1	AABR07071905.1-201	1	100675838	100676426	+	386.248	31.7515	14.7681	16.0937	pseudogene	ENSRNOG00000049382	AABR07071905.1	ensembl	3	---	---	pseudogene	ENSRNOT00000071025	ensembl	3	1	0.00918308	0.0411183	0.536009	-0.89967	-1.86564	14.5336	27.1144	-2.9825	-1.16701	0.886208	0.947324	1.03819	0.0540721	1.03819	14.5336	13.999	-1.60939	1.73466	0.407093	0.66585	1.25257	0.324888	1.25257	14.5336	11.603	-1.35963	2.13316	0.451056
AABR07072078.1	AABR07072078.1-201	10	10875983	10876259	+	3469.46	209.735	141.855	144.561	protein_coding	ENSRNOG00000028883	AABR07072078.1	ensembl	4	ENSRNOP00000047513	2	protein_coding	ENSRNOT00000052265	ensembl	4	1	0.660646	0.806108	0.947385	-0.0779775	-1.05554	146.365	154.493	-1.3436	1.20593	0.0684452	0.192037	1.25846	0.33166	1.25846	146.365	116.305	-1.01755	1.61152	0.435517	0.690232	1.10245	0.140715	1.10245	146.365	132.763	-1.15907	1.40874	0.312099
AABR07072108.1	AABR07072108.1-201	10	38661901	38673770	+	199.707	16.208	7.01427	8.32114	protein_coding	ENSRNOG00000006943	AABR07072108.1	ensembl	7	ENSRNOP00000009098	7	protein_coding	ENSRNOT00000009098	ensembl	7	1	0.249809	0.444948	1.56393	0.645176	1.56393	10.1146	6.46745	-1.36949	3.3496	0.109529	0.267416	1.91231	0.935313	1.91231	10.1146	5.28924	-1.15685	4.23051	0.350907	0.612715	1.43613	0.522183	1.43613	10.1146	7.04301	-1.48966	3.07235	0.35222
AABR07072207.1	AABR07072207.1-201	10	105564535	105565163	+	2846.72	160.722	116.785	118.613	pseudogene	ENSRNOG00000011155	AABR07072207.1	ensembl	6	---	---	pseudogene	ENSRNOT00000014838	ensembl	6	1	0.0207348	0.0768351	0.772024	-0.373283	-1.2953	112.025	145.106	-1.61286	-1.04026	0.558612	0.743714	0.935303	-0.0964939	-1.06917	112.025	119.774	-1.33778	1.17028	0.959606	0.982305	1.00587	0.00843909	1.00587	112.025	111.372	-1.24672	1.26139	0.374493
AABR07072236.1	AABR07072236.1-201	11	61994181	61995550	-	4649.52	310.285	189.463	193.73	lincRNA	ENSRNOG00000062181	AABR07072236.1	havana	1	---	---	lincRNA	ENSRNOT00000093470	havana	1	1	0.00689245	0.0331722	0.708964	-0.496215	-1.41051	179.745	253.532	-1.81021	-1.09906	0.457915	0.667137	0.908767	-0.138018	-1.10039	179.745	197.79	-1.41662	1.16992	0.418285	0.675486	0.900869	-0.150611	-1.11004	179.745	199.525	-1.42931	1.15998	0.981721
AABR07072261.1	AABR07072261.1-201	11	84094520	84094913	+	775.113	62.7769	30.5096	32.2964	protein_coding	ENSRNOG00000032877	AABR07072261.1	ensembl	4	ENSRNOP00000049286	2	protein_coding	ENSRNOT00000046642	ensembl	4	1	0.144978	0.311228	0.743294	-0.427995	-1.34536	28.7297	38.6519	-2.00491	1.10769	0.663247	0.816374	1.09751	0.134236	1.09751	28.7297	26.1772	-1.3851	1.66839	0.76246	0.896105	0.938441	-0.0916616	-1.0656	28.7297	30.6143	-1.60887	1.41689	0.0141181
AABR07072340.1	AABR07072340.1-201	13	82365460	82366908	-	185.58	17.7007	6.74989	7.73252	processed_pseudogene	ENSRNOG00000051337	AABR07072340.1	havana	1	---	---	processed_pseudogene	ENSRNOT00000075901	havana	1	1	0.574585	0.745627	0.813554	-0.297691	-1.22918	6.86022	8.43241	-2.52654	1.67224	0.366419	0.586401	0.719585	-0.474763	-1.38969	6.86022	9.53357	-2.83828	1.46967	0.615886	0.813738	0.829624	-0.269471	-1.20537	6.86022	8.26907	-2.50052	1.72105	0.618155
AABR07072356.1	AABR07072356.1-201	13	107580629	107581386	+	4079.01	213.607	167.936	169.959	protein_coding	ENSRNOG00000022144	AABR07072356.1	ensembl	2	ENSRNOP00000065215	1	protein_coding	ENSRNOT00000003557	ensembl	3	1	0.143079	0.308619	1.1592	0.213128	1.1592	178.203	153.73	-1.05126	1.41262	0.0463355	0.144004	1.22522	0.293038	1.22522	178.203	145.446	1.0033	1.49621	0.708626	0.870297	0.963358	-0.0538566	-1.03804	178.203	184.981	-1.26253	1.1717	0.396958
AABR07072400.1	AABR07072400.1-201	14	43694183	43694612	+	486.522	53.466	17.5089	20.2718	protein_coding	ENSRNOG00000029461	AABR07072400.1	ensembl	5	ENSRNOP00000040548	3	protein_coding	ENSRNOT00000046342	ensembl	5	1	0.152681	0.322177	1.55883	0.640464	1.55883	23.0567	14.791	-1.17877	2.86436	0.197808	0.399755	1.49197	0.577223	1.49197	23.0567	15.4538	-1.23223	2.74293	0.00437349	0.0297629	2.59795	1.37737	2.59795	23.0567	8.87498	1.34734	5.00937	0.368562
AABR07072440.1	AABR07072440.1-201	15	18532361	18532943	-	766.298	66.636	29.4624	31.9291	processed_pseudogene	ENSRNOG00000033030	AABR07072440.1	ensembl	3	---	---	processed_pseudogene	ENSRNOT00000042119	ensembl	3	1	0.31851	0.521462	1.28595	0.362836	1.28595	36.9637	28.7442	-1.27463	2.10782	0.056548	0.167171	1.63858	0.71245	1.63858	36.9637	22.5583	-1.01387	2.72219	0.104373	0.298979	1.51957	0.603666	1.51957	36.9637	24.3251	-1.09042	2.51788	0.454122
AABR07072539.4	AABR07072539.4-201	17	15526341	15527239	-	260.799	21.719	10.2636	10.8666	processed_pseudogene	ENSRNOG00000056825	AABR07072539.4	havana	2	---	---	processed_pseudogene	ENSRNOT00000087206	havana	2	1	0.000557404	0.0042424	0.494839	-1.01497	-2.02086	9.98767	20.1837	-3.01323	-1.35531	0.875759	0.941212	1.03878	0.0548852	1.03878	9.98767	9.61484	-1.55096	1.67357	0.605062	0.807872	1.1387	0.187382	1.1387	9.98767	8.77115	-1.43675	1.86293	0.558346
AABR07072639.2	AABR07072639.2-201	19	37020852	37021959	-	309.698	28.6468	11.3935	12.9041	protein_coding	ENSRNOG00000054284	AABR07072639.2	ensembl	1	ENSRNOP00000069300	1	protein_coding	ENSRNOT00000084366	ensembl	1	1	0.2671	0.465416	1.47286	0.558623	1.47286	14.0797	9.55941	-1.34534	2.91848	0.941752	0.973762	1.02492	0.0355155	1.02492	14.0797	13.7373	-1.8884	1.9837	0.926396	0.968751	0.969449	-0.0447634	-1.03151	14.0797	14.5234	-1.99237	1.87249	0.214684
AABR07072676.2	AABR07072676.2-201	2	3657714	3658195	-	617.52	47.3379	24.7607	25.73	processed_pseudogene	ENSRNOG00000062253	AABR07072676.2	havana	1	---	---	processed_pseudogene	ENSRNOT00000093405	havana	1	1	0.66653	0.810229	0.921797	-0.117478	-1.08484	27.3218	29.6397	-1.57115	1.33502	0.292912	0.512011	1.23339	0.302623	1.23339	27.3218	22.1518	-1.19858	1.82332	0.106147	0.30189	1.39224	0.477404	1.39224	27.3218	19.6244	-1.07304	2.0799	0.529915
AABR07072759.2	AABR07072759.2-201	2	193837071	193838823	-	388.244	28.215	15.2986	16.1768	pseudogene	ENSRNOG00000052461	AABR07072759.2	ensembl	1	---	---	pseudogene	ENSRNOT00000088298	ensembl	1	1	0.000345764	0.0028484	2.33429	1.22298	2.33429	19.757	8.46382	1.46727	3.71363	0.118228	0.282025	1.38273	0.467514	1.38273	19.757	14.2885	-1.086	2.07635	0.10709	0.303721	1.4011	0.486564	1.4011	19.757	14.101	-1.07568	2.11166	0.084339
AABR07072761.1	AABR07072761.1-201	2	195856117	195856981	-	252.629	27.9452	4.0412	10.5262	processed_pseudogene	ENSRNOG00000030494	AABR07072761.1	ensembl	3	---	---	processed_pseudogene	ENSRNOT00000042769	ensembl	3	1	0.808035	0.902273	1.14447	0.194678	1.14447	11.8856	10.3853	-2.59511	3.3991	0.902441	0.954333	1.0704	0.0981524	1.0704	11.8856	11.1039	-2.77264	3.17678	0.634957	0.824668	1.30535	0.384438	1.30535	11.8856	9.10529	-2.30163	3.92185	0.233534
AABR07072809.1	AABR07072809.1-201	20	4120996	4121639	+	153.812	17.1314	5.16674	6.40885	processed_pseudogene	ENSRNOG00000052437	AABR07072809.1	havana	1	---	---	processed_pseudogene	ENSRNOT00000090505	havana	1	1	0.170019	0.346088	0.579339	-0.787519	-1.7261	4.69571	8.10528	-3.76438	1.26346	0.115594	0.277844	0.535733	-0.900415	-1.8666	4.69571	8.76503	-4.06134	1.16564	0.477443	0.722637	0.74463	-0.425405	-1.34295	4.69571	6.3061	-3.02944	1.67975	0.0937677
AABR07072853.5	AABR07072853.5-202	3	10398841	10432855	-	1070.45	83.2991	41.9719	44.6019	processed_transcript	ENSRNOG00000062252	AABR07072853.5	havana	1	---	---	processed_transcript	ENSRNOT00000093461	havana	1	1	0.698404	0.831502	1.09402	0.129641	1.09402	42.9039	39.2167	-1.44006	1.72358	0.403925	0.620713	0.826314	-0.275239	-1.21019	42.9039	51.922	-1.8942	1.29335	0.20681	0.454913	0.750206	-0.414642	-1.33297	42.9039	57.1895	-2.08264	1.17213	0.565233
AABR07072853.5	AABR07072853.5-201	3	10384888	10408116	-	1962.36	158.887	77.2493	81.7651	processed_transcript	ENSRNOG00000062252	AABR07072853.5	havana	1	---	---	processed_transcript	ENSRNOT00000093281	havana	1	1	0.805458	0.900512	1.05188	0.0729678	1.05188	74.7101	71.0254	-1.4218	1.57314	0.0591005	0.172696	0.682814	-0.550436	-1.46453	74.7101	109.415	-2.17652	1.01477	0.0895607	0.270688	0.708967	-0.496209	-1.4105	74.7101	105.379	-2.09808	1.05457	0.773113
AABR07073038.1	AABR07073038.1-201	4	118327533	118328603	-	24021.3	1288.46	995.009	1000.89	pseudogene	ENSRNOG00000017708	AABR07073038.1	ensembl	3	---	---	pseudogene	ENSRNOT00000023806	ensembl	3	1	0.0400805	0.1242	0.865547	-0.208316	-1.15534	974.651	1126.05	-1.32611	-1.00656	0.947239	0.976675	0.995331	-0.00675231	-1.00469	974.651	979.224	-1.15408	1.14333	0.227594	0.480649	0.918336	-0.122906	-1.08893	974.651	1061.32	-1.25054	1.05463	0.634975
AABR07073039.1	AABR07073039.1-201	4	118705268	118705654	-	4211.06	237.422	173.847	175.461	pseudogene	ENSRNOG00000028747	AABR07073039.1	ensembl	2	---	---	pseudogene	ENSRNOT00000034810	ensembl	2	1	0.75089	0.865371	0.969871	-0.0441348	-1.03106	171.623	176.954	-1.24541	1.17149	0.473148	0.679363	1.07266	0.101194	1.07266	171.623	159.997	-1.12919	1.29925	0.430046	0.685712	0.926583	-0.110007	-1.07923	171.623	185.221	-1.30427	1.11979	0.187403
AABR07073045.1	AABR07073045.1-201	4	120413653	120414119	-	7804.63	482.019	314.069	325.193	protein_coding	ENSRNOG00000060344	AABR07073045.1	ensembl	1	ENSRNOP00000064853	1	protein_coding	ENSRNOT00000072795	ensembl	2	1	0.755497	0.868214	1.05121	0.0720533	1.05121	302.228	287.505	-1.30266	1.4395	0.155272	0.342041	0.796908	-0.327515	-1.25485	302.228	379.251	-1.71618	1.08988	0.0472226	0.17635	0.728581	-0.456839	-1.37253	302.228	414.818	-1.87654	-1.00389	0.873244
AABR07073181.1	AABR07073181.1-201	5	155812105	155885830	+	2386.2	370.557	75.6732	99.4251	protein_coding	ENSRNOG00000021437	AABR07073181.1	ensembl	7	ENSRNOP00000034954	6	protein_coding	ENSRNOT00000039341	ensembl	7	1	0.530159	0.712335	1.34	0.422236	1.34	89.1081	66.4985	-1.86097	3.34157	0.104326	0.258973	0.471248	-1.08544	-2.12202	89.1081	189.09	-5.26068	1.16826	0.93628	0.97325	0.963496	-0.0536498	-1.03789	89.1081	92.4842	-2.58281	2.39768	0.960959
AABR07073453.1	AABR07073453.1-201	8	119371728	119381601	+	673.76	54.2766	24.0914	28.0734	lincRNA	ENSRNOG00000051701	AABR07073453.1	ensembl	1	---	---	lincRNA	ENSRNOT00000079538	ensembl	1	1	1.76793e-09	5.57071e-08	0.327524	-1.61033	-3.05321	16.487	50.3383	-4.39163	-2.12269	3.04713e-08	6.81347e-07	0.353713	-1.49935	-2.82715	16.487	46.6113	-4.08372	-1.95723	9.76524e-05	0.00127028	0.469764	-1.08999	-2.12873	16.487	35.0964	-3.11292	-1.4557	0.0105196
Aacs	Aacs-201	12	36512393	36555695	-	680.941	44.7188	27.0172	28.3725	protein_coding	ENSRNOG00000000967	Aacs	ensembl	5	ENSRNOP00000001292	3	protein_coding	ENSRNOT00000001292	ensembl	5	1	0.867941	0.933179	1.02963	0.0421234	1.02963	33.0873	32.1352	-1.37022	1.45262	0.0123078	0.0531113	1.61668	0.693035	1.61668	33.0873	20.4662	1.10988	2.3549	0.0129585	0.0698361	1.6144	0.690999	1.6144	33.0873	20.4951	1.10648	2.35548	0.0308193
Aagab	Aagab-201	8	68526093	68563019	+	1399.34	79.7261	56.8885	58.3057	protein_coding	ENSRNOG00000008424	Aagab	ensembl	4	ENSRNOP00000011385	3	protein_coding	ENSRNOT00000011385	ensembl	4	1	0.168534	0.344023	1.22404	0.291654	1.22404	64.4311	52.6379	-1.08937	1.63219	0.32519	0.545391	1.15527	0.208235	1.15527	64.4311	55.7712	-1.15397	1.54015	0.167105	0.400605	1.22749	0.29571	1.22749	64.4311	52.4901	-1.0896	1.64174	0.0618125
Aak1	Aak1-201	4	118655728	118795775	+	1029.95	88.3567	38.8556	42.9148	protein_coding	ENSRNOG00000018317	Aak1	ensembl	6	ENSRNOP00000044665	4	protein_coding	ENSRNOT00000043082	ensembl	4	1	0.0361096	0.114735	0.613817	-0.704119	-1.62915	33.0819	53.8954	-2.57154	-1.03211	0.000376504	0.00299871	0.44132	-1.1801	-2.26593	33.0819	74.9613	-3.55665	-1.44361	0.403307	0.662117	0.819625	-0.286965	-1.22007	33.0819	40.3623	-1.94526	1.3068	0.338579
Aamdc	Aamdc-201	1	162519521	162533894	-	1178.79	72.7998	47.6088	49.1164	protein_coding	ENSRNOG00000012584	Aamdc	ensembl	7	ENSRNOP00000016783	5	protein_coding	ENSRNOT00000016783	ensembl	6	1	0.343402	0.548251	1.1812	0.240251	1.1812	48.6985	41.228	-1.19478	1.66699	0.895641	0.951053	0.977545	-0.0327643	-1.02297	48.6985	49.8171	-1.43628	1.3725	0.351941	0.613456	0.852683	-0.229919	-1.17277	48.6985	57.1121	-1.64039	1.19268	0.877986
Aamp	Aamp-201	9	81560842	81566097	-	8637.27	510.809	354.808	359.886	protein_coding	ENSRNOG00000014399	Aamp	ensembl_havana	6	ENSRNOP00000019497	5	protein_coding	ENSRNOT00000019497	ensembl_havana	6	1	0.046141	0.137336	0.844668	-0.243544	-1.1839	368.082	435.771	-1.39757	-1.00289	0.67612	0.824606	0.964926	-0.0515092	-1.03635	368.082	381.461	-1.22533	1.14088	0.0555416	0.196186	1.18048	0.239379	1.18048	368.082	311.806	-1.00394	1.39903	0.00182074
Aamp	Aamp-205	9	81562684	81563471	-	206.95	14.4271	8.12211	8.62293	protein_coding	ENSRNOG00000014399	Aamp	ensembl_havana	6	---	---	retained_intron	ENSRNOT00000089354	havana	1	1	0.741118	0.858683	1.10217	0.14034	1.10217	7.90412	7.17145	-1.6158	1.96282	0.192138	0.391818	0.702656	-0.509109	-1.42317	7.90412	11.2489	-2.41858	1.19412	0.746857	0.889686	0.911605	-0.13352	-1.09697	7.90412	8.67056	-1.9242	1.59906	0.359688
Aar2	Aar2-201	3	152630415	152649610	+	3367.92	165.36	139.485	140.33	protein_coding	ENSRNOG00000020086	Aar2	ensembl	6	ENSRNOP00000027369	4	protein_coding	ENSRNOT00000027369	ensembl	6	1	0.21298	0.401482	1.09791	0.13476	1.09791	148.741	135.477	-1.05506	1.27177	0.00364713	0.0201221	1.25413	0.326684	1.25413	148.741	118.601	1.07657	1.46097	0.498302	0.736104	1.05244	0.0737342	1.05244	148.741	141.33	-1.10166	1.22023	0.153954
Aars	Aars-201	19	43193264	43215282	-	7284.83	563.772	290.61	303.535	protein_coding	ENSRNOG00000018404	Aars	ensembl	7	ENSRNOP00000025051	5	protein_coding	ENSRNOT00000025052	ensembl	5	1	0.878246	0.938156	1.02749	0.0391213	1.02749	333.202	324.288	-1.37688	1.45362	0.0150836	0.061952	1.54315	0.625875	1.54315	333.202	215.924	1.0876	2.18951	0.466705	0.716247	1.13792	0.186402	1.13792	333.202	292.817	-1.24448	1.61144	0.179295
Aars	Aars-202	19	43193257	43215078	-	13726.1	767.224	560.998	571.92	protein_coding	ENSRNOG00000018404	Aars	ensembl	7	ENSRNOP00000075266	1	protein_coding	ENSRNOT00000082151	ensembl	1	1	0.925317	0.962132	0.988689	-0.0164113	-1.01144	606.889	613.832	-1.28303	1.25417	0.530067	0.721278	1.07938	0.110199	1.07938	606.889	562.258	-1.17592	1.37001	0.0341874	0.14077	1.2953	0.373287	1.2953	606.889	468.531	1.01948	1.64575	0.128502
Aars2	Aars2-201	9	17869124	17880707	-	4220.78	234.507	171.683	175.866	protein_coding	ENSRNOG00000025808	Aars2	ensembl	5	ENSRNOP00000037568	4	protein_coding	ENSRNOT00000031549	ensembl	4	1	2.52121e-05	0.000297098	1.60562	0.683128	1.60562	200.284	124.739	1.28817	2.00129	0.0190448	0.073772	1.29669	0.374837	1.29669	200.284	154.457	1.04355	1.61124	0.166232	0.399476	1.16463	0.219873	1.16463	200.284	171.972	-1.06541	1.44509	0.0267703
Aarsd1	Aarsd1-201	10	89317975	89331079	-	4628.98	245.055	190.971	192.874	protein_coding	ENSRNOG00000020658	Aarsd1	ensembl	5	ENSRNOP00000028047	3	protein_coding	ENSRNOT00000028047	ensembl	4	1	0.058378	0.163137	0.847653	-0.238455	-1.17973	194.228	229.137	-1.39994	1.00588	0.583872	0.762602	1.05027	0.0707545	1.05027	194.228	184.932	-1.13479	1.25174	0.343613	0.604524	1.08909	0.123127	1.08909	194.228	178.339	-1.09558	1.29949	0.190893
Aasdh	Aasdh-201	14	33624390	33647181	+	1228.03	73.6727	49.7011	51.1678	protein_coding	ENSRNOG00000002137	Aasdh	ensembl	5	ENSRNOP00000002907	5	protein_coding	ENSRNOT00000002907	ensembl	5	1	0.000185768	0.00169414	1.63462	0.708958	1.63462	59.7078	36.5269	1.2633	2.11509	0.012015	0.0519721	1.37924	0.463872	1.37924	59.7078	43.2904	1.07319	1.77257	0.110212	0.30877	1.22167	0.288857	1.22167	59.7078	48.8738	-1.04652	1.56191	0.00518948
Aasdhppt	Aasdhppt-201	8	1439340	1450139	-	5062.3	285.075	208.855	210.929	protein_coding	ENSRNOG00000005795	Aasdhppt	ensembl	7	ENSRNOP00000008062	4	protein_coding	ENSRNOT00000008062	ensembl	7	1	0.819822	0.908979	1.01782	0.0254795	1.01782	211.412	207.711	-1.14375	1.18487	0.0381267	0.125034	1.17928	0.237903	1.17928	211.412	179.273	1.00907	1.37819	0.22357	0.475189	1.10099	0.138796	1.10099	211.412	192.021	-1.06048	1.28548	0.00556864
Aatf	Aatf-201	10	71744659	71837852	-	1631.19	141.92	65.9932	67.9663	protein_coding	ENSRNOG00000002778	Aatf	ensembl	6	ENSRNOP00000000258	4	protein_coding	ENSRNOT00000000258	ensembl	4	1	0.00271327	0.0157449	0.648854	-0.624033	-1.54118	62.3091	96.0294	-2.04476	-1.16162	0.768706	0.884346	0.956843	-0.0636462	-1.0451	62.3091	65.1195	-1.40236	1.28392	0.892517	0.954365	1.02068	0.029529	1.02068	62.3091	61.0467	-1.31841	1.3735	0.3488
Aatk	Aatk-201	10	109188112	109224371	-	234.709	15.5616	8.92666	9.77956	protein_coding	ENSRNOG00000004392	Aatk	ensembl	5	ENSRNOP00000005839	5	protein_coding	ENSRNOT00000005839	ensembl	5	1	0.533591	0.714963	1.1916	0.252899	1.1916	11.2558	9.44596	-1.45733	2.06928	0.209195	0.414117	1.45176	0.537798	1.45176	11.2558	7.75323	-1.23249	2.59759	0.174194	0.411684	1.50506	0.589821	1.50506	11.2558	7.47863	-1.19824	2.71427	0.550858
Abca1	Abca1-201	5	69857771	69983016	-	1759.75	181.696	60.6109	73.3229	protein_coding	ENSRNOG00000018126	Abca1	ensembl	7	ENSRNOP00000024564	7	protein_coding	ENSRNOT00000024564	ensembl	7	1	0.0515694	0.149215	1.58444	0.663971	1.58444	48.6221	30.6873	-1.00314	2.51832	0.0105205	0.0469752	0.564705	-0.824432	-1.77084	48.6221	86.1018	-2.74358	-1.14299	2.46691e-06	5.43174e-05	0.353927	-1.49848	-2.82544	48.6221	137.379	-4.35265	-1.83408	2.45452e-06
Abca2	Abca2-201	3	2648885	2668810	+	3912.08	214.753	160.848	163.004	protein_coding	ENSRNOG00000014268	Abca2	ensembl	7	ENSRNOP00000020339	5	protein_coding	ENSRNOT00000020339	ensembl	7	1	0.43776	0.634664	1.08623	0.119326	1.08623	174.352	160.511	-1.13451	1.33859	0.480825	0.68533	1.07834	0.108807	1.07834	174.352	161.686	-1.14369	1.3299	0.0592295	0.205163	1.22704	0.295178	1.22704	174.352	142.092	-1.008	1.51766	0.0724081
Abca3	Abca3-202	10	13736313	13779964	+	1479.28	82.5882	60.7745	61.6368	protein_coding	ENSRNOG00000050057	Abca3	ensembl	2	ENSRNOP00000071944	1	protein_coding	ENSRNOT00000079700	ensembl	1	1	0.312173	0.514941	0.883612	-0.178516	-1.13172	57.2232	64.7605	-1.43864	1.12325	0.220539	0.429795	0.860221	-0.217221	-1.16249	57.2232	66.5215	-1.47912	1.09452	0.284168	0.545689	0.87592	-0.191128	-1.14166	57.2232	65.3292	-1.45488	1.11624	0.172654
Abca5	Abca5-201	10	98576039	98644801	-	184.829	19.9491	2.80487	7.70122	protein_coding	ENSRNOG00000004378	Abca5	ensembl	7	ENSRNOP00000005848	4	protein_coding	ENSRNOT00000005848	ensembl	6	1	0.0311448	0.103566	0.245703	-2.02501	-4.06995	4.40368	17.9228	-14.5865	-1.13561	0.650723	0.808351	0.735705	-0.442801	-1.35924	4.40368	5.98566	-5.13256	2.77806	0.149349	0.37561	0.386115	-1.3729	-2.5899	4.40368	11.4051	-9.44242	1.40772	0.339305
Abca5	Abca5-202	10	98576046	98644939	-	176.736	27.274	4.69536	7.364	protein_coding	ENSRNOG00000004378	Abca5	ensembl	7	ENSRNOP00000066425	2	protein_coding	ENSRNOT00000075561	ensembl	2	1	0.109395	0.25617	2.57139	1.36255	2.57139	9.97639	3.87976	-1.23593	8.17202	0.465674	0.673602	1.50997	0.594519	1.50997	9.97639	6.60702	-2.00378	4.56863	0.0281347	0.122695	4.00628	2.00226	4.00628	9.97639	2.49019	1.16049	13.8306	0.428663
Abca7	Abca7-201	7	12742433	12762342	-	1880.95	107.729	76.2822	78.3728	protein_coding	ENSRNOG00000012939	Abca7	ensembl_havana	7	ENSRNOP00000063805	2	protein_coding	ENSRNOT00000064886	ensembl_havana	4	1	0.171285	0.347885	1.23218	0.301214	1.23218	86.2477	69.996	-1.09453	1.6618	0.571692	0.753742	1.08956	0.123747	1.08956	86.2477	79.1582	-1.23551	1.46673	0.183865	0.423692	1.2265	0.294547	1.2265	86.2477	70.3202	-1.1018	1.65744	0.0502801
Abca8	Abca8-201	10	98237141	98294523	-	515.108	39.3616	19.5958	21.4628	protein_coding	ENSRNOG00000004040	Abca8	ensembl	8	ENSRNOP00000005489	7	protein_coding	ENSRNOT00000005489	ensembl	8	1	0.015228	0.0607769	1.90212	0.927607	1.90212	20.1794	10.6089	1.13169	3.19704	0.518741	0.71291	0.858821	-0.219571	-1.16439	20.1794	23.4967	-1.84867	1.36353	0.178575	0.417381	0.73167	-0.450736	-1.36674	20.1794	27.58	-2.1547	1.1535	0.0925408
Abca8a	Abca8a-202	10	98319480	98390385	-	5969.11	557.762	210.973	248.713	protein_coding	ENSRNOG00000004147	Abca8a	ensembl	7	ENSRNOP00000059943	3	protein_coding	ENSRNOT00000065947	ensembl	4	1	0.00156508	0.0100254	2.57656	1.36545	2.57656	256.182	99.4277	1.43314	4.63226	0.275783	0.493572	1.3824	0.46717	1.3824	256.182	185.317	-1.29504	2.47484	0.574907	0.78912	0.847004	-0.23956	-1.18063	256.182	302.456	-2.10929	1.51323	0.190206
Abca8a	Abca8a-201	10	98319487	98388638	-	4923.98	385.745	194.584	205.166	protein_coding	ENSRNOG00000004147	Abca8a	ensembl	7	ENSRNOP00000005665	6	protein_coding	ENSRNOT00000005665	ensembl	6	1	0.188637	0.370816	1.27903	0.35505	1.27903	188.952	147.731	-1.12841	1.84599	0.124632	0.292774	0.752505	-0.410227	-1.32889	188.952	251.097	-1.91032	1.08175	0.037675	0.151446	0.680894	-0.554499	-1.46866	188.952	277.506	-2.11024	-1.02214	0.574331
Abca9	Abca9-201	10	98412263	98469800	-	458.458	42.6033	16.7796	19.1024	protein_coding	ENSRNOG00000059326	Abca9	ensembl	1	ENSRNOP00000072754	1	protein_coding	ENSRNOT00000087502	ensembl	1	1	0.447568	0.642979	1.28851	0.365704	1.28851	17.0315	13.218	-1.49285	2.47851	0.470919	0.677852	0.79293	-0.334734	-1.26114	17.0315	21.4792	-2.36969	1.48992	0.332453	0.594109	0.732904	-0.448303	-1.36443	17.0315	23.2384	-2.5578	1.37392	0.15231
Abcb10	Abcb10-201	19	56742835	56772905	-	5709.57	321.213	234.671	237.899	protein_coding	ENSRNOG00000017993	Abcb10	ensembl	4	ENSRNOP00000024232	3	protein_coding	ENSRNOT00000024232	ensembl	4	1	3.00732e-05	0.000348114	1.37882	0.463431	1.37882	267.58	194.065	1.18573	1.60335	8.86196e-05	0.000855883	1.354	0.437233	1.354	267.58	197.621	1.16362	1.57554	0.00613827	0.0389559	1.23367	0.302955	1.23367	267.58	216.898	1.06162	1.43359	0.0150935
Abcb4	Abcb4-203	4	22134805	22192475	-	3779.13	288.447	143.592	157.464	protein_coding	ENSRNOG00000008012	Abcb4	ensembl	7	ENSRNOP00000042556	1	protein_coding	ENSRNOT00000043822	ensembl	1	1	0.126623	0.284148	0.757342	-0.400983	-1.32041	180.186	237.918	-1.88619	1.08186	0.0153859	0.0628709	1.56917	0.650003	1.56917	180.186	114.828	1.08994	2.25911	3.188e-06	6.87233e-05	2.42469	1.2778	2.42469	180.186	74.3127	1.67041	3.51959	0.010152
Abcb4	Abcb4-202	4	22133521	22425516	-	517.875	43.3528	19.5504	21.5781	protein_coding	ENSRNOG00000008012	Abcb4	ensembl	7	ENSRNOP00000038721	5	protein_coding	ENSRNOT00000037712	ensembl	5	1	0.718313	0.844631	0.920616	-0.119328	-1.08623	25.9543	28.1923	-1.70257	1.44298	0.0136591	0.0575458	1.87063	0.903527	1.87063	25.9543	13.8746	1.13717	3.07718	0.0382123	0.153062	1.68021	0.748638	1.68021	25.9543	15.4471	1.0286	2.74461	0.00204004
Abcb6	Abcb6-201	9	82373946	82382273	-	9418.3	486.863	389.715	392.429	protein_coding	ENSRNOG00000018697	Abcb6	ensembl	7	ENSRNOP00000025627	3	protein_coding	ENSRNOT00000025627	ensembl	6	1	0.527492	0.710493	0.961192	-0.0571031	-1.04037	382.378	397.817	-1.17629	1.08676	0.000163716	0.00144721	0.792017	-0.336396	-1.2626	382.378	482.791	-1.42535	-1.11843	0.849294	0.936308	1.01213	0.0173921	1.01213	382.378	377.796	-1.11884	1.14614	0.173611
Abcb7	Abcb7-202	X	75150611	75291939	-	2149.53	148.014	81.3017	89.5639	protein_coding	ENSRNOG00000002790	Abcb7	ensembl	6	ENSRNOP00000074489	1	protein_coding	ENSRNOT00000083655	ensembl	1	1	0.0116338	0.049229	1.94336	0.958551	1.94336	97.4257	50.1327	1.15985	3.25615	0.48461	0.688086	1.19877	0.261554	1.19877	97.4257	81.2714	-1.38697	1.99314	0.659868	0.840299	1.12078	0.164504	1.12078	97.4257	86.9266	-1.48259	1.86235	0.675392
Abcb8	Abcb8-202	4	7296209	7311879	-	3686.56	224.733	149.57	153.607	protein_coding	ENSRNOG00000008557	Abcb8	ensembl	6	ENSRNOP00000071952	1	protein_coding	ENSRNOT00000089817	ensembl	1	1	0.000994558	0.00686559	1.55401	0.635995	1.55401	169.61	109.144	1.19529	2.02039	0.212051	0.417377	1.17888	0.237414	1.17888	169.61	143.874	-1.09844	1.52656	0.519286	0.752694	1.08839	0.122191	1.08839	169.61	155.836	-1.18874	1.40816	0.19962
Abcb8	Abcb8-201	4	7296629	7311808	-	1514.72	135.777	53.8269	63.1132	protein_coding	ENSRNOG00000008557	Abcb8	ensembl	6	ENSRNOP00000012222	4	protein_coding	ENSRNOT00000012222	ensembl	6	1	0.748245	0.863828	1.10248	0.140755	1.10248	75.0086	68.0362	-1.64581	2.00042	0.453686	0.663796	1.25714	0.330145	1.25714	75.0086	59.6661	-1.44739	2.28745	0.13959	0.358461	1.5758	0.656082	1.5758	75.0086	47.6004	-1.16018	2.88088	0.00378747
Abcb9	Abcb9-201	12	37923528	37958364	+	3853.31	240.953	156.689	160.555	protein_coding	ENSRNOG00000001082	Abcb9	ensembl	7	ENSRNOP00000051058	4	protein_coding	ENSRNOT00000045223	ensembl	5	1	0.0316012	0.104709	0.758181	-0.399387	-1.31895	147.188	194.133	-1.69769	-1.0247	0.218536	0.426683	0.852313	-0.230546	-1.17328	147.188	172.692	-1.51339	1.09938	0.0371939	0.149984	0.763811	-0.388713	-1.30922	147.188	192.702	-1.68688	-1.01612	0.582845
Abcc1	Abcc1-201	10	549883	672197	-	3755.27	256.503	144.112	156.47	protein_coding	ENSRNOG00000022305	Abcc1	ensembl	5	ENSRNOP00000044445	5	protein_coding	ENSRNOT00000044108	ensembl	5	1	0.0439367	0.132584	1.62267	0.698374	1.62267	179.786	110.796	1.01324	2.59867	0.632961	0.796357	1.12078	0.1645	1.12078	179.786	160.412	-1.42467	1.78959	0.0460591	0.174186	1.61631	0.692703	1.61631	179.786	111.233	1.00843	2.59061	0.456453
Abcc10	Abcc10-201	9	17041389	17063781	+	608.208	45.1228	24.1829	25.342	protein_coding	ENSRNOG00000018863	Abcc10	ensembl	7	ENSRNOP00000025598	5	protein_coding	ENSRNOT00000025598	ensembl	7	1	0.0743106	0.193889	1.4174	0.50325	1.4174	30.1407	21.2647	-1.03485	2.07905	0.0141805	0.0591709	1.64608	0.719036	1.64608	30.1407	18.3106	1.1053	2.45144	0.0970871	0.284968	1.38748	0.472472	1.38748	30.1407	21.7232	-1.06118	2.04289	0.0672647
Abcc4	Abcc4-201	15	103696557	103927593	-	1107.86	86.4682	41.8155	46.1607	protein_coding	ENSRNOG00000010064	Abcc4	ensembl	8	ENSRNOP00000013366	7	protein_coding	ENSRNOT00000013366	ensembl	7	1	0.0940729	0.229982	1.61166	0.688549	1.61166	48.2306	29.926	-1.08484	2.81782	0.898799	0.952296	0.965187	-0.0511193	-1.03607	48.2306	49.9702	-1.78872	1.66635	0.649233	0.833239	1.13628	0.184321	1.13628	48.2306	42.446	-1.52623	1.97057	0.694452
Abcc4	Abcc4-202	15	103696557	103927593	-	993.997	90.2153	35.0059	41.4165	protein_coding	ENSRNOG00000010064	Abcc4	ensembl	8	ENSRNOP00000033826	5	protein_coding	ENSRNOT00000031036	ensembl	6	1	0.132928	0.294351	1.59309	0.671831	1.59309	50.5798	31.7494	-1.15226	2.92437	0.000160882	0.00142654	3.45546	1.78888	3.45546	50.5798	14.6376	1.81477	6.57945	0.346548	0.60824	1.33695	0.418942	1.33695	50.5798	37.8323	-1.36924	2.44742	0.705284
Abcc5	Abcc5-201	11	84396033	84490212	+	14322.1	989.214	575.159	596.753	protein_coding	ENSRNOG00000029178	Abcc5	ensembl	6	ENSRNOP00000002316	6	protein_coding	ENSRNOT00000002316	ensembl	7	1	0.0182061	0.0698555	1.31183	0.391579	1.31183	719.278	548.302	1.04722	1.64329	0.000637194	0.00467904	1.48302	0.568541	1.48302	719.278	485.008	1.18285	1.85937	8.56428e-06	0.000160371	1.67447	0.743703	1.67447	719.278	429.556	1.33441	2.10119	1.50884e-05
Abcc5	Abcc5-203	11	84399417	84488921	+	233.176	61.2229	1.49126	9.71567	protein_coding	ENSRNOG00000029178	Abcc5	ensembl	6	ENSRNOP00000073913	1	protein_coding	ENSRNOT00000091595	ensembl	1	1	0.0964352	0.233704	5.05236	2.33696	5.05236	12.4485	2.4639	-1.33639	34.113	0.600961	0.774973	1.62904	0.704021	1.62904	12.4485	7.64164	-3.8218	10.1422	0.185149	0.425887	3.56689	1.83467	3.56689	12.4485	3.49002	-1.8392	23.3996	0.883114
Abcc8	Abcc8-201	1	102110708	102191288	-	1973.53	160.732	76.9965	82.2303	protein_coding	ENSRNOG00000021130	Abcc8	ensembl	8	ENSRNOP00000028696	6	protein_coding	ENSRNOT00000028696	ensembl	7	1	0.223089	0.413541	1.31717	0.39744	1.31717	78.1082	59.3001	-1.18257	2.05168	0.495939	0.696394	0.859331	-0.218714	-1.1637	78.1082	90.8942	-1.80037	1.32948	0.0923823	0.275711	0.689071	-0.537276	-1.45123	78.1082	113.353	-2.2392	1.06321	0.830998
Abcc9	Abcc9-202	4	176805431	176909076	-	27618.8	1449.02	1137.72	1150.78	protein_coding	ENSRNOG00000036960	Abcc9	ensembl	5	ENSRNOP00000063326	3	protein_coding	ENSRNOT00000067489	ensembl	3	1	0.0363223	0.115184	1.17835	0.236763	1.17835	1271.67	1079.2	1.01051	1.37406	0.0109462	0.0484784	1.22126	0.288374	1.22126	1271.67	1041.28	1.04698	1.42455	0.00467047	0.0314716	1.24919	0.320997	1.24919	1271.67	1018	1.07074	1.45739	0.00107825
Abcc9	Abcc9-201	4	176807804	176922425	-	1539.37	162.791	48.7936	64.1403	protein_coding	ENSRNOG00000036960	Abcc9	ensembl	5	ENSRNOP00000052402	4	protein_coding	ENSRNOT00000055540	ensembl	5	1	0.219335	0.409176	1.73904	0.798293	1.73904	75.8373	43.6087	-1.39043	4.20504	0.467094	0.674504	1.38642	0.471369	1.38642	75.8373	54.6999	-1.73997	3.34451	0.495912	0.734835	1.35792	0.441398	1.35792	75.8373	55.8482	-1.77658	3.27593	0.496211
Abcd1	Abcd1-201	X	157072736	157095275	-	4285.74	228.104	176.335	178.572	protein_coding	ENSRNOG00000056524	Abcd1	ensembl	1	ENSRNOP00000070359	1	protein_coding	ENSRNOT00000084088	ensembl	1	1	0.00731985	0.0347394	0.795225	-0.330564	-1.25751	160.294	201.571	-1.48673	-1.06362	0.00300454	0.0172166	0.775536	-0.366734	-1.28943	160.294	206.688	-1.52517	-1.09013	0.00583004	0.0373455	0.788828	-0.342217	-1.2677	160.294	203.206	-1.50054	-1.071	0.258317
Abcd2	Abcd2-201	7	132294562	132343170	-	4370.99	245.764	179.629	182.124	protein_coding	ENSRNOG00000015538	Abcd2	ensembl	3	ENSRNOP00000021064	1	protein_coding	ENSRNOT00000021064	ensembl	2	1	0.0534366	0.153065	1.22097	0.288023	1.22097	199.273	163.209	-1.00296	1.49517	0.0294393	0.102471	1.25439	0.326984	1.25439	199.273	158.861	1.02291	1.53826	0.0781747	0.248064	1.20083	0.264028	1.20083	199.273	165.947	-1.02085	1.47205	0.164662
Abcd3	Abcd3-201	2	225335718	225389121	-	6243.97	330.054	257.199	260.166	protein_coding	ENSRNOG00000011929	Abcd3	ensembl	6	ENSRNOP00000016739	5	protein_coding	ENSRNOT00000016739	ensembl	6	1	0.000133589	0.00127396	1.38376	0.468592	1.38376	276.684	199.951	1.17134	1.6347	0.088806	0.230158	1.15361	0.206149	1.15361	276.684	239.843	-1.02192	1.35998	0.727997	0.880567	1.0294	0.0417983	1.0294	276.684	268.783	-1.14374	1.21197	0.578046
Abcd4	Abcd4-201	6	108315035	108329465	-	356.818	23.9114	14.2782	14.8674	protein_coding	ENSRNOG00000011964	Abcd4	ensembl	7	ENSRNOP00000016040	5	protein_coding	ENSRNOT00000016040	ensembl	7	1	0.412328	0.612874	1.19654	0.258872	1.19654	14.4499	12.0763	-1.28346	1.83755	0.317943	0.538599	0.816811	-0.291927	-1.22427	14.4499	17.6906	-1.82114	1.21503	0.0623509	0.212409	0.692943	-0.529191	-1.44312	14.4499	20.8529	-2.12239	1.01911	0.188461
Abce1	Abce1-201	19	31867981	31892864	+	12331.5	606.649	508.573	513.812	protein_coding	ENSRNOG00000018345	Abce1	ensembl	6	ENSRNOP00000024753	5	protein_coding	ENSRNOT00000024753	ensembl	6	1	0.717525	0.844541	0.977461	-0.0328885	-1.02306	552.677	565.421	-1.15755	1.10596	7.67435e-05	0.00075331	1.29112	0.368622	1.29112	552.677	428.06	1.13754	1.46543	6.84236e-06	0.000133872	1.33944	0.421631	1.33944	552.677	412.617	1.17931	1.52132	0.0777439
Abcf1	Abcf1-201	20	3309899	3322826	+	29018.1	1331.93	1206.36	1209.09	protein_coding	ENSRNOG00000000799	Abcf1	ensembl_havana	7	ENSRNOP00000001049	6	protein_coding	ENSRNOT00000001049	ensembl_havana	7	1	0.112209	0.260824	0.93818	-0.0920627	-1.06589	1195.33	1274.09	-1.15322	1.01504	0.160667	0.349119	0.944967	-0.0816649	-1.05824	1195.33	1264.94	-1.14533	1.02274	0.192121	0.436019	0.948623	-0.0760934	-1.05416	1195.33	1260.06	-1.14111	1.02687	0.028172
Abcf2	Abcf2-206	4	7123578	7135607	+	644.465	56.0798	21.9742	26.8527	protein_coding	ENSRNOG00000010609	Abcf2	ensembl_havana	8	ENSRNOP00000074076	1	protein_coding	ENSRNOT00000088399	ensembl	1	1	0.150392	0.318946	0.658105	-0.603609	-1.51951	30.7618	46.7429	-2.68744	1.16394	0.0852586	0.224242	1.70206	0.767281	1.70206	30.7618	18.0733	-1.07666	3.11909	7.37269e-05	0.00100157	3.92094	1.9712	3.92094	30.7618	7.84551	1.99525	7.70519	0.15785
Abcf2	Abcf2-205	4	7122906	7135607	+	11193.9	569.508	462.809	466.412	protein_coding	ENSRNOG00000010609	Abcf2	ensembl_havana	8	ENSRNOP00000067893	1	protein_coding	ENSRNOT00000076418	havana	2	1	0.299334	0.501443	1.0707	0.0985561	1.0707	500.458	467.411	-1.06257	1.21814	0.155769	0.342709	1.09854	0.135582	1.09854	500.458	455.568	-1.03644	1.25075	0.00898746	0.0525259	1.19059	0.251674	1.19059	500.458	420.345	1.04454	1.35706	0.000101116
Abcf2	Abcf2-203	4	7132249	7134266	+	125.707	15.1869	4.0656	5.2378	protein_coding	ENSRNOG00000010609	Abcf2	ensembl_havana	8	---	---	retained_intron	ENSRNOT00000076051	havana	1	1	0.510537	0.697098	1.37632	0.460812	1.37632	5.07552	3.68775	-1.88139	3.56383	0.277216	0.494539	1.74475	0.803022	1.74475	5.07552	2.90902	-1.56423	4.76177	0.516378	0.750721	0.746747	-0.421308	-1.33914	5.07552	6.79683	-3.23503	1.80396	0.304915
Abcf2	Abcf2-204	4	7122890	7135670	+	1529.72	145.556	57.0996	63.7381	protein_coding	ENSRNOG00000010609	Abcf2	ensembl_havana	8	ENSRNOP00000068127	1	protein_coding	ENSRNOT00000076339	havana	2	1	0.61361	0.773594	0.857883	-0.221146	-1.16566	61.362	71.5272	-2.11341	1.55539	0.621516	0.788606	0.860647	-0.216506	-1.16192	61.362	71.2975	-2.10822	1.56159	0.471506	0.719094	1.24777	0.319354	1.24777	61.362	49.1773	-1.46404	2.27941	0.570462
Abcf2	Abcf2-201	4	7122916	7135605	+	3239.36	230.445	127.748	134.973	protein_coding	ENSRNOG00000010609	Abcf2	ensembl_havana	8	ENSRNOP00000014718	5	protein_coding	ENSRNOT00000014718	ensembl	8	1	0.978611	0.990372	0.995746	-0.00615067	-1.00427	146.503	147.129	-1.37155	1.3599	0.00108323	0.00741021	1.70925	0.773365	1.70925	146.503	85.7119	1.23932	2.35738	0.234865	0.488967	0.828496	-0.271433	-1.20701	146.503	176.83	-1.64636	1.13007	0.00090739
Abcf3	Abcf3-201	11	84026207	84037939	-	11475.8	607.007	475.835	478.16	protein_coding	ENSRNOG00000001710	Abcf3	ensembl	5	ENSRNOP00000002327	4	protein_coding	ENSRNOT00000002327	ensembl	5	1	0.0349852	0.112002	1.13597	0.183924	1.13597	502.238	442.122	1.00902	1.27889	0.0468589	0.145143	1.12826	0.174102	1.12826	502.238	445.143	1.00168	1.27084	0.894124	0.955051	1.00805	0.0115639	1.00805	502.238	498.228	-1.11631	1.13435	0.0163983
Abcg1	Abcg1-201	20	9743269	9840490	+	628.039	61.5305	20.3859	26.1683	protein_coding	ENSRNOG00000001158	Abcg1	ensembl	4	ENSRNOP00000001533	3	protein_coding	ENSRNOT00000001533	ensembl	4	1	9.83897e-05	0.000977786	0.445349	-1.16699	-2.24543	11.537	25.9055	-3.37357	-1.49455	1.45284e-09	4.17582e-08	0.299057	-1.74151	-3.34384	11.537	38.5779	-4.94403	-2.26158	1.30336e-14	1.35024e-12	0.223015	-2.16479	-4.48401	11.537	51.732	-6.56751	-3.06149	1.18378e-12
Abcg3l3	Abcg3l3-201	14	6058544	6102626	+	185.69	18.5681	6.81739	7.73709	protein_coding	ENSRNOG00000039890	Abcg3l3	ensembl_havana	4	ENSRNOP00000057979	2	protein_coding	ENSRNOT00000061267	ensembl_havana	3	1	0.819291	0.908873	0.92046	-0.119573	-1.08641	6.5077	7.07005	-2.2121	1.87419	0.229207	0.440606	0.657832	-0.604208	-1.52014	6.5077	9.89264	-3.00861	1.30195	0.307392	0.56866	0.698054	-0.51859	-1.43255	6.5077	9.32263	-2.85679	1.39205	0.289823
Abhd1	Abhd1-201	6	26784058	26792809	-	3815.67	195.592	157.38	158.986	protein_coding	ENSRNOG00000025689	Abhd1	ensembl	3	ENSRNOP00000009339	2	protein_coding	ENSRNOT00000010403	ensembl	4	1	0.0944298	0.230315	1.14256	0.192265	1.14256	173.543	151.89	-1.02317	1.33569	0.0203692	0.0774536	1.2068	0.271186	1.2068	173.543	143.804	1.02956	1.41455	0.156908	0.386963	1.1205	0.164143	1.1205	173.543	154.88	-1.04473	1.31168	0.00050696
Abhd10	Abhd10-201	11	60054408	60066740	+	514.179	52.6921	8.50603	21.4241	protein_coding	ENSRNOG00000054334	Abhd10	ensembl	1	ENSRNOP00000071368	1	protein_coding	ENSRNOT00000091756	ensembl	1	1	0.55641	0.732452	1.27136	0.346369	1.27136	27.7347	21.8151	-1.75057	2.82953	0.751541	0.871703	1.13761	0.186011	1.13761	27.7347	24.3797	-1.95274	2.52717	0.0406251	0.159863	2.38628	1.25477	2.38628	27.7347	11.6226	1.03782	5.48686	8.60035e-06
Abhd11	Abhd11-201	12	24722283	24724998	-	2354.19	129.171	96.6684	98.0911	protein_coding	ENSRNOG00000018910	Abhd11	ensembl	6	ENSRNOP00000025560	4	protein_coding	ENSRNOT00000025560	ensembl	6	1	0.541749	0.72133	0.930164	-0.104443	-1.07508	94.3317	101.414	-1.35654	1.17369	0.486226	0.689207	0.920373	-0.119709	-1.08652	94.3317	102.493	-1.37236	1.16251	0.83295	0.927935	1.02584	0.0368023	1.02584	94.3317	91.9558	-1.23558	1.30025	0.127247
Abhd12	Abhd12-201	3	146630299	146690376	-	1551.02	88.1492	63.977	64.626	protein_coding	ENSRNOG00000036934	Abhd12	ensembl	2	ENSRNOP00000010640	5	protein_coding	ENSRNOT00000010641	ensembl	5	1	0.0363662	0.115253	0.807446	-0.308562	-1.23847	62.3256	77.1885	-1.51313	-1.01367	0.232558	0.444464	0.882219	-0.180791	-1.13351	62.3256	70.6464	-1.39244	1.08375	0.751182	0.89072	1.03519	0.0498951	1.03519	62.3256	60.2069	-1.19625	1.28193	0.821784
Abhd13	Abhd13-201	16	85315275	85330093	-	2273.85	124.878	93.486	94.7436	protein_coding	ENSRNOG00000014598	Abhd13	ensembl_havana	7	ENSRNOP00000019563	5	protein_coding	ENSRNOT00000019563	ensembl_havana	7	1	0.944042	0.972057	0.992669	-0.0106151	-1.00738	99.7767	100.514	-1.23716	1.21909	0.627264	0.792403	1.05305	0.0745766	1.05305	99.7767	94.75	-1.16995	1.29737	0.00934079	0.0541277	1.33419	0.41596	1.33419	99.7767	74.7847	1.0735	1.65818	0.240973
Abhd14a	Abhd14a-202	8	115141539	115149528	-	418.454	60.3865	5.58343	17.4356	protein_coding	ENSRNOG00000011936	Abhd14a	ensembl	7	ENSRNOP00000073526	1	protein_coding	ENSRNOT00000077514	ensembl	1	1	0.0667391	0.179459	3.26598	1.70752	3.26598	22.8077	6.98341	-1.08512	11.5745	0.518328	0.71291	1.50071	0.585645	1.50071	22.8077	15.1979	-2.28378	5.14336	0.130759	0.343538	2.63563	1.39815	2.63563	22.8077	8.65361	-1.33358	9.26374	0.680792
Abhd14a	Abhd14a-201	8	115141580	115149420	-	313.688	33.5382	5.48868	13.0703	protein_coding	ENSRNOG00000011936	Abhd14a	ensembl	7	ENSRNOP00000016056	6	protein_coding	ENSRNOT00000016056	ensembl	6	1	0.565303	0.739831	0.704761	-0.504794	-1.41892	14.1743	20.1122	-4.67679	2.3229	0.127161	0.297067	2.66871	1.41614	2.66871	14.1743	5.3113	-1.32267	9.42006	0.911076	0.962828	0.933757	-0.098881	-1.07094	14.1743	15.1799	-3.56576	3.109	0.265168
Abhd14b	Abhd14b-201	8	115150514	115154551	+	1137.55	84.4668	45.1477	47.3979	protein_coding	ENSRNOG00000012073	Abhd14b	ensembl	8	ENSRNOP00000016504	4	protein_coding	ENSRNOT00000016504	ensembl	7	1	8.92278e-06	0.000118204	2.03328	1.02381	2.03328	56.0985	27.5901	1.48665	2.78091	0.00134875	0.00887255	1.64187	0.715339	1.64187	56.0985	34.1674	1.21247	2.22334	0.28972	0.552359	1.16776	0.223745	1.16776	56.0985	48.0394	-1.14113	1.55612	0.132794
Abhd16a	Abhd16a-209	20	5090781	5094186	+	232.205	21.207	8.05647	9.67519	protein_coding	ENSRNOG00000056637	Abhd16a	ensembl_havana	1	---	---	retained_intron	ENSRNOT00000089490	havana	1	1	0.0337492	0.109186	2.34234	1.22795	2.34234	10.6586	4.5504	1.06757	5.13928	0.641927	0.802612	1.18286	0.242279	1.18286	10.6586	9.01086	-1.71584	2.40073	0.349954	0.611571	0.725731	-0.462493	-1.37792	10.6586	14.6867	-2.6988	1.42142	0.188508
Abhd16a	Abhd16a-205	20	5085712	5094936	+	3708.99	234.386	151.705	154.541	protein_coding	ENSRNOG00000056637	Abhd16a	ensembl_havana	1	ENSRNOP00000073114	1	protein_coding	ENSRNOT00000083284	havana	1	1	0.105714	0.249637	1.23163	0.300564	1.23163	161.497	131.125	-1.04506	1.58525	0.169661	0.361653	1.19376	0.255508	1.19376	161.497	135.285	-1.0786	1.53706	0.799863	0.912147	0.968204	-0.0466167	-1.03284	161.497	166.801	-1.32593	1.24296	0.828355
Abhd16a	Abhd16a-207	20	5090501	5093427	+	313.912	22.3004	11.34	13.0797	protein_coding	ENSRNOG00000056637	Abhd16a	ensembl_havana	1	ENSRNOP00000069494	1	nonsense_mediated_decay	ENSRNOT00000085611	havana	1	1	0.139954	0.304524	1.71115	0.774963	1.71115	13.7872	8.05728	-1.19262	3.49202	0.532965	0.723209	1.24543	0.316649	1.24543	13.7872	11.0702	-1.60077	2.48296	0.961566	0.983071	0.983544	-0.0239385	-1.01673	13.7872	14.0179	-1.99668	1.9315	0.666078
Abhd16a	Abhd16a-201	20	5080166	5094711	+	3378.09	195.924	138.156	140.754	protein_coding	ENSRNOG00000056637	Abhd16a	ensembl_havana	1	ENSRNOP00000071617	1	protein_coding	ENSRNOT00000077082	ensembl	1	1	0.358935	0.562791	1.12785	0.17357	1.12785	148.427	131.603	-1.14652	1.45841	0.567476	0.75084	1.0779	0.108226	1.0779	148.427	137.7	-1.19977	1.39399	0.790948	0.907976	1.03535	0.0501231	1.03535	148.427	143.359	-1.24875	1.33861	0.102106
Abhd16a	Abhd16a-208	20	5080070	5082431	+	837.012	58.3643	33.6965	34.8755	protein_coding	ENSRNOG00000056637	Abhd16a	ensembl_havana	1	ENSRNOP00000072329	1	protein_coding	ENSRNOT00000086950	havana	1	1	0.405488	0.606274	1.16432	0.219482	1.16432	38.0606	32.6893	-1.22914	1.66626	0.694184	0.835826	1.07426	0.103346	1.07426	38.0606	35.4296	-1.33036	1.53529	0.138989	0.357515	1.3213	0.401953	1.3213	38.0606	28.8056	-1.09468	1.91112	0.217158
Abhd16a	Abhd16a-206	20	5087627	5093811	+	375.465	30.7238	7.69407	15.6444	protein_coding	ENSRNOG00000056637	Abhd16a	ensembl_havana	1	ENSRNOP00000068595	1	nonsense_mediated_decay	ENSRNOT00000083411	havana	1	1	0.719481	0.845325	0.859944	-0.217685	-1.16287	15.2753	17.7631	-2.64936	1.95921	0.785383	0.893609	0.891457	-0.165762	-1.12176	15.2753	17.1352	-2.56481	2.03824	0.755374	0.892567	1.14287	0.192657	1.14287	15.2753	13.3658	-2.02696	2.6475	0.895934
Abhd16a	Abhd16a-203	20	5093478	5094738	+	210.967	16.2931	8.0601	8.79027	protein_coding	ENSRNOG00000056637	Abhd16a	ensembl_havana	1	---	---	retained_intron	ENSRNOT00000079886	havana	1	1	0.732144	0.852018	1.114	0.155752	1.114	9.22304	8.27919	-1.66571	2.06715	0.888204	0.948331	1.04524	0.0638346	1.04524	9.22304	8.82385	-1.77298	1.93703	0.61294	0.811845	1.1776	0.23585	1.1776	9.22304	7.83206	-1.59984	2.21856	0.628594
Abhd17a	Abhd17a-201	7	11992543	11998974	+	5943.28	365.108	242.507	247.637	protein_coding	ENSRNOG00000018212	Abhd17a	ensembl	5	ENSRNOP00000024576	3	protein_coding	ENSRNOT00000024576	ensembl	3	1	0.952501	0.977063	1.00776	0.0111478	1.00776	252.338	250.395	-1.27957	1.2995	0.59593	0.771708	0.93358	-0.0991549	-1.07115	252.338	270.29	-1.38095	1.20359	0.823053	0.923559	0.971368	-0.0419103	-1.02948	252.338	259.776	-1.32799	1.25303	0.0387385
Abhd17b	Abhd17b-201	1	239266921	239301177	+	3267.77	177.188	134.894	136.157	protein_coding	ENSRNOG00000012514	Abhd17b	ensembl	6	ENSRNOP00000047508	2	protein_coding	ENSRNOT00000044486	ensembl	3	1	0.966203	0.983727	1.00441	0.00634143	1.00441	136.694	136.094	-1.2201	1.23088	0.678716	0.825954	0.95792	-0.062023	-1.04393	136.694	142.699	-1.27943	1.17402	0.82345	0.923783	1.02365	0.0337243	1.02365	136.694	133.536	-1.19959	1.257	0.667455
Abhd17c	Abhd17c-201	1	146248503	146289466	-	1174.32	66.3055	47.7117	48.9301	protein_coding	ENSRNOG00000012683	Abhd17c	ensembl	5	ENSRNOP00000017362	5	protein_coding	ENSRNOT00000017362	ensembl	5	1	0.253199	0.449078	1.18825	0.248837	1.18825	53.8799	45.3439	-1.13132	1.59735	0.227863	0.439121	1.20167	0.265045	1.20167	53.8799	44.8373	-1.12175	1.61982	0.069758	0.229116	1.32515	0.406159	1.32515	53.8799	40.6594	-1.023	1.79642	0.199538
Abhd18	Abhd18-201	2	127770676	127827797	+	1410.81	92.8125	56.7007	58.7839	protein_coding	ENSRNOG00000013692	Abhd18	ensembl_havana	7	ENSRNOP00000059389	3	protein_coding	ENSRNOT00000068405	ensembl_havana	4	1	0.964439	0.982868	0.991615	-0.0121479	-1.00846	55.427	55.8957	-1.46022	1.43584	0.54355	0.731438	0.892007	-0.164873	-1.12107	55.427	62.1375	-1.62096	1.28976	0.54878	0.772627	0.893144	-0.163036	-1.11964	55.427	62.0584	-1.61998	1.29227	0.253292
Abhd2	Abhd2-201	1	140998240	141087406	+	1329.82	196.576	23.0049	55.409	protein_coding	ENSRNOG00000017120	Abhd2	ensembl	6	ENSRNOP00000023506	4	protein_coding	ENSRNOT00000023506	ensembl	6	1	1.09711e-07	2.35094e-06	0.162682	-2.61988	-6.14697	18.3676	112.905	-12.0158	-3.14463	5.57569e-09	1.46514e-07	0.136563	-2.87236	-7.3226	18.3676	134.498	-14.3015	-3.7493	0.00850956	0.0504685	0.400009	-1.3219	-2.49994	18.3676	45.9179	-4.94708	-1.26332	3.50211e-05
Abhd2	Abhd2-202	1	140998260	141087085	+	220.192	39.9103	1.07025	9.17467	protein_coding	ENSRNOG00000017120	Abhd2	ensembl	6	ENSRNOP00000072489	1	protein_coding	ENSRNOT00000090897	ensembl	1	1	0.01502	0.0601301	0.160557	-2.63884	-6.2283	5.10415	31.7902	-27.2008	-1.42613	0.460218	0.669163	0.566845	-0.818973	-1.76415	5.10415	9.00448	-7.95887	2.55729	0.26293	0.52251	0.425394	-1.23313	-2.35076	5.10415	11.9986	-10.4981	1.89973	0.0168162
Abhd3	Abhd3-201	18	1892413	1946841	-	393.251	27.6844	15.6327	16.3854	protein_coding	ENSRNOG00000029370	Abhd3	ensembl	4	ENSRNOP00000047416	4	protein_coding	ENSRNOT00000041878	ensembl	4	1	0.0771604	0.199804	1.52784	0.611495	1.52784	17.1112	11.1996	-1.04726	2.44462	0.608874	0.780192	1.12323	0.167647	1.12323	17.1112	15.234	-1.38946	1.75299	0.803084	0.913821	1.05783	0.0811076	1.05783	17.1112	16.1758	-1.4706	1.64561	0.528333
Abhd4	Abhd4-201	15	32894938	32906851	+	6090.26	315.483	252.439	253.761	protein_coding	ENSRNOG00000009244	Abhd4	ensembl	7	ENSRNOP00000012837	5	protein_coding	ENSRNOT00000012837	ensembl	7	1	0.00832045	0.0381696	0.844303	-0.244168	-1.18441	243.853	288.821	-1.34306	-1.0445	0.612205	0.78248	1.03423	0.0485638	1.03423	243.853	235.781	-1.1013	1.17799	0.31872	0.580185	0.936612	-0.094476	-1.06768	243.853	260.356	-1.21435	1.06528	0.144995
Abhd5	Abhd5-201	8	130973201	131001459	+	5455.08	284.022	225.261	227.295	protein_coding	ENSRNOG00000000221	Abhd5	ensembl	5	ENSRNOP00000000239	4	protein_coding	ENSRNOT00000000239	ensembl	5	1	0.145611	0.312087	0.886796	-0.173326	-1.12766	210.1	236.921	-1.32572	1.04255	0.234539	0.446636	0.905905	-0.142568	-1.10387	210.1	231.923	-1.29921	1.06621	0.069567	0.228766	0.860313	-0.217067	-1.16237	210.1	244.214	-1.36747	1.01212	0.00662376
Abhd6	Abhd6-202	15	18647844	18675432	-	664.282	63.4658	22.1299	27.6784	protein_coding	ENSRNOG00000008167	Abhd6	ensembl	5	ENSRNOP00000074573	1	protein_coding	ENSRNOT00000080794	ensembl	1	1	0.421049	0.621411	0.718956	-0.476024	-1.39091	25.7139	35.7656	-3.10717	1.60609	0.926089	0.965895	1.03928	0.0555814	1.03928	25.7139	24.7421	-2.17159	2.34553	0.549037	0.772696	1.28565	0.362496	1.28565	25.7139	20.0007	-1.76935	2.92454	0.329445
Abhd6	Abhd6-201	15	18647907	18695134	-	1620.61	98.5001	63.9822	67.5255	protein_coding	ENSRNOG00000008167	Abhd6	ensembl	5	ENSRNOP00000012271	3	protein_coding	ENSRNOT00000012271	ensembl	4	1	0.906955	0.952461	0.974434	-0.0373631	-1.02624	65.1117	66.82	-1.58437	1.50439	0.323001	0.543302	0.804364	-0.314079	-1.24322	65.1117	80.948	-1.91447	1.23867	0.998231	0.999215	0.999506	-0.000712154	-1.00049	65.1117	65.1438	-1.54786	1.54633	0.950306
Abhd8	Abhd8-201	16	19866022	19872775	-	3264.76	244.632	133.164	136.032	protein_coding	ENSRNOG00000000054	Abhd8	ensembl	6	ENSRNOP00000000060	4	protein_coding	ENSRNOT00000000060	ensembl	6	1	0.53671	0.717195	1.0829	0.114899	1.0829	129.547	119.63	-1.1889	1.39419	0.177114	0.372437	0.842273	-0.24764	-1.18726	129.547	153.806	-1.52336	1.08071	0.0272425	0.120004	0.756229	-0.403104	-1.32235	129.547	171.306	-1.69457	-1.03189	0.828749
Abi1	Abi1-201	17	89951752	90033329	+	5488.44	324.5	223.322	228.685	protein_coding	ENSRNOG00000031325	Abi1	ensembl	5	ENSRNOP00000054381	4	protein_coding	ENSRNOT00000057572	ensembl	4	1	0.00743213	0.0350521	0.767688	-0.381408	-1.30261	190.394	248.009	-1.58082	-1.07337	2.62885e-05	0.000299017	0.661777	-0.595583	-1.51108	190.394	287.701	-1.83182	-1.2465	0.00347379	0.0248621	0.748603	-0.417727	-1.33582	190.394	254.332	-1.62212	-1.10005	0.000157954
Abi2	Abi2-201	9	67234303	67282601	+	556.684	32.903	22.2363	23.1952	protein_coding	ENSRNOG00000017707	Abi2	ensembl	7	ENSRNOP00000050008	5	protein_coding	ENSRNOT00000050179	ensembl	5	1	0.471833	0.66345	0.863662	-0.211461	-1.15786	20.6093	23.8627	-1.72608	1.2875	0.073203	0.202133	0.69982	-0.514945	-1.42894	20.6093	29.4494	-2.11154	1.03412	0.36626	0.62683	0.831042	-0.267007	-1.20331	20.6093	24.7993	-1.7978	1.24161	0.394839
Abi3	Abi3-201	10	83644086	83655183	-	236.752	18.032	8.65733	9.86466	protein_coding	ENSRNOG00000005575	Abi3	ensembl	3	ENSRNOP00000007897	2	protein_coding	ENSRNOT00000007897	ensembl	3	1	0.539205	0.71937	0.833738	-0.262334	-1.19942	7.60842	9.12568	-2.14313	1.48973	0.00298501	0.017132	0.446738	-1.1625	-2.23845	7.60842	17.0311	-3.81012	-1.31509	0.0711608	0.232573	0.599435	-0.738326	-1.66824	7.60842	12.6927	-2.90852	1.04509	0.334912
Abi3bp	Abi3bp-205	11	46208075	46369578	-	322.766	45.0362	7.97033	13.4486	protein_coding	ENSRNOG00000001627	Abi3bp	ensembl	8	ENSRNOP00000063637	3	protein_coding	ENSRNOT00000063864	ensembl	4	1	0.0453972	0.135824	0.342791	-1.5446	-2.91723	7.07221	20.6313	-8.32561	-1.02218	0.101898	0.254304	0.414305	-1.27124	-2.41368	7.07221	17.0701	-6.93777	1.19086	0.0205313	0.0968908	0.290302	-1.78438	-3.44469	7.07221	24.3616	-9.80905	-1.20969	0.091015
Abi3bp	Abi3bp-202	11	46208075	46369578	-	114.136	20.1753	2.55959	4.75566	protein_coding	ENSRNOG00000001627	Abi3bp	ensembl	8	ENSRNOP00000002223	7	protein_coding	ENSRNOT00000002223	ensembl	8	1	0.0502342	0.146343	0.333597	-1.58382	-2.99762	2.23414	6.69712	-8.99583	1.00112	0.0210047	0.0792007	0.277281	-1.85058	-3.60645	2.23414	8.05732	-10.7195	-1.21335	0.0834393	0.258504	0.373571	-1.42055	-2.67687	2.23414	5.9805	-8.16204	1.13906	0.0158148
Abi3bp	Abi3bp-204	11	46208075	46369578	-	257.535	31.0257	2.95337	10.7306	protein_coding	ENSRNOG00000001627	Abi3bp	ensembl	8	ENSRNOP00000049004	5	protein_coding	ENSRNOT00000049859	ensembl	6	1	0.25091	0.446302	2.23934	1.16307	2.23934	8.05189	3.59566	-1.76833	8.86752	0.519516	0.713294	0.653484	-0.613777	-1.53026	8.05189	12.3215	-5.58482	2.38494	0.185476	0.426121	0.420646	-1.24932	-2.3773	8.05189	19.1418	-8.56608	1.5157	0.198495
Abi3bp	Abi3bp-203	11	46208075	46369578	-	619.54	62.2651	17.0746	25.8142	protein_coding	ENSRNOG00000001627	Abi3bp	ensembl	8	ENSRNOP00000049145	5	protein_coding	ENSRNOT00000047817	ensembl	6	1	0.812639	0.904697	1.13369	0.18103	1.13369	27.582	24.3294	-2.48964	3.19983	0.972622	0.98646	0.982029	-0.0261627	-1.0183	27.582	28.0868	-2.86851	2.76633	0.373142	0.634535	1.61108	0.688026	1.61108	27.582	17.1202	-1.77293	4.60176	0.94956
Abitram	Abitram-201	5	73552983	73556988	+	123.899	9.15386	4.81448	5.16246	protein_coding	ENSRNOG00000010532	Abitram	ensembl	7	ENSRNOP00000014053	5	protein_coding	ENSRNOT00000014053	ensembl	7	1	0.70689	0.836979	1.14273	0.192489	1.14273	5.37442	4.70313	-1.75419	2.29069	0.565811	0.749528	1.23442	0.303832	1.23442	5.37442	4.35381	-1.66234	2.53306	0.734385	0.884097	1.1301	0.176448	1.1301	5.37442	4.75571	-1.79355	2.29058	0.761664
Abl1	Abl1-201	3	9410661	9448168	-	260.365	28.0553	4.10107	10.8485	protein_coding	ENSRNOG00000009371	Abl1	ensembl	8	ENSRNOP00000012617	2	protein_coding	ENSRNOT00000012617	ensembl	4	1	0.332895	0.537264	1.75763	0.813632	1.75763	10.2825	5.85023	-1.78173	5.50423	0.494128	0.694867	0.68359	-0.548796	-1.46286	10.2825	15.042	-4.3527	2.034	0.300641	0.562407	1.8378	0.87798	1.8378	10.2825	5.59502	-1.72256	5.81796	0.265946
Abl2	Abl2-201	13	74154835	74333245	+	544.901	43.6957	19.5162	22.7042	protein_coding	ENSRNOG00000004305	Abl2	ensembl	5	ENSRNOP00000056281	3	protein_coding	ENSRNOT00000059524	ensembl	3	1	0.764283	0.873466	1.11507	0.15713	1.11507	23.562	21.1306	-1.82756	2.27234	0.646099	0.804969	1.18272	0.242106	1.18272	23.562	19.9219	-1.73062	2.42083	0.584453	0.794755	1.22208	0.289336	1.22208	23.562	19.2803	-1.679	2.50754	0.684407
Ablim2	Ablim2-203	14	80056269	80169432	-	957.426	70.6504	37.3327	39.8927	protein_coding	ENSRNOG00000007882	Ablim2	ensembl	8	ENSRNOP00000068643	1	protein_coding	ENSRNOT00000079769	ensembl	1	1	0.383786	0.587489	1.21027	0.275325	1.21027	44.9422	37.1341	-1.26951	1.85951	0.239334	0.452343	1.29767	0.375927	1.29767	44.9422	34.6329	-1.18942	2.00293	0.89904	0.956857	1.02799	0.0398312	1.02799	44.9422	43.7183	-1.49018	1.57478	0.00944745
Ablim2	Ablim2-202	14	80045078	80169473	-	4736.08	269.346	192.801	197.337	protein_coding	ENSRNOG00000007882	Ablim2	ensembl	8	ENSRNOP00000055116	4	protein_coding	ENSRNOT00000058315	ensembl	5	1	0.806193	0.900774	0.973069	-0.0393859	-1.02768	215.095	221.048	-1.27813	1.21021	0.258757	0.473328	1.13566	0.183525	1.13566	215.095	189.401	-1.09808	1.41621	0.0652416	0.219131	1.23265	0.301761	1.23265	215.095	174.498	-1.01329	1.53961	8.29678e-05
Ablim3	Ablim3-202	18	57132050	57245667	-	1064.61	71.3192	41.8011	44.3587	protein_coding	ENSRNOG00000019365	Ablim3	ensembl	6	ENSRNOP00000074499	1	protein_coding	ENSRNOT00000080365	ensembl	1	1	0.00057264	0.00433089	1.98419	0.988553	1.98419	44.4166	22.3852	1.34353	2.93037	0.352645	0.572566	0.846097	-0.241105	-1.1819	44.4166	52.4958	-1.68124	1.20356	0.814643	0.918339	0.958137	-0.0616954	-1.04369	44.4166	46.3572	-1.49225	1.36992	0.263642
Ablim3	Ablim3-201	18	57128399	57201741	-	410.633	40.5123	13.2334	17.1097	protein_coding	ENSRNOG00000019365	Ablim3	ensembl	6	ENSRNOP00000026227	3	protein_coding	ENSRNOT00000026227	ensembl	6	1	0.490436	0.679926	0.775094	-0.367557	-1.29017	16.1501	20.8363	-2.66144	1.59891	0.55656	0.742081	1.25229	0.324569	1.25229	16.1501	12.8964	-1.69043	2.65099	0.473844	0.720139	0.766793	-0.383091	-1.30413	16.1501	21.0619	-2.69711	1.58583	0.743716
Abr	Abr-202	10	64567268	64642293	-	1156.58	81.2479	46.2218	48.1907	protein_coding	ENSRNOG00000056837	Abr	ensembl	1	ENSRNOP00000071246	1	protein_coding	ENSRNOT00000084670	ensembl	1	1	0.508437	0.695562	1.13697	0.185197	1.13697	45.5309	40.0458	-1.28674	1.66337	0.187692	0.385612	0.779795	-0.358833	-1.28239	45.5309	58.3883	-1.85661	1.12897	0.913178	0.96412	0.979201	-0.0303238	-1.02124	45.5309	46.4981	-1.49013	1.42879	0.203509
Abra	Abra-201	7	80792600	80796671	-	124960	10900.8	4721.89	5206.66	protein_coding	ENSRNOG00000007999	Abra	ensembl	3	ENSRNOP00000010539	1	protein_coding	ENSRNOT00000010539	ensembl	3	1	3.55269e-16	2.95715e-14	0.375588	-1.41278	-2.66249	3302.42	8792.65	-3.36908	-2.10409	8.67279e-15	5.55059e-13	0.393825	-1.34437	-2.5392	3302.42	8385.49	-3.21316	-2.0066	2.54043e-05	0.000404223	0.602793	-0.730266	-1.65895	3302.42	5478.53	-2.09963	-1.31076	3.05664e-06
Abracl	Abracl-201	1	13165572	13175877	-	540.544	45.0772	19.5139	22.5227	protein_coding	ENSRNOG00000051450	Abracl	ensembl	1	ENSRNOP00000074648	1	protein_coding	ENSRNOT00000084870	ensembl	1	1	0.00385643	0.0208299	0.572613	-0.804368	-1.74638	12.6462	22.0851	-2.54901	-1.19648	9.38145e-09	2.3868e-07	0.354663	-1.49548	-2.81958	12.6462	35.657	-4.01652	-1.97933	4.41312e-08	1.49527e-06	0.369088	-1.43796	-2.70938	12.6462	34.2634	-3.87136	-1.89616	2.14421e-09
Abraxas1	Abraxas1-201	14	10424674	10439004	+	208.332	17.3902	7.74128	8.6805	protein_coding	ENSRNOG00000002165	Abraxas1	ensembl	7	ENSRNOP00000002956	5	protein_coding	ENSRNOT00000002956	ensembl	7	1	0.541446	0.721019	0.817148	-0.29133	-1.22377	8.69389	10.6393	-2.33988	1.56241	0.910959	0.959045	1.03929	0.0555995	1.03929	8.69389	8.36521	-1.89064	2.04213	0.428488	0.684212	1.33078	0.412275	1.33078	8.69389	6.53292	-1.52443	2.69974	0.992479
Abraxas2	Abraxas2-201	1	204861566	204887378	+	6040.61	307.437	250	251.692	protein_coding	ENSRNOG00000017222	Abraxas2	ensembl	5	ENSRNOP00000023214	5	protein_coding	ENSRNOT00000023214	ensembl	5	1	0.00113322	0.0076249	1.2284	0.296786	1.2284	268.316	218.426	1.0853	1.39038	0.00105456	0.00723815	1.23241	0.301487	1.23241	268.316	217.715	1.08756	1.39657	0.0327839	0.13656	1.14454	0.194765	1.14454	268.316	234.431	1.01111	1.29557	0.948367
Abt1	Abt1-201	17	43946130	43948224	+	929.753	64.597	37.9495	38.7397	protein_coding	ENSRNOG00000017585	Abt1	ensembl	5	ENSRNOP00000023648	4	protein_coding	ENSRNOT00000023649	ensembl	5	1	0.109305	0.256016	1.27362	0.348937	1.27362	42.3453	33.248	-1.05566	1.71241	0.327354	0.547301	1.15802	0.211664	1.15802	42.3453	36.5669	-1.15821	1.55318	0.501709	0.738638	1.10537	0.144534	1.10537	42.3453	38.3086	-1.21179	1.48063	0.0888318
Abtb1	Abtb1-201	4	120778580	120784808	-	4829.28	257.576	198.959	201.22	protein_coding	ENSRNOG00000015762	Abtb1	ensembl	6	ENSRNOP00000021445	4	protein_coding	ENSRNOT00000021445	ensembl	5	1	0.0427481	0.129868	1.22259	0.289944	1.22259	213.29	174.458	1.00659	1.48495	0.511164	0.708379	1.06686	0.0933658	1.06686	213.29	199.924	-1.13694	1.29404	0.676099	0.848555	1.04201	0.0593729	1.04201	213.29	204.691	-1.16406	1.26392	0.0790466
Abtb2	Abtb2-202	3	93495106	93647722	+	948.914	91.965	37.2774	39.5381	protein_coding	ENSRNOG00000008510	Abtb2	ensembl	6	ENSRNOP00000069124	1	protein_coding	ENSRNOT00000085760	ensembl	1	1	0.00341515	0.0189457	0.600084	-0.736764	-1.66643	35.8412	59.727	-2.34566	-1.18389	0.0744906	0.204785	0.727583	-0.458817	-1.37441	35.8412	49.2607	-1.94937	1.03195	0.604438	0.807722	0.909469	-0.136903	-1.09954	35.8412	39.4089	-1.57449	1.30231	0.0697985
Abtb2	Abtb2-201	3	93495106	93647681	+	120.862	27.4132	1.0378	5.0359	protein_coding	ENSRNOG00000008510	Abtb2	ensembl	6	ENSRNOP00000038218	4	protein_coding	ENSRNOT00000029922	ensembl	5	1	0.0123977	0.0517169	0.134421	-2.89517	-7.43932	1.32589	9.86373	-35.8616	-1.54325	0.680509	0.827367	0.695622	-0.523624	-1.43756	1.32589	1.90605	-8.08937	3.91437	0.0214381	0.100035	0.156172	-2.67879	-6.40318	1.32589	8.48991	-31.1542	-1.31606	0.00276608
AC094053.1	AC094053.1-201	2	104996717	105001498	-	113792	6021.72	4690.61	4741.33	pseudogene	ENSRNOG00000030704	AC094053.1	ensembl	4	---	---	pseudogene	ENSRNOT00000042983	ensembl	4	1	1.36246e-05	0.000173623	1.29733	0.375549	1.29733	5320.84	4101.36	1.15376	1.45878	5.97428e-05	0.000607125	1.27161	0.346651	1.27161	5320.84	4184.35	1.13083	1.4299	5.26105e-06	0.000105957	1.31363	0.393557	1.31363	5320.84	4050.49	1.16812	1.47726	0.000451517
AC094212.1	AC094212.1-201	8	26341732	26345755	-	32345.9	1730.62	1333.08	1347.74	protein_coding	ENSRNOG00000055222	AC094212.1	ensembl	1	ENSRNOP00000070014	1	protein_coding	ENSRNOT00000091773	ensembl	1	1	0.00802473	0.0371331	1.23219	0.301219	1.23219	1473.27	1195.66	1.05594	1.43785	0.000606566	0.00448466	1.31086	0.390515	1.31086	1473.27	1123.9	1.12294	1.53023	0.0251042	0.112835	1.19311	0.254725	1.19311	1473.27	1234.82	1.0223	1.39245	0.215265
AC094217.1	AC094217.1-201	1	31527646	31528084	-	13337.2	679.212	550.946	555.716	protein_coding	ENSRNOG00000039783	AC094217.1	ensembl	1	ENSRNOP00000057758	1	protein_coding	ENSRNOT00000061041	ensembl	1	1	0.840335	0.920573	0.981342	-0.0271727	-1.01901	565.287	576.035	-1.22393	1.17869	0.414977	0.631078	1.07957	0.110456	1.07957	565.287	523.623	-1.11352	1.29777	0.735926	0.884452	1.03216	0.0456678	1.03216	565.287	547.674	-1.16452	1.24063	0.564972
AC094643.2	AC094643.2-201	7	11181386	11182280	+	8440.45	481.914	349.261	351.685	protein_coding	ENSRNOG00000053040	AC094643.2	ensembl	1	ENSRNOP00000074564	1	protein_coding	ENSRNOT00000079128	ensembl	1	1	0.860312	0.930356	0.985017	-0.0217793	-1.01521	356.298	361.718	-1.20109	1.16537	0.31302	0.533785	1.09127	0.126013	1.09127	356.298	326.498	-1.08582	1.29308	0.891845	0.954128	1.0118	0.016929	1.0118	356.298	352.142	-1.17048	1.19827	0.774022
AC095278.1	AC095278.1-201	10	89509744	89510323	+	174.11	14.5766	6.18173	7.2546	processed_pseudogene	ENSRNOG00000020749	AC095278.1	ensembl	4	---	---	processed_pseudogene	ENSRNOT00000028152	ensembl	4	1	0.206469	0.393847	0.647303	-0.627486	-1.54487	6.34674	9.80489	-3.03351	1.27104	0.264031	0.479027	0.677407	-0.561906	-1.47622	6.34674	9.36917	-2.924	1.34177	0.609521	0.809547	1.21825	0.284809	1.21825	6.34674	5.20972	-1.75093	2.5986	0.52528
AC096301.1	AC096301.1-201	1	260645040	260679066	-	337.091	26.5536	12.9256	14.0454	lincRNA	ENSRNOG00000051306	AC096301.1	havana	1	---	---	lincRNA	ENSRNOT00000076237	havana	1	1	0.00335995	0.0186953	2.2537	1.17229	2.2537	16.5625	7.34905	1.30935	3.87914	0.431499	0.645668	1.21128	0.276529	1.21128	16.5625	13.6736	-1.33097	1.95279	0.182562	0.421839	1.39913	0.484534	1.39913	16.5625	11.8377	-1.17117	2.29265	0.395702
AC096404.1	AC096404.1-201	20	29577518	29579579	-	927.515	71.1693	36.4583	38.6465	protein_coding	ENSRNOG00000000574	AC096404.1	ensembl	3	ENSRNOP00000000700	2	protein_coding	ENSRNOT00000000700	ensembl	3	1	0.0641084	0.174544	1.48161	0.567161	1.48161	37.1753	25.0912	-1.02331	2.24633	0.739951	0.864106	1.07063	0.0984664	1.07063	37.1753	34.7227	-1.39763	1.60204	0.221492	0.472788	0.782984	-0.352946	-1.27717	37.1753	47.479	-1.89051	1.159	0.0910515
AC097784.1	AC097784.1-201	5	164646666	164648329	-	997.266	59.601	40.0318	41.5527	protein_coding	ENSRNOG00000056374	AC097784.1	ensembl	1	ENSRNOP00000073141	1	protein_coding	ENSRNOT00000090811	ensembl	1	1	0.14936	0.317646	1.30841	0.38781	1.30841	44.185	33.7701	-1.10143	1.88557	0.848943	0.928444	0.966082	-0.0497823	-1.03511	44.185	45.7363	-1.47638	1.37792	0.19359	0.438111	1.27629	0.351951	1.27629	44.185	34.62	-1.13183	1.84365	0.736148
AC098008.1	AC098008.1-201	1	167765040	167765553	-	121.312	13.2706	4.13355	5.05468	protein_coding	ENSRNOG00000018503	AC098008.1	ensembl	2	ENSRNOP00000024954	1	protein_coding	ENSRNOT00000024954	ensembl	2	1	0.743445	0.860303	0.859552	-0.218342	-1.1634	4.45466	5.18253	-2.87961	2.12754	0.85944	0.934103	0.92011	-0.120122	-1.08683	4.45466	4.84144	-2.73137	2.31238	0.560765	0.778614	0.765249	-0.386	-1.30677	4.45466	5.82119	-3.21891	1.88501	0.351262
AC098125.3	AC098125.3-201	1	229938012	229939644	+	3681.53	197.328	152.227	153.397	pseudogene	ENSRNOG00000055683	AC098125.3	ensembl	1	---	---	pseudogene	ENSRNOT00000087591	ensembl	1	1	0.359983	0.563758	0.920983	-0.118753	-1.0858	149.647	162.486	-1.29506	1.09848	0.555294	0.741078	1.05576	0.0782795	1.05576	149.647	141.744	-1.13432	1.26435	0.61231	0.811454	0.954879	-0.0666094	-1.04725	149.647	156.718	-1.25199	1.14156	0.197977
AC098459.1	AC098459.1-201	6	79149544	79150255	-	9529.71	531.918	391.352	397.071	processed_pseudogene	ENSRNOG00000022738	AC098459.1	ensembl	5	---	---	processed_pseudogene	ENSRNOT00000031394	ensembl	5	1	0.000153572	0.00143881	1.38488	0.469766	1.38488	427.081	308.388	1.17002	1.63921	0.017526	0.0692765	1.22562	0.293513	1.22562	427.081	348.461	1.03623	1.44963	0.0352059	0.143861	1.19767	0.260235	1.19767	427.081	356.592	1.01259	1.41659	0.514599
AC098547.1	AC098547.1-201	20	3910555	3917427	-	1266.78	99.701	49.1526	52.7824	processed_transcript	ENSRNOG00000045877	AC098547.1	ensembl_havana	2	---	---	processed_transcript	ENSRNOT00000077454	havana	1	1	0.00910923	0.0408893	1.7528	0.809659	1.7528	63.7264	36.357	1.14963	2.67242	0.0243603	0.0888242	1.62159	0.697412	1.62159	63.7264	39.2987	1.06458	2.47006	0.0327428	0.136468	1.58159	0.661376	1.58159	63.7264	40.2926	1.03835	2.40905	0.338048
AC098547.1	AC098547.1-202	20	3910583	3917225	-	6307.42	554.381	250.776	262.809	processed_transcript	ENSRNOG00000045877	AC098547.1	ensembl_havana	2	---	---	processed_transcript	ENSRNOT00000060194	ensembl	4	1	0.564489	0.739169	1.12505	0.169994	1.12505	269.07	239.162	-1.32709	1.67975	0.719607	0.851814	0.929348	-0.105709	-1.07602	269.07	289.526	-1.60532	1.3865	0.740449	0.886639	1.07012	0.0977717	1.07012	269.07	251.439	-1.39544	1.598	0.663937
AC098622.1	AC098622.1-201	1	222142442	222142850	+	2153.63	140.032	86.6447	89.7345	processed_pseudogene	ENSRNOG00000021123	AC098622.1	ensembl	7	---	---	processed_pseudogene	ENSRNOT00000028681	ensembl	7	1	0.0999226	0.239256	1.30366	0.382569	1.30366	88.0213	67.5185	-1.05204	1.78797	0.570542	0.752879	1.09476	0.13062	1.09476	88.0213	80.402	-1.24894	1.49686	0.137249	0.354495	0.792538	-0.335448	-1.26177	88.0213	111.063	-1.71458	1.07696	0.216299
AC099294.1	AC099294.1-201	1	224927764	224930014	+	478.732	31.275	19.3374	19.9472	protein_coding	ENSRNOG00000029315	AC099294.1	ensembl	4	ENSRNOP00000071208	1	protein_coding	ENSRNOT00000050814	ensembl	4	1	0.442987	0.639115	0.865535	-0.208337	-1.15536	20.213	23.3533	-1.67088	1.25174	0.66033	0.814873	0.919022	-0.121829	-1.08811	20.213	21.9941	-1.58577	1.33935	0.292657	0.554654	1.24165	0.312257	1.24165	20.213	16.2792	-1.20525	1.85813	0.499992
AC099444.2	AC099444.2-201	4	78371121	78375224	+	251.145	22.9917	9.24282	10.4644	protein_coding	ENSRNOG00000042229	AC099444.2	ensembl	3	ENSRNOP00000055930	4	protein_coding	ENSRNOT00000059157	ensembl	4	1	0.039949	0.123939	2.13844	1.09656	2.13844	11.3337	5.29998	1.03551	4.41608	0.623071	0.7896	0.852983	-0.229411	-1.17236	11.3337	13.2871	-2.2103	1.60817	0.88035	0.950516	0.951736	-0.0713659	-1.05071	11.3337	11.9084	-2.00085	1.81238	0.334572
AC099453.1	AC099453.1-201	5	78392715	78393144	-	11135.8	614.133	458.347	463.993	protein_coding	ENSRNOG00000033024	AC099453.1	ensembl	2	ENSRNOP00000044275	2	protein_coding	ENSRNOT00000043610	ensembl	2	1	0.122817	0.278164	0.861707	-0.214731	-1.16049	438.395	508.752	-1.40199	1.04103	0.0397279	0.128993	0.82005	-0.286216	-1.21944	438.395	534.595	-1.47323	-1.00936	0.650824	0.833782	1.04506	0.0635899	1.04506	438.395	419.491	-1.15811	1.26484	0.222952
AC103024.2	AC103024.2-201	10	34316837	34317162	+	171.824	14.1066	6.62315	7.15935	pseudogene	ENSRNOG00000050786	AC103024.2	ensembl	2	---	---	pseudogene	ENSRNOT00000073403	ensembl	2	1	0.188212	0.370203	1.56158	0.643004	1.56158	8.16098	5.22611	-1.24378	3.03299	0.272465	0.489092	1.44698	0.533049	1.44698	8.16098	5.64	-1.33698	2.79933	0.445143	0.700017	1.28571	0.362561	1.28571	8.16098	6.34747	-1.48259	2.45079	0.881868
AC105531.1	AC105531.1-201	10	71278650	71311130	+	963.947	64.077	37.9495	40.1645	protein_coding	ENSRNOG00000053814	AC105531.1	ensembl_havana	1	ENSRNOP00000070940	1	protein_coding	ENSRNOT00000092020	havana	1	1	0.0816413	0.208151	1.45736	0.543355	1.45736	44.9998	30.8777	-1.04845	2.22679	0.174242	0.368915	1.34037	0.422632	1.34037	44.9998	33.5726	-1.13842	2.04528	0.106128	0.30189	1.42098	0.506885	1.42098	44.9998	31.6682	-1.0777	2.17607	0.955893
AC105531.1	AC105531.1-202	10	71322145	71358454	+	5381.21	270.541	223.364	224.217	protein_coding	ENSRNOG00000053814	AC105531.1	ensembl_havana	1	ENSRNOP00000070454	1	protein_coding	ENSRNOT00000079418	havana	1	1	0.130394	0.290168	0.914787	-0.128492	-1.09315	228.115	249.364	-1.22688	1.0267	0.095608	0.242686	1.10809	0.148073	1.10809	228.115	205.863	-1.01824	1.25025	0.566067	0.782431	1.03565	0.0505406	1.03565	228.115	220.262	-1.0883	1.16729	0.109621
AC105662.3	AC105662.3-201	5	173003557	173004040	-	4462.16	270.728	180.317	185.923	pseudogene	ENSRNOG00000060851	AC105662.3	ensembl	1	---	---	pseudogene	ENSRNOT00000081220	ensembl	1	1	0.0604299	0.167376	1.2448	0.315914	1.2448	171.162	137.502	-1.00965	1.56448	0.951206	0.977989	1.00708	0.010175	1.00708	171.162	169.959	-1.24464	1.26232	0.00375811	0.0264759	0.720496	-0.472938	-1.38793	171.162	237.561	-1.73245	-1.11193	0.000375357
AC106292.2	AC106292.2-201	11	65743892	65745039	+	2620.11	156.212	105.979	109.171	protein_coding	ENSRNOG00000059017	AC106292.2	ensembl	1	ENSRNOP00000072785	1	protein_coding	ENSRNOT00000085226	ensembl	1	1	0.000232575	0.00204837	1.57971	0.65966	1.57971	122.61	77.6155	1.23834	2.01519	0.00200762	0.0122707	1.46622	0.552104	1.46622	122.61	83.6232	1.15014	1.86917	0.0399038	0.158122	1.28581	0.362679	1.28581	122.61	95.3562	1.01166	1.63425	0.858979
AC107446.2	AC107446.2-201	3	57770948	57772029	+	145.025	17.7671	5.20345	6.04272	protein_coding	ENSRNOG00000047948	AC107446.2	ensembl	2	ENSRNOP00000043492	4	protein_coding	ENSRNOT00000038429	ensembl	5	1	0.380035	0.583855	1.43472	0.520774	1.43472	5.99087	4.17563	-1.56047	3.21213	0.50457	0.703827	0.779785	-0.358852	-1.2824	5.99087	7.68273	-2.6626	1.61903	0.208653	0.457044	1.73024	0.790972	1.73024	5.99087	3.46245	-1.35856	4.06716	0.248615
AC108574.1	AC108574.1-201	11	60043639	60051726	+	1010.53	65.1768	40.6782	42.1052	lincRNA	ENSRNOG00000057903	AC108574.1	ensembl	1	---	---	lincRNA	ENSRNOT00000086178	ensembl	1	1	0.426155	0.625613	1.16111	0.215508	1.16111	40.2411	34.6574	-1.24425	1.67748	0.419125	0.634704	0.862748	-0.212989	-1.15909	40.2411	46.643	-1.65827	1.23431	0.473639	0.720059	0.876807	-0.189669	-1.1405	40.2411	45.8951	-1.63405	1.25624	0.296511
AC109037.1	AC109037.1-201	18	53905347	53905848	+	2441.13	157	99.4556	101.714	unprocessed_pseudogene	ENSRNOG00000043100	AC109037.1	havana	3	---	---	unprocessed_pseudogene	ENSRNOT00000055675	havana	4	1	0.000502319	0.00389101	0.690199	-0.534916	-1.44886	95.0738	137.748	-1.78537	-1.17577	0.103093	0.256574	1.20553	0.269672	1.20553	95.0738	78.8644	-1.03856	1.50935	0.566939	0.78311	0.93835	-0.0918021	-1.0657	95.0738	101.32	-1.32506	1.16671	0.114028
AC109048.1	AC109048.1-201	19	54620885	54648228	-	672.303	39.6671	27.2099	28.0126	protein_coding	ENSRNOG00000018801	AC109048.1	ensembl	7	ENSRNOP00000025424	7	protein_coding	ENSRNOT00000025424	ensembl	7	1	0.0769326	0.199322	0.755685	-0.404144	-1.3233	26.4734	35.0323	-1.80497	1.03074	0.126835	0.296498	0.782368	-0.35408	-1.27817	26.4734	33.8374	-1.75157	1.07213	0.545486	0.770023	1.11035	0.151011	1.11035	26.4734	23.8424	-1.26451	1.55898	0.968249
AC109942.1	AC109942.1-201	7	15279611	15283113	+	614.206	62.1079	21.5904	25.5919	protein_coding	ENSRNOG00000029416	AC109942.1	ensembl	5	ENSRNOP00000040534	5	protein_coding	ENSRNOT00000043826	ensembl	5	1	0.000104404	0.00102904	3.22324	1.68851	3.22324	33.3468	10.3457	1.78462	5.82157	0.000523951	0.00397309	2.80828	1.48969	2.80828	33.3468	11.8745	1.56683	5.03338	0.108831	0.306927	1.56219	0.643574	1.56219	33.3468	21.3462	-1.10426	2.6949	0.454003
AC109958.1	AC109958.1-201	13	93560364	93561302	-	33188.3	1744	1373.46	1382.85	pseudogene	ENSRNOG00000021960	AC109958.1	ensembl	2	---	---	pseudogene	ENSRNOT00000030811	ensembl	2	1	0.44733	0.642934	1.05738	0.0804996	1.05738	1459.2	1380.01	-1.09212	1.22106	0.11153	0.27106	1.12427	0.168987	1.12427	1459.2	1297.91	-1.0275	1.29874	0.0233838	0.106999	1.18194	0.24116	1.18194	1459.2	1234.58	1.02291	1.36571	0.144653
AC110709.1	AC110709.1-201	1	274306069	274306468	+	3508.28	225.801	139.814	146.178	processed_pseudogene	ENSRNOG00000046944	AC110709.1	ensembl	1	---	---	processed_pseudogene	ENSRNOT00000073153	ensembl	1	1	0.0188333	0.0716892	0.667076	-0.584077	-1.49908	140.87	211.176	-2.10155	-1.06932	0.933218	0.969586	0.985476	-0.0211078	-1.01474	140.87	142.946	-1.42881	1.38761	0.385297	0.64627	1.165	0.22033	1.165	140.87	120.919	-1.21174	1.64461	0.639566
AC110824.1	AC110824.1-201	5	75985987	75986334	+	1225.46	78.7162	49.2332	51.0607	pseudogene	ENSRNOG00000014899	AC110824.1	ensembl	3	---	---	pseudogene	ENSRNOT00000020076	ensembl	3	1	0.234515	0.427796	1.20727	0.271751	1.20727	48.1234	39.8613	-1.12997	1.64694	0.919104	0.963113	1.01595	0.0228248	1.01595	48.1234	47.3681	-1.33575	1.3787	0.477335	0.722551	0.896513	-0.157603	-1.11543	48.1234	53.6784	-1.50766	1.21176	0.00340802
AC111575.1	AC111575.1-201	12	12815526	12816289	-	713.225	43.0701	28.8983	29.7177	processed_pseudogene	ENSRNOG00000062026	AC111575.1	havana	1	---	---	processed_pseudogene	ENSRNOT00000092492	havana	1	1	0.527568	0.710529	1.11354	0.155149	1.11354	31.8303	28.5849	-1.25372	1.55457	0.0350529	0.117169	1.46622	0.552105	1.46622	31.8303	21.7091	1.0272	2.09289	0.931538	0.970984	0.9856	-0.0209256	-1.01461	31.8303	32.2954	-1.41258	1.37219	0.413089
AC112568.6	AC112568.6-201	20	1678368	1679941	-	634.245	46.7154	25.2421	26.4269	processed_pseudogene	ENSRNOG00000060724	AC112568.6	havana	1	---	---	processed_pseudogene	ENSRNOT00000085984	havana	1	1	0.427223	0.62641	0.862197	-0.21391	-1.15983	21.9576	25.467	-1.67246	1.24328	0.00755741	0.0360712	0.619803	-0.690119	-1.61342	21.9576	35.4267	-2.29179	-1.13584	0.194312	0.438848	0.785329	-0.348631	-1.27335	21.9576	27.9597	-1.83412	1.13118	0.00964033
AC112866.1	AC112866.1-201	1	193700302	193700674	-	118.284	13.7237	3.87899	4.92848	protein_coding	ENSRNOG00000048424	AC112866.1	ensembl	2	ENSRNOP00000066154	1	protein_coding	ENSRNOT00000071314	ensembl	2	1	0.219455	0.409294	1.84598	0.884384	1.84598	5.45834	2.95689	-1.44111	4.91077	0.968603	0.984489	1.01809	0.0258641	1.01809	5.45834	5.36136	-2.39837	2.48593	0.495274	0.734797	1.38713	0.472099	1.38713	5.45834	3.935	-1.84646	3.55281	0.831871
AC113771.1	AC113771.1-201	2	259488420	259488847	-	740.35	49.0485	29.5271	30.8479	processed_pseudogene	ENSRNOG00000013200	AC113771.1	havana	5	---	---	processed_pseudogene	ENSRNOT00000017616	havana	5	1	0.447083	0.642793	1.15151	0.203526	1.15151	31.6465	27.4826	-1.24933	1.65658	0.14197	0.320183	1.32488	0.405865	1.32488	31.6465	23.8862	-1.09873	1.92861	0.228253	0.481312	1.25818	0.331335	1.25818	31.6465	25.1526	-1.15481	1.82807	0.0982572
AC114460.1	AC114460.1-201	1	142027250	142028044	+	136.711	11.3801	4.99122	5.69628	pseudogene	ENSRNOG00000025003	AC114460.1	ensembl	1	---	---	pseudogene	ENSRNOT00000032429	ensembl	1	1	0.804271	0.900094	1.09704	0.133614	1.09704	6.47867	5.9056	-1.8962	2.28206	0.809255	0.906446	1.09531	0.131337	1.09531	6.47867	5.91493	-1.91198	2.29381	0.348367	0.609833	1.45707	0.543072	1.45707	6.47867	4.44636	-1.50732	3.20012	0.109961
AC115666.1	AC115666.1-201	10	36361312	36372437	-	297.87	27.4944	11.4009	12.4112	protein_coding	ENSRNOG00000022971	AC115666.1	ensembl	6	ENSRNOP00000031832	6	protein_coding	ENSRNOT00000039827	ensembl	6	1	0.642511	0.793496	1.12828	0.174127	1.12828	14.6481	12.9826	-1.47539	1.8782	0.192035	0.391745	1.43013	0.516146	1.43013	14.6481	10.2425	-1.1969	2.44798	0.177944	0.416458	1.45096	0.537012	1.45096	14.6481	10.0954	-1.18453	2.49378	0.0235154
AC117058.1	AC117058.1-201	16	81990341	81991697	-	281.225	32.783	6.33113	11.7177	pseudogene	ENSRNOG00000045729	AC117058.1	ensembl	1	---	---	pseudogene	ENSRNOT00000071773	ensembl	1	1	0.65666	0.803253	0.762915	-0.390407	-1.31076	9.60865	12.5947	-4.32216	2.51567	0.472723	0.679065	0.646847	-0.628503	-1.54596	9.60865	14.8546	-5.07723	2.12437	0.235223	0.489411	0.488924	-1.03232	-2.04531	9.60865	19.6526	-6.66621	1.59353	0.82082
AC117330.1	AC117330.1-201	1	253296796	253298365	-	416.786	29.0859	16.3977	17.3661	pseudogene	ENSRNOG00000018925	AC117330.1	ensembl	5	---	---	pseudogene	ENSRNOT00000025584	ensembl	5	1	0.717924	0.844631	1.08577	0.118725	1.08577	19.2422	17.7221	-1.43938	1.6969	0.187718	0.385612	1.37104	0.455269	1.37104	19.2422	14.0347	-1.16642	2.19257	0.555404	0.776638	1.14716	0.198063	1.14716	19.2422	16.7738	-1.37579	1.8105	0.129813
AC117869.1	AC117869.1-201	19	44267699	44268128	+	2828.02	165.696	115.257	117.834	processed_pseudogene	ENSRNOG00000031439	AC117869.1	ensembl	5	---	---	processed_pseudogene	ENSRNOT00000041965	ensembl	5	1	0.212106	0.40052	0.839152	-0.252997	-1.19168	113.02	134.683	-1.56959	1.10527	0.962133	0.982862	1.00679	0.00976595	1.00679	113.02	112.257	-1.31348	1.33138	0.761025	0.895359	1.04451	0.0628266	1.04451	113.02	108.204	-1.26756	1.38291	0.214472
AC117889.1	AC117889.1-201	10	975697	1003353	+	306.863	22.5509	6.77368	12.786	protein_coding	ENSRNOG00000053079	AC117889.1	ensembl	1	ENSRNOP00000074477	1	protein_coding	ENSRNOT00000089404	ensembl	1	1	0.774209	0.880809	0.890601	-0.167149	-1.12284	14.1594	15.8988	-2.47795	1.96544	0.301633	0.520681	1.54712	0.629581	1.54712	14.1594	9.15216	-1.47942	3.5411	0.172285	0.408754	1.79855	0.846835	1.79855	14.1594	7.8727	-1.29164	4.17818	0.83198
AC118165.1	AC118165.1-201	1	80973739	81100070	+	354.236	26.0517	13.8279	14.7598	protein_coding	ENSRNOG00000032625	AC118165.1	ensembl	5	ENSRNOP00000026088	5	protein_coding	ENSRNOT00000026088	ensembl	5	1	0.0552639	0.1565	1.5475	0.62994	1.5475	17.6889	11.4307	-1.00988	2.41842	0.0023916	0.0141958	2.15476	1.10753	2.15476	17.6889	8.20924	1.31286	3.53653	0.633067	0.823427	1.10781	0.147709	1.10781	17.6889	15.9675	-1.3743	1.68659	0.0564526
AC118490.1	AC118490.1-201	3	75414256	75415357	+	2307.03	130.799	94.6402	96.1261	pseudogene	ENSRNOG00000010101	AC118490.1	ensembl	2	---	---	pseudogene	ENSRNOT00000013395	ensembl	2	1	0.871754	0.935553	0.982117	-0.0260327	-1.01821	99.3551	101.164	-1.2676	1.22267	0.970584	0.985156	1.00417	0.00599981	1.00417	99.3551	98.9428	-1.2422	1.25257	0.00781756	0.0472535	1.36925	0.453381	1.36925	99.3551	72.5619	1.08621	1.72603	0.872365
AC118496.1	AC118496.1-201	6	103452063	103452547	+	137.392	12.5092	4.92007	5.72468	pseudogene	ENSRNOG00000054817	AC118496.1	ensembl	1	---	---	pseudogene	ENSRNOT00000087847	ensembl	1	1	0.12119	0.275433	1.99157	0.993908	1.99157	6.48883	3.25815	-1.20001	4.75969	0.517879	0.71285	1.30511	0.384175	1.30511	6.48883	4.97186	-1.7175	2.92545	0.903825	0.95962	1.04929	0.06941	1.04929	6.48883	6.18404	-2.07985	2.28992	0.64225
AC119015.1	AC119015.1-201	10	76312837	76313458	-	355.372	27.5104	13.9545	14.8071	processed_pseudogene	ENSRNOG00000027511	AC119015.1	ensembl	2	---	---	processed_pseudogene	ENSRNOT00000000260	ensembl	3	1	0.0457997	0.136534	0.651299	-0.618609	-1.53539	12.0095	18.4393	-2.33865	-1.00803	0.810312	0.906825	0.945489	-0.0808681	-1.05765	12.0095	12.7019	-1.67159	1.49431	0.167778	0.401421	0.735611	-0.442986	-1.35941	12.0095	16.3259	-2.10297	1.13797	0.00444533
AC119603.1	AC119603.1-201	2	157854667	157855078	+	172.984	15.2153	6.41564	7.20767	protein_coding	ENSRNOG00000045778	AC119603.1	ensembl	2	ENSRNOP00000071520	1	protein_coding	ENSRNOT00000039294	ensembl	4	1	0.0522461	0.15074	2.08916	1.06292	2.08916	8.1452	3.89879	-1.00719	4.39595	0.299682	0.518431	1.4394	0.525464	1.4394	8.1452	5.65876	-1.38278	2.86494	0.513836	0.748337	1.25049	0.322493	1.25049	8.1452	6.51361	-1.56445	2.44637	0.649031
AC119762.6	AC119762.6-201	2	187694199	187695369	+	153.02	14.7191	5.46268	6.37585	transcribed_processed_pseudogene	ENSRNOG00000062009	AC119762.6	havana	1	---	---	processed_transcript	ENSRNOT00000092695	havana	1	1	0.56321	0.738304	1.2511	0.323199	1.2511	5.84254	4.66991	-1.70835	2.67401	0.101264	0.252941	0.570358	-0.81006	-1.75328	5.84254	10.2436	-3.43165	1.11634	0.635344	0.82475	0.841286	-0.249331	-1.18866	5.84254	6.94476	-2.42811	1.71853	0.964983
AC120310.1	AC120310.1-201	17	14686554	14687409	-	1892.81	137.356	76.1893	78.8672	protein_coding	ENSRNOG00000055942	AC120310.1	ensembl	1	ENSRNOP00000075711	1	protein_coding	ENSRNOT00000088542	ensembl	1	1	4.20624e-06	6.04022e-05	0.577619	-0.791811	-1.73125	73.3381	126.966	-2.18723	-1.37033	0.986625	0.993455	0.997873	-0.00307157	-1.00213	73.3381	73.4944	-1.28538	1.27992	0.373624	0.635015	1.12211	0.16621	1.12211	73.3381	65.3575	-1.14865	1.4463	0.875623
AC120486.8	AC120486.8-201	20	2491696	2492505	-	515.687	33.9312	20.414	21.487	lincRNA	ENSRNOG00000057666	AC120486.8	havana	1	---	---	lincRNA	ENSRNOT00000086191	havana	1	1	0.447622	0.642979	1.16095	0.21531	1.16095	25.0088	21.5416	-1.26611	1.70648	0.0236823	0.0871434	1.61585	0.692292	1.61585	25.0088	15.4772	1.06622	2.4488	0.352433	0.614002	1.20507	0.269121	1.20507	25.0088	20.7529	-1.22955	1.78555	0.0098062
AC120807.1	AC120807.1-201	1	102086983	102091496	+	483.831	43.2767	18.2828	20.1596	lincRNA	ENSRNOG00000053946	AC120807.1	ensembl	1	---	---	lincRNA	ENSRNOT00000082025	ensembl	1	1	0.858033	0.929194	0.952116	-0.070791	-1.05029	16.2822	17.101	-1.79807	1.63	0.0282152	0.0993639	0.562522	-0.830018	-1.77771	16.2822	28.9449	-2.97193	-1.06336	0.0299169	0.128368	0.565203	-0.823158	-1.76927	16.2822	28.8076	-2.96131	-1.05708	0.287423
AC123471.1	AC123471.1-201	19	29800855	29802084	-	830.003	45.5625	34.1843	34.5835	protein_coding	ENSRNOG00000018377	AC123471.1	ensembl	6	ENSRNOP00000075478	1	protein_coding	ENSRNOT00000024755	ensembl	5	1	0.821663	0.910202	0.968906	-0.0455716	-1.03209	34.5145	35.6221	-1.35833	1.27517	0.691361	0.834207	1.05906	0.0827791	1.05906	34.5145	32.5898	-1.25344	1.40586	0.489368	0.730476	0.907503	-0.140025	-1.10192	34.5145	38.0323	-1.45097	1.19496	0.626077
AC124205.1	AC124205.1-201	5	140486115	140487169	+	306.696	32.1961	11.4285	12.779	pseudogene	ENSRNOG00000012595	AC124205.1	ensembl	4	---	---	pseudogene	ENSRNOT00000016814	ensembl	4	1	0.0512603	0.148581	0.609502	-0.714297	-1.64068	8.43001	13.831	-2.69915	1.00271	0.000124073	0.00114267	0.397307	-1.33168	-2.51695	8.43001	21.2179	-4.03262	-1.57094	0.000446167	0.00469306	0.425439	-1.23298	-2.35051	8.43001	19.8149	-3.78744	-1.45875	0.0805218
AC125565.1	AC125565.1-201	2	3521786	3522791	-	636.881	52.9026	24.7242	26.5367	processed_pseudogene	ENSRNOG00000062290	AC125565.1	havana	1	---	---	processed_pseudogene	ENSRNOT00000093742	havana	1	1	0.276505	0.476421	1.27905	0.355071	1.27905	25.0824	19.6102	-1.21795	1.99252	0.355474	0.575706	1.23301	0.302181	1.23301	25.0824	20.3425	-1.26469	1.92272	0.401882	0.660552	0.83431	-0.261345	-1.1986	25.0824	30.0637	-1.83071	1.27431	0.0187071
AC125757.2	AC125757.2-201	5	2887776	2888799	-	309.451	22.0746	11.8684	12.8938	lincRNA	ENSRNOG00000058467	AC125757.2	ensembl	1	---	---	lincRNA	ENSRNOT00000087795	ensembl	1	1	0.338649	0.543953	1.29633	0.374428	1.29633	14.2618	11.0017	-1.31271	2.20595	0.746123	0.86796	1.08977	0.124022	1.08977	14.2618	13.087	-1.54413	1.8338	0.0566121	0.198853	1.74705	0.804919	1.74705	14.2618	8.16339	-1.01583	3.1005	0.84764
AC125920.1	AC125920.1-201	19	59913222	59913924	+	336.02	26.475	12.2736	14.0008	processed_pseudogene	ENSRNOG00000051278	AC125920.1	ensembl_havana	1	---	---	processed_pseudogene	ENSRNOT00000073582	ensembl_havana	2	1	0.859829	0.930253	1.05761	0.0808026	1.05761	15.68	14.826	-1.76054	1.96922	0.106085	0.261849	1.72962	0.790456	1.72962	15.68	9.0656	-1.12368	3.36157	0.262381	0.52208	1.45049	0.536543	1.45049	15.68	10.8102	-1.3211	2.77951	0.775649
AC126482.2	AC126482.2-201	16	68926844	68927459	+	246.618	16.1616	9.51971	10.2758	processed_pseudogene	ENSRNOG00000061945	AC126482.2	havana	1	---	---	processed_pseudogene	ENSRNOT00000092382	havana	1	1	0.812518	0.904683	1.06425	0.0898335	1.06425	11.3764	10.6896	-1.57192	1.78039	0.112661	0.272856	1.58641	0.665764	1.58641	11.3764	7.17115	-1.11482	2.80565	0.772444	0.901394	0.927752	-0.108189	-1.07787	11.3764	12.2623	-1.79188	1.54231	0.101856
AC126572.1	AC126572.1-201	12	13372302	13374501	-	457.621	32.0385	17.7967	19.0675	protein_coding	ENSRNOG00000006958	AC126572.1	ensembl	8	ENSRNOP00000038579	4	protein_coding	ENSRNOT00000038577	ensembl	5	1	6.13486e-05	0.000653901	2.40883	1.26833	2.40883	24.1417	10.0222	1.56705	3.70278	0.00880495	0.0408214	1.69411	0.760528	1.69411	24.1417	14.2504	1.14195	2.51326	0.172816	0.409575	1.29392	0.371751	1.29392	24.1417	18.6578	-1.11941	1.87416	0.00378156
AC126572.2	AC126572.2-201	12	13323547	13328511	+	103.967	9.40059	3.5139	4.33196	protein_coding	ENSRNOG00000030579	AC126572.2	ensembl	4	ENSRNOP00000066662	2	protein_coding	ENSRNOT00000074138	ensembl	2	1	0.996341	0.998923	1.00198	0.00285084	1.00198	4.42813	4.41939	-2.32232	2.33152	0.239449	0.452442	0.622269	-0.68439	-1.60702	4.42813	7.1161	-3.54226	1.37163	0.252034	0.509216	1.76351	0.818451	1.76351	4.42813	2.51097	-1.49696	4.6555	0.478895
AC126641.1	AC126641.1-203	1	136664204	136842248	-	372.01	34.0379	6.68769	15.5004	processed_transcript	ENSRNOG00000011160	AC126641.1	ensembl_havana	6	---	---	processed_transcript	ENSRNOT00000015084	ensembl	6	1	0.367972	0.571484	1.42428	0.510232	1.42428	13.729	9.63923	-1.51633	3.07599	0.176919	0.372188	0.606139	-0.72228	-1.64979	13.729	22.6499	-3.41213	1.25363	0.423413	0.679878	0.740446	-0.433534	-1.35054	13.729	18.5415	-2.81864	1.54535	0.497307
AC127784.5	AC127784.5-201	7	121342679	121343014	+	188.528	14.5052	6.68539	7.85535	processed_pseudogene	ENSRNOG00000061943	AC127784.5	havana	1	---	---	processed_pseudogene	ENSRNOT00000092715	havana	1	1	0.355913	0.55927	1.39097	0.476092	1.39097	9.28122	6.67248	-1.44863	2.8028	0.421812	0.637499	1.33324	0.414941	1.33324	9.28122	6.96138	-1.51309	2.68958	0.715428	0.874783	1.1361	0.184091	1.1361	9.28122	8.16936	-1.74787	2.25602	0.0282203
AC127920.1	AC127920.1-201	15	4130808	4132468	+	14321.9	785.742	591.583	596.747	processed_pseudogene	ENSRNOG00000008664	AC127920.1	havana	7	---	---	processed_pseudogene	ENSRNOT00000011480	havana	7	1	0.000347304	0.00285618	0.767232	-0.382265	-1.30339	556.134	724.857	-1.50703	-1.12726	0.161135	0.349628	0.900599	-0.151044	-1.11037	556.134	617.516	-1.28548	1.04263	0.180509	0.419266	0.904665	-0.144545	-1.10538	556.134	614.74	-1.27996	1.04754	0.423816
AC128207.1	AC128207.1-201	7	2909704	2912492	-	382.834	58.2582	13.5057	15.9514	protein_coding	ENSRNOG00000028837	AC128207.1	ensembl	4	ENSRNOP00000041515	3	protein_coding	ENSRNOT00000048453	ensembl	4	1	0.848579	0.924435	0.933761	-0.0988755	-1.07094	14.2315	15.2411	-2.16425	1.88703	0.0396531	0.128837	0.490024	-1.02908	-2.04072	14.2315	29.0425	-4.02627	-1.03434	0.900299	0.957611	1.04673	0.0658912	1.04673	14.2315	13.5961	-1.95198	2.13868	0.764979
AC128207.2	AC128207.2-201	7	2961442	2961874	-	170.519	13.9091	6.5941	7.10496	protein_coding	ENSRNOG00000043026	AC128207.2	ensembl	2	ENSRNOP00000062631	2	protein_coding	ENSRNOT00000067441	ensembl	2	1	0.999646	0.999778	0.999857	-0.000206138	-1.00014	6.95524	6.95624	-1.88173	1.88119	0.563313	0.747554	0.833857	-0.262129	-1.19925	6.95524	8.34105	-2.22085	1.54419	0.979899	0.991536	1.0083	0.0119255	1.0083	6.95524	6.89799	-1.88659	1.91804	0.967347
AC128212.1	AC128212.1-201	8	130569205	130570198	-	4863.39	263.143	200.939	202.641	pseudogene	ENSRNOG00000054355	AC128212.1	ensembl	1	---	---	pseudogene	ENSRNOT00000082247	ensembl	1	1	0.016115	0.0634857	1.20837	0.273062	1.20837	214.824	177.78	1.03573	1.40978	0.0440689	0.139013	1.17214	0.229143	1.17214	214.824	183.276	1.00423	1.36813	0.0278808	0.12198	1.19053	0.251608	1.19053	214.824	180.444	1.01914	1.39076	0.750945
AC128859.4	AC128859.4-201	10	70330899	70331622	+	308.327	27.3072	12.0389	12.847	processed_pseudogene	ENSRNOG00000051029	AC128859.4	havana	1	---	---	processed_pseudogene	ENSRNOT00000076584	havana	1	1	0.00186187	0.0116215	0.522192	-0.937349	-1.91501	11.8348	22.6636	-2.88346	-1.27182	0.844217	0.9256	0.954711	-0.0668642	-1.04744	11.8348	12.3962	-1.663	1.51578	0.446405	0.701032	1.21067	0.275809	1.21067	11.8348	9.77536	-1.35112	1.98037	0.547257
AC128960.1	AC128960.1-201	17	78876111	78876538	+	7177.35	487.715	294.524	299.056	protein_coding	ENSRNOG00000038045	AC128960.1	ensembl	4	ENSRNOP00000054703	2	protein_coding	ENSRNOT00000057895	ensembl	4	1	7.28044e-05	0.000752068	0.705191	-0.503914	-1.41806	288.614	409.271	-1.68515	-1.19329	0.631834	0.795663	1.04422	0.0624251	1.04422	288.614	276.392	-1.14308	1.24641	0.455768	0.708371	1.06992	0.0975025	1.06992	288.614	269.753	-1.1163	1.27786	0.7767
AC128967.1	AC128967.1-201	4	157008537	157026917	-	331.17	23.1687	12.8705	13.7987	protein_coding	ENSRNOG00000022022	AC128967.1	ensembl	5	ENSRNOP00000075685	1	protein_coding	ENSRNOT00000030173	ensembl	5	1	0.190845	0.373444	0.712867	-0.488296	-1.40279	12.4925	17.5243	-2.32936	1.18373	0.20787	0.412361	0.720018	-0.473895	-1.38885	12.4925	17.3502	-2.31559	1.20046	0.768502	0.899415	0.923251	-0.115205	-1.08313	12.4925	13.531	-1.84338	1.57129	0.838764
AC129365.1	AC129365.1-201	2	147477431	147480011	+	299.504	25.8029	11.2896	12.4793	pseudogene	ENSRNOG00000061358	AC129365.1	ensembl	1	---	---	pseudogene	ENSRNOT00000088499	ensembl	1	1	0.0685007	0.183211	0.58633	-0.770215	-1.70552	10.8232	18.4592	-3.0291	1.04135	0.341036	0.561376	0.749847	-0.415333	-1.33361	10.8232	14.4339	-2.41214	1.35627	0.628356	0.820263	0.861267	-0.215468	-1.16108	10.8232	12.5666	-2.12571	1.57681	0.862047
AC130146.1	AC130146.1-201	15	27818627	27819377	-	1224.54	127.239	42.1363	51.0224	protein_coding	ENSRNOG00000042516	AC130146.1	ensembl	2	ENSRNOP00000058975	2	protein_coding	ENSRNOT00000067400	ensembl	2	1	5.36864e-05	0.0005839	2.8015	1.4862	2.8015	74.9192	26.7425	1.6994	4.61834	4.56389e-06	6.3559e-05	3.29563	1.72055	3.29563	74.9192	22.7329	1.9792	5.48765	0.00198156	0.0158436	2.17717	1.12245	2.17717	74.9192	34.4113	1.32978	3.56455	2.91647e-05
AC130232.2	AC130232.2-201	16	19581812	19583387	-	516.674	36.8364	20.3681	21.5281	protein_coding	ENSRNOG00000060701	AC130232.2	ensembl	1	ENSRNOP00000075688	1	protein_coding	ENSRNOT00000090131	ensembl	1	1	0.00676326	0.0326596	1.75395	0.810607	1.75395	25.8356	14.73	1.16795	2.63396	0.00484796	0.0253148	1.81584	0.860637	1.81584	25.8356	14.2279	1.199	2.75001	0.281606	0.542943	1.23424	0.303618	1.23424	25.8356	20.9325	-1.18844	1.81039	0.0943262
AC130391.3	AC130391.3-201	17	43679411	43689139	+	3880.42	242.426	156.236	161.684	protein_coding	ENSRNOG00000053025	AC130391.3	ensembl	1	ENSRNOP00000074408	1	protein_coding	ENSRNOT00000085865	ensembl	1	1	0.667809	0.810968	1.05937	0.0832085	1.05937	183.52	173.235	-1.22842	1.37862	0.167521	0.358654	1.2059	0.270106	1.2059	183.52	152.186	-1.08182	1.57317	0.00282508	0.0210783	1.50886	0.593461	1.50886	183.52	121.628	1.15185	1.97654	0.000467476
AC130940.1	AC130940.1-201	15	33632416	33637929	+	514.317	40.4292	18.3807	21.4299	protein_coding	ENSRNOG00000046229	AC130940.1	ensembl	2	ENSRNOP00000062798	3	protein_coding	ENSRNOT00000068212	ensembl	3	1	0.00100706	0.00693859	2.72233	1.44484	2.72233	26.6713	9.79724	1.49872	4.94492	0.0233263	0.0861279	1.93894	0.955271	1.93894	26.6713	13.7556	1.09411	3.43612	0.148798	0.374728	1.50676	0.591445	1.50676	26.6713	17.7011	-1.15785	2.62869	0.607177
AC131806.3	AC131806.3-201	19	22748202	22748643	-	855.102	49.8672	34.7797	35.6293	processed_pseudogene	ENSRNOG00000058218	AC131806.3	ensembl	1	---	---	processed_pseudogene	ENSRNOT00000090787	ensembl	1	1	0.891973	0.944578	0.978383	-0.0315284	-1.02209	35.8788	36.6715	-1.40109	1.34117	0.128518	0.299266	1.29581	0.373856	1.29581	35.8788	27.6883	-1.0779	1.80993	0.615779	0.81373	0.922234	-0.116795	-1.08432	35.8788	38.9042	-1.48756	1.26519	0.846164
AC132020.1	AC132020.1-201	9	82070838	82071261	+	995.4	72.2485	39.2541	41.475	pseudogene	ENSRNOG00000017757	AC132020.1	ensembl	5	---	---	pseudogene	ENSRNOT00000023948	ensembl	4	1	0.0171803	0.0669362	1.63059	0.70539	1.63059	41.5392	25.475	1.09065	2.43783	0.687038	0.831094	1.0824	0.114232	1.0824	41.5392	38.377	-1.35802	1.59103	0.750256	0.89023	0.940043	-0.0892019	-1.06378	41.5392	44.1886	-1.55668	1.37561	0.0841117
AC132539.1	AC132539.1-201	8	119285668	119286025	+	315.637	25.2846	12.3736	13.1515	protein_coding	ENSRNOG00000007803	AC132539.1	ensembl	3	ENSRNOP00000010249	3	protein_coding	ENSRNOT00000010249	ensembl	3	1	0.96422	0.98274	0.988824	-0.0162146	-1.0113	11.8118	11.9453	-1.65253	1.6158	0.842675	0.924795	0.951366	-0.0719278	-1.05112	11.8118	12.4156	-1.7198	1.55658	0.843474	0.932835	0.951397	-0.0718813	-1.05109	11.8118	12.4152	-1.72357	1.5601	0.0178337
AC133400.1	AC133400.1-201	6	64193073	64193797	+	1206.55	74.9256	48.8054	50.273	processed_pseudogene	ENSRNOG00000062275	AC133400.1	havana	1	---	---	processed_pseudogene	ENSRNOT00000093320	havana	1	1	0.645515	0.795772	1.08177	0.113399	1.08177	48.8106	45.1209	-1.29215	1.51212	0.238698	0.451484	0.821376	-0.283886	-1.21747	48.8106	59.4254	-1.68894	1.13946	0.758353	0.894121	1.05429	0.0762731	1.05429	48.8106	46.2971	-1.32837	1.47652	0.446145
AC134224.1	AC134224.1-201	1	221154561	221156911	-	36487.5	2251.67	1453.08	1520.31	lincRNA	ENSRNOG00000062127	AC134224.1	havana	1	---	---	lincRNA	ENSRNOT00000093096	havana	1	1	0.707379	0.837341	1.07375	0.102658	1.07375	1646.86	1533.75	-1.35037	1.55689	0.270433	0.487134	1.23248	0.301559	1.23248	1646.86	1336.22	-1.1767	1.78741	0.136115	0.352655	1.32681	0.407962	1.32681	1646.86	1241.22	-1.09318	1.92446	0.53368
AC134224.2	AC134224.2-201	1	221151827	221153279	-	1043.32	78.522	39.9954	43.4715	lincRNA	ENSRNOG00000062155	AC134224.2	havana	1	---	---	lincRNA	ENSRNOT00000092869	havana	1	1	0.00755492	0.0355061	1.99252	0.994594	1.99252	47.7091	23.9441	1.20152	3.30425	0.784825	0.893319	1.06991	0.0974926	1.06991	47.7091	44.5916	-1.51819	1.73789	0.62399	0.818337	1.12963	0.175848	1.12963	47.7091	42.2344	-1.44118	1.83903	0.904098
AC134224.3	AC134224.3-201	1	221158098	221158793	-	161881	12744.1	6296.42	6745.03	lincRNA	ENSRNOG00000062158	AC134224.3	havana	1	---	---	lincRNA	ENSRNOT00000092949	havana	1	1	0.405609	0.606392	0.821324	-0.283977	-1.21755	6582.78	8014.84	-1.93622	1.30612	0.734049	0.860144	1.08374	0.116025	1.08374	6582.78	6074.1	-1.46746	1.72354	0.848159	0.93547	0.95569	-0.0653847	-1.04636	6582.78	6887.98	-1.66406	1.51986	0.965152
AC136588.2	AC136588.2-201	14	85901996	85903450	-	1181.5	62.9154	48.5277	49.2292	processed_pseudogene	ENSRNOG00000030988	AC136588.2	havana	5	---	---	processed_pseudogene	ENSRNOT00000050532	havana	5	1	0.627197	0.782719	1.06162	0.0862698	1.06162	50.2734	47.3553	-1.19904	1.35137	0.706576	0.842921	0.955186	-0.0661468	-1.04692	50.2734	52.632	-1.32918	1.21271	0.0903156	0.27191	1.24547	0.316691	1.24547	50.2734	40.365	-1.03511	1.60565	0.529508
AC139445.2	AC139445.2-201	X	105651155	105652823	+	293.105	23.6174	10.5717	12.2127	processed_pseudogene	ENSRNOG00000059641	AC139445.2	ensembl	1	---	---	processed_pseudogene	ENSRNOT00000091530	ensembl	1	1	0.722329	0.846421	1.12296	0.167304	1.12296	14.2312	12.6729	-1.6882	2.12888	0.337567	0.558175	1.38112	0.465837	1.38112	14.2312	10.3041	-1.40079	2.672	0.547696	0.771601	1.22125	0.288356	1.22125	14.2312	11.653	-1.57101	2.34307	0.0514175
AC140988.1	AC140988.1-201	3	82970884	82971514	+	10302.5	544.532	425.554	429.271	processed_pseudogene	ENSRNOG00000032900	AC140988.1	ensembl	1	---	---	processed_pseudogene	ENSRNOT00000051579	ensembl	1	1	0.0503839	0.14669	1.18065	0.239585	1.18065	442.38	374.691	-1.00028	1.39433	0.21498	0.421758	1.11092	0.151756	1.11092	442.38	398.21	-1.06298	1.31187	0.4846	0.726718	1.06101	0.0854394	1.06101	442.38	416.942	-1.11277	1.2527	0.436711
AC141102.1	AC141102.1-201	2	197996981	198002626	-	274.372	25.2448	9.56716	11.4322	protein_coding	ENSRNOG00000059750	AC141102.1	ensembl	1	ENSRNOP00000070942	1	protein_coding	ENSRNOT00000091888	ensembl	1	1	0.382209	0.585944	1.31783	0.39816	1.31783	7.38852	5.6066	-1.40922	2.44735	0.000202253	0.00174189	0.391555	-1.35271	-2.55392	7.38852	18.8697	-4.18764	-1.55757	5.94285e-05	0.00083899	0.365264	-1.45299	-2.73775	7.38852	20.2279	-4.47611	-1.6745	0.00147784
AC141169.5	AC141169.5-201	9	69896213	69903783	+	98.7951	7.58467	3.4637	4.11646	lincRNA	ENSRNOG00000059041	AC141169.5	ensembl	1	---	---	lincRNA	ENSRNOT00000080464	ensembl	1	1	0.0731716	0.191756	2.26222	1.17774	2.26222	5.34363	2.36211	-1.07965	5.52529	0.478218	0.683576	1.32796	0.409212	1.32796	5.34363	4.02393	-1.64918	2.9083	0.156167	0.385531	1.86628	0.900168	1.86628	5.34363	2.86324	-1.26925	4.42083	0.103242
AC141489.1	AC141489.1-201	5	159606647	159606990	+	5307.44	303.795	218.467	221.144	protein_coding	ENSRNOG00000033916	AC141489.1	ensembl	4	ENSRNOP00000042935	2	protein_coding	ENSRNOT00000051693	ensembl	4	1	0.985498	0.993745	1.00193	0.00277538	1.00193	216.598	216.182	-1.22816	1.23289	0.69576	0.837214	0.959435	-0.0597423	-1.04228	216.598	225.756	-1.28269	1.18074	0.549171	0.772801	1.06606	0.0922854	1.06606	216.598	203.177	-1.15643	1.31426	0.119912
AC141521.1	AC141521.1-201	20	5779066	5785729	-	689.005	51.6926	25.9722	28.7085	lincRNA	ENSRNOG00000053147	AC141521.1	ensembl	1	---	---	lincRNA	ENSRNOT00000091051	ensembl	1	1	0.582402	0.751083	0.850717	-0.233249	-1.17548	27.5026	32.3287	-2.09164	1.51376	0.626601	0.79197	0.86624	-0.207161	-1.15441	27.5026	31.7494	-2.05869	1.54479	0.649485	0.833239	0.874246	-0.19389	-1.14384	27.5026	31.4587	-2.04211	1.56079	0.712297
AC141959.1	AC141959.1-201	6	137336107	137353250	-	2344.88	317.337	64.6499	97.7032	protein_coding	ENSRNOG00000028545	AC141959.1	ensembl	4	ENSRNOP00000036621	4	protein_coding	ENSRNOT00000039631	ensembl	4	1	5.81741e-16	4.70622e-14	0.144351	-2.79235	-6.92757	32.2757	223.592	-11.0693	-4.33553	3.54905e-17	3.04205e-15	0.133353	-2.90668	-7.4989	32.2757	242.032	-11.9805	-4.69376	2.31123e-05	0.000373952	0.35652	-1.48794	-2.80489	32.2757	90.5298	-4.52197	-1.73982	7.32157e-06
AC142154.1	AC142154.1-201	1	83435563	83437990	-	1887.41	115.331	75.732	78.6419	processed_pseudogene	ENSRNOG00000050758	AC142154.1	ensembl	1	---	---	processed_pseudogene	ENSRNOT00000072193	ensembl	1	1	0.186607	0.368104	1.2357	0.30533	1.2357	86.9912	70.3983	-1.10788	1.69168	0.0674831	0.190093	1.34513	0.427743	1.34513	86.9912	64.6713	-1.02156	1.84837	0.00853235	0.0505626	1.54224	0.625026	1.54224	86.9912	56.4058	1.11673	2.12988	0.836805
AC142180.1	AC142180.1-201	5	63917743	63918554	+	134.501	11.3617	4.89337	5.60422	pseudogene	ENSRNOG00000043262	AC142180.1	ensembl	3	---	---	pseudogene	ENSRNOT00000067654	ensembl	3	1	0.827243	0.913371	1.08409	0.116486	1.08409	5.34237	4.92797	-1.90483	2.23865	0.435579	0.648448	1.36079	0.44444	1.36079	5.34237	3.92595	-1.59417	2.95198	0.0881397	0.268332	0.566868	-0.818915	-1.76408	5.34237	9.42436	-3.38729	1.08847	0.758382
AC239701.1	AC239701.1-201	Y	66972	70370	-	316.706	21.0262	12.4087	13.1961	processed_pseudogene	ENSRNOG00000060437	AC239701.1	havana	2	---	---	processed_pseudogene	ENSRNOT00000088616	havana	2	1	0.0296204	0.0997038	1.75439	0.810967	1.75439	15.4839	8.82584	1.05718	2.9114	0.353672	0.573722	1.25144	0.323594	1.25144	15.4839	12.3729	-1.28363	2.01031	0.165823	0.399038	1.41351	0.499277	1.41351	15.4839	10.9543	-1.1542	2.30608	0.324227
AC241873.1	AC241873.1-201	Y	989240	1206027	-	1303.3	77.536	53.0233	54.3041	processed_transcript	ENSRNOG00000060617	AC241873.1	ensembl_havana	2	---	---	processed_transcript	ENSRNOT00000093013	havana	1	1	0.756539	0.868696	0.952454	-0.0702792	-1.04992	52.2985	54.9092	-1.42858	1.29596	0.460844	0.669306	0.890754	-0.166901	-1.12264	52.2985	58.7126	-1.52677	1.2114	0.985796	0.994011	1.00284	0.00409463	1.00284	52.2985	52.1502	-1.36292	1.37068	0.349175
AC242953.1	AC242953.1-201	Y	984689	985341	+	990.527	53.4519	40.4404	41.272	processed_pseudogene	ENSRNOG00000062115	AC242953.1	havana	1	---	---	processed_pseudogene	ENSRNOT00000092792	havana	1	1	0.587098	0.754369	1.07382	0.102758	1.07382	45.975	42.8142	-1.20424	1.3886	0.0565686	0.167198	1.30152	0.380203	1.30152	45.975	35.3239	-1.0074	1.7065	0.0145423	0.0759604	1.41373	0.499505	1.41373	45.975	32.5204	1.07093	1.86626	0.0902438
Acaa1a	Acaa1a-201	8	128027958	128036237	+	1448.77	90.8206	59.2616	60.3654	protein_coding	ENSRNOG00000032908	Acaa1a	ensembl	5	ENSRNOP00000050691	3	protein_coding	ENSRNOT00000045049	ensembl	5	1	0.395861	0.598592	1.12111	0.164925	1.12111	64.6914	57.7031	-1.16135	1.45968	0.0512476	0.1557	1.31115	0.390835	1.31115	64.6914	49.3394	-1.00147	1.72165	0.767379	0.898833	1.04064	0.0574667	1.04064	64.6914	62.1652	-1.25119	1.35495	0.306788
Acaa2	Acaa2-202	18	70739492	70762135	+	3223.07	219.814	126.836	134.295	protein_coding	ENSRNOG00000013766	Acaa2	ensembl	7	ENSRNOP00000073665	1	protein_coding	ENSRNOT00000085601	ensembl	1	1	1.38164e-06	2.27638e-05	2.09062	1.06393	2.09062	144.494	69.1155	1.54972	2.82031	0.00499369	0.0259319	1.52136	0.605358	1.52136	144.494	94.9772	1.13504	2.03916	0.48929	0.730435	0.904525	-0.144768	-1.10555	144.494	159.746	-1.46931	1.20213	0.25991
Acaa2	Acaa2-201	18	70733872	70762396	+	27890.9	1650.15	1135.95	1162.12	protein_coding	ENSRNOG00000013766	Acaa2	ensembl	7	ENSRNOP00000060140	3	protein_coding	ENSRNOT00000067018	ensembl	3	1	2.15807e-05	0.000261144	1.45047	0.536523	1.45047	1191.13	821.203	1.22178	1.72198	0.00109599	0.00747269	1.33053	0.412006	1.33053	1191.13	895.228	1.1209	1.57937	0.0745282	0.239962	0.856592	-0.22332	-1.16742	1191.13	1390.55	-1.38392	1.01545	0.0392561
Acaca	Acaca-202	10	71536533	71719911	+	635.253	60.809	17.9902	26.4689	protein_coding	ENSRNOG00000034013	Acaca	ensembl	5	ENSRNOP00000073421	1	protein_coding	ENSRNOT00000088138	ensembl	1	1	0.181049	0.361315	1.98841	0.991616	1.98841	26.1091	13.1306	-1.37694	5.4441	0.718572	0.851151	0.834648	-0.260761	-1.19811	26.1091	31.2816	-3.20205	2.23067	0.734657	0.884167	1.18711	0.24746	1.18711	26.1091	21.9938	-2.27132	3.20084	0.367657
Acaca	Acaca-201	10	71546977	71719911	+	1241.25	91.034	36.0711	51.7189	protein_coding	ENSRNOG00000034013	Acaca	ensembl	5	ENSRNOP00000049438	5	protein_coding	ENSRNOT00000041140	ensembl	5	1	0.209815	0.39791	1.55195	0.634084	1.55195	56.8827	36.6523	-1.28069	3.0846	0.13838	0.315007	1.68503	0.752771	1.68503	56.8827	33.7577	-1.18336	3.35992	0.687988	0.855899	0.870301	-0.200413	-1.14903	56.8827	65.3597	-2.26349	1.71442	0.714889
Acacb	Acacb-203	12	48127149	48238888	-	33009.5	2087.87	1339.75	1375.4	protein_coding	ENSRNOG00000000658	Acacb	ensembl	7	ENSRNOP00000071816	1	protein_coding	ENSRNOT00000078868	ensembl	1	1	0.000348672	0.00286416	1.57368	0.654143	1.57368	1518.67	965.043	1.22743	2.01761	0.199115	0.401296	1.17642	0.2344	1.17642	1518.67	1290.93	-1.08928	1.50752	0.32749	0.588966	1.13188	0.178725	1.13188	1518.67	1341.72	-1.13211	1.45042	0.300297
Acacb	Acacb-202	12	48128405	48218956	-	223.984	27.5539	7.28017	9.33267	protein_coding	ENSRNOG00000000658	Acacb	ensembl	7	ENSRNOP00000060736	2	protein_coding	ENSRNOT00000067975	ensembl	4	1	0.0736026	0.192425	2.07342	1.05201	2.07342	12.9487	6.24507	-1.07214	4.60919	0.0280553	0.0989946	2.53778	1.34357	2.53778	12.9487	5.10235	1.1055	5.82574	0.0619273	0.211316	2.16974	1.11752	2.16974	12.9487	5.96783	-1.03941	4.89331	0.0640477
Acacb	Acacb-201	12	48128408	48218956	-	174.545	18.781	5.77579	7.27272	protein_coding	ENSRNOG00000000658	Acacb	ensembl	7	ENSRNOP00000000821	6	protein_coding	ENSRNOT00000000821	ensembl	6	1	0.192961	0.376	1.70958	0.77364	1.70958	9.64281	5.64046	-1.31138	3.8327	0.09816	0.247246	2.02763	1.0198	2.02763	9.64281	4.7557	-1.13979	4.686	0.101194	0.29208	2.01974	1.01417	2.01974	9.64281	4.77428	-1.14753	4.6812	0.101361
Acacb	Acacb-204	12	48128405	48218956	-	703.573	71.8673	15.6176	29.3155	protein_coding	ENSRNOG00000000658	Acacb	ensembl	7	ENSRNOP00000073473	1	protein_coding	ENSRNOT00000080557	ensembl	1	1	0.253133	0.449017	1.6372	0.711228	1.6372	26.0587	15.9166	-1.42267	3.81335	0.152985	0.33814	0.550804	-0.86039	-1.81553	26.0587	47.3103	-4.11365	1.24802	0.632929	0.823427	0.817697	-0.290362	-1.22295	26.0587	31.8684	-2.79323	1.86763	0.452664
Acad10	Acad10-201	12	40422750	40460076	+	4048.13	230.848	165.288	168.672	protein_coding	ENSRNOG00000037815	Acad10	ensembl	5	ENSRNOP00000054244	3	protein_coding	ENSRNOT00000057435	ensembl	4	1	3.75112e-09	1.11365e-07	1.70233	0.767508	1.70233	191.35	112.405	1.42636	2.03169	0.0133291	0.056432	1.23961	0.309892	1.23961	191.35	154.362	1.0457	1.46948	0.0321499	0.134934	1.20421	0.268085	1.20421	191.35	158.901	1.01596	1.42733	0.0426142
Acad10	Acad10-202	12	40417944	40460562	+	1386.03	84.2032	55.8976	57.7511	protein_coding	ENSRNOG00000037815	Acad10	ensembl	5	ENSRNOP00000065002	1	protein_coding	ENSRNOT00000073125	ensembl	3	1	0.00602806	0.0298091	1.47141	0.557196	1.47141	66.4096	45.1334	1.11693	1.93839	0.324964	0.545304	1.14365	0.19364	1.14365	66.4096	58.0683	-1.1423	1.49404	0.0704604	0.230833	1.28656	0.363524	1.28656	66.4096	51.6178	-1.02126	1.69044	0.00210087
Acad11	Acad11-201	8	112594691	112676281	+	5952.51	381.43	236.437	248.021	protein_coding	ENSRNOG00000010940	Acad11	ensembl	7	ENSRNOP00000036574	4	protein_coding	ENSRNOT00000038383	ensembl	5	1	3.71058e-10	1.3596e-08	2.03634	1.02598	2.03634	309.864	152.167	1.63023	2.54362	1.56607e-06	2.44063e-05	1.71681	0.77973	1.71681	309.864	180.488	1.37701	2.14047	0.00108865	0.00976124	1.43916	0.525228	1.43916	309.864	215.309	1.15676	1.7905	4.61097e-05
Acad8	Acad8-201	8	28024123	28044877	-	2254.78	141.452	91.9518	93.9493	protein_coding	ENSRNOG00000048164	Acad8	ensembl	2	ENSRNOP00000067711	2	protein_coding	ENSRNOT00000072152	ensembl	2	1	0.00303352	0.0172386	1.36037	0.443995	1.36037	108.607	79.8365	1.1099	1.66735	0.00966613	0.0440105	1.30899	0.388453	1.30899	108.607	82.97	1.06749	1.60513	0.00105919	0.0095626	1.41465	0.500449	1.41465	108.607	76.7727	1.14941	1.74111	0.00155861
Acad9	Acad9-201	2	122782060	122805769	+	2569.44	162.743	102.428	107.06	protein_coding	ENSRNOG00000014178	Acad9	ensembl	5	ENSRNOP00000019108	3	protein_coding	ENSRNOT00000019108	ensembl	5	1	0.134568	0.296705	1.30971	0.389253	1.30971	115.439	88.1407	-1.0872	1.86492	0.0487217	0.149487	1.43068	0.516698	1.43068	115.439	80.6885	1.00201	2.04273	0.50691	0.742725	0.888686	-0.170254	-1.12526	115.439	129.899	-1.59446	1.25924	0.332052
Acad9	Acad9-202	2	122782131	122805765	+	4082.53	260.222	166.025	170.105	protein_coding	ENSRNOG00000014178	Acad9	ensembl	5	ENSRNOP00000070329	1	protein_coding	ENSRNOT00000089353	ensembl	1	1	0.775829	0.881346	0.959591	-0.0595078	-1.04211	165.175	172.131	-1.38424	1.27463	0.817682	0.911137	1.03415	0.0484399	1.03415	165.175	159.721	-1.28646	1.37581	0.800582	0.912272	1.03752	0.0531455	1.03752	165.175	159.201	-1.28274	1.38082	0.103808
Acadl	Acadl-201	9	73833388	73871889	-	59953.7	3585.89	2464.91	2498.07	protein_coding	ENSRNOG00000012966	Acadl	ensembl	7	ENSRNOP00000017686	4	protein_coding	ENSRNOT00000017686	ensembl	7	1	2.44074e-05	0.000289989	1.35813	0.441619	1.35813	2564.71	1888.42	1.17815	1.56559	0.0192697	0.0743924	1.18476	0.244594	1.18476	2564.71	2164.75	1.02793	1.36551	0.750977	0.890706	0.97732	-0.0330977	-1.02321	2564.71	2624.23	-1.17896	1.12608	0.0172507
Acadm	Acadm-201	2	260124418	260148590	-	133459	7581.12	5476.16	5560.8	protein_coding	ENSRNOG00000009845	Acadm	ensembl	3	ENSRNOP00000013238	1	protein_coding	ENSRNOT00000013238	ensembl	3	1	3.0076e-06	4.46489e-05	1.45636	0.542364	1.45636	5675.42	3896.99	1.24381	1.70523	0.579409	0.7594	1.04556	0.0642702	1.04556	5675.42	5428.13	-1.11962	1.22395	0.697094	0.862977	0.969205	-0.0451268	-1.03177	5675.42	5855.75	-1.20778	1.13454	0.059479
Acads	Acads-201	12	47254484	47263748	+	12421.7	717.745	505.224	517.57	protein_coding	ENSRNOG00000001177	Acads	ensembl	4	ENSRNOP00000001556	3	protein_coding	ENSRNOT00000001556	ensembl	4	1	0.0202533	0.0755564	1.33189	0.413476	1.33189	576.698	432.992	1.04566	1.69648	0.136354	0.311939	1.20162	0.264983	1.20162	576.698	479.933	-1.05973	1.53014	0.389915	0.650284	1.11171	0.152785	1.11171	576.698	518.747	-1.14513	1.41527	0.00400477
Acadsb	Acadsb-201	1	201981357	202021009	+	4679.5	327.178	177.076	194.979	protein_coding	ENSRNOG00000020624	Acadsb	ensembl	4	ENSRNOP00000027999	3	protein_coding	ENSRNOT00000027999	ensembl	4	1	4.67946e-05	0.000517941	1.7799	0.831793	1.7799	266.84	149.919	1.3485	2.34931	5.24557e-09	1.38599e-07	2.321	1.21475	2.321	266.84	114.968	1.74962	3.07898	8.01247e-10	3.93787e-08	2.43607	1.28456	2.43607	266.84	109.537	1.83383	3.2361	1.88787e-08
Acadvl	Acadvl-201	10	56619303	56624527	-	47465.8	2753.64	1945.31	1977.74	protein_coding	ENSRNOG00000018114	Acadvl	ensembl	7	ENSRNOP00000024973	4	protein_coding	ENSRNOT00000024973	ensembl	6	1	3.26204e-06	4.80301e-05	1.37547	0.459923	1.37547	1947.17	1415.64	1.20266	1.57311	0.24914	0.462441	1.08182	0.113459	1.08182	1947.17	1799.91	-1.05665	1.23663	0.0179553	0.088577	0.851362	-0.232156	-1.17459	1947.17	2287.13	-1.34204	-1.02803	0.000114948
Acap2	Acap2-201	11	73078982	73191133	+	923.347	64.3417	36.6341	38.4728	protein_coding	ENSRNOG00000001730	Acap2	ensembl	6	ENSRNOP00000030250	4	protein_coding	ENSRNOT00000029549	ensembl	5	1	0.891337	0.944578	1.02858	0.0406478	1.02858	35.6673	34.6764	-1.45652	1.54095	0.44709	0.658349	0.856531	-0.223423	-1.1675	35.6673	41.6416	-1.74038	1.27682	0.822944	0.923559	0.954893	-0.0665886	-1.04724	35.6673	37.3521	-1.56901	1.43066	0.070218
Acap3	Acap3-202	5	173340487	173354754	+	1164.16	80.7314	45.0713	48.5067	protein_coding	ENSRNOG00000022307	Acap3	ensembl	6	ENSRNOP00000073498	1	protein_coding	ENSRNOT00000078306	ensembl	1	1	0.0437191	0.132121	0.647034	-0.628087	-1.54551	40.4116	62.4567	-2.3595	-1.01234	0.0118961	0.0516287	0.581869	-0.781233	-1.7186	40.4116	69.4513	-2.62079	-1.12698	0.241064	0.496684	0.773553	-0.370428	-1.29274	40.4116	52.2415	-1.98582	1.18828	0.832513
Acap3	Acap3-201	5	173340060	173354756	+	240.607	31.9044	2.95252	10.0253	protein_coding	ENSRNOG00000022307	Acap3	ensembl	6	ENSRNOP00000061938	1	protein_coding	ENSRNOT00000067841	ensembl	2	1	0.219865	0.409841	2.56146	1.35697	2.56146	11.3482	4.43038	-1.7542	11.5094	0.822191	0.912912	0.847204	-0.239218	-1.18035	11.3482	13.3949	-5.01268	3.59787	0.602411	0.806547	1.47811	0.563753	1.47811	11.3482	7.67753	-2.94307	6.43004	0.795254
Acat1	Acat1-201	8	58166990	58195885	-	42706.3	2322.42	1745.25	1779.43	protein_coding	ENSRNOG00000007862	Acat1	ensembl	6	ENSRNOP00000010573	3	protein_coding	ENSRNOT00000010573	ensembl	5	1	3.27405e-07	6.23629e-06	1.43357	0.519614	1.43357	2006.89	1399.92	1.24851	1.64607	1.81069e-10	6.20809e-09	1.57018	0.65093	1.57018	2006.89	1278.13	1.36687	1.80373	0.000325219	0.00359965	1.2883	0.365473	1.2883	2006.89	1557.78	1.12209	1.47914	0.787776
Acat2	Acat2-202	1	47972425	47991847	+	145.919	16.6798	1.20821	6.07994	protein_coding	ENSRNOG00000019189	Acat2	ensembl	7	ENSRNOP00000069035	1	protein_coding	ENSRNOT00000077707	ensembl	1	1	0.207751	0.395508	0.514038	-0.960053	-1.94538	5.99182	11.6564	-5.47827	1.44755	0.172445	0.365931	2.30056	1.20199	2.30056	5.99182	2.6045	-1.43863	7.61406	0.881869	0.951149	1.08646	0.119632	1.08646	5.99182	5.515	-2.74779	3.24347	0.731113
Acat2l1	Acat2l1-202	1	47996521	48026269	+	291.206	27.8622	10.6227	12.1336	protein_coding	ENSRNOG00000013975	Acat2l1	ensembl_havana	7	ENSRNOP00000068312	1	protein_coding	ENSRNOT00000076951	havana	2	1	0.878524	0.938156	1.05095	0.0716976	1.05095	13.3203	12.6745	-1.79967	1.98774	0.87263	0.939715	1.05385	0.0756696	1.05385	13.3203	12.6397	-1.80179	2.00107	0.0308775	0.131277	2.21151	1.14503	2.21151	13.3203	6.02319	1.07579	4.54622	0.866592
Acbd3	Acbd3-201	13	99005142	99034362	+	580.691	63.2783	12.9599	24.1955	protein_coding	ENSRNOG00000003185	Acbd3	ensembl	5	ENSRNOP00000004293	4	protein_coding	ENSRNOT00000004293	ensembl	5	1	0.0165378	0.0648717	4.0688	2.0246	4.0688	31.7823	7.81121	1.29148	12.8187	0.779753	0.890581	1.17038	0.226975	1.17038	31.7823	27.1556	-2.57375	3.52549	0.0124387	0.0677193	4.377	2.12994	4.377	31.7823	7.2612	1.37529	13.9302	0.621863
Acbd3	Acbd3-202	13	99004942	99035520	+	6479.29	367.93	267.122	269.97	protein_coding	ENSRNOG00000003185	Acbd3	ensembl	5	ENSRNOP00000074070	1	protein_coding	ENSRNOT00000085390	ensembl	1	1	0.0183613	0.0703197	0.806577	-0.310116	-1.23981	257.99	319.858	-1.48232	-1.03697	0.877695	0.942332	1.01438	0.020598	1.01438	257.99	254.332	-1.18242	1.21667	0.204446	0.452092	0.889688	-0.168628	-1.12399	257.99	289.978	-1.34637	1.06571	0.789389
Acbd4	Acbd4-201	10	91187593	91196573	+	3114.61	188.52	127.096	129.776	protein_coding	ENSRNOG00000003108	Acbd4	ensembl	6	ENSRNOP00000004163	4	protein_coding	ENSRNOT00000004163	ensembl	4	1	0.699034	0.831771	1.04615	0.065094	1.04615	120.826	115.496	-1.20155	1.31502	0.0700462	0.195667	0.81238	-0.299773	-1.23095	120.826	148.731	-1.54124	1.01716	0.00240151	0.0185028	0.708078	-0.49802	-1.41227	120.826	170.64	-1.76489	-1.13011	0.995571
Acbd5	Acbd5-201	17	89883615	89923424	-	4096.53	219.477	168.071	170.689	protein_coding	ENSRNOG00000017642	Acbd5	havana	8	ENSRNOP00000068154	1	protein_coding	ENSRNOT00000076964	havana	1	1	0.0591009	0.164455	1.23091	0.299725	1.23091	182.561	148.314	-1.00801	1.52728	0.0807018	0.216474	1.2127	0.278223	1.2127	182.561	150.541	-1.02383	1.50569	0.0956969	0.282783	1.20225	0.265742	1.20225	182.561	151.849	-1.03303	1.49315	0.944155
Acbd6	Acbd6-201	13	73196571	73334078	+	2122.9	115.639	87.3863	88.4542	protein_coding	ENSRNOG00000003550	Acbd6	ensembl_havana	6	ENSRNOP00000004772	5	protein_coding	ENSRNOT00000004772	ensembl_havana	6	1	0.616756	0.776238	1.05986	0.0838735	1.05986	86.5258	81.6389	-1.18477	1.33086	0.569376	0.752192	0.936615	-0.0944712	-1.06767	86.5258	92.3813	-1.33784	1.17362	0.445727	0.70063	0.915966	-0.126635	-1.09174	86.5258	94.464	-1.36805	1.14778	0.571106
Accs	Accs-202	3	82742831	82756954	-	229.275	20.1543	3.74923	9.55312	protein_coding	ENSRNOG00000009199	Accs	ensembl	8	ENSRNOP00000046777	4	protein_coding	ENSRNOT00000044121	ensembl	5	1	0.835535	0.91789	0.916933	-0.125112	-1.09059	11.6963	12.7559	-2.47301	2.07922	0.948957	0.977393	0.973411	-0.0388796	-1.02732	11.6963	12.0158	-2.34445	2.22143	0.0052097	0.0342869	4.22467	2.07884	4.22467	11.6963	2.76856	1.53735	11.6095	0.00213804
Accs	Accs-201	3	82743155	82757205	-	228.796	25.4163	3.82583	9.53318	protein_coding	ENSRNOG00000009199	Accs	ensembl	8	ENSRNOP00000012214	7	protein_coding	ENSRNOT00000012214	ensembl	7	1	0.904913	0.951288	0.932732	-0.100465	-1.07212	9.0527	9.70557	-3.36086	2.92391	0.857837	0.932995	1.11138	0.152356	1.11138	9.0527	8.14544	-2.85738	3.52936	0.459334	0.710287	0.652715	-0.615476	-1.53206	9.0527	13.8693	-4.74288	2.02064	0.908485
Acd	Acd-201	19	37665296	37667988	-	228.838	17.7815	7.65145	9.53493	protein_coding	ENSRNOG00000038973	Acd	ensembl	2	ENSRNOP00000056334	2	protein_coding	ENSRNOT00000059577	ensembl	2	1	0.0739724	0.193219	0.565953	-0.821246	-1.76693	7.21518	12.7487	-3.29914	1.05672	0.0244317	0.0890222	0.49167	-1.02424	-2.03389	7.21518	14.6749	-3.77464	-1.09592	0.20472	0.452419	0.659882	-0.59972	-1.51542	7.21518	10.934	-2.88098	1.25451	0.338324
Ace	Ace-202	10	94177889	94187823	+	595.436	45.1078	19.576	24.8098	protein_coding	ENSRNOG00000062101	Ace	havana	1	---	---	retained_intron	ENSRNOT00000092961	havana	1	1	0.00770443	0.0360441	0.41514	-1.26833	-2.40883	18.0837	43.5604	-4.59861	-1.26178	0.536285	0.726346	0.810087	-0.303851	-1.23444	18.0837	22.3231	-2.40632	1.57912	0.164806	0.397856	0.62678	-0.673968	-1.59545	18.0837	28.8517	-3.08426	1.21166	0.0968998
Ace	Ace-201	10	94170766	94187823	+	3220.74	259.201	129.42	134.197	protein_coding	ENSRNOG00000062101	Ace	havana	1	ENSRNOP00000010627	5	protein_coding	ENSRNOT00000010627	havana	8	1	0.471183	0.662795	1.10274	0.141091	1.10274	116.889	105.999	-1.1832	1.43881	0.000265225	0.00220383	0.619082	-0.691797	-1.61529	116.889	188.811	-2.09009	-1.24836	0.152666	0.380608	0.825896	-0.275967	-1.21081	116.889	141.53	-1.5737	1.07343	0.00517538
Acer2	Acer2-201	5	105230580	105279732	+	690.434	49.2168	27.2462	28.7681	protein_coding	ENSRNOG00000007637	Acer2	ensembl	6	ENSRNOP00000010056	4	protein_coding	ENSRNOT00000010056	ensembl	6	1	0.964853	0.983081	1.00928	0.0133259	1.00928	31.1669	30.8803	-1.49423	1.52209	0.951443	0.977998	0.987275	-0.0184762	-1.01289	31.1669	31.5686	-1.5296	1.49092	0.108394	0.306236	1.42639	0.512372	1.42639	31.1669	21.8501	-1.08158	2.20058	0.092086
Acer3	Acer3-201	1	163160979	163263607	-	605.541	41.3974	24.1816	25.2309	protein_coding	ENSRNOG00000036866	Acer3	ensembl	5	ENSRNOP00000019987	5	protein_coding	ENSRNOT00000019987	ensembl	7	1	0.0119642	0.0502433	0.63461	-0.656059	-1.57577	20.9628	33.0325	-2.24653	-1.10529	0.458449	0.667518	0.867656	-0.204805	-1.15253	20.9628	24.1602	-1.6774	1.26279	0.0773674	0.24648	0.719571	-0.474792	-1.38972	20.9628	29.1323	-2.00233	1.03677	0.0315557
Ache	Ache-203	12	22472358	22478753	-	5333.39	365.106	207.662	222.224	protein_coding	ENSRNOG00000050841	Ache	ensembl	2	ENSRNOP00000073951	1	protein_coding	ENSRNOT00000089392	ensembl	1	1	1.22858e-05	0.000158811	1.70372	0.768689	1.70372	289.097	169.686	1.34177	2.16331	8.73643e-13	4.17955e-11	2.45261	1.29432	2.45261	289.097	117.873	1.91789	3.13643	3.08981e-07	8.4588e-06	1.87866	0.909707	1.87866	289.097	153.884	1.47564	2.39176	0.000159466
Ache	Ache-201	12	22472578	22477053	-	3494.27	250.002	134.934	145.595	protein_coding	ENSRNOG00000050841	Ache	ensembl	2	ENSRNOP00000064185	2	protein_coding	ENSRNOT00000075504	ensembl	2	1	0.0198075	0.0743554	1.6257	0.701065	1.6257	177.734	109.327	1.08023	2.44663	0.0422268	0.134639	1.52731	0.610995	1.52731	177.734	116.37	1.01498	2.29825	0.00234784	0.0182062	1.89569	0.922724	1.89569	177.734	93.7567	1.25551	2.86229	0.183671
Acin1	Acin1-201	15	33288374	33333418	-	14239.2	709.744	590.061	593.3	protein_coding	ENSRNOG00000013533	Acin1	ensembl	7	ENSRNOP00000018982	4	protein_coding	ENSRNOT00000018982	ensembl	6	1	0.463496	0.656407	1.04178	0.0590522	1.04178	632.502	607.135	-1.0709	1.16226	0.00609279	0.0305914	1.16799	0.224026	1.16799	632.502	541.531	1.04532	1.30506	0.0190352	0.0921369	1.14199	0.191551	1.14199	632.502	553.859	1.02203	1.27603	0.000445367
Ackr3	Ackr3-201	9	97355924	97367446	+	5814.57	347.847	235.604	242.274	protein_coding	ENSRNOG00000019622	Ackr3	ensembl	3	ENSRNOP00000026558	2	protein_coding	ENSRNOT00000026558	ensembl	3	1	0.0249008	0.088318	1.38774	0.472742	1.38774	264.434	190.55	1.04221	1.84784	0.105775	0.261361	1.26614	0.340434	1.26614	264.434	208.851	-1.05123	1.68524	0.443306	0.698272	1.11792	0.160816	1.11792	264.434	236.541	-1.18948	1.48655	0.57275
Ackr4	Ackr4-201	8	112644222	112648881	-	169.478	15.4428	6.25317	7.06158	protein_coding	ENSRNOG00000011478	Ackr4	ensembl	5	ENSRNOP00000061118	2	protein_coding	ENSRNOT00000015265	ensembl	5	1	0.91415	0.957017	1.03867	0.054732	1.03867	5.50999	5.30487	-1.91898	2.07025	0.157245	0.344586	0.633735	-0.658049	-1.57795	5.50999	8.69446	-2.96889	1.19237	0.180815	0.419687	0.647338	-0.627409	-1.54479	5.50999	8.51176	-2.92067	1.2239	0.0184087
Acly	Acly-201	10	88392248	88442846	-	718.842	58.554	26.0086	29.9517	protein_coding	ENSRNOG00000016924	Acly	ensembl	8	ENSRNOP00000023447	3	protein_coding	ENSRNOT00000023447	ensembl	6	1	0.00228405	0.0136141	0.457188	-1.12914	-2.18728	22.4371	49.0764	-3.6165	-1.32289	0.00171067	0.0107806	0.446753	-1.16245	-2.23837	22.4371	50.2227	-3.70346	-1.35287	0.234725	0.488797	0.729969	-0.454093	-1.36992	22.4371	30.7371	-2.30232	1.2268	0.706599
Acly	Acly-202	10	88392248	88442846	-	919.533	85.1812	34.3224	38.3139	protein_coding	ENSRNOG00000016924	Acly	ensembl	8	ENSRNOP00000046597	3	protein_coding	ENSRNOT00000043172	ensembl	4	1	0.652659	0.801082	0.869995	-0.200921	-1.14943	33.5975	38.618	-2.10803	1.59555	0.395633	0.61398	0.769409	-0.378177	-1.2997	33.5975	43.6666	-2.37968	1.40875	0.286239	0.54815	0.719942	-0.474047	-1.389	33.5975	46.6669	-2.54085	1.31696	0.405502
Acly	Acly-203	10	88392257	88442797	-	206.487	28.8728	5.39599	8.60365	protein_coding	ENSRNOG00000016924	Acly	ensembl	8	ENSRNOP00000073397	1	protein_coding	ENSRNOT00000077579	ensembl	1	1	0.944854	0.972406	0.960914	-0.0575202	-1.04068	9.57898	9.96861	-3.22075	2.9739	0.339189	0.559429	1.77466	0.827541	1.77466	9.57898	5.39765	-1.82701	5.754	0.899162	0.956857	0.929428	-0.105585	-1.07593	9.57898	10.3063	-3.33729	2.88287	0.259199
Aco1	Aco1-201	5	56425024	56481219	+	7898.67	399.815	326.262	329.111	protein_coding	ENSRNOG00000005849	Aco1	ensembl	7	ENSRNOP00000008337	2	protein_coding	ENSRNOT00000008337	ensembl	4	1	0.11719	0.269789	1.13777	0.18621	1.13777	334.128	293.669	-1.03293	1.33715	0.0890634	0.230502	1.15115	0.20308	1.15115	334.128	290.255	-1.02172	1.35394	0.878934	0.950008	0.987587	-0.0180196	-1.01257	334.128	338.328	-1.18911	1.15978	0.191401
Aco2	Aco2-201	7	123102493	123145636	+	363399	19973.6	14946.7	15141.6	protein_coding	ENSRNOG00000024128	Aco2	ensembl_havana	6	ENSRNOP00000029144	3	protein_coding	ENSRNOT00000038612	ensembl_havana	5	1	1.26244e-05	0.000162314	1.34525	0.427877	1.34525	14973	11130.3	1.17758	1.5368	0.724958	0.855057	1.02417	0.0344558	1.02417	14973	14619.6	-1.11534	1.16991	0.00657805	0.0411531	0.831607	-0.266026	-1.20249	14973	18004.9	-1.37353	-1.05275	0.0222276
Aco2	Aco2-202	7	123131859	123136041	+	2970.88	186.051	119.357	123.787	protein_coding	ENSRNOG00000024128	Aco2	ensembl_havana	6	---	---	retained_intron	ENSRNOT00000076602	havana	1	1	1.54108e-05	0.000193813	1.78812	0.838443	1.78812	130.532	72.9995	1.37392	2.32719	0.128731	0.299532	1.21859	0.285211	1.21859	130.532	107.117	-1.05905	1.57264	0.903983	0.959628	1.01562	0.0223633	1.01562	130.532	128.524	-1.26662	1.30651	0.120984
Aco2	Aco2-203	7	123102468	123136041	+	9991.48	608.936	400.144	416.312	protein_coding	ENSRNOG00000024128	Aco2	ensembl_havana	6	---	---	retained_intron	ENSRNOT00000076823	havana	2	1	0.0179333	0.069048	1.47307	0.558824	1.47307	417.823	283.642	1.06888	2.0301	0.820253	0.912165	1.03769	0.0533748	1.03769	417.823	402.648	-1.32596	1.42779	0.555006	0.776458	0.908494	-0.138452	-1.10072	417.823	459.908	-1.5138	1.24943	0.206203
Acot11	Acot11-201	5	126347435	126395669	-	330.589	28.4537	12.4044	13.7746	protein_coding	ENSRNOG00000007837	Acot11	ensembl	7	ENSRNOP00000010396	6	protein_coding	ENSRNOT00000010396	ensembl	7	1	0.143533	0.309292	1.47767	0.563323	1.47767	17.6909	11.9722	-1.14194	2.49342	0.0124935	0.0537514	2.05015	1.03573	2.05015	17.6909	8.62906	1.1672	3.60104	0.0532713	0.190918	1.71183	0.775543	1.71183	17.6909	10.3345	-1.00761	2.95267	0.00835342
Acot13	Acot13-201	17	42241159	42253650	+	11250.3	732.006	455.542	468.761	protein_coding	ENSRNOG00000018415	Acot13	ensembl	6	ENSRNOP00000024878	4	protein_coding	ENSRNOT00000024878	ensembl	6	1	0.00192178	0.0119026	1.45886	0.544844	1.45886	473.252	324.398	1.14918	1.852	0.222901	0.432745	1.1591	0.213003	1.1591	473.252	408.293	-1.09393	1.4697	0.559208	0.777519	0.932002	-0.101596	-1.07296	473.252	507.78	-1.35901	1.18047	0.0279852
Acot2	Acot2-201	6	107460668	107467488	+	4543.98	247.922	185.691	189.332	protein_coding	ENSRNOG00000010134	Acot2	ensembl	5	ENSRNOP00000013515	4	protein_coding	ENSRNOT00000013515	ensembl	5	1	0.00668091	0.0323508	1.36577	0.44971	1.36577	204.137	149.467	1.09032	1.7108	0.0278021	0.0982696	1.28751	0.364583	1.28751	204.137	158.552	1.02796	1.61259	0.773915	0.902087	0.968091	-0.0467851	-1.03296	204.137	210.866	-1.28878	1.20784	0.280554
Acot3	Acot3-201	6	107531528	107536790	+	609.966	37.3123	24.2233	25.4152	protein_coding	ENSRNOG00000053460	Acot3	ensembl	1	ENSRNOP00000073103	1	protein_coding	ENSRNOT00000077555	ensembl	1	1	0.0107766	0.0466714	1.6333	0.707793	1.6333	26.5179	16.2357	1.12019	2.38145	0.046213	0.143795	1.45929	0.545268	1.45929	26.5179	18.1717	1.00637	2.11606	0.547669	0.771601	0.901619	-0.149409	-1.10912	26.5179	29.4114	-1.55451	1.26368	0.156598
Acot7	Acot7-201	5	169357517	169450220	+	3272.91	200.915	133.538	136.371	protein_coding	ENSRNOG00000010580	Acot7	ensembl	8	ENSRNOP00000000079	6	protein_coding	ENSRNOT00000000079	ensembl	8	1	0.476483	0.667707	0.909512	-0.136836	-1.09949	125.428	137.907	-1.42754	1.18088	0.274701	0.491898	0.864566	-0.209952	-1.15665	125.428	145.076	-1.50179	1.12255	0.338927	0.600412	0.880085	-0.184285	-1.13625	125.428	142.518	-1.4763	1.14347	0.0446488
Acot7	Acot7-202	5	169364306	169450215	+	207.012	47.0202	2.5484	8.62552	protein_coding	ENSRNOG00000010580	Acot7	ensembl	8	ENSRNOP00000014213	2	protein_coding	ENSRNOT00000014213	ensembl	4	1	0.868976	0.933756	0.859063	-0.219164	-1.16406	6.02629	7.01495	-7.07726	5.22295	0.224201	0.434302	0.331953	-1.59095	-3.01247	6.02629	18.154	-17.8329	1.96506	0.576724	0.790108	0.599957	-0.73707	-1.66679	6.02629	10.0445	-10.0228	3.6077	0.601241
Acot8	Acot8-201	3	161259735	161272461	-	1554.97	96.3413	63.1393	64.7906	protein_coding	ENSRNOG00000015187	Acot8	ensembl	6	ENSRNOP00000020740	4	protein_coding	ENSRNOT00000020740	ensembl	6	1	0.595488	0.760332	0.924803	-0.112782	-1.08131	59.8554	64.7224	-1.44308	1.23421	0.114489	0.276156	0.794471	-0.331934	-1.2587	59.8554	75.34	-1.67496	1.05721	0.09772	0.286242	0.785298	-0.348688	-1.2734	59.8554	76.22	-1.69511	1.04536	0.675915
Acot9	Acot9-201	X	43543070	43592201	-	4514.01	360.489	175.391	188.084	protein_coding	ENSRNOG00000003782	Acot9	ensembl	5	ENSRNOP00000005033	4	protein_coding	ENSRNOT00000005033	ensembl	5	1	5.43957e-07	9.87766e-06	0.573927	-0.80106	-1.74238	127.055	221.378	-2.16508	-1.40221	1.36597e-08	3.28929e-07	0.533378	-0.906769	-1.87484	127.055	238.208	-2.3291	-1.50918	2.82301e-08	9.98806e-07	0.540175	-0.8885	-1.85125	127.055	235.21	-2.3008	-1.48954	6.04514e-15
Acox1	Acox1-202	10	104722958	104748051	-	19234.4	896.93	796.587	801.432	protein_coding	ENSRNOG00000008755	Acox1	ensembl	8	ENSRNOP00000042132	5	protein_coding	ENSRNOT00000046754	ensembl	5	1	8.85109e-06	0.000117471	1.28985	0.367201	1.28985	828.394	642.242	1.15288	1.44309	0.274904	0.492181	1.06392	0.0893929	1.06392	828.394	778.623	-1.0505	1.18909	0.833273	0.92815	0.98816	-0.0171834	-1.01198	828.394	838.32	-1.13067	1.10405	0.834049
Acox2	Acox2-201	15	18451144	18481471	+	618.128	43.5182	22.6799	25.7554	protein_coding	ENSRNOG00000007378	Acox2	ensembl	4	ENSRNOP00000010260	3	protein_coding	ENSRNOT00000010260	ensembl	4	1	3.49754e-10	1.2881e-08	4.49255	2.16753	4.49255	33.0396	7.35432	2.81	7.18256	0.00742173	0.0356481	1.62012	0.696101	1.62012	33.0396	20.3933	1.13801	2.30647	0.000379028	0.00407923	1.96519	0.974671	1.96519	33.0396	16.8124	1.35398	2.85231	0.508039
Acox3	Acox3-201	14	80314431	80355421	-	1769.82	95.679	71.7494	73.7427	protein_coding	ENSRNOG00000008474	Acox3	ensembl	7	ENSRNOP00000042002	3	protein_coding	ENSRNOT00000049798	ensembl	3	1	0.00601183	0.02978	1.50872	0.593322	1.50872	80.764	53.5316	1.12507	2.02318	0.268288	0.484605	1.17591	0.233775	1.17591	80.764	68.6822	-1.13298	1.56664	0.577277	0.790429	1.08449	0.117013	1.08449	80.764	74.4721	-1.22643	1.44242	0.345968
Acp1	Acp1-201	6	49836075	49851678	-	5096.4	277.172	208.148	212.35	protein_coding	ENSRNOG00000005260	Acp1	ensembl	7	ENSRNOP00000007287	7	protein_coding	ENSRNOT00000007287	ensembl	7	1	0.34709	0.551094	0.886398	-0.173974	-1.12816	216.966	244.773	-1.45058	1.13972	0.19846	0.400485	1.18217	0.24144	1.18217	216.966	183.532	-1.09168	1.52566	0.270013	0.529457	1.15437	0.207104	1.15437	216.966	187.952	-1.11798	1.48979	0.932048
Acp1	Acp1-202	6	49836075	49851715	-	1295.37	101.74	48.9438	53.9737	protein_coding	ENSRNOG00000005260	Acp1	ensembl	7	ENSRNOP00000072548	1	protein_coding	ENSRNOT00000077442	ensembl	1	1	0.978321	0.990287	1.00814	0.0116969	1.00814	54.3293	53.8906	-1.78013	1.80923	0.840312	0.923402	0.94168	-0.0866911	-1.06193	54.3293	57.694	-1.90522	1.68947	0.841707	0.93187	1.06166	0.0863274	1.06166	54.3293	51.1737	-1.69455	1.90997	0.867941
Acp2	Acp2-201	3	80021440	80030364	+	1555.6	88.1718	63.5124	64.8168	protein_coding	ENSRNOG00000013594	Acp2	ensembl	6	ENSRNOP00000018620	2	protein_coding	ENSRNOT00000018620	ensembl	4	1	0.873974	0.93656	1.01844	0.0263629	1.01844	71.6861	70.388	-1.23064	1.27644	0.0043324	0.0231748	1.42223	0.508157	1.42223	71.6861	50.4039	1.11655	1.8116	0.174853	0.412377	1.17612	0.234038	1.17612	71.6861	60.9512	-1.07479	1.48671	0.00686082
Acp6	Acp6-201	2	199283909	199305800	+	1223.85	63.6981	50.5428	50.9936	protein_coding	ENSRNOG00000017494	Acp6	ensembl	7	ENSRNOP00000044125	3	protein_coding	ENSRNOT00000043194	ensembl	5	1	0.916605	0.957545	0.987961	-0.0174742	-1.01219	48.3162	48.905	-1.26976	1.23937	0.623997	0.790287	0.94479	-0.081934	-1.05844	48.3162	51.1396	-1.32826	1.18564	0.201134	0.44724	0.864222	-0.210527	-1.15711	48.3162	55.9072	-1.44725	1.08092	0.0923284
Acsf2	Acsf2-201	10	82284720	82326772	-	3089.13	178.416	125.034	128.714	protein_coding	ENSRNOG00000003330	Acsf2	ensembl	4	ENSRNOP00000004673	3	protein_coding	ENSRNOT00000004673	ensembl	4	1	0.0324423	0.106564	1.29932	0.377759	1.29932	120.836	92.9996	1.02215	1.65165	0.916402	0.962044	1.01268	0.0181843	1.01268	120.836	119.323	-1.24951	1.28141	0.00940971	0.0543085	0.737415	-0.439452	-1.35609	120.836	163.865	-1.70661	-1.07756	0.00408282
Acsf3	Acsf3-201	19	55594831	55635123	+	2946.88	167.132	121.03	122.787	protein_coding	ENSRNOG00000015077	Acsf3	ensembl	7	ENSRNOP00000020313	4	protein_coding	ENSRNOT00000020313	ensembl	7	1	0.107391	0.252378	1.19757	0.260115	1.19757	128.77	107.526	-1.03997	1.4915	0.0857997	0.225198	1.21386	0.2796	1.21386	128.77	106.084	-1.02767	1.51423	0.621161	0.817094	0.947007	-0.0785523	-1.05596	128.77	135.976	-1.31047	1.17526	0.476722
Acsl1	Acsl1-201	16	48937456	48981981	-	72109	4041.95	2943.96	3004.54	protein_coding	ENSRNOG00000010633	Acsl1	ensembl	3	ENSRNOP00000014235	1	protein_coding	ENSRNOT00000014235	ensembl	3	1	4.37677e-08	1.0272e-06	1.56842	0.649316	1.56842	3112.59	1984.53	1.33504	1.84261	0.0271943	0.0966193	1.19862	0.261372	1.19862	3112.59	2596.81	1.02061	1.40767	0.158434	0.388927	0.890975	-0.166543	-1.12237	3112.59	3493.46	-1.31767	1.04601	0.141473
Acsl1	Acsl1-202	16	48938935	49003247	-	2539.86	172.582	98.3923	105.827	protein_coding	ENSRNOG00000010633	Acsl1	ensembl	3	ENSRNOP00000072677	1	protein_coding	ENSRNOT00000089501	ensembl	1	1	0.0650332	0.176361	1.53323	0.616571	1.53323	104.346	68.0565	-1.02698	2.41421	0.712898	0.847723	0.91947	-0.121126	-1.08758	104.346	113.485	-1.70091	1.43799	0.83905	0.930963	0.95464	-0.0669716	-1.04752	104.346	109.304	-1.63948	1.49412	0.206606
Acsl3	Acsl3-201	9	84569597	84593566	+	6914.66	402.07	282.136	288.111	protein_coding	ENSRNOG00000014718	Acsl3	ensembl	2	ENSRNOP00000020161	1	protein_coding	ENSRNOT00000020161	ensembl	2	1	0.0083069	0.0381409	1.39363	0.478846	1.39363	297.044	213.145	1.08919	1.78316	0.684559	0.829578	0.950796	-0.0727921	-1.05175	297.044	312.416	-1.34163	1.21285	0.985638	0.99399	1.00224	0.00323381	1.00224	297.044	296.379	-1.27356	1.27928	0.939075
Acsl4	Acsl4-201	X	113596239	113659945	-	4384.14	268.728	179.135	182.673	protein_coding	ENSRNOG00000019180	Acsl4	ensembl	6	ENSRNOP00000026057	5	protein_coding	ENSRNOT00000026057	ensembl	6	1	0.582156	0.751083	1.07587	0.105498	1.07587	190.037	176.637	-1.20605	1.39599	0.433561	0.64677	1.11016	0.150763	1.11016	190.037	171.181	-1.17005	1.44202	0.140448	0.359867	1.21892	0.285599	1.21892	190.037	155.907	-1.06742	1.58593	0.800574
Acsl5	Acsl5-201	1	276240703	276290009	+	1259.3	91.8924	50.1929	52.4709	protein_coding	ENSRNOG00000016265	Acsl5	ensembl	7	ENSRNOP00000022126	6	protein_coding	ENSRNOT00000022126	ensembl	6	1	0.0106241	0.0461916	0.686759	-0.542123	-1.45611	41.2384	60.0478	-1.94264	-1.09144	0.0165038	0.0662846	0.700739	-0.513051	-1.42706	41.2384	58.8498	-1.90852	-1.06706	0.000791735	0.00754533	0.611785	-0.708904	-1.63456	41.2384	67.4067	-2.17792	-1.22676	0.000523007
Acsl6	Acsl6-202	10	39655455	39719313	+	16517.1	985.162	671.543	688.213	protein_coding	ENSRNOG00000026745	Acsl6	ensembl	7	ENSRNOP00000055608	4	protein_coding	ENSRNOT00000058817	ensembl	5	1	1.59254e-05	0.000199241	1.5092	0.593785	1.5092	676.066	447.963	1.2519	1.81939	0.791988	0.896404	1.0252	0.0359112	1.0252	676.066	659.445	-1.17363	1.23353	0.0205967	0.0970844	0.80461	-0.313639	-1.24284	676.066	840.241	-1.49396	-1.03393	0.0126057
Acsl6	Acsl6-201	10	39666991	39715974	+	10451.4	720.79	421.926	435.475	protein_coding	ENSRNOG00000026745	Acsl6	ensembl	7	ENSRNOP00000033248	4	protein_coding	ENSRNOT00000030760	ensembl	4	1	0.0358656	0.11411	0.801417	-0.319374	-1.24779	365.353	455.883	-1.5344	-1.01472	0.400472	0.617956	0.914648	-0.128711	-1.09332	365.353	399.446	-1.34607	1.1261	0.000791273	0.00754533	0.702244	-0.509956	-1.42401	365.353	520.265	-1.75053	-1.15839	6.38705e-08
Acsm5	Acsm5-201	1	189241593	189267909	+	673.088	56.7629	24.4528	28.0453	protein_coding	ENSRNOG00000031211	Acsm5	ensembl	6	ENSRNOP00000047613	3	protein_coding	ENSRNOT00000046025	ensembl	4	1	0.00854791	0.0390513	2.27656	1.18686	2.27656	32.6484	14.3411	1.23307	4.20312	0.106659	0.26268	1.63506	0.709341	1.63506	32.6484	19.9677	-1.1114	2.97122	0.404626	0.663472	1.28375	0.360361	1.28375	32.6484	25.4321	-1.40167	2.30995	0.862816
Acss1	Acss1-201	3	146420346	146470294	-	3730.73	294.935	137.004	155.447	protein_coding	ENSRNOG00000007102	Acss1	ensembl	5	ENSRNOP00000009627	4	protein_coding	ENSRNOT00000009627	ensembl	5	1	1.44008e-13	8.97713e-12	3.33621	1.73821	3.33621	219.687	65.8492	2.42406	4.5916	2.53572e-07	4.73598e-06	2.2701	1.18276	2.2701	219.687	96.7741	1.6622	3.10033	1.3567e-06	3.21852e-05	2.15321	1.10649	2.15321	219.687	102.028	1.57749	2.93906	1.11675e-06
Acss2	Acss2-201	3	151032952	151075857	+	12941	732.006	522.171	539.21	protein_coding	ENSRNOG00000018755	Acss2	ensembl	6	ENSRNOP00000059987	1	protein_coding	ENSRNOT00000064013	ensembl	1	1	8.28101e-10	2.81242e-08	1.77409	0.82708	1.77409	566.386	319.254	1.4774	2.13036	0.00142173	0.00923867	1.34267	0.425107	1.34267	566.386	421.835	1.12034	1.60912	0.380019	0.641307	0.923077	-0.115477	-1.08333	566.386	613.584	-1.29531	1.1037	0.0270035
Acss3	Acss3-202	7	49047013	49250958	-	3172.82	201.537	129.556	132.201	protein_coding	ENSRNOG00000004448	Acss3	ensembl	7	ENSRNOP00000071300	1	protein_coding	ENSRNOT00000082141	ensembl	1	1	0.0530359	0.152263	1.19947	0.262394	1.19947	125.197	104.377	-1.00238	1.44215	0.789952	0.895834	0.975834	-0.0352931	-1.02476	125.197	128.297	-1.22687	1.16829	0.508148	0.743632	0.941143	-0.0875146	-1.06254	125.197	133.026	-1.27167	1.12638	1.54909e-06
Acta1	Acta1-201	19	56674074	56677085	-	7.82094e+06	491387	321364	325872	protein_coding	ENSRNOG00000017786	Acta1	ensembl	6	ENSRNOP00000024084	3	protein_coding	ENSRNOT00000024084	ensembl	6	1	0.111403	0.259496	0.868456	-0.203475	-1.15147	300929	346510	-1.36983	1.03315	0.000721937	0.0052267	0.741145	-0.432172	-1.34926	300929	406032	-1.60513	-1.13418	0.0452008	0.171784	0.837411	-0.255992	-1.19416	300929	359356	-1.42061	-1.0038	0.715446
Acta2	Acta2-201	1	252537615	252550395	-	5931.37	456.209	234.656	247.14	protein_coding	ENSRNOG00000058039	Acta2	ensembl	1	ENSRNOP00000073101	1	protein_coding	ENSRNOT00000083468	ensembl	1	1	0.010578	0.0460606	0.646638	-0.628971	-1.54646	211.645	327.301	-2.16026	-1.10706	0.00374322	0.0205813	0.609957	-0.713222	-1.63946	211.645	346.984	-2.2901	-1.17368	0.882936	0.951415	1.02571	0.0366267	1.02571	211.645	206.34	-1.36689	1.43809	0.3368
Actb	Actb-201	12	13715843	13718813	+	30776.6	2368.37	1216.47	1282.36	protein_coding	ENSRNOG00000034254	Actb	ensembl	4	ENSRNOP00000044296	2	protein_coding	ENSRNOT00000042459	ensembl	4	1	2.83305e-09	8.64319e-08	0.515215	-0.956753	-1.94094	945.312	1834.79	-2.41557	-1.55956	8.63029e-08	1.77031e-06	0.549882	-0.862807	-1.81857	945.312	1719.12	-2.26369	-1.46098	6.52947e-07	1.67303e-05	0.573479	-0.802189	-1.74374	945.312	1648.38	-2.17078	-1.40072	0.00738923
Actb	Actb-202	12	13716596	13718842	+	18659.1	1378.88	720.887	777.462	protein_coding	ENSRNOG00000034254	Actb	ensembl	4	ENSRNOP00000072672	1	protein_coding	ENSRNOT00000080216	ensembl	1	1	7.81592e-05	0.000799923	0.547832	-0.868194	-1.82538	536.414	979.158	-2.46054	-1.35417	6.4552e-05	0.000648221	0.543945	-0.878469	-1.83842	536.414	986.156	-2.47835	-1.36373	2.16531e-06	4.83417e-05	0.485992	-1.041	-2.05765	536.414	1103.75	-2.77341	-1.52661	3.90364e-05
Actc1	Actc1-201	3	105507403	105512940	-	9860.56	1662.67	313.89	410.857	protein_coding	ENSRNOG00000008536	Actc1	ensembl	4	ENSRNOP00000011773	3	protein_coding	ENSRNOT00000011773	ensembl	4	1	0.00567019	0.0285093	0.357036	-1.48586	-2.80083	256.996	719.804	-5.81029	-1.35013	0.000895559	0.0062969	0.290439	-1.78369	-3.44307	256.996	884.856	-7.14149	-1.65998	0.306935	0.568252	0.683195	-0.549631	-1.46371	256.996	376.168	-3.03994	1.41891	0.831452
Actg2	Actg2-201	4	115215060	115239724	-	239.666	24.3432	7.68546	9.98607	protein_coding	ENSRNOG00000029401	Actg2	ensembl	5	ENSRNOP00000050322	2	protein_coding	ENSRNOT00000042699	ensembl	4	1	0.0867916	0.217056	0.501133	-0.996733	-1.99548	6.63814	13.2462	-4.39985	1.10496	0.0145482	0.0604251	0.378378	-1.4021	-2.64286	6.63814	17.5437	-5.76278	-1.21204	0.308096	0.569458	0.655365	-0.609629	-1.52587	6.63814	10.1289	-3.43891	1.47702	0.133117
Actl6a	Actl6a-201	2	119112513	119129752	+	2715.81	145.707	111.672	113.159	protein_coding	ENSRNOG00000011553	Actl6a	ensembl	7	ENSRNOP00000015460	6	protein_coding	ENSRNOT00000015460	ensembl	7	1	0.662823	0.807541	0.953948	-0.0680175	-1.04828	117.965	123.659	-1.29573	1.17914	0.0658933	0.187153	1.22871	0.297147	1.22871	117.965	96.0067	-1.01362	1.5303	0.476155	0.721876	1.08196	0.113648	1.08196	117.965	109.029	-1.14789	1.34376	0.235644
[truncated: 13,538 more rows]
[truncated: 8 more columns]

## Sheet: Pre-QAQC
Sample name	Condition	Timepoint	Total reads	Read length	Avg. read quality	% N	% GC
257L	2 Days	2 Days	13339864	37	34.327	0.0280865	50.5728
[truncated: 24 more rows]

## Sheet: Post-QAQC
Sample name	Condition	Timepoint	Total reads	Total alignments	Aligned	Total unaligned	Unaligned	Total unique singleton	Unique singleton	Total unique paired	Unique paired	Total non-unique paired	Non-unique paired	Total non-unique singleton	Non-unique singleton	Coverage	Avg. coverage depth	Avg. length	Avg. quality	%GC
[truncated: 24 more rows]
