# Supplementary material for: Adaptation of the transcriptional response to resistance exercise over 4 weeks of daily training
Source: FASEB J. 2022 Dec 5;37(1):e22686. doi: 10.1096/fj.202201418R (PMC13281843; doi:10.1096/fj.202201418R)
Supplement: Supplementary file 2 — Appendix S2 [file FSB2-37-e22686-s001.xlsx]

## Sheet: SOM Clusters
Cluster ID	Row	Column	ID	2 Days - Mean	10 Days - Mean	20 Days - Mean	30 Days - Mean	Control - Mean
1	1	1	AABR07063082.1-201	1.19965	0.50872	0.00781083	-0.214129	-1.50205
1	1	1	Abra-201	1.12073	0.969234	-0.359144	-0.567325	-1.16349
1	1	1	Ankrd1-201	1.76486	-0.160604	-0.518249	-0.518578	-0.567428
1	1	1	Anxa2-201	1.38319	0.641244	-0.316041	-0.612935	-1.09546
1	1	1	Arfgap3-201	1.22866	0.878942	-0.430344	-0.587579	-1.08968
1	1	1	Asb5-201	1.38223	0.682107	-0.430735	-0.588442	-1.04516
1	1	1	Asb5-202	1.31947	0.633385	-0.239158	-0.449273	-1.26443
1	1	1	Capg-201	1.20127	0.407923	0.134275	-0.218779	-1.52469
1	1	1	Capn2-201	1.21069	0.8599	-0.259972	-0.69549	-1.11513
1	1	1	Cd300le-201	1.41507	0.0783263	0.0616901	-0.153644	-1.40144
1	1	1	Cd44-202	1.10311	0.941927	-0.253386	-0.559127	-1.23252
1	1	1	Ckap4-201	1.22971	0.703109	0.0249793	-0.783499	-1.1743
1	1	1	Cotl1-201	1.63039	0.0412014	-0.167043	-0.451959	-1.05259
1	1	1	Cox6a1-201	1.34098	0.447867	-0.0956095	-0.318178	-1.37506
1	1	1	Crip1-201	1.28721	0.557718	-0.162204	-0.29824	-1.38448
1	1	1	Cryab-201	1.68259	0.0961827	-0.393716	-0.541814	-0.843244
1	1	1	Csrnp1-201	1.44791	0.142098	0.171375	-0.491604	-1.26978
1	1	1	Csrp3-201	1.16742	0.942095	-0.397208	-0.605351	-1.10696
1	1	1	Csrp3-202	1.13515	0.977714	-0.392925	-0.61296	-1.10698
1	1	1	Ctsb-201	1.17981	0.79933	-0.196589	-0.477928	-1.30463
1	1	1	Cybb-201	1.3404	0.295821	-0.0694711	-0.118679	-1.44807
1	1	1	Ddah1-201	1.60289	-0.750008	-0.575292	-0.638164	0.360572
1	1	1	Ddit3-201	1.22029	-0.100476	0.682007	-0.446829	-1.35499
1	1	1	Dhdds-201	1.24188	0.555141	0.0340135	-0.42969	-1.40134
1	1	1	Dnajb1-202	1.57646	0.240175	-0.177395	-0.617043	-1.0222
1	1	1	Dnajb4-202	0.960484	1.13864	-0.416514	-0.531543	-1.15106
1	1	1	Dnajc3-201	1.5558	-0.484269	-0.707387	-0.805883	0.441741
1	1	1	Dynlt1-201	1.13599	0.887169	-0.27752	-0.471684	-1.27395
1	1	1	Eda2r-201	0.966603	1.13572	-0.530433	-0.426041	-1.14584
1	1	1	Egr1-201	1.34479	0.481549	0.0413273	-0.606856	-1.26082
1	1	1	Ehd4-201	1.33709	0.654938	-0.279424	-0.510845	-1.20176
1	1	1	Emp3-201	1.30759	0.653086	-0.0790281	-0.732098	-1.14955
1	1	1	Enah-201	1.32554	0.798098	-0.627748	-0.532211	-0.963676
1	1	1	Fhl1-201	1.34776	0.50878	-0.245305	-0.273416	-1.33782
1	1	1	Fhl1-203	1.28289	0.701217	-0.22124	-0.521098	-1.24177
1	1	1	Fhl1-204	1.22449	0.256352	0.166617	-0.0991242	-1.54833
1	1	1	Flnc-201	1.54366	0.441751	-0.432744	-0.655244	-0.897421
1	1	1	Fos-201	1.48513	0.40898	-0.165906	-0.633627	-1.09458
1	1	1	Glmp-201	1.35443	0.629411	-0.19109	-0.645498	-1.14725
1	1	1	Gm2a-201	1.25135	0.533085	0.0181966	-0.389026	-1.4136
1	1	1	Hbegf-201	1.40999	0.658364	-0.48017	-0.585791	-1.00239
1	1	1	Hsp90aa1-201	1.23351	0.855073	-0.397906	-0.562692	-1.12799
1	1	1	Hspb7-201	1.24521	0.833074	-0.320982	-0.645878	-1.11142
1	1	1	Ier5-202	1.38152	0.644457	-0.276742	-0.688107	-1.06113
1	1	1	Klf6-202	1.17592	0.866442	-0.351513	-0.449532	-1.24131
1	1	1	Klhl40-201	1.41862	0.589876	-0.271692	-0.698845	-1.03796
1	1	1	LOC498675-201	1.13382	1.04826	-0.616684	-0.711753	-0.853644
1	1	1	LOC680491-201	1.14237	0.944003	-0.356456	-0.564547	-1.16537
1	1	1	Laptm5-201	1.30897	0.290968	0.221225	-0.413257	-1.40791
1	1	1	Lgmn-201	1.24713	0.626438	0.0485256	-0.642738	-1.27936
1	1	1	Lmod2-201	1.04753	0.947261	-0.17986	-0.503701	-1.31123
1	1	1	Lox-202	1.26809	0.513471	-0.0368548	-0.322374	-1.42233
1	1	1	Lyz2-201	1.5772	0.0235156	-0.21835	-0.186825	-1.19554
1	1	1	Mustn1-201	1.45155	0.556815	-0.346632	-0.628207	-1.03352
1	1	1	Myc-201	1.23211	0.777771	-0.134707	-0.713204	-1.16197
1	1	1	Otud1-201	1.48301	0.467209	-0.253104	-0.650792	-1.04633
1	1	1	P4htm-201	1.16949	0.862363	-0.132178	-0.767114	-1.13256
1	1	1	Pgam1-201	1.34577	0.298886	0.150813	-0.415579	-1.37989
1	1	1	Pmepa1-201	1.57379	0.394683	-0.501664	-0.592002	-0.874805
1	1	1	Rhoc-201	1.34593	0.587974	-0.0620432	-0.727404	-1.14446
1	1	1	Rnf115-201	1.47198	0.55657	-0.455703	-0.587798	-0.985052
1	1	1	Rpl10-201	1.59596	-0.41759	-0.677731	-0.839338	0.338697
1	1	1	S100a10-201	1.03461	0.995953	-0.28746	-0.461778	-1.28132
1	1	1	Serpinb6a-201	1.40484	0.184663	0.0271077	-0.223114	-1.39349
1	1	1	Serpine1-201	1.31366	0.607749	-0.0109315	-0.755426	-1.15505
1	1	1	Ssr1-201	1.22505	0.371063	-0.131569	0.0651674	-1.52971
1	1	1	Tf-202	1.12442	-0.067695	-0.299343	0.706358	-1.46374
1	1	1	Thbs1-201	1.18764	0.742827	-0.0443322	-0.584612	-1.30153
1	1	1	Tnfrsf12a-201	1.39106	0.619005	-0.285391	-0.624567	-1.10011
1	1	1	Trib1-201	1.15838	0.848205	-0.266545	-0.449426	-1.29061
1	1	1	Tuba1c-201	1.50777	0.376772	-0.160001	-0.672433	-1.0521
1	1	1	Usp28-202	1.26411	0.764924	-0.287903	-0.5402	-1.20093
1	1	1	Xirp1-201	1.11729	0.8765	-0.129279	-0.594232	-1.27027
1	1	1	Zfand2a-201	1.41296	0.660341	-0.446282	-0.663949	-0.963069
2	2	2	AABR07054368.1-201	0.714991	1.11831	0.0539199	-0.466923	-1.4203
2	2	2	Actb-202	0.554793	0.630523	0.730295	-0.27717	-1.63844
2	2	2	Actr3-202	0.717455	0.981802	0.209811	-0.382244	-1.52682
2	2	2	Agbl1-203	0.979065	0.878787	0.0336085	-0.456227	-1.43523
2	2	2	Anxa1-201	0.561235	0.953077	0.177953	-0.035851	-1.65641
2	2	2	Anxa5-201	0.925482	0.917996	0.0965208	-0.517424	-1.42258
2	2	2	Arpc5-201	0.680602	0.985171	0.287195	-0.439503	-1.51346
2	2	2	Atf3-201	0.789774	1.23323	-0.237463	-0.572659	-1.21288
2	2	2	Axl-203	0.72246	1.07105	0.179154	-0.56616	-1.40651
2	2	2	B3galnt1-201	0.744453	0.747637	0.424217	-0.298322	-1.61798
2	2	2	Bcl2l11-202	1.01886	0.870134	-0.221957	-0.214642	-1.4524
2	2	2	Btd-201	1.01231	0.876056	-0.0508147	-0.410411	-1.42714
2	2	2	Btg2-201	0.612588	0.858249	0.5329	-0.455664	-1.54807
2	2	2	C1qb-201	0.716368	1.1468	0.0318536	-0.514427	-1.38059
2	2	2	C1qc-201	0.601476	1.03029	0.222902	-0.292069	-1.5626
2	2	2	Cd14-201	1.08038	0.725571	0.112018	-0.48228	-1.43568
2	2	2	Cd74-201	0.87706	0.799122	0.146548	-0.237005	-1.58572
2	2	2	Cdh13-202	0.500186	1.36066	-0.0689628	-0.516299	-1.27558
2	2	2	Cdr2-201	0.940333	0.595544	0.496452	-0.542108	-1.49022
2	2	2	Cfl1-201	0.967259	0.65354	0.411866	-0.568117	-1.46455
2	2	2	Clic1-201	0.82868	0.994922	0.220442	-0.717255	-1.32679
2	2	2	Clic4-201	0.831521	1.13765	-0.27396	-0.346402	-1.34881
2	2	2	Coq10b-201	0.751163	0.731388	0.433355	-0.295504	-1.6204
2	2	2	Csf1-201	0.85923	1.00528	0.189668	-0.797585	-1.25659
2	2	2	Csf1r-201	0.700271	0.423168	0.757211	-0.237203	-1.64345
2	2	2	Csrnp1-202	0.940773	0.941675	0.0112874	-0.480526	-1.41321
2	2	2	Csrp1-201	0.548282	0.85812	0.63446	-0.531596	-1.50927
2	2	2	Cstb-201	0.607527	0.46965	0.260281	0.437661	-1.77512
2	2	2	Ctss-201	0.388205	1.00772	-0.0203567	0.283628	-1.6592
2	2	2	Diaph1-201	0.899695	0.710699	0.126635	-0.106681	-1.63035
2	2	2	Ell-201	0.643564	1.00662	0.421173	-0.682217	-1.38915
2	2	2	Emp1-201	0.743525	1.09083	0.0929168	-0.521231	-1.40604
2	2	2	Fabp5-201	0.543695	0.806188	0.633894	-0.406675	-1.5771
2	2	2	Fcer1g-201	1.08521	0.705157	0.0638907	-0.378565	-1.47569
2	2	2	Fhl1-202	1.04659	0.893532	-0.14094	-0.41594	-1.38325
2	2	2	Folr2-201	0.943564	0.247467	0.0743351	0.426172	-1.69154
2	2	2	Ftl1-201	0.459183	0.94327	0.450194	-0.226122	-1.62653
2	2	2	Fuca1-201	0.650681	1.19137	-0.0532157	-0.367889	-1.42094
2	2	2	Gbe1-201	0.898274	0.24046	0.258162	0.324533	-1.72143
2	2	2	Gfpt2-201	0.857582	1.01123	0.0294027	-0.480348	-1.41787
2	2	2	Glis2-201	0.585051	1.21055	0.110102	-0.526057	-1.37965
2	2	2	Gpx8-201	0.766105	0.984939	0.17246	-0.431045	-1.49246
2	2	2	Hspa1b-201	1.06141	0.901856	-0.0728104	-0.57927	-1.31119
2	2	2	Ifi30-201	0.863931	0.98347	0.0264449	-0.422111	-1.45173
2	2	2	Ifitm3-201	0.726907	1.06261	0.119542	-0.451565	-1.45749
2	2	2	Irs2-201	0.404723	1.03318	0.352773	-0.173874	-1.6168
2	2	2	Itga5-201	1.00183	0.931002	-0.0146991	-0.578461	-1.33968
2	2	2	LOC100360087-201	0.438569	1.01388	0.346797	-0.178237	-1.62101
2	2	2	LOC100360413-201	0.580578	0.99779	0.238986	-0.216275	-1.60108
2	2	2	LOC100909784-202	0.815196	1.1135	-0.0682013	-0.505861	-1.35463
2	2	2	LOC100911932-201	0.509279	1.0138	0.507747	-0.572189	-1.45864
2	2	2	LOC100911991-201	0.550497	1.15223	0.129593	-0.335711	-1.49661
2	2	2	LOC108348108-201	0.788505	1.17634	0.00806753	-0.831199	-1.14172
2	2	2	Lcp1-201	1.0404	0.717152	-0.0717161	-0.14396	-1.54188
2	2	2	Lgals3-201	0.629025	0.940502	0.274421	-0.234804	-1.60914
2	2	2	Litaf-201	0.551766	1.21736	-0.128694	-0.167713	-1.47272
2	2	2	Loxl1-201	0.747791	1.19258	-0.0134554	-0.678958	-1.24796
2	2	2	Lum-201	0.848554	1.14713	-0.140357	-0.593562	-1.26176
2	2	2	Maff-201	0.733158	1.20057	-0.106998	-0.500344	-1.32639
2	2	2	Mafk-201	1.01333	0.721284	0.343899	-0.743833	-1.33468
2	2	2	Map1a-201	0.871231	1.10483	-0.374745	-0.25396	-1.34736
2	2	2	Map1a-202	1.07099	0.878179	-0.184215	-0.387343	-1.37761
2	2	2	Mfap4-201	0.544662	1.35788	-0.213426	-0.404458	-1.28466
2	2	2	Mgrn1-202	0.835042	0.960427	-0.111021	-0.153285	-1.53116
2	2	2	Mid1ip1-201	0.97849	0.493101	0.404424	-0.276141	-1.59987
2	2	2	Midn-201	0.992695	0.722676	0.382009	-0.777705	-1.31967
2	2	2	Mns1-201	0.560656	1.0065	0.315071	-0.307884	-1.57434
2	2	2	Mob3a-201	1.08731	0.537075	0.353062	-0.514644	-1.4628
2	2	2	Mrc1-201	0.573261	1.00185	0.0341377	0.0235258	-1.63277
2	2	2	Mrgprf-201	0.839173	0.608509	0.4876	-0.329248	-1.60603
2	2	2	Mrpl45-201	0.858281	0.804457	0.254034	-0.360615	-1.55616
2	2	2	Myadm-201	0.432417	1.05497	0.482288	-0.471201	-1.49847
2	2	2	Nab2-201	0.711254	0.994826	0.351497	-0.665417	-1.39216
2	2	2	Niban2-201	0.723526	1.0956	0.203451	-0.703572	-1.319
2	2	2	Ninj1-201	0.889397	0.786235	0.341957	-0.540532	-1.47706
2	2	2	Nr4a1-201	0.852396	0.616205	0.60387	-0.599493	-1.47298
2	2	2	Nr4a1-202	0.585437	0.717371	0.727979	-0.490682	-1.5401
2	2	2	Nucb2-201	1.06089	0.589267	0.303633	-0.463834	-1.48995
2	2	2	Parvb-202	0.548396	0.858273	0.524226	-0.323716	-1.60718
2	2	2	Pdpn-201	0.845286	0.917286	0.0611703	-0.288448	-1.5353
2	2	2	Pelo-201	0.763756	1.12099	0.141013	-0.802744	-1.22302
2	2	2	Phlda1-201	0.900539	0.804267	0.157393	-0.305193	-1.55701
2	2	2	Plac9-201	0.651551	1.14801	-0.315903	-0.0148062	-1.46885
2	2	2	Pnp-201	0.601362	0.55559	0.756509	-0.276028	-1.63743
2	2	2	Ppp1r15a-201	0.960534	0.750278	0.329165	-0.616654	-1.42332
2	2	2	Prkx-201	0.510493	0.627909	-0.0245393	0.610155	-1.72402
2	2	2	Prss23-201	0.859217	1.18021	-0.232206	-0.602017	-1.2052
2	2	2	RT1-Da-201	0.693882	0.404465	0.448843	0.215489	-1.76268
2	2	2	RT1-Db1-201	0.862011	0.192249	0.406027	0.267078	-1.72736
2	2	2	Rab30-201	0.944829	1.06657	-0.302312	-0.397475	-1.31162
2	2	2	Rab31-201	0.724412	0.916004	0.111504	-0.138017	-1.6139
2	2	2	Rcan1-201	0.84554	1.21228	-0.292483	-0.58969	-1.17565
2	2	2	Rtn4-201	0.75792	1.28138	-0.361842	-0.488189	-1.18927
2	2	2	S100a6-201	0.592417	0.775892	0.463199	-0.155731	-1.67578
2	2	2	Sat1-201	0.894235	0.825649	0.225173	-0.435723	-1.50933
2	2	2	Sh3bgrl3-201	0.825789	0.666849	0.523445	-0.475551	-1.54053
2	2	2	Slc38a2-201	0.687	1.16541	-0.19644	-0.21148	-1.44449
2	2	2	Spg21-202	0.96579	0.575384	0.167132	-0.0638707	-1.64444
2	2	2	Swap70-201	0.412717	0.809301	0.413754	0.0946992	-1.73047
2	2	2	Tagln2-201	0.527216	1.16779	0.302813	-0.630828	-1.36699
2	2	2	Tbkbp1-201	0.965715	0.912069	-0.00512482	-0.445375	-1.42728
2	2	2	Tln1-201	0.885082	1.10267	-0.0875089	-0.643825	-1.25642
2	2	2	Tmbim1-201	0.825572	0.882742	0.08467	-0.216554	-1.57643
2	2	2	Tmem176a-201	0.85239	0.444323	-0.0427638	0.442602	-1.69655
2	2	2	Tnfrsf1b-201	0.489222	1.10379	0.353873	-0.462622	-1.48427
2	2	2	Tpm3-201	0.649959	1.08743	0.271439	-0.614756	-1.39407
2	2	2	Tuba1a-201	0.900467	0.860999	0.27201	-0.625369	-1.40811
2	2	2	Tyrobp-201	0.503365	1.19191	-0.0976706	-0.0776015	-1.52
2	2	2	Uap1-201	0.945276	1.01398	-0.0562853	-0.587843	-1.31513
2	2	2	Unc93b1-201	1.10777	0.669592	-0.0685235	-0.198779	-1.51006
2	2	2	Vash2-201	0.829121	0.168176	0.322243	0.414902	-1.73444
2	2	2	Vcl-201	1.0427	0.923927	-0.0693517	-0.591909	-1.30536
2	2	2	Vim-201	0.875371	1.00821	0.0289921	-0.516163	-1.39641
2	2	2	Ywhaz-201	0.555814	0.810815	0.635753	-0.442308	-1.56007
2	2	2	Zfp36l2-201	0.47578	0.896247	0.558355	-0.334545	-1.59584
3	3	3	AABR07068316.1-201	0.386778	1.29782	0.216994	-0.556499	-1.3451
3	3	3	Actn2-201	0.228925	1.31141	-0.0282244	-0.0199213	-1.49218
3	3	3	Adamts2-201	-0.152173	1.22515	0.625403	-0.282422	-1.41596
3	3	3	Aebp1-201	0.351192	1.42758	-0.0508232	-0.449734	-1.27822
3	3	3	Anxa7-201	-0.0908955	1.25598	0.494648	-0.200484	-1.45924
3	3	3	Atp8b2-201	0.370025	1.25364	0.362227	-0.686052	-1.29984
3	3	3	B3gnt2-201	-0.086026	1.25156	0.257619	0.109134	-1.53229
3	3	3	Bgn-201	0.118521	1.4156	0.210774	-0.416762	-1.32813
3	3	3	Btg1-201	0.00444536	1.21925	0.454526	-0.168814	-1.50941
3	3	3	C1qa-201	0.0575885	1.22734	0.351505	-0.101349	-1.53509
3	3	3	C2-201	-0.440289	1.14359	0.875452	-0.296577	-1.28218
3	3	3	Cald1-202	-0.251628	1.32502	0.341597	0.0216206	-1.43661
3	3	3	Casp3-201	0.134636	1.22146	0.347565	-0.174383	-1.52928
3	3	3	Cavin1-201	-0.0920829	1.24439	0.652207	-0.460952	-1.34356
3	3	3	Ccdc80-201	-0.0580393	1.13335	0.753188	-0.427865	-1.40064
3	3	3	Ccnd1-201	0.15078	1.06233	0.762347	-0.59002	-1.38543
3	3	3	Cd9-201	0.000557456	1.26777	0.452883	-0.266304	-1.4549
3	3	3	Cdk17-201	0.173383	1.00421	0.678083	-0.303357	-1.55232
3	3	3	Cilp-201	-0.220971	1.60492	0.184021	-0.547029	-1.02094
3	3	3	Col18a1-201	-0.171853	1.45824	0.423416	-0.536297	-1.1735
3	3	3	Col1a1-201	-0.00761556	1.42766	0.424777	-0.722907	-1.12192
3	3	3	Col3a1-201	-0.0340489	1.34721	0.519562	-0.573947	-1.25877
3	3	3	Col4a1-201	-0.512126	1.38407	0.654789	-0.425831	-1.1009
3	3	3	Col4a2-201	-0.427404	1.38581	0.645916	-0.491733	-1.11259
3	3	3	Col6a1-201	0.288641	1.36579	0.24564	-0.645202	-1.25487
3	3	3	Col6a2-201	0.374984	1.31155	0.262931	-0.683283	-1.26618
3	3	3	Copz2-201	-0.475912	1.34687	0.365639	0.110107	-1.34671
3	3	3	Cspg4-201	0.0786339	1.4467	0.152703	-0.354437	-1.3236
3	3	3	Cst3-201	-0.0637368	1.1771	0.543944	-0.142672	-1.51464
3	3	3	Ctsh-202	-0.130688	1.41708	0.171298	-0.0643777	-1.39331
3	3	3	Ctsk-201	-0.436001	1.57398	0.302861	-0.402033	-1.03881
3	3	3	Cttnbp2nl-201	0.182484	1.17245	0.259738	-0.0259894	-1.58868
3	3	3	Dnaja4-201	0.315915	1.46588	-0.101557	-0.434223	-1.24601
3	3	3	Dynll1-201	0.223631	1.35479	0.162662	-0.335574	-1.40551
3	3	3	Ecm1-201	-0.181384	1.21917	0.529976	-0.0871248	-1.48063
3	3	3	Eef1a1-201	0.182182	1.18747	0.335337	-0.148653	-1.55634
3	3	3	Efna1-201	-0.288856	1.21639	0.736705	-0.327441	-1.33679
3	3	3	F2r-201	0.167978	1.21045	0.349999	-0.196988	-1.53144
3	3	3	Fap-201	-0.0751996	1.18221	0.66044	-0.336648	-1.43081
3	3	3	Fstl1-202	0.232311	1.28663	0.378175	-0.531365	-1.36575
3	3	3	Gng10-201	0.058844	1.37165	-0.0106706	0.0340897	-1.45391
3	3	3	Gpd1l-201	0.401486	1.21937	0.287029	-0.47983	-1.42805
3	3	3	Gpnmb-201	0.382006	1.08965	0.439651	-0.386923	-1.52438
3	3	3	Gpx1-201	0.182377	1.48567	0.1341	-0.658513	-1.14363
3	3	3	Grn-201	0.0454317	1.19285	0.605172	-0.41693	-1.42653
3	3	3	Habp4-201	-0.290274	1.60291	0.0739647	-0.257625	-1.12897
3	3	3	Hmox1-201	0.0840412	1.49182	0.0688454	-0.369512	-1.2752
3	3	3	Hsd11b1-201	-0.545865	1.22102	0.599061	0.0841669	-1.35838
3	3	3	Hsd3b7-201	-0.47613	1.37985	0.440363	-0.0507085	-1.29338
3	3	3	Hspb6-201	-0.179751	1.37314	0.484023	-0.369108	-1.3083
3	3	3	Igfbp6-201	-0.26278	1.16731	0.690488	-0.157391	-1.43763
3	3	3	Islr-201	-0.0386628	1.35244	0.322742	-0.215703	-1.42082
3	3	3	Klf5-201	0.316725	1.45356	-0.258262	-0.218864	-1.29316
3	3	3	LOC100359583-201	0.363793	1.17499	0.427858	-0.553108	-1.41353
3	3	3	LOC100364435-201	0.38425	1.13602	0.490597	-0.618567	-1.3923
3	3	3	LOC100909595-203	0.175104	1.07256	0.695663	-0.499028	-1.44429
3	3	3	LOC100912380-201	-0.12683	1.49184	-0.0649099	0.0241144	-1.32421
3	3	3	LOC299282-202	0.286113	1.46525	-0.279302	-0.183903	-1.28816
3	3	3	Lima1-201	0.28294	0.942724	0.684137	-0.346829	-1.56297
3	3	3	Lipg-201	0.111155	1.26937	0.364241	-0.271731	-1.47304
3	3	3	Mgp-201	0.096488	1.5593	0.0542957	-0.638099	-1.07199
3	3	3	Mnda-201	0.263108	1.19996	0.37358	-0.341838	-1.49481
3	3	3	Msn-202	0.399311	1.30705	0.112114	-0.426436	-1.39204
3	3	3	Mvp-201	0.0959087	0.935994	0.915098	-0.53652	-1.41048
3	3	3	NEWGENE_621351-201	-0.17623	1.4311	0.48076	-0.564877	-1.17076
3	3	3	NEWGENE_621351-203	-0.0837717	1.31084	0.627953	-0.644839	-1.21018
3	3	3	P3h4-202	-0.165234	1.16674	-0.0520506	0.564021	-1.51347
3	3	3	Parva-201	0.0795466	1.28634	0.208573	-0.0605876	-1.51388
3	3	3	Pea15-201	0.294618	1.11809	0.613577	-0.671332	-1.35496
3	3	3	Postn-202	0.238492	1.41353	-0.00110045	-0.285894	-1.36503
3	3	3	Ppargc1a-201	-0.396607	1.56194	-0.145323	0.146388	-1.1664
3	3	3	Ppp1r27-201	0.119318	1.17267	0.571778	-0.408979	-1.45479
3	3	3	Qsox1-201	0.401792	1.2224	0.298233	-0.509839	-1.41259
3	3	3	Rab15-201	0.242241	1.63328	-0.579965	-0.426276	-0.86928
3	3	3	Rab7b-201	0.0636243	1.31671	0.297331	-0.219742	-1.45792
3	3	3	Ralb-201	0.213413	0.903452	0.840132	-0.469831	-1.48717
3	3	3	Rcn1-201	-0.112728	1.16855	0.777121	-0.505366	-1.32758
3	3	3	Rnd3-201	-0.0464959	1.20941	0.547431	-0.23355	-1.4768
3	3	3	S100a4-201	0.209154	1.3716	-0.00685927	-0.140281	-1.43361
3	3	3	S1pr2-201	0.351735	1.21595	0.423713	-0.652653	-1.33875
3	3	3	Sdc4-201	0.343067	0.94295	0.669786	-0.415784	-1.54002
3	3	3	Sdcbp-201	0.159935	1.15378	0.347042	-0.0741617	-1.58659
3	3	3	Sel1l3-201	0.35279	1.41003	0.0611688	-0.580223	-1.24377
3	3	3	Serp1-201	0.353195	1.24574	0.167549	-0.276983	-1.4895
3	3	3	Serpinf1-201	-0.304101	1.2094	0.81159	-0.463244	-1.25364
3	3	3	Stab1-201	-0.21692	1.30822	0.418761	-0.0745899	-1.43547
3	3	3	Stom-201	0.201252	1.12177	0.513242	-0.305037	-1.53123
3	3	3	Tes-201	0.383781	1.10798	0.480402	-0.511944	-1.46022
3	3	3	Tgfb1-201	0.39345	1.27904	0.280507	-0.642244	-1.31076
3	3	3	Tgif1-201	-0.355351	1.61141	0.189351	-0.409166	-1.03625
3	3	3	Thy1-201	-0.374165	1.50687	0.370232	-0.349691	-1.15325
3	3	3	Tpm4-201	0.316352	1.2214	0.380515	-0.499008	-1.41926
3	3	3	Tspo-201	-0.232763	1.39653	0.424512	-0.267845	-1.32044
3	3	3	Vat1-201	0.386452	1.2891	0.189477	-0.47766	-1.38737
3	3	3	Vopp1-201	-0.0439637	1.16331	0.203178	0.268512	-1.59104
3	3	3	Vsir-201	0.386044	1.20923	-0.00679169	-0.0435625	-1.54492
3	3	3	Ywhaq-201	0.342421	1.12159	0.303442	-0.187025	-1.58042
4	4	4	AABR07026112.1-203	0.558254	-0.0916436	0.905123	0.293898	-1.66563
4	4	4	Abracl-201	-0.443796	0.999655	0.575327	0.391732	-1.52292
4	4	4	Acot9-201	0.300022	0.633103	0.240792	0.588232	-1.76215
4	4	4	Apln-201	-1.27709	0.814473	0.981408	0.291942	-0.810737
4	4	4	Apoe-201	-0.242256	0.412568	1.14136	0.240865	-1.55254
4	4	4	Apoe-203	0.0739791	0.945115	0.40704	0.266391	-1.69252
4	4	4	Atp8b1-201	0.00529417	0.632788	0.909399	0.113727	-1.66121
4	4	4	Ccl6-201	0.09894	-0.042191	1.02283	0.546375	-1.62595
4	4	4	Cd48-201	0.00274754	0.870661	0.864701	-0.167727	-1.57038
4	4	4	Chp2-201	-0.24049	0.193337	1.20489	0.365284	-1.52302
4	4	4	Cnn2-201	0.43654	0.420173	0.910747	-0.0958629	-1.6716
4	4	4	Copg2-201	0.105771	0.159967	0.8401	0.597302	-1.70314
4	4	4	Coro1c-201	-0.0751155	0.837391	0.914358	-0.113218	-1.56341
4	4	4	Cox7a1-201	-1.18648	0.118928	1.04244	0.876011	-0.8509
4	4	4	Ctnna1-201	-0.0316713	0.895604	0.900836	-0.238887	-1.52588
4	4	4	Cyp4v3-201	0.0371145	1.01304	0.165661	0.442286	-1.6581
4	4	4	Dap-201	0.169218	0.524651	0.829983	0.198847	-1.7227
4	4	4	Dpt-204	-0.448519	0.740483	1.02621	0.155971	-1.47414
4	4	4	Dstn-201	0.196359	0.982327	0.351746	0.157184	-1.68762
4	4	4	Fgl2-201	-0.291424	0.933005	0.790192	0.119332	-1.55111
4	4	4	Fndc5-201	-1.29227	-0.673017	0.957606	0.979424	0.0282582
4	4	4	Gbe1-202	0.476878	0.0810588	0.329838	0.833445	-1.72122
4	4	4	Gbe1-203	0.748508	0.193228	0.55657	0.243361	-1.74167
4	4	4	Gsn-202	-0.606331	0.5153	1.06027	0.456913	-1.42615
4	4	4	Hif1a-201	-0.139724	0.807702	1.00128	-0.151871	-1.51739
4	4	4	Hk2-201	0.398003	0.465341	0.973823	-0.215331	-1.62184
4	4	4	Id4-201	-0.373949	0.305206	1.11567	0.470079	-1.51701
4	4	4	Irak3-201	0.523737	0.371013	0.947577	-0.216513	-1.62581
4	4	4	Junb-201	0.327569	0.260478	1.33269	-0.640847	-1.27989
4	4	4	LOC100361457-201	0.33283	0.834129	0.767156	-0.361034	-1.57308
4	4	4	Lxn-201	-0.12923	0.978552	0.310497	0.482338	-1.64216
4	4	4	Mb-201	-1.38105	0.873087	0.944262	0.196343	-0.63264
4	4	4	Medag-201	-0.704693	0.912444	0.759058	0.418629	-1.38544
4	4	4	Naaa-201	0.129766	0.599354	0.516441	0.513334	-1.7589
4	4	4	Nfe2l2-201	-0.0463703	0.521216	1.04717	0.0967019	-1.61872
4	4	4	Nr4a3-201	-0.248117	0.767115	0.761599	0.347116	-1.62771
4	4	4	Nupr1-201	-0.133308	0.893883	0.980395	-0.276119	-1.46485
4	4	4	Olfml3-201	-0.488777	0.501701	1.24057	0.14291	-1.39641
4	4	4	Pkd2-201	-0.154335	1.00824	0.433695	0.341739	-1.62934
4	4	4	Pla2g7-201	-0.289198	1.02805	0.376754	0.465726	-1.58134
4	4	4	Plekho2-201	-0.227055	0.901868	0.714286	0.216516	-1.60561
4	4	4	Pon2-201	0.0671809	1.01495	0.457902	0.115936	-1.65597
4	4	4	Ppl-201	0.616139	0.299029	0.985983	-0.337549	-1.5636
4	4	4	Ppp1r36-201	-0.0689935	0.86668	0.770968	0.0581023	-1.62676
4	4	4	Prelp-203	-0.332139	1.01407	0.455495	0.433031	-1.57046
4	4	4	RT1-Ba-201	0.793536	0.125241	0.545424	0.264189	-1.72839
4	4	4	Rab32-201	0.251669	0.771857	0.65616	0.0260895	-1.70578
4	4	4	Rgs10-201	-0.378958	0.683127	0.819806	0.459283	-1.58326
4	4	4	Rnase4-201	0.136681	0.93406	0.435068	0.192039	-1.69785
4	4	4	Scd2-201	-0.669358	0.702038	1.19943	0.0402221	-1.27234
4	4	4	Scpep1-201	0.0473688	0.938894	0.73011	-0.113134	-1.60324
4	4	4	Sik1-201	0.0663245	0.659415	1.01346	-0.15501	-1.58419
4	4	4	Slc20a1-201	0.0752615	0.6931	1.03289	-0.258422	-1.54283
4	4	4	Slfn2-201	0.274052	0.799457	0.814565	-0.296026	-1.59205
4	4	4	Smtn-201	-0.135091	0.949614	0.982732	-0.399049	-1.39821
4	4	4	Snai3-201	-0.293526	0.275813	1.2513	0.252448	-1.48603
4	4	4	Sorbs3-201	-0.630634	0.70625	1.07538	0.225955	-1.37696
4	4	4	Sparc-201	-0.585225	1.06669	0.958042	-0.187883	-1.25162
4	4	4	Tbc1d1-201	-0.681269	1.14199	0.438633	0.454463	-1.35381
4	4	4	Tmem140-201	-0.346896	0.734191	1.19564	-0.217786	-1.36515
4	4	4	Tmod3-201	-0.0337895	0.90462	0.950984	-0.355637	-1.46618
4	4	4	Tmsb4x-201	-0.0333484	0.852163	0.684422	0.163372	-1.66661
4	4	4	Uap1l1-201	-0.674107	0.493036	1.14506	0.391701	-1.35569
4	4	4	Vegfa-201	0.573491	-0.0444866	1.20661	-0.273226	-1.46239
4	4	4	Ywhab-201	0.410283	0.710286	0.55389	0.0623429	-1.7368
4	4	4	Zfp622-201	0.369562	0.68445	0.552508	0.145221	-1.75174
5	5	5	AABR07030499.1-201	-0.885425	-0.173387	-0.270861	-0.390762	1.72044
5	5	5	AABR07032724.1-201	-0.58588	-0.408991	0.129703	-0.812083	1.67725
5	5	5	AABR07032724.3-201	-0.371827	-0.505997	-0.685823	-0.19615	1.7598
5	5	5	AABR07066180.1-201	-0.0530678	-0.304671	-0.790884	-0.570065	1.71869
5	5	5	AC130146.1-201	-0.372284	-0.56939	-0.121222	-0.684617	1.74751
5	5	5	Acad11-201	-0.778978	-0.24804	0.0682434	-0.717982	1.67676
5	5	5	Acadsb-201	0.12011	-0.417861	-0.624978	-0.762288	1.68502
5	5	5	Ache-203	0.0214958	-0.853151	-0.45638	-0.412835	1.70087
5	5	5	Acss1-201	-0.770806	-0.215565	-0.252572	-0.50483	1.74377
5	5	5	Actn3-201	0.46023	-0.333665	-0.708511	-0.934902	1.51685
5	5	5	Agtpbp1-201	0.0124884	-0.395105	-0.480046	-0.841696	1.70436
5	5	5	Aldh6a1-201	-0.242177	-0.442335	-0.510723	-0.579362	1.7746
5	5	5	Amd1-201	-0.812276	-0.501834	-0.312126	-0.100289	1.72653
5	5	5	Ampd1-201	0.00318299	-0.191911	-0.690464	-0.80538	1.68457
5	5	5	Asb9-201	-0.00120477	-0.418978	-0.55949	-0.741331	1.721
5	5	5	Atp1b2-201	0.266913	-0.239298	-0.645583	-0.96847	1.58644
5	5	5	Barx2-201	-0.11546	-0.930804	-0.043306	-0.578784	1.66835
5	5	5	Bcat2-201	0.162302	-0.463805	-0.415313	-0.931774	1.64859
5	5	5	Bpgm-201	-0.694699	0.0869356	-0.663115	-0.428175	1.69905
5	5	5	Brms1l-202	0.175936	-0.311283	-0.726378	-0.788408	1.65013
5	5	5	Calm2-201	0.167877	-0.299393	-0.587856	-0.920521	1.63989
5	5	5	Camk2g-201	-0.233954	-0.3397	-0.138166	-0.977776	1.6896
5	5	5	Cbx7-201	-0.0673056	-0.438197	-0.338931	-0.868528	1.71296
5	5	5	Ccdc43-201	-0.105413	-0.0941143	-0.652186	-0.837467	1.68918
5	5	5	Ccdc47-201	-0.000931475	-0.13617	-0.34674	-1.12632	1.61016
5	5	5	Ccdc91-201	-0.239754	-0.518166	-0.26635	-0.728534	1.7528
5	5	5	Cdk19-201	-0.823692	-0.315813	-0.0830386	-0.499493	1.72204
5	5	5	Cdnf-201	-0.879498	-0.435434	-0.057774	-0.336237	1.70894
5	5	5	Chac1-201	-0.504477	-0.489692	-0.13998	-0.625185	1.75933
5	5	5	Cib2-201	0.34117	-0.528548	-0.626368	-0.793296	1.60704
5	5	5	Cmya5-201	-0.307674	-0.262902	-0.443058	-0.743422	1.75706
5	5	5	Cntfr-201	0.0367831	-0.240868	-0.690303	-0.790576	1.68496
5	5	5	Cop1-201	-0.190137	-0.631187	-0.505859	-0.438418	1.7656
5	5	5	Ctdsp1-201	-0.0843961	-0.332051	-0.280058	-0.986219	1.68272
5	5	5	Cuedc1-201	-0.322942	-0.603478	0.0171391	-0.793926	1.70321
5	5	5	Cyhr1-204	-0.652207	-0.527996	-0.189226	-0.39287	1.7623
5	5	5	Dbt-201	0.0131158	-0.766268	-0.365332	-0.592646	1.71113
5	5	5	Dcaf6-201	-1.11739	-0.154211	-0.189499	-0.170652	1.63175
5	5	5	Det1-201	0.372846	-0.508064	-0.672997	-0.784027	1.59224
5	5	5	Dhcr24-201	-0.622376	-0.28523	-0.621958	-0.228867	1.75843
5	5	5	Dhrs4-201	0.106051	-0.969045	-0.186684	-0.585104	1.63478
5	5	5	Dhrs7c-201	0.177301	-0.72427	-0.49287	-0.633433	1.67327
5	5	5	Dynll2-201	-0.610791	-0.0289254	-0.236003	-0.824471	1.70019
5	5	5	E2f6-201	-0.810398	-0.482484	-0.345448	-0.0888742	1.7272
5	5	5	Echs1-201	-0.410803	-0.874558	0.00572842	-0.420284	1.69992
5	5	5	Egln1-201	-0.307805	-0.60092	-0.124631	-0.706986	1.74034
5	5	5	Ehbp1-201	-0.119015	-0.421777	-0.643116	-0.568546	1.75245
5	5	5	Ehhadh-201	-0.40677	-0.568016	-0.253547	-0.546266	1.7746
5	5	5	Eif4e3-201	-0.397085	-0.761521	-0.231267	-0.364085	1.75396
5	5	5	Fam78a-201	-0.192294	-0.313972	-0.522256	-0.723229	1.75175
5	5	5	Fbxl4-201	-0.0562481	-0.363928	-0.406179	-0.882581	1.70894
5	5	5	Fech-201	-0.496115	-0.26179	-0.425747	-0.592143	1.77579
5	5	5	Fgfbp3-201	-0.20277	-0.656992	-0.439512	-0.466162	1.76544
5	5	5	Fkbp4-201	-0.740394	-0.822143	0.148155	-0.229214	1.6436
5	5	5	Foxo4-201	0.164943	-0.204698	-0.543893	-1.02437	1.60802
5	5	5	Ghr-202	-0.69122	-0.485755	-0.410481	-0.170054	1.75751
5	5	5	Gid4-201	-0.235287	-0.0433556	-0.225353	-1.12004	1.62403
5	5	5	Glud1-201	0.00287303	-0.541223	-0.501686	-0.687157	1.72719
5	5	5	Gpcpd1-201	-0.662345	-0.480713	-0.0865719	-0.518041	1.74767
5	5	5	Gpd1-201	-0.800999	-0.545299	0.0686283	-0.419494	1.69716
5	5	5	Gramd1c-208	-0.162839	-0.346068	-0.588985	-0.656072	1.75396
5	5	5	Gstm7-201	-0.263435	-0.224955	-0.539382	-0.723229	1.751
5	5	5	Gstm7-202	0.465548	-0.951454	-0.511137	-0.530966	1.52801
5	5	5	Hjv-201	-0.00525742	-0.758211	-0.420993	-0.536126	1.72059
5	5	5	Klhl31-201	-0.525945	-0.0662258	-0.48764	-0.663882	1.74369
5	5	5	Klhl33-201	-0.31481	-0.596706	-0.217816	-0.631098	1.76043
5	5	5	LOC100911186-201	-0.697391	-0.147686	-0.156523	-0.716931	1.71853
5	5	5	LOC100912498-201	-0.363664	-0.621807	0.0296643	-0.751618	1.70742
5	5	5	Lmod1-201	-0.147507	-0.509673	-0.469934	-0.63278	1.75989
5	5	5	Lrrc14b-201	-0.760666	-0.684608	-0.0471714	-0.212104	1.70455
5	5	5	Lrrc38-201	-0.358905	-0.466353	-0.358649	-0.596376	1.78028
5	5	5	Lsmem1-201	-0.226145	-0.2359	-0.468341	-0.807807	1.73819
5	5	5	Mapk14-202	0.058926	-0.70355	-0.419675	-0.642382	1.70668
5	5	5	Masp1-202	-0.405391	-0.560503	-0.356728	-0.461092	1.78371
5	5	5	Mavs-201	-0.176477	-0.446819	0.171361	-1.12268	1.57462
5	5	5	Mccc2-201	-0.28816	-0.566776	-0.213155	-0.686586	1.75468
5	5	5	Me1-201	-0.212755	-0.785695	-0.355345	-0.394263	1.74806
5	5	5	Mocs2-201	0.0160222	-0.275536	-0.706782	-0.732874	1.69917
5	5	5	Mylk2-201	0.487906	-0.296192	-0.744335	-0.941779	1.4944
5	5	5	Myoz1-201	0.0129769	-0.161846	-0.0941806	-1.28119	1.52424
5	5	5	NEWGENE_1582994-202	-0.481377	-0.36895	-0.744621	-0.152727	1.74767
5	5	5	Neurl1-202	-0.568118	-0.694154	0.018599	-0.478546	1.72222
5	5	5	Nfyb-201	-0.17248	-0.28526	-0.416697	-0.853696	1.72813
5	5	5	Osbpl6-202	-0.556646	-0.269612	-0.255776	-0.676898	1.75893
5	5	5	P4ha1-201	-0.784275	0.278386	-0.687043	-0.43403	1.62696
5	5	5	Park7-201	0.0715488	-0.420688	0.200364	-1.29796	1.44674
5	5	5	Park7-203	-0.572314	-0.392091	0.0761912	-0.804584	1.6928
5	5	5	Pde4a-201	-0.286298	-0.808026	-0.0487212	-0.570729	1.71377
5	5	5	Pfkfb1-202	-0.750177	-0.828495	0.0319961	-0.108053	1.65473
5	5	5	Pgm1-201	-0.688208	-0.521454	-0.0533205	-0.476221	1.7392
5	5	5	Pgm2l1-201	-0.64198	-0.29424	-0.434612	-0.403805	1.77464
5	5	5	Phc1-201	0.242673	-0.0635193	-0.570317	-1.13395	1.52511
5	5	5	Phka1-205	-0.535626	-0.0131283	-0.425688	-0.749095	1.72354
5	5	5	Phkb-202	-0.449599	-0.369373	-0.4761	-0.491794	1.78687
5	5	5	Phkg1-201	-0.626686	-0.43147	-0.317871	-0.401328	1.77736
5	5	5	Pink1-201	-0.276437	-0.417507	-0.492756	-0.59036	1.77706
5	5	5	Plcl2-201	-0.29372	-0.880392	-0.0853832	-0.451498	1.71099
5	5	5	Plin5-201	-0.569729	-0.502775	-0.519942	-0.174432	1.76688
5	5	5	Plpp7-201	0.0507529	-0.37469	-0.114184	-1.14988	1.58801
5	5	5	Pnpla8-201	-0.736995	-0.16491	-0.564424	-0.275797	1.74213
5	5	5	Polr2m-202	-0.408149	-0.723152	-0.277633	-0.354032	1.76297
5	5	5	Ppp2r5a-201	0.167202	-0.403004	-0.429747	-0.971731	1.63728
5	5	5	Ppp3cb-201	-0.729317	-0.293187	-0.503794	-0.227693	1.75399
5	5	5	Pramef8-201	-0.7027	-0.360695	-0.273658	-0.428599	1.76565
5	5	5	Prima1-201	-0.237983	-0.462738	-0.536569	-0.538051	1.77534
5	5	5	Prkar2a-202	-0.318631	-0.501095	-0.596677	-0.361438	1.77784
5	5	5	Pvalb-201	0.396137	-0.448478	-0.754591	-0.768491	1.57542
5	5	5	Pygm-201	-0.270958	-0.345676	-0.297951	-0.827246	1.74183
5	5	5	R3hdm2-201	0.145513	-0.857811	-0.427689	-0.527796	1.66778
5	5	5	Rabep2-201	-0.327677	-0.559419	-0.191278	-0.677704	1.75608
5	5	5	Rasgrp3-201	-0.046924	-0.580818	-0.535515	-0.57964	1.7429
5	5	5	Rasgrp3-202	-0.329123	-0.552499	-0.665375	-0.213188	1.76018
5	5	5	Rassf3-201	-0.321269	0.0704412	-0.422667	-0.983552	1.65705
5	5	5	Rbfox1-201	-0.111033	-0.160208	-0.146744	-1.17901	1.597
5	5	5	Rbl2-201	-0.489013	-0.313638	-0.336414	-0.634749	1.77381
5	5	5	Reep1-201	0.268432	-0.376652	-0.623095	-0.885426	1.61674
5	5	5	Sar1b-201	-0.794174	-0.744626	-0.272526	0.16401	1.64732
5	5	5	Satb1-201	0.0652599	-0.167804	-0.573474	-0.967788	1.64381
5	5	5	Scn1b-203	-0.168961	-0.502686	-0.156179	-0.880637	1.70846
5	5	5	Sdhaf2-201	-0.421603	-0.549958	-0.107198	-0.670258	1.74902
5	5	5	Sec14l5-201	-0.709974	-0.250189	-0.525004	-0.271037	1.7562
5	5	5	Sec31b-201	-0.328158	-0.211998	-0.229423	-0.937824	1.7074
5	5	5	Selenbp1-201	-0.437468	-0.730211	-0.0629343	-0.505908	1.73652
5	5	5	Sema7a-201	-0.102543	-0.463688	-0.423985	-0.750776	1.74099
5	5	5	Senp2-201	-0.551983	-0.317128	-0.334466	-0.572642	1.77622
5	5	5	Sgcb-201	-0.104708	-0.443375	-0.525362	-0.675776	1.74922
5	5	5	Six1-201	-0.532674	-0.147603	-0.0622362	-0.935445	1.67796
5	5	5	Slc25a25-201	-0.353623	-0.462726	-0.369901	-0.594397	1.78065
5	5	5	Slc37a4-202	-0.465273	-0.265216	-0.378798	-0.660765	1.77005
5	5	5	Slc43a1-201	-0.0412599	-0.444309	-0.285362	-0.922642	1.69357
5	5	5	Slc9a2-201	-0.256867	-1.20531	-0.012951	-0.0970183	1.57215
5	5	5	Slc9a5-201	-0.323967	-0.0255094	-0.708994	-0.660627	1.7191
5	5	5	Smc6-202	0.0295452	-0.382506	-0.283815	-1.01756	1.65434
5	5	5	Smco1-201	-0.740018	-0.564096	-0.0410024	-0.38286	1.72798
5	5	5	Snurf-201	-0.105254	-0.454469	-0.277832	-0.876298	1.71385
5	5	5	Spa17-201	-0.0516163	-0.449952	-0.0635991	-1.06484	1.63001
5	5	5	Srbd1-201	-0.52214	-0.527991	-0.47023	-0.257595	1.77796
5	5	5	Ssr1-202	0.0650545	-0.650812	-0.0900988	-0.953525	1.62938
5	5	5	St3gal1-201	-0.209891	-0.277678	-0.517669	-0.743497	1.74873
5	5	5	St3gal1-202	-0.16331	-0.102669	-0.797511	-0.643257	1.70675
5	5	5	St3gal3-201	-0.435506	-0.0290824	-0.192048	-1.00529	1.66193
5	5	5	Stbd1-201	-0.969124	-0.286476	0.0876689	-0.485851	1.65378
5	5	5	Suclg2-201	-0.828874	-0.517974	-0.12339	-0.251959	1.7222
5	5	5	Tab2-202	0.342678	-0.377841	-0.693111	-0.859426	1.5877
5	5	5	Tada2b-201	0.0714815	-0.637509	-0.258297	-0.849186	1.67351
5	5	5	Tcea3-201	-0.271484	-0.912875	0.103681	-0.577309	1.65799
5	5	5	Thra-202	-0.215438	-0.296873	-0.0340813	-1.08971	1.6361
5	5	5	Tmcc2-201	-0.554881	-0.231521	-0.121351	-0.813359	1.72111
5	5	5	Tmem150a-201	-0.274076	-0.220962	-0.171362	-1.01303	1.67943
5	5	5	Tmem233-201	-0.126421	-0.407005	-0.267827	-0.908119	1.70937
5	5	5	Tmem38a-201	0.185409	0.077623	-0.177205	-1.44372	1.35789
5	5	5	Tnks2-201	-0.775734	-0.468007	-0.0230938	-0.456591	1.72343
5	5	5	Tor3a-201	-0.444605	-0.304307	-0.308511	-0.707305	1.76473
5	5	5	Tsc22d1-202	-0.87766	-0.398026	-0.0392203	-0.39261	1.70752
5	5	5	Tspyl1-201	-0.83293	-0.112293	-0.111231	-0.638649	1.6951
5	5	5	Tst-201	0.00624197	-0.328511	-0.43349	-0.929512	1.68527
5	5	5	Ubald2-201	-0.442683	-0.14277	-0.204339	-0.914686	1.70448
5	5	5	Ube2d1-201	-0.127814	-0.481466	-0.435464	-0.705732	1.75048
5	5	5	Ube2q2-201	-0.242196	-0.512452	-0.790056	-0.192399	1.7371
5	5	5	Ulk2-201	-0.156359	-0.218146	-0.583753	-0.771484	1.72974
5	5	5	Usp24-201	-0.493109	-0.357425	-0.274281	-0.646157	1.77097
5	5	5	Vamp1-201	-0.745786	-0.269997	-0.0562142	-0.64577	1.71777
5	5	5	Vezf1-201	0.127133	-0.619312	-0.535782	-0.666036	1.694
5	5	5	Yaf2-201	0.0972576	-0.180636	-0.676865	-0.886919	1.64716
5	5	5	Ybey-201	-0.521333	-0.250871	-0.730189	-0.24968	1.75207
5	5	5	Zbtb7b-201	0.0733638	-0.0266531	-0.32645	-1.24725	1.52699
5	5	5	Zcchc24-201	-0.173249	-0.556287	-0.284522	-0.730998	1.74506
5	5	5	Zfp110-201	-0.479336	-0.440636	-0.616532	-0.235626	1.77213
5	5	5	Zfp3-201	0.265009	-0.610469	-0.280585	-0.968072	1.59412
5	5	5	Zfp496-201	0.096968	-0.295646	-0.672794	-0.803378	1.67485
5	5	5	Zfp503-201	-0.160373	-0.623942	-0.04564	-0.857516	1.68747
5	5	5	Zfp706-201	-0.560046	-0.360046	-0.418546	-0.44548	1.78412
5	5	5	Zfp709-201	-0.158745	-0.0323385	-0.542861	-0.938731	1.67267
5	5	5	Zfp91-201	-0.0503908	-0.244144	-0.636515	-0.779319	1.71037

## Sheet: SOM-1
Column1	Column2	Column3	Column4	Column5	Column6	Column7	Column8	Column9	Column10	Column11	Column12	Column13
Annotation Cluster 1	Enrichment Score: 2.492135920573717
Category	Term	Count	%	PValue	Genes	List Total	Pop Hits	Pop Total	Fold Enrichment	Bonferroni	Benjamini	FDR
UP_KW_MOLECULAR_FUNCTION	KW-0009~Actin-binding	8	11.428571428571429	2.1590237829088053E-5	ENAH, CSRP3, XIRP1, COTL1, CAPG, FLNC, ABRA, LMOD2	44	202	9994	8.995499549954996	6.475044055365142E-4	6.477071348726416E-4	6.261168970435535E-4
GOTERM_MF_DIRECT	GO:0003779~actin binding	6	8.571428571428571	0.0022772067791267743	ENAH, CSRP3, ANKRD1, COTL1, ABRA, LMOD2	59	274	17198	6.383026104169244	0.33960969495017723	0.18688006591144993	0.18482643881352193
UP_KW_CELLULAR_COMPONENT	KW-0206~Cytoskeleton	8	11.428571428571429	0.0171204648645732	ENAH, TUBA1C, CSRP3, DYNLT1, COTL1, FLNC, ABRA, LMOD2	50	769	13954	2.903302990897269	0.2544015891481458	0.1455239513488722	0.1455239513488722
GOTERM_BP_DIRECT	GO:0030036~actin cytoskeleton organization	3	4.285714285714286	0.12772645851452197	ENAH, CSRP3, FLNC	65	181	18680	4.763280917977051	1.0	1.0	0.9938423645320197
Annotation Cluster 2	Enrichment Score: 1.9762232361983476
Category	Term	Count	%	PValue	Genes	List Total	Pop Hits	Pop Total	Fold Enrichment	Bonferroni	Benjamini	FDR
KEGG_PATHWAY	rno04210:Apoptosis	5	7.142857142857142	0.0022745094818493396	TUBA1C, DDIT3, CAPN2, FOS, CTSB	38	136	8960	8.668730650154798	0.24599811677906402	0.09401305858310605	0.09401305858310605
GOTERM_BP_DIRECT	GO:0009612~response to mechanical stimulus	4	5.714285714285714	0.007209716513902347	CAPN2, FOS, THBS1, CTSB	65	115	18680	9.99598662207358	0.9972128383016754	0.366343720362663	0.36364007666994963
GOTERM_MF_DIRECT	GO:0044877~macromolecular complex binding	6	8.571428571428571	0.07186614530739384	MYC, CAPN2, CAPG, FOS, CRYAB, CTSB	59	662	17198	2.641917148855548	0.9999987261103559	0.6961055470472831	0.688456035541269
Annotation Cluster 3	Enrichment Score: 1.9612937786048017
Category	Term	Count	%	PValue	Genes	List Total	Pop Hits	Pop Total	Fold Enrichment	Bonferroni	Benjamini	FDR
COG_ONTOLOGY	Posttranslational modification, protein turnover, chaperones	5	7.142857142857142	0.0012315922569040689	DNAJC3, DNAJB1, DNAJB4, HSPB7, USP28	9	118	1704	8.022598870056498	0.0061428117591780795	0.0049263690276162755	0.0049263690276162755
UP_SEQ_FEATURE	DOMAIN:J	3	4.285714285714286	0.011485225457261113	DNAJC3, DNAJB1, DNAJB4	66	54	21652	18.225589225589225	0.9230404402039435	1.0	1.0
INTERPRO	IPR001623:DnaJ domain	3	4.285714285714286	0.012389600090150749	DNAJC3, DNAJB1, DNAJB4	62	51	18423	17.479127134724855	0.8533808141678572	0.7567539894634971	0.7567539894634971
SMART	SM00271:DnaJ	3	4.285714285714286	0.01649645228036797	DNAJC3, DNAJB1, DNAJB4	40	48	9485	14.8203125	0.5109367530865013	0.7093474480558227	0.7093474480558227
GOTERM_MF_DIRECT	GO:0051087~chaperone binding	3	4.285714285714286	0.054010324762379276	DNAJC3, DNAJB1, DNAJB4	59	111	17198	7.878149335776455	0.9999591375736754	0.6961055470472831	0.688456035541269
Annotation Cluster 4	Enrichment Score: 1.7109981003706145
Category	Term	Count	%	PValue	Genes	List Total	Pop Hits	Pop Total	Fold Enrichment	Bonferroni	Benjamini	FDR
GOTERM_CC_DIRECT	GO:0005764~lysosome	7	10.0	6.385207588271371E-4	GM2A, CAPN2, LAPTM5, GLMP, CRYAB, CTSB, LGMN	65	317	19254	6.541033729677262	0.10803797600451215	0.028573803957514386	0.026977502060446544
GOTERM_BP_DIRECT	GO:0051603~proteolysis involved in cellular protein catabolic process	4	5.714285714285714	7.103264835294184E-4	DNAJC3, CAPN2, CTSB, LGMN	65	51	18680	22.539969834087483	0.43881274060193265	0.09492359547482007	0.09422305233478451
UP_KW_MOLECULAR_FUNCTION	KW-0788~Thiol protease	5	7.142857142857142	0.0011509365107973163	CAPN2, USP28, OTUD1, CTSB, LGMN	44	108	9994	10.51557239057239	0.033958012512084745	0.017264047661959745	0.016688579406561085
GOTERM_MF_DIRECT	GO:0004197~cysteine-type endopeptidase activity	3	4.285714285714286	0.026503775097035585	USP28, CTSB, LGMN	59	75	17198	11.659661016949153	0.9924692634825257	0.44675650613191875	0.4418470939766229
GOTERM_MF_DIRECT	GO:0008233~peptidase activity	3	4.285714285714286	0.07413326919477427	CAPN2, CTSB, LGMN	59	133	17198	6.574996814069071	0.9999991837500778	0.6961055470472831	0.688456035541269
UP_KW_MOLECULAR_FUNCTION	KW-0645~Protease	5	7.142857142857142	0.15818565949136887	CAPN2, USP28, OTUD1, CTSB, LGMN	44	490	9994	2.3177179962894248	0.9942919260151312	0.9491139569482132	0.9174768250499394
UP_KW_MOLECULAR_FUNCTION	KW-0378~Hydrolase	9	12.857142857142856	0.2865838885740119	HSP90AA1, DDAH1, PGAM1, LYZ2, CAPN2, USP28, OTUD1, CTSB, LGMN	44	1460	9994	1.4001556662515569	0.9999601629298894	1.0	1.0
GOTERM_BP_DIRECT	GO:0006508~proteolysis	3	4.285714285714286	0.4411548223292303	CAPN2, CTSB, LGMN	65	435	18680	1.9819628647214855	1.0	1.0	0.9938423645320197
Annotation Cluster 5	Enrichment Score: 1.7101758070009938
Category	Term	Count	%	PValue	Genes	List Total	Pop Hits	Pop Total	Fold Enrichment	Bonferroni	Benjamini	FDR
GOTERM_BP_DIRECT	GO:0071456~cellular response to hypoxia	6	8.571428571428571	4.183252777405035E-4	EGR1, MYC, SERPINE1, ANKRD1, CYBB, FOS	65	184	18680	9.371237458193981	0.288350387900286	0.07184902973141905	0.07131877858948976
GOTERM_BP_DIRECT	GO:0035690~cellular response to drug	4	5.714285714285714	0.004760882929730907	EGR1, MYC, SERPINE1, ANKRD1	65	99	18680	11.611499611499612	0.9793458890499385	0.31204711545105823	0.309744184709722
GOTERM_BP_DIRECT	GO:0071466~cellular response to xenobiotic stimulus	4	5.714285714285714	0.005757326853340557	EGR1, MYC, SERPINE1, ANKRD1	65	106	18680	10.844702467343977	0.9908521175456166	0.31204711545105823	0.309744184709722
GOTERM_BP_DIRECT	GO:0071407~cellular response to organic cyclic compound	4	5.714285714285714	0.009456541182949368	KLF6, MYC, SERPINE1, ANKRD1	65	127	18680	9.051483949121744	0.9995582429698513	0.4522451753963433	0.4489075726258906
GOTERM_BP_DIRECT	GO:0071260~cellular response to mechanical stimulus	4	5.714285714285714	0.011837636861421919	EGR1, SERPINE1, ANKRD1, CTSB	65	138	18680	8.329988851727983	0.9999375669037595	0.481199938416801	0.4776486473583744
GOTERM_BP_DIRECT	GO:0071347~cellular response to interleukin-1	3	4.285714285714286	0.060081840069713906	MYC, SERPINE1, ANKRD1	65	116	18680	7.432360742705571	1.0	0.8722595710120965	0.8658222310046272
GOTERM_BP_DIRECT	GO:0032869~cellular response to insulin stimulus	3	4.285714285714286	0.09569802949478184	EGR1, MYC, SERPINE1	65	152	18680	5.672064777327935	1.0	1.0	0.9938423645320197
GOTERM_BP_DIRECT	GO:0010628~positive regulation of gene expression	5	7.142857142857142	0.15176497311432618	EGR1, MUSTN1, MYC, SERPINE1, CD44	65	603	18680	2.3829570098226815	1.0	1.0	0.9938423645320197
GOTERM_BP_DIRECT	GO:0006357~regulation of transcription from RNA polymerase II promoter	7	10.0	0.36239328337985444	CSRNP1, EGR1, KLF6, MYC, DDIT3, ANKRD1, FOS	65	1425	18680	1.4117139001349528	1.0	1.0	0.9938423645320197
Annotation Cluster 6	Enrichment Score: 1.7074124935323003
Category	Term	Count	%	PValue	Genes	List Total	Pop Hits	Pop Total	Fold Enrichment	Bonferroni	Benjamini	FDR
GOTERM_BP_DIRECT	GO:0048661~positive regulation of smooth muscle cell proliferation	4	5.714285714285714	0.003531634399960675	EGR1, MYC, THBS1, HBEGF	65	89	18680	12.916162489196196	0.9436571979653089	0.2738422066407441	0.27182123094597843
KEGG_PATHWAY	rno05205:Proteoglycans in cancer	5	7.142857142857142	0.010066390328155494	MYC, FLNC, THBS1, CD44, HBEGF	38	207	8960	5.695397915077549	0.7147979723585342	0.30495363094834765	0.30495363094834765
KEGG_PATHWAY	rno05219:Bladder cancer	3	4.285714285714286	0.012296517376949501	MYC, THBS1, HBEGF	38	41	8960	17.252888318356867	0.7843762719488803	0.30495363094834765	0.30495363094834765
GOTERM_BP_DIRECT	GO:0008284~positive regulation of cell proliferation	4	5.714285714285714	0.3386245128613088	MYC, THBS1, HBEGF, LGMN	65	600	18680	1.915897435897436	1.0	1.0	0.9938423645320197
Annotation Cluster 7	Enrichment Score: 1.6828114992802476
Category	Term	Count	%	PValue	Genes	List Total	Pop Hits	Pop Total	Fold Enrichment	Bonferroni	Benjamini	FDR
UP_KW_DOMAIN	KW-0440~LIM domain	3	4.285714285714286	0.008309175005557213	CSRP3, FHL1, CRIP1	42	43	12808	21.275747508305646	0.11024972080048001	0.11632845007780099	0.11632845007780099
UP_SEQ_FEATURE	DOMAIN:LIM zinc-binding	3	4.285714285714286	0.02301911870026605	CSRP3, FHL1, CRIP1	66	78	21652	12.617715617715618	0.9943153146044527	1.0	1.0
INTERPRO	IPR001781:Zinc finger, LIM-type	3	4.285714285714286	0.02563557814539701	CSRP3, FHL1, CRIP1	62	75	18423	11.885806451612902	0.9816727071476489	0.7567539894634971	0.7567539894634971
SMART	SM00132:LIM	3	4.285714285714286	0.03786729544826933	CSRP3, FHL1, CRIP1	40	75	9485	9.485	0.8098466308453895	0.8141468521377905	0.8141468521377905
Annotation Cluster 8	Enrichment Score: 1.6558392691553967
Category	Term	Count	%	PValue	Genes	List Total	Pop Hits	Pop Total	Fold Enrichment	Bonferroni	Benjamini	FDR
KEGG_PATHWAY	rno05132:Salmonella infection	8	11.428571428571429	6.733020540035988E-5	TUBA1C, HSP90AA1, ANXA2, DYNLT1, MYC, FOS, FLNC, S100A10	38	254	8960	7.426440116038126	0.008314468559757704	0.004174472734822313	0.004174472734822313
KEGG_PATHWAY	rno05207:Chemical carcinogenesis - receptor activation	3	4.285714285714286	0.2423740180847481	HSP90AA1, MYC, FOS	38	228	8960	3.1024930747922435	0.9999999999999989	1.0	1.0
KEGG_PATHWAY	rno05200:Pathways in cancer	3	4.285714285714286	0.6603682590946072	HSP90AA1, MYC, FOS	38	538	8960	1.3148111915476421	1.0	1.0	1.0
Annotation Cluster 9	Enrichment Score: 1.4558950279028098
Category	Term	Count	%	PValue	Genes	List Total	Pop Hits	Pop Total	Fold Enrichment	Bonferroni	Benjamini	FDR
GOTERM_BP_DIRECT	GO:0042493~response to drug	9	12.857142857142856	3.699570205573568E-4	EGR1, HSP90AA1, LOX, MYC, DDIT3, CYBB, FOS, THBS1, S100A10	65	517	18680	5.002826960273769	0.2597969276685077	0.07184902973141905	0.07131877858948976
GOTERM_BP_DIRECT	GO:0071456~cellular response to hypoxia	6	8.571428571428571	4.183252777405035E-4	EGR1, MYC, SERPINE1, ANKRD1, CYBB, FOS	65	184	18680	9.371237458193981	0.288350387900286	0.07184902973141905	0.07131877858948976
GOTERM_BP_DIRECT	GO:0009410~response to xenobiotic stimulus	9	12.857142857142856	4.4187595160774323E-4	EGR1, HSP90AA1, LOX, MYC, DDIT3, CYBB, FOS, THBS1, S100A10	65	531	18680	4.870925684485007	0.3018522643399071	0.07184902973141905	0.07131877858948976
GOTERM_BP_DIRECT	GO:1901216~positive regulation of neuron death	4	5.714285714285714	9.3405752004743E-4	EGR1, DDIT3, CAPN2, FOS	65	56	18680	20.52747252747253	0.532213667213712	0.09492359547482007	0.09422305233478451
GOTERM_BP_DIRECT	GO:0035914~skeletal muscle cell differentiation	4	5.714285714285714	9.3405752004743E-4	EGR1, MYC, ANKRD1, FOS	65	56	18680	20.52747252747253	0.532213667213712	0.09492359547482007	0.09422305233478451
GOTERM_BP_DIRECT	GO:0045944~positive regulation of transcription from RNA polymerase II promoter	12	17.142857142857142	0.003705122107070338	CSRNP1, EGR1, CSRP3, KLF6, ANXA2, MYC, DDIT3, GLMP, FOS, IER5, ABRA, S100A10	65	1273	18680	2.709045863798417	0.9510941617978992	0.2738422066407441	0.27182123094597843
GOTERM_BP_DIRECT	GO:0035690~cellular response to drug	4	5.714285714285714	0.004760882929730907	EGR1, MYC, SERPINE1, ANKRD1	65	99	18680	11.611499611499612	0.9793458890499385	0.31204711545105823	0.309744184709722
GOTERM_BP_DIRECT	GO:0071466~cellular response to xenobiotic stimulus	4	5.714285714285714	0.005757326853340557	EGR1, MYC, SERPINE1, ANKRD1	65	106	18680	10.844702467343977	0.9908521175456166	0.31204711545105823	0.309744184709722
UP_SEQ_FEATURE	CROSSLNK:Glycyl lysine isopeptide (Lys-Gly) (interchain with G-Cter in SUMO2)	6	8.571428571428571	0.00913543405367542	EGR1, RPL10, MYC, FHL1, FOS, USP28	66	427	21652	4.609750904832872	0.8696310538363767	1.0	1.0
GOTERM_BP_DIRECT	GO:1902895~positive regulation of pri-miRNA transcription from RNA polymerase II promoter	3	4.285714285714286	0.012735153932300793	EGR1, MYC, FOS	65	50	18680	17.243076923076924	0.9999701752847598	0.49303238795050214	0.48939377254127336
UP_SEQ_FEATURE	REGION:Leucine-zipper	3	4.285714285714286	0.017308536766278273	MYC, DDIT3, FOS	66	67	21652	14.689280868385346	0.979269265392543	1.0	1.0
GOTERM_MF_DIRECT	GO:0003690~double-stranded DNA binding	4	5.714285714285714	0.017344606383494582	EGR1, KLF6, MYC, FOS	59	162	17198	7.197321615400711	0.9585975452810377	0.4051525651425534	0.4007003391519759
GOTERM_BP_DIRECT	GO:0042981~regulation of apoptotic process	4	5.714285714285714	0.019640172457873667	EGR1, HSP90AA1, LOX, MYC	65	167	18680	6.883463841547674	0.9999999008216256	0.6373975485000475	0.6326935075517076
GOTERM_MF_DIRECT	GO:0003700~transcription factor activity, sequence-specific DNA binding	6	8.571428571428571	0.020035016957598795	CSRNP1, EGR1, KLF6, MYC, DDIT3, FOS	59	465	17198	3.761180973209404	0.9748625370365652	0.4051525651425534	0.4007003391519759
GOTERM_MF_DIRECT	GO:0001228~transcriptional activator activity, RNA polymerase II transcription regulatory region sequence-specific binding	6	8.571428571428571	0.027001766854126957	CSRNP1, EGR1, KLF6, MYC, DDIT3, FOS	59	503	17198	3.4770360885534255	0.9931389055413742	0.44675650613191875	0.4418470939766229
GOTERM_BP_DIRECT	GO:0045893~positive regulation of transcription, DNA-templated	7	10.0	0.04139326304965158	EGR1, TF, MYC, DDIT3, ANKRD1, FOS, ABRA	65	743	18680	2.7075266590744382	0.9999999999999988	0.782621461845738	0.776845657699275
GOTERM_BP_DIRECT	GO:0045471~response to ethanol	4	5.714285714285714	0.04388379642798159	EGR1, MYC, FOS, CTSB	65	229	18680	5.01981860933826	0.9999999999999999	0.7928339221322007	0.7869827492751366
KEGG_PATHWAY	rno05417:Lipid and atherosclerosis	4	5.714285714285714	0.054419343445518305	HSP90AA1, DDIT3, CYBB, FOS	38	209	8960	4.512717199697809	0.9990303302534734	0.7497776208049189	0.7497776208049189
GOTERM_MF_DIRECT	GO:0043565~sequence-specific DNA binding	5	7.142857142857142	0.05886805501017772	CSRNP1, EGR1, MYC, DDIT3, FOS	59	435	17198	3.3504773037210205	0.999983989911639	0.6961055470472831	0.688456035541269
UP_KW_MOLECULAR_FUNCTION	KW-0010~Activator	5	7.142857142857142	0.06365689716808633	EGR1, KLF6, MYC, DDIT3, ABRA	44	352	9994	3.226368801652892	0.8609885818874564	0.47742672876064746	0.46151250446862585
GOTERM_BP_DIRECT	GO:0051091~positive regulation of sequence-specific DNA binding transcription factor activity	3	4.285714285714286	0.07135047869657643	CSRP3, DDIT3, ABRA	65	128	18680	6.735576923076923	1.0	0.9188523070585168	0.9120711092204467
UP_KW_BIOLOGICAL_PROCESS	KW-0805~Transcription regulation	6	8.571428571428571	0.09895533200163299	EGR1, CSRP3, KLF6, MYC, DDIT3, ABRA	20	1023	7656	2.2451612903225806	0.933410715716384	0.7352469553503452	0.7352469553503452
UP_KW_BIOLOGICAL_PROCESS	KW-0804~Transcription	6	8.571428571428571	0.11311491620774543	EGR1, CSRP3, KLF6, MYC, DDIT3, ABRA	20	1065	7656	2.156619718309859	0.9558885718666611	0.7352469553503452	0.7352469553503452
KEGG_PATHWAY	rno04010:MAPK signaling pathway	4	5.714285714285714	0.11938604693111886	MYC, DDIT3, FOS, FLNC	38	293	8960	3.218968924016526	0.9999998576328657	0.9554643284510038	0.9554643284510038
UP_KW_PTM	KW-0832~Ubl conjugation	10	14.285714285714285	0.12519875429282445	EGR1, HSP90AA1, ANXA2, RPL10, MYC, DDIT3, FHL1, FOS, FLNC, USP28	40	1194	7881	1.6501256281407035	0.846279602382793	0.6191111452482124	0.6191111452482124
UP_KW_PTM	KW-1017~Isopeptide bond	7	10.0	0.1650963053995233	EGR1, ANXA2, RPL10, MYC, FHL1, FOS, USP28	40	755	7881	1.8267218543046357	0.9200332657187946	0.6191111452482124	0.6191111452482124
GOTERM_BP_DIRECT	GO:0006355~regulation of transcription, DNA-templated	5	7.142857142857142	0.1863732965770909	CSRNP1, EGR1, MYC, DDIT3, FOS	65	655	18680	2.1937756899588963	1.0	1.0	0.9938423645320197
GOTERM_BP_DIRECT	GO:0000122~negative regulation of transcription from RNA polymerase II promoter	6	8.571428571428571	0.22160208556475228	EGR1, DNAJB1, RPL10, MYC, DDIT3, ANKRD1	65	944	18680	1.8265971316818777	1.0	1.0	0.9938423645320197
GOTERM_MF_DIRECT	GO:0000976~transcription regulatory region sequence-specific DNA binding	3	4.285714285714286	0.22358586635723082	EGR1, DDIT3, FOS	59	264	17198	3.3124036979969187	1.0	1.0	0.994475138121547
KEGG_PATHWAY	rno05166:Human T-cell leukemia virus 1 infection	3	4.285714285714286	0.2747509667386885	EGR1, MYC, FOS	38	249	8960	2.840837032339886	1.0	1.0	1.0
GOTERM_BP_DIRECT	GO:0006357~regulation of transcription from RNA polymerase II promoter	7	10.0	0.36239328337985444	CSRNP1, EGR1, KLF6, MYC, DDIT3, ANKRD1, FOS	65	1425	18680	1.4117139001349528	1.0	1.0	0.9938423645320197
GOTERM_MF_DIRECT	GO:0000981~RNA polymerase II transcription factor activity, sequence-specific DNA binding	5	7.142857142857142	0.4042930921327422	CSRNP1, EGR1, KLF6, MYC, FOS	59	956	17198	1.5245372668605064	1.0	1.0	0.994475138121547
GOTERM_MF_DIRECT	GO:0003677~DNA binding	5	7.142857142857142	0.4205058922588022	EGR1, MYC, DDIT3, ANKRD1, FOS	59	977	17198	1.491768297972	1.0	1.0	0.994475138121547
GOTERM_MF_DIRECT	GO:0000978~RNA polymerase II core promoter proximal region sequence-specific DNA binding	5	7.142857142857142	0.46927956385462843	EGR1, KLF6, MYC, DDIT3, FOS	59	1041	17198	1.4000553574626744	1.0	1.0	0.994475138121547
GOTERM_MF_DIRECT	GO:1990837~sequence-specific double-stranded DNA binding	3	4.285714285714286	0.5456579682051901	EGR1, KLF6, FOS	59	538	17198	1.6254174280133578	1.0	1.0	0.994475138121547
UP_KW_MOLECULAR_FUNCTION	KW-0238~DNA-binding	5	7.142857142857142	0.5890724366472248	EGR1, KLF6, MYC, DDIT3, FOS	44	944	9994	1.2030527734976888	0.9999999999974121	1.0	1.0
Annotation Cluster 10	Enrichment Score: 1.253885225008786
Category	Term	Count	%	PValue	Genes	List Total	Pop Hits	Pop Total	Fold Enrichment	Bonferroni	Benjamini	FDR
KEGG_PATHWAY	rno05205:Proteoglycans in cancer	5	7.142857142857142	0.010066390328155494	MYC, FLNC, THBS1, CD44, HBEGF	38	207	8960	5.695397915077549	0.7147979723585342	0.30495363094834765	0.30495363094834765
GOTERM_BP_DIRECT	GO:0043066~negative regulation of apoptotic process	6	8.571428571428571	0.05046069483578039	DNAJC3, RPL10, MYC, THBS1, CRYAB, CD44	65	587	18680	2.9374918097234963	1.0	0.8546780187810303	0.8483704319265578
KEGG_PATHWAY	rno05206:MicroRNAs in cancer	3	4.285714285714286	0.34081392607430583	MYC, THBS1, CD44	38	292	8960	2.4224945926459984	1.0	1.0	1.0
Annotation Cluster 11	Enrichment Score: 1.1102379806773417
Category	Term	Count	%	PValue	Genes	List Total	Pop Hits	Pop Total	Fold Enrichment	Bonferroni	Benjamini	FDR
GOTERM_MF_DIRECT	GO:0004867~serine-type endopeptidase inhibitor activity	3	4.285714285714286	0.058387798641780446	ANXA2, SERPINB6A, SERPINE1	59	116	17198	7.538573933372297	0.999982432171091	0.6961055470472831	0.688456035541269
GOTERM_MF_DIRECT	GO:0002020~protease binding	3	4.285714285714286	0.06937071729593158	ANXA2, SERPINB6A, SERPINE1	59	128	17198	6.8318326271186445	0.9999979233567567	0.6961055470472831	0.688456035541269
GOTERM_BP_DIRECT	GO:0010951~negative regulation of endopeptidase activity	3	4.285714285714286	0.11528897318829032	ANXA2, SERPINB6A, SERPINE1	65	170	18680	5.071493212669684	1.0	1.0	0.9938423645320197
Annotation Cluster 12	Enrichment Score: 1.0750269616802992
Category	Term	Count	%	PValue	Genes	List Total	Pop Hits	Pop Total	Fold Enrichment	Bonferroni	Benjamini	FDR
INTERPRO	IPR002048:EF-hand domain	4	5.714285714285714	0.03439790861197714	EHD4, CAPN2, P4HTM, S100A10	62	215	18423	5.528282070517629	0.9954404450968531	0.7567539894634971	0.7567539894634971
INTERPRO	IPR011992:EF-hand-like domain	4	5.714285714285714	0.0529741749106362	EHD4, CAPN2, P4HTM, S100A10	62	256	18423	4.64289314516129	0.9997710605557367	1.0	1.0
GOTERM_MF_DIRECT	GO:0005509~calcium ion binding	6	8.571428571428571	0.08170337068427425	EHD4, ANXA2, CAPN2, THBS1, P4HTM, S100A10	59	688	17198	2.5420772566022865	0.9999998168089645	0.6961055470472831	0.688456035541269
INTERPRO	IPR018247:EF-Hand 1, calcium-binding site	3	4.285714285714286	0.11214289708445095	EHD4, CAPN2, P4HTM	62	173	18423	5.152806265150103	0.9999999889125083	1.0	1.0
UP_SEQ_FEATURE	DOMAIN:EF-hand	3	4.285714285714286	0.12920094374970584	EHD4, CAPN2, S100A10	66	208	21652	4.731643356643357	0.9999999999999541	1.0	1.0
UP_KW_LIGAND	KW-0106~Calcium	5	7.142857142857142	0.16442375391711866	EHD4, ANXA2, CAPN2, SSR1, P4HTM	19	687	5686	2.1780433616793076	0.8014477707339875	0.5924722042947289	0.5924722042947289
Annotation Cluster 13	Enrichment Score: 0.8899071523447528
Category	Term	Count	%	PValue	Genes	List Total	Pop Hits	Pop Total	Fold Enrichment	Bonferroni	Benjamini	FDR
KEGG_PATHWAY	rno05020:Prion disease	5	7.142857142857142	0.025293260127980964	EGR1, TUBA1C, DDIT3, CYBB, COX6A1	38	273	8960	4.318488529014845	0.9582773224936035	0.4480520365528057	0.4480520365528057
KEGG_PATHWAY	rno05010:Alzheimer disease	5	7.142857142857142	0.07607792126256212	TUBA1C, DDIT3, CAPN2, CYBB, COX6A1	38	391	8960	3.015210660923408	0.9999451997124703	0.7643478370460801	0.7643478370460801
KEGG_PATHWAY	rno05022:Pathways of neurodegeneration - multiple diseases	5	7.142857142857142	0.13194497123756127	TUBA1C, DDIT3, CAPN2, CYBB, COX6A1	38	477	8960	2.4715877744676154	0.9999999760194074	0.9554643284510038	0.9554643284510038
KEGG_PATHWAY	rno05012:Parkinson disease	3	4.285714285714286	0.3071299091829348	TUBA1C, DDIT3, COX6A1	38	270	8960	2.6198830409356724	1.0	1.0	1.0
KEGG_PATHWAY	rno05014:Amyotrophic lateral sclerosis	3	4.285714285714286	0.4554973305201261	TUBA1C, DDIT3, COX6A1	38	370	8960	1.9118065433854907	1.0	1.0	1.0
Annotation Cluster 14	Enrichment Score: 0.8512407464629009
Category	Term	Count	%	PValue	Genes	List Total	Pop Hits	Pop Total	Fold Enrichment	Bonferroni	Benjamini	FDR
UP_KW_LIGAND	KW-0479~Metal-binding	15	21.428571428571427	0.029907409752692984	EGR1, ZFAND2A, FHL1, ARFGAP3, CRIP1, CSRP3, KLF6, RNF115, TF, EHD4, LOX, DDAH1, CAPN2, CRYAB, P4HTM	19	3032	5686	1.4805235383974447	0.23911558900181862	0.26916668777423686	0.26916668777423686
UP_KW_LIGAND	KW-0862~Zinc	10	14.285714285714285	0.19749073476490964	EGR1, CSRP3, RNF115, KLF6, DDAH1, ZFAND2A, FHL1, ARFGAP3, CRIP1, CRYAB	19	2137	5686	1.4003891338078465	0.8619455224988632	0.5924722042947289	0.5924722042947289
GOTERM_MF_DIRECT	GO:0046872~metal ion binding	7	10.0	0.4730992222605741	CSRP3, RNF115, KLF6, DDAH1, FHL1, ARFGAP3, CRYAB	59	1627	17198	1.2541122790203454	1.0	1.0	0.994475138121547
Annotation Cluster 15	Enrichment Score: 0.3838736895645614
Category	Term	Count	%	PValue	Genes	List Total	Pop Hits	Pop Total	Fold Enrichment	Bonferroni	Benjamini	FDR
GOTERM_CC_DIRECT	GO:0005576~extracellular region	6	8.571428571428571	0.17000957109031917	TF, LOX, SERPINE1, CRYAB, CTSB, LGMN	65	884	19254	2.010511660285416	0.9999999999999968	0.7422369079309057	0.7007711588844864
UP_SEQ_FEATURE	CARBOHYD:N-linked (GlcNAc...) asparagine	9	12.857142857142856	0.2545724551362762	TF, LOX, SERPINE1, SSR1, GLMP, EMP3, CD44, CTSB, LGMN	66	2012	21652	1.467467919754202	1.0	1.0	1.0
UP_KW_DOMAIN	KW-0732~Signal	15	21.428571428571427	0.5166182174387741	TNFRSF12A, LYZ2, SERPINE1, GLMP, THBS1, DNAJC3, TF, LOX, GM2A, SSR1, CD300LE, CD44, CTSB, HBEGF, LGMN	42	4274	12808	1.0702587071328298	0.9999619754656082	1.0	1.0
UP_KW_PTM	KW-0325~Glycoprotein	13	18.571428571428573	0.6731543916648259	SERPINE1, GLMP, EMP3, THBS1, TF, LOX, MYC, SSR1, CRYAB, CD44, CTSB, HBEGF, LGMN	40	2599	7881	0.9855040400153906	0.9999998412195037	1.0	1.0
UP_KW_PTM	KW-1015~Disulfide bond	10	14.285714285714285	0.7999491282039619	DNAJC3, TF, LOX, LYZ2, THBS1, EDA2R, CD44, CTSB, HBEGF, LGMN	40	2197	7881	0.8967910787437414	0.9999999998355756	1.0	1.0
Annotation Cluster 16	Enrichment Score: 0.10134948464181841
Category	Term	Count	%	PValue	Genes	List Total	Pop Hits	Pop Total	Fold Enrichment	Bonferroni	Benjamini	FDR
UP_KW_DOMAIN	KW-1133~Transmembrane helix	15	21.428571428571427	0.5804574327561332	TNFRSF12A, LAPTM5, GLMP, EMP3, COX6A1, EDA2R, CKAP4, SSR1, PMEPA1, ASB5, CD300LE, P4HTM, CD44, S100A10, HBEGF	42	4426	12808	1.0335033245110063	0.9999947656297439	1.0	1.0
UP_KW_DOMAIN	KW-0812~Transmembrane	17	24.285714285714285	0.6965689331843992	TNFRSF12A, LAPTM5, CYBB, GLMP, EMP3, COX6A1, EDA2R, CKAP4, TF, SSR1, PMEPA1, ASB5, CD300LE, P4HTM, CD44, S100A10, HBEGF	42	5356	12808	0.9679220455919485	0.9999999439157888	1.0	1.0
UP_SEQ_FEATURE	TRANSMEM:Helical	17	24.285714285714285	0.8052357534619703	TNFRSF12A, LAPTM5, CYBB, GLMP, EMP3, COX6A1, EDA2R, CKAP4, TF, SSR1, PMEPA1, ASB5, CD300LE, P4HTM, CD44, S100A10, HBEGF	66	6213	21652	0.8976388705987933	1.0	1.0	1.0
GOTERM_CC_DIRECT	GO:0016021~integral component of membrane	12	17.142857142857142	0.9759883383540721	TF, TNFRSF12A, SSR1, PMEPA1, GLMP, EMP3, ASB5, CD300LE, COX6A1, P4HTM, CD44, S100A10	65	5188	19254	0.685155091631576	1.0	1.0	0.9759883383540721
UP_KW_CELLULAR_COMPONENT	KW-0472~Membrane	23	32.857142857142854	0.9798292966275944	HSP90AA1, TNFRSF12A, LAPTM5, CYBB, GLMP, EMP3, COX6A1, ARFGAP3, EDA2R, CKAP4, TF, EHD4, CAPN2, SSR1, PMEPA1, ASB5, CD300LE, FLNC, P4HTM, CD44, CTSB, S100A10, HBEGF	50	8148	13954	0.7877810505645558	1.0	1.0	1.0

## Sheet: SOM-2
Column1	Column2	Column3	Column4	Column5	Column6	Column7	Column8	Column9	Column10	Column11	Column12	Column13
Annotation Cluster 1	Enrichment Score: 3.2084984639064023
Category	Term	Count	%	PValue	Genes	List Total	Pop Hits	Pop Total	Fold Enrichment	Bonferroni	Benjamini	FDR
UP_KW_BIOLOGICAL_PROCESS	KW-0399~Innate immunity	9	8.256880733944955	1.0188503623366583E-4	C1QB, LGALS3, CSF1R, FCER1G, ANXA1, CSF1, TBKBP1, CD14, C1QC	52	224	7656	5.915521978021977	0.00396583407446871	0.0019867582065564836	0.0019867582065564836
UP_SEQ_FEATURE	DISULFID:Interchain	5	4.587155963302752	0.0014838644987519762	LGALS3, FCER1G, TYROBP, CSF1, C1QC	101	106	21652	10.11208668036615	0.3172567427901718	0.3813531761792579	0.3813531761792579
GOTERM_BP_DIRECT	GO:0045087~innate immune response	9	8.256880733944955	0.001566750924080109	C1QB, LGALS3, CSF1R, FCER1G, ANXA1, CSF1, TBKBP1, CD14, C1QC	104	396	18680	4.082167832167832	0.8347078123528168	0.23005352771840623	0.22905155242346542
Annotation Cluster 2	Enrichment Score: 2.871361837895912
Category	Term	Count	%	PValue	Genes	List Total	Pop Hits	Pop Total	Fold Enrichment	Bonferroni	Benjamini	FDR
GOTERM_CC_DIRECT	GO:0005884~actin filament	7	6.422018348623854	1.6974343900222773E-5	ACTR3, DIAPH1, ANXA1, TPM3, LCP1, VCL, ACTB	105	100	19254	12.836	0.003896521016234611	0.001301366365683746	0.001188204073015594
GOTERM_CC_DIRECT	GO:0002102~podosome	5	4.587155963302752	2.9135776207228553E-5	ACTR3, TPM3, LCP1, VCL, ACTB	105	33	19254	27.78354978354978	0.006678922339226179	0.0016753071319156418	0.001529628250879499
GOTERM_CC_DIRECT	GO:0015629~actin cytoskeleton	8	7.339449541284404	3.1013357198894165E-4	TPM3, AXL, SWAP70, CFL1, LCP1, PARVB, VCL, ACTB	105	238	19254	6.1637454981992805	0.06885641305568191	0.01188845359290943	0.010854675019612958
UP_KW_MOLECULAR_FUNCTION	KW-0009~Actin-binding	7	6.422018348623854	6.588272053350072E-4	ACTR3, DIAPH1, TPM3, CFL1, LCP1, ARPC5, VCL	54	202	9994	6.413458012467913	0.02537522554201721	0.02569426100806528	0.02569426100806528
GOTERM_CC_DIRECT	GO:0005903~brush border	5	4.587155963302752	9.71367504587742E-4	ACTR3, DIAPH1, TPM3, SLC38A2, VCL	105	81	19254	11.319223985890652	0.2003035854752171	0.027926815756897583	0.02549839699542823
UP_KW_CELLULAR_COMPONENT	KW-0206~Cytoskeleton	13	11.926605504587156	0.001091432893316926	ACTR3, TPM3, MID1IP1, ARPC5, ACTB, DIAPH1, TUBA1A, MAP1A, CFL1, MNS1, VIM, VCL, HSPA1B	79	769	13954	2.985992000131685	0.025868227606173022	0.01309719471980311	0.011460045379827722
GOTERM_MF_DIRECT	GO:0051015~actin filament binding	7	6.422018348623854	0.0019406372757369164	ACTR3, TPM3, CFL1, LCP1, ARPC5, TLN1, VCL	99	228	17198	5.333421938685096	0.37383914450611055	0.0779489305754328	0.07633173284565205
GOTERM_CC_DIRECT	GO:0001725~stress fiber	4	3.669724770642202	0.01133035151822018	TPM3, LCP1, VCL, ACTB	105	86	19254	8.52890365448505	0.9272594778336276	0.11172905367386571	0.10201348378918174
GOTERM_CC_DIRECT	GO:0043005~neuron projection	8	7.339449541284404	0.03133607639487824	DIAPH1, TPM3, MAP1A, CFL1, CDH13, ARPC5, VIM, RTN4	105	557	19254	2.6337009489612724	0.9993395820874222	0.24024325236073318	0.21935253476414768
GOTERM_CC_DIRECT	GO:0030426~growth cone	3	2.7522935779816518	0.2619562391453091	TPM3, CFL1, ARPC5	105	184	19254	2.989751552795031	1.0	0.9128778030821377	0.8334971245532561
Annotation Cluster 3	Enrichment Score: 2.8175821352799213
Category	Term	Count	%	PValue	Genes	List Total	Pop Hits	Pop Total	Fold Enrichment	Bonferroni	Benjamini	FDR
UP_KW_CELLULAR_COMPONENT	KW-0963~Cytoplasm	35	32.11009174311927	5.824460439201657E-5	IFITM3, CSTB, CLIC4, MIDN, MGRN1, FHL1, LITAF, ZFP36L2, ACTB, LGALS3, TUBA1A, PNP, CFL1, PHLDA1, CLIC1, PELO, ACTR3, NIBAN2, ANXA1, TPM3, MID1IP1, ARPC5, YWHAZ, NR4A1, DIAPH1, FABP5, MAP1A, S100A6, MNS1, VIM, TLN1, VCL, NUCB2, SPG21, HSPA1B	79	3253	13954	1.900446326078751	0.001396934593441368	0.0013978705054083977	0.001223136692232348
GOTERM_CC_DIRECT	GO:0005634~nucleus	42	38.53211009174312	0.003772156371478347	IFITM3, CSRNP1, CSTB, CLIC4, BTG2, MIDN, MGRN1, FHL1, NAB2, PRKX, PRSS23, LITAF, ZFP36L2, ACTB, GLIS2, LGALS3, PNP, CSRP1, PHLDA1, CLIC1, PELO, ACTR3, CD74, NIBAN2, ANXA1, SWAP70, MID1IP1, ANXA5, ARPC5, TNFRSF1B, YWHAZ, MOB3A, NR4A1, RCAN1, DIAPH1, FABP5, MAFF, S100A6, MAFK, NUCB2, ATF3, HSPA1B	105	5192	19254	1.4833590138674886	0.580728436461189	0.05422474784000124	0.0495095523756533
UP_KW_CELLULAR_COMPONENT	KW-0539~Nucleus	27	24.770642201834864	0.01604753038310798	CLIC4, MIDN, ELL, NAB2, LITAF, ZFP36L2, ACTB, LGALS3, CSRP1, CFL1, PHLDA1, CLIC1, PELO, ACTR3, ANXA1, MID1IP1, ARPC5, NR4A1, DIAPH1, FABP5, MAFF, S100A6, MAFK, MNS1, VIM, NUCB2, ATF3	79	3106	13954	1.535443853056966	0.32176705404965056	0.06419012153243192	0.05616635634087793
Annotation Cluster 4	Enrichment Score: 2.718634711715701
Category	Term	Count	%	PValue	Genes	List Total	Pop Hits	Pop Total	Fold Enrichment	Bonferroni	Benjamini	FDR
GOTERM_BP_DIRECT	GO:0019886~antigen processing and presentation of exogenous peptide antigen via MHC class II	7	6.422018348623854	1.2307215449442483E-9	CD74, FCER1G, UNC93B1, RT1-DB1, IFI30, CTSS, RT1-DA	104	21	18680	59.87179487179487	1.4128673131441616E-6	1.412868333595997E-6	1.4067147258712758E-6
KEGG_PATHWAY	rno04612:Antigen processing and presentation	6	5.5045871559633035	2.758907653500562E-4	CD74, RT1-DB1, IFI30, HSPA1B, CTSS, RT1-DA	61	87	8960	10.130016958733748	0.04160286391647461	0.016589124193857146	0.01605051626548516
KEGG_PATHWAY	rno05152:Tuberculosis	7	6.422018348623854	0.0011292469457814466	CD74, FCER1G, MRC1, RT1-DB1, CD14, CTSS, RT1-DA	61	177	8960	5.809021024358619	0.159705029922378	0.04315929074572557	0.04175801507216305
GOTERM_CC_DIRECT	GO:0009897~external side of plasma membrane	10	9.174311926605505	0.0013289280580939845	LGALS3, CD74, FCER1G, PDPN, ANXA5, CDH13, ITGA5, RT1-DB1, CD14, RT1-DA	105	489	19254	3.7499269646508906	0.2635078702852477	0.03187312288600602	0.029101546982875058
GOTERM_CC_DIRECT	GO:0042613~MHC class II protein complex	3	2.7522935779816518	0.0025205396250015883	CD74, RT1-DB1, RT1-DA	105	14	19254	39.29387755102041	0.44035686233852533	0.04308149999925304	0.039335282608013646
GOTERM_MF_DIRECT	GO:0023026~MHC class II protein complex binding	3	2.7522935779816518	0.0027971877284056006	CD74, RT1-DB1, RT1-DA	99	14	17198	37.22510822510823	0.4908776039793995	0.09630317750653568	0.09430518627196026
GOTERM_BP_DIRECT	GO:0016064~immunoglobulin mediated immune response	3	2.7522935779816518	0.008316086707796457	CD74, FCER1G, RT1-DA	104	25	18680	21.553846153846155	0.9999313703080791	0.4773433770275166	0.4752643553505675
KEGG_PATHWAY	rno05310:Asthma	3	2.7522935779816518	0.012926229627392587	FCER1G, RT1-DB1, RT1-DA	61	26	8960	16.948297604035307	0.8651533469789203	0.2211821514020509	0.21400091272016616
UP_KW_BIOLOGICAL_PROCESS	KW-1064~Adaptive immunity	4	3.669724770642202	0.018177638971693617	CD74, ANXA1, RT1-DB1, RT1-DA	52	84	7656	7.010989010989011	0.5110281711594022	0.17723197997401277	0.17723197997401277
GOTERM_BP_DIRECT	GO:0002250~adaptive immune response	4	3.669724770642202	0.024627934132147786	ANXA1, RT1-DB1, CTSS, RT1-DA	104	113	18680	6.3580667120490135	0.9999999999996306	0.7068887774223689	0.7038099935485781
GOTERM_CC_DIRECT	GO:0005764~lysosome	6	5.5045871559633035	0.02878746911861586	CD74, UNC93B1, FUCA1, IFI30, CTSS, RT1-DA	105	317	19254	3.4707525912573227	0.9987913967755698	0.2283144102510913	0.20846098327273552
KEGG_PATHWAY	rno05168:Herpes simplex virus 1 infection	4	3.669724770642202	0.4779925583562917	CD74, ITGA5, RT1-DB1, RT1-DA	61	384	8960	1.5300546448087433	1.0	1.0	0.9738562091503268
Annotation Cluster 5	Enrichment Score: 2.4364323546668123
Category	Term	Count	%	PValue	Genes	List Total	Pop Hits	Pop Total	Fold Enrichment	Bonferroni	Benjamini	FDR
GOTERM_BP_DIRECT	GO:0006954~inflammatory response	8	7.339449541284404	0.0025098579629491786	CSF1R, ANXA1, CSF1, AXL, PDPN, NINJ1, CD14, TNFRSF1B	104	334	18680	4.302164900967297	0.9441417949051145	0.3012394053745164	0.2999273870584253
GOTERM_BP_DIRECT	GO:0001780~neutrophil homeostasis	3	2.7522935779816518	0.0026240366321821987	CSF1R, ANXA1, CSF1	104	14	18680	38.48901098901099	0.9510204932315753	0.3012394053745164	0.2999273870584253
UP_KW_BIOLOGICAL_PROCESS	KW-0395~Inflammatory response	5	4.587155963302752	0.007448758562634089	CSF1R, ANXA1, CSF1, NINJ1, CD14	52	117	7656	6.291913214990139	0.2529244230082217	0.09683386131424317	0.09683386131424317
Annotation Cluster 6	Enrichment Score: 2.3441429826717073
Category	Term	Count	%	PValue	Genes	List Total	Pop Hits	Pop Total	Fold Enrichment	Bonferroni	Benjamini	FDR
GOTERM_BP_DIRECT	GO:0070527~platelet aggregation	5	4.587155963302752	1.190610710949312E-4	CSRP1, TLN1, CLIC1, VCL, ACTB	104	46	18680	19.52341137123746	0.12775963665794632	0.06834105480849051	0.06804340213075319
GOTERM_CC_DIRECT	GO:0005925~focal adhesion	7	6.422018348623854	5.653420992357955E-4	CFL1, LCP1, ITGA5, PARVB, TLN1, VCL, ACTB	105	189	19254	6.791534391534391	0.12196204032468616	0.018575526117747564	0.016960262977073867
GOTERM_BP_DIRECT	GO:0007155~cell adhesion	8	7.339449541284404	0.003853448603947177	PDPN, NINJ1, PRKX, ITGA5, PARVB, TLN1, FOLR2, VCL	104	361	18680	3.980396334966972	0.9881129335279677	0.31598278552366854	0.3146065538794017
KEGG_PATHWAY	rno04510:Focal adhesion	6	5.5045871559633035	0.010659585566224367	DIAPH1, ITGA5, PARVB, TLN1, VCL, ACTB	61	200	8960	4.40655737704918	0.808024614381423	0.20519702214981905	0.19853478117092885
GOTERM_CC_DIRECT	GO:0005912~adherens junction	4	3.669724770642202	0.044684009998402684	NIBAN2, TLN1, VCL, ACTB	105	146	19254	5.0238747553816046	0.9999728468131431	0.3114340090797763	0.2843527908989262
GOTERM_CC_DIRECT	GO:0005856~cytoskeleton	6	5.5045871559633035	0.0697138327621818	TAGLN2, PARVB, VIM, TLN1, VCL, ACTB	105	407	19254	2.7032643032643033	0.9999999394924506	0.4157719664190689	0.37961788238262817
Annotation Cluster 7	Enrichment Score: 2.24942626524626
Category	Term	Count	%	PValue	Genes	List Total	Pop Hits	Pop Total	Fold Enrichment	Bonferroni	Benjamini	FDR
UP_SEQ_FEATURE	REPEAT:3	4	3.669724770642202	0.0036967112732796755	PPP1R15A, LGALS3, MAP1A, VCL	101	67	21652	12.79858135067238	0.6139603428715787	0.4465046315895969	0.4465046315895969
UP_SEQ_FEATURE	REPEAT:1	4	3.669724770642202	0.0069494884294100685	PPP1R15A, LGALS3, MAP1A, VCL	101	84	21652	10.208392267798208	0.833415632594331	0.4465046315895969	0.4465046315895969
UP_SEQ_FEATURE	REPEAT:2	4	3.669724770642202	0.0069494884294100685	PPP1R15A, LGALS3, MAP1A, VCL	101	84	21652	10.208392267798208	0.833415632594331	0.4465046315895969	0.4465046315895969
Annotation Cluster 8	Enrichment Score: 2.1294981674388787
Category	Term	Count	%	PValue	Genes	List Total	Pop Hits	Pop Total	Fold Enrichment	Bonferroni	Benjamini	FDR
GOTERM_MF_DIRECT	GO:0005200~structural constituent of cytoskeleton	5	4.587155963302752	5.14294214425414E-4	ACTR3, TUBA1A, ARPC5, VIM, TLN1	99	65	17198	13.362859362859362	0.11659965446926168	0.03518267894823744	0.034452747849726295
GOTERM_CC_DIRECT	GO:0005911~cell-cell junction	7	6.422018348623854	0.0014924883300774204	ACTR3, CLIC4, CFL1, MYADM, ITGA5, VCL, ACTB	105	228	19254	5.629824561403509	0.2907369005671553	0.03187312288600602	0.029101546982875058
KEGG_PATHWAY	rno05100:Bacterial invasion of epithelial cells	5	4.587155963302752	0.0017079536624428958	ACTR3, ARPC5, ITGA5, VCL, ACTB	61	77	8960	9.53800298062593	0.23145006219882114	0.043837477336034325	0.04241418261733191
GOTERM_CC_DIRECT	GO:0030027~lamellipodium	6	5.5045871559633035	0.003468963521103875	ACTR3, PDPN, CFL1, ARPC5, PARVB, ACTB	105	187	19254	5.883575248281131	0.5503333259507486	0.05319077399025942	0.048565489295454255
KEGG_PATHWAY	rno04810:Regulation of actin cytoskeleton	7	6.422018348623854	0.0036265471406734372	ACTR3, DIAPH1, CFL1, ARPC5, ITGA5, VCL, ACTB	61	223	8960	4.610747629199442	0.4285072071292332	0.07978403709481562	0.07719364628004888
KEGG_PATHWAY	rno05135:Yersinia infection	4	3.669724770642202	0.06152462434116865	ACTR3, ARPC5, ITGA5, ACTB	61	135	8960	4.352155434122648	0.9999433599279542	0.6429244230161913	0.6220502534377436
KEGG_PATHWAY	rno05132:Salmonella infection	5	4.587155963302752	0.08984262418335656	ACTR3, TUBA1A, ARPC5, CD14, ACTB	61	254	8960	2.8914418484574673	0.9999994942453218	0.8138684778962888	0.78744417666589
KEGG_PATHWAY	rno04530:Tight junction	4	3.669724770642202	0.10096980895301204	ACTR3, TUBA1A, ARPC5, ACTB	61	167	8960	3.5182094826739965	0.9999999239255957	0.8184164054319379	0.7918444442166153
Annotation Cluster 9	Enrichment Score: 2.0425836556178263
Category	Term	Count	%	PValue	Genes	List Total	Pop Hits	Pop Total	Fold Enrichment	Bonferroni	Benjamini	FDR
UP_KW_MOLECULAR_FUNCTION	KW-0009~Actin-binding	7	6.422018348623854	6.588272053350072E-4	ACTR3, DIAPH1, TPM3, CFL1, LCP1, ARPC5, VCL	54	202	9994	6.413458012467913	0.02537522554201721	0.02569426100806528	0.02569426100806528
GOTERM_MF_DIRECT	GO:0051015~actin filament binding	7	6.422018348623854	0.0019406372757369164	ACTR3, TPM3, CFL1, LCP1, ARPC5, TLN1, VCL	99	228	17198	5.333421938685096	0.37383914450611055	0.0779489305754328	0.07633173284565205
GOTERM_CC_DIRECT	GO:0030027~lamellipodium	6	5.5045871559633035	0.003468963521103875	ACTR3, PDPN, CFL1, ARPC5, PARVB, ACTB	105	187	19254	5.883575248281131	0.5503333259507486	0.05319077399025942	0.048565489295454255
KEGG_PATHWAY	rno04810:Regulation of actin cytoskeleton	7	6.422018348623854	0.0036265471406734372	ACTR3, DIAPH1, CFL1, ARPC5, ITGA5, VCL, ACTB	61	223	8960	4.610747629199442	0.4285072071292332	0.07978403709481562	0.07719364628004888
GOTERM_CC_DIRECT	GO:0032587~ruffle membrane	4	3.669724770642202	0.01133035151822018	DIAPH1, PDPN, CFL1, ITGA5	105	86	19254	8.52890365448505	0.9272594778336276	0.11172905367386571	0.10201348378918174
KEGG_PATHWAY	rno04666:Fc gamma R-mediated phagocytosis	3	2.7522935779816518	0.1328598060766133	ACTR3, CFL1, ARPC5	61	95	8960	4.638481449525453	0.9999999997077498	0.8184164054319379	0.7918444442166153
UP_KW_CELLULAR_COMPONENT	KW-0966~Cell projection	7	6.422018348623854	0.2079066875399957	ACTR3, DIAPH1, ANXA1, PDPN, CFL1, MNS1, ARPC5	79	713	13954	1.7341239547641452	0.9962792343362381	0.521056891339661	0.4559247799222035
Annotation Cluster 10	Enrichment Score: 2.01254963183502
Category	Term	Count	%	PValue	Genes	List Total	Pop Hits	Pop Total	Fold Enrichment	Bonferroni	Benjamini	FDR
KEGG_PATHWAY	rno04612:Antigen processing and presentation	6	5.5045871559633035	2.758907653500562E-4	CD74, RT1-DB1, IFI30, HSPA1B, CTSS, RT1-DA	61	87	8960	10.130016958733748	0.04160286391647461	0.016589124193857146	0.01605051626548516
GOTERM_BP_DIRECT	GO:0001916~positive regulation of T cell mediated cytotoxicity	3	2.7522935779816518	0.019540203701632706	RT1-DB1, HSPA1B, RT1-DA	104	39	18680	13.816568047337277	0.9999999998549897	0.6975906988242906	0.6945524118085054
KEGG_PATHWAY	rno05145:Toxoplasmosis	3	2.7522935779816518	0.1700923783183852	RT1-DB1, HSPA1B, RT1-DA	61	111	8960	3.9698715108551177	0.9999999999996607	0.9736030346366847	0.94199254649913
Annotation Cluster 11	Enrichment Score: 1.7066207013491723
Category	Term	Count	%	PValue	Genes	List Total	Pop Hits	Pop Total	Fold Enrichment	Bonferroni	Benjamini	FDR
KEGG_PATHWAY	rno04145:Phagosome	8	7.339449541284404	2.188588466600646E-4	TUBA1A, MRC1, ITGA5, RT1-DB1, CD14, CTSS, ACTB, RT1-DA	61	185	8960	6.351794417368188	0.033146168052920144	0.016589124193857146	0.01605051626548516
KEGG_PATHWAY	rno05416:Viral myocarditis	3	2.7522935779816518	0.11071981811116309	RT1-DB1, ACTB, RT1-DA	61	85	8960	5.1841851494696245	0.9999999858111713	0.8184164054319379	0.7918444442166153
KEGG_PATHWAY	rno05164:Influenza A	3	2.7522935779816518	0.31314712300742836	RT1-DB1, ACTB, RT1-DA	61	169	8960	2.607430400620817	1.0	1.0	0.9738562091503268
Annotation Cluster 12	Enrichment Score: 1.6104309830569177
Category	Term	Count	%	PValue	Genes	List Total	Pop Hits	Pop Total	Fold Enrichment	Bonferroni	Benjamini	FDR
GOTERM_BP_DIRECT	GO:0006414~translational elongation	3	2.7522935779816518	0.007678225830280965	AABR07054368.1, ELL, LOC100360413	104	24	18680	22.45192307692308	0.999856419935292	0.4773433770275166	0.4752643553505675
GOTERM_MF_DIRECT	GO:0003746~translation elongation factor activity	3	2.7522935779816518	0.008853560592999205	AABR07054368.1, ELL, LOC100360413	99	25	17198	20.846060606060608	0.8827221863731672	0.23707867810142316	0.2321600333275347
UP_KW_BIOLOGICAL_PROCESS	KW-0648~Protein biosynthesis	3	2.7522935779816518	0.21693429040866533	AABR07054368.1, ELL, LOC100360413	52	131	7656	3.371697005284792	0.999927867653646	1.0	1.0
Annotation Cluster 13	Enrichment Score: 1.5443069569043002
Category	Term	Count	%	PValue	Genes	List Total	Pop Hits	Pop Total	Fold Enrichment	Bonferroni	Benjamini	FDR
GOTERM_BP_DIRECT	GO:0006954~inflammatory response	8	7.339449541284404	0.0025098579629491786	CSF1R, ANXA1, CSF1, AXL, PDPN, NINJ1, CD14, TNFRSF1B	104	334	18680	4.302164900967297	0.9441417949051145	0.3012394053745164	0.2999273870584253
GOTERM_BP_DIRECT	GO:0032496~response to lipopolysaccharide	7	6.422018348623854	0.0044148531647607665	NR4A1, CSF1R, CSF1, CD14, TNFRSF1B, LITAF, LOXL1	104	278	18680	4.522689540675152	0.9937768076466826	0.3378834288763573	0.3364118111547704
KEGG_PATHWAY	rno04061:Viral protein interaction with cytokine and cytokine receptor	3	2.7522935779816518	0.11071981811116309	CSF1R, CSF1, TNFRSF1B	61	85	8960	5.1841851494696245	0.9999999858111713	0.8184164054319379	0.7918444442166153
KEGG_PATHWAY	rno04060:Cytokine-cytokine receptor interaction	3	2.7522935779816518	0.5419776782924175	CSF1R, CSF1, TNFRSF1B	61	269	8960	1.6381254189773904	1.0	1.0	0.9738562091503268
Annotation Cluster 14	Enrichment Score: 1.368310272365876
Category	Term	Count	%	PValue	Genes	List Total	Pop Hits	Pop Total	Fold Enrichment	Bonferroni	Benjamini	FDR
GOTERM_BP_DIRECT	GO:0030316~osteoclast differentiation	4	3.669724770642202	0.0034693351752881564	CSF1R, FCER1G, TYROBP, CSF1	104	55	18680	13.062937062937063	0.9814951354121831	0.31598278552366854	0.3146065538794017
GOTERM_MF_DIRECT	GO:0042803~protein homodimerization activity	8	7.339449541284404	0.11657799585906191	CSF1R, FCER1G, TYROBP, CSF1, S100A6, CDH13, RTN4, ATF3	99	720	17198	1.9301907968574636	0.9999999999998938	1.0	0.9833333333333333
KEGG_PATHWAY	rno04380:Osteoclast differentiation	3	2.7522935779816518	0.19418082351304541	CSF1R, TYROBP, CSF1	61	121	8960	3.6417829562389916	0.9999999999999963	1.0	0.9738562091503268
Annotation Cluster 15	Enrichment Score: 1.3680744558668096
Category	Term	Count	%	PValue	Genes	List Total	Pop Hits	Pop Total	Fold Enrichment	Bonferroni	Benjamini	FDR
GOTERM_BP_DIRECT	GO:0030316~osteoclast differentiation	4	3.669724770642202	0.0034693351752881564	CSF1R, FCER1G, TYROBP, CSF1	104	55	18680	13.062937062937063	0.9814951354121831	0.31598278552366854	0.3146065538794017
GOTERM_BP_DIRECT	GO:0032760~positive regulation of tumor necrosis factor production	4	3.669724770642202	0.028742365337322953	CSF1R, FCER1G, TYROBP, CD14	104	120	18680	5.987179487179487	0.9999999999999971	0.7068887774223689	0.7038099935485781
GOTERM_CC_DIRECT	GO:0005887~integral component of plasma membrane	6	5.5045871559633035	0.7888744087600197	CSF1R, FCER1G, TYROBP, AXL, NINJ1, SLC38A2	105	1208	19254	0.9107852412488173	1.0	1.0	0.9170305676855895
Annotation Cluster 16	Enrichment Score: 1.244535138967923
Category	Term	Count	%	PValue	Genes	List Total	Pop Hits	Pop Total	Fold Enrichment	Bonferroni	Benjamini	FDR
GOTERM_BP_DIRECT	GO:0033674~positive regulation of kinase activity	4	3.669724770642202	0.008248717503229282	CSF1R, CD74, AXL, RT1-DB1	104	75	18680	9.579487179487181	0.9999258039418433	0.4773433770275166	0.4752643553505675
GOTERM_BP_DIRECT	GO:0001934~positive regulation of protein phosphorylation	5	4.587155963302752	0.05707609852424805	PPP1R15A, CSF1R, CD74, RT1-DB1, MOB3A	104	262	18680	3.4277745155607753	1.0	0.871399352683229	0.8676040593353055
GOTERM_BP_DIRECT	GO:0070374~positive regulation of ERK1 and ERK2 cascade	3	2.7522935779816518	0.3922418004445104	CSF1R, CD74, RT1-DB1	104	245	18680	2.199372056514914	1.0	1.0	0.9965126416739319
Annotation Cluster 17	Enrichment Score: 1.2306941055560436
Category	Term	Count	%	PValue	Genes	List Total	Pop Hits	Pop Total	Fold Enrichment	Bonferroni	Benjamini	FDR
SMART	SM00033:CH	3	2.7522935779816518	0.049246513479503595	TAGLN2, LCP1, PARVB	53	65	9485	8.25979680696662	0.949183157709156	1.0	1.0
UP_SEQ_FEATURE	DOMAIN:Calponin-homology (CH)	3	2.7522935779816518	0.05645471444391446	TAGLN2, LCP1, PARVB	101	83	21652	7.748538709292616	0.9999996733922425	0.8490706271417038	0.8490706271417038
INTERPRO	IPR001715:Calponin homology domain	3	2.7522935779816518	0.07308731024015186	TAGLN2, LCP1, PARVB	106	78	18423	6.684687953555879	0.999999994669772	1.0	1.0
Annotation Cluster 18	Enrichment Score: 1.2045386385599766
Category	Term	Count	%	PValue	Genes	List Total	Pop Hits	Pop Total	Fold Enrichment	Bonferroni	Benjamini	FDR
KEGG_PATHWAY	rno04640:Hematopoietic cell lineage	6	5.5045871559633035	3.231647570231911E-4	CSF1R, CSF1, ITGA5, RT1-DB1, CD14, RT1-DA	61	90	8960	9.792349726775955	0.048556920451827135	0.016589124193857146	0.01605051626548516
GOTERM_BP_DIRECT	GO:0033674~positive regulation of kinase activity	4	3.669724770642202	0.008248717503229282	CSF1R, CD74, AXL, RT1-DB1	104	75	18680	9.579487179487181	0.9999258039418433	0.4773433770275166	0.4752643553505675
INTERPRO	IPR007110:Immunoglobulin-like domain	4	3.669724770642202	0.636088311974287	CSF1R, AXL, RT1-DB1, RT1-DA	106	571	18423	1.2175263523114033	1.0	1.0	1.0
INTERPRO	IPR013783:Immunoglobulin-like fold	5	4.587155963302752	0.7349825137713082	CSF1R, AXL, GBE1, RT1-DB1, RT1-DA	106	868	18423	1.001162942352839	1.0	1.0	1.0
UP_SEQ_FEATURE	DOMAIN:Ig-like	4	3.669724770642202	0.761556206900985	CSF1R, AXL, RT1-DB1, RT1-DA	101	856	21652	1.0017581197372074	1.0	1.0	1.0
Annotation Cluster 19	Enrichment Score: 0.889148111363147
Category	Term	Count	%	PValue	Genes	List Total	Pop Hits	Pop Total	Fold Enrichment	Bonferroni	Benjamini	FDR
GOTERM_CC_DIRECT	GO:0005886~plasma membrane	39	35.77981651376147	0.0018528909649257663	IFITM3, CSF1R, CLIC4, CSF1, MGRN1, FHL1, MRGPRF, IRS2, UAP1, LITAF, ACTB, RTN4, LGALS3, PDPN, MRC1, CD14, SLC38A2, CLIC1, CD74, NIBAN2, FCER1G, ANXA1, SWAP70, ANXA5, EMP1, PARVB, TYROBP, AXL, NINJ1, MYADM, S100A6, CDH13, LCP1, ITGA5, VIM, TLN1, VCL, HSPA1B, RT1-DA	105	4523	19254	1.581137677268564	0.34724945004440355	0.03551374349441052	0.03242559188620091
UP_KW_CELLULAR_COMPONENT	KW-1003~Cell membrane	22	20.18348623853211	0.013071476025816233	IFITM3, CSF1R, CD74, CLIC4, FCER1G, ANXA1, CSF1, MGRN1, MRGPRF, LITAF, RTN4, DIAPH1, TYROBP, PDPN, CFL1, NINJ1, S100A6, VIM, CD14, SLC38A2, CLIC1, VCL	79	2299	13954	1.6902670946641631	0.2707829327207165	0.06274308492391792	0.05490019930842818
UP_SEQ_FEATURE	TOPO_DOM:Cytoplasmic	15	13.761467889908257	0.04066213824951005	IFITM3, PPP1R15A, B3GALNT1, CSF1R, CD74, FCER1G, CSF1, MRGPRF, RT1-DB1, TNFRSF1B, RTN4, TYROBP, PDPN, NINJ1, SLC38A2	101	1824	21652	1.762962480458572	0.9999767353072095	0.7348925204143056	0.7348925204143056
UP_SEQ_FEATURE	CARBOHYD:N-linked (GlcNAc...) asparagine	16	14.678899082568808	0.0428925595572552	B3GALNT1, CSF1R, CD74, CSF1, FUCA1, MRGPRF, EMP1, RT1-DB1, IFI30, TNFRSF1B, PRSS23, CTSS, BTD, NINJ1, CD14, SLC38A2	101	2012	21652	1.704781213707852	0.9999872091929903	0.7348925204143056	0.7348925204143056
UP_SEQ_FEATURE	TOPO_DOM:Extracellular	12	11.009174311926607	0.04928455194637395	IFITM3, CSF1R, CD74, FCER1G, TYROBP, CSF1, PDPN, NINJ1, MRGPRF, RT1-DB1, TNFRSF1B, SLC38A2	101	1361	21652	1.890165210496068	0.9999977144456876	0.7916331156386315	0.7916331156386315
UP_KW_DOMAIN	KW-1133~Transmembrane helix	21	19.26605504587156	0.846892653691026	IFITM3, B3GALNT1, CSF1R, CD74, CLIC4, FCER1G, CSF1, TMEM176A, MRGPRF, GPX8, EMP1, RT1-DB1, TNFRSF1B, RTN4, TYROBP, PDPN, NINJ1, MYADM, ITGA5, SLC38A2, CLIC1	69	4426	12808	0.8807245721919882	0.9999999999994044	1.0	1.0
UP_KW_CELLULAR_COMPONENT	KW-0472~Membrane	42	38.53211009174312	0.8770951146805115	IFITM3, PPP1R15A, CSF1R, CLIC4, CSF1, UNC93B1, MGRN1, MRGPRF, RT1-DB1, LITAF, RTN4, BCL2L11, CFL1, PDPN, MRC1, CD14, SLC38A2, CLIC1, B3GALNT1, CD74, NIBAN2, FCER1G, ANXA1, TMEM176A, GPX8, EMP1, TNFRSF1B, COQ10B, DIAPH1, TYROBP, RAB31, AXL, TMBIM1, NINJ1, MYADM, S100A6, CDH13, ITGA5, VIM, VCL, NUCB2, RT1-DA	79	8148	13954	0.9104789247031189	1.0	1.0	0.9130434782608695
UP_KW_DOMAIN	KW-0812~Transmembrane	25	22.93577981651376	0.8889193762840508	IFITM3, CSF1R, CLIC4, CSF1, UNC93B1, MRGPRF, RT1-DB1, RTN4, PDPN, MRC1, SLC38A2, CLIC1, B3GALNT1, CD74, FCER1G, TMEM176A, GPX8, EMP1, TNFRSF1B, TYROBP, AXL, NINJ1, MYADM, ITGA5, RT1-DA	69	5356	12808	0.8664263835222046	0.9999999999999951	1.0	1.0
UP_SEQ_FEATURE	TRANSMEM:Helical	23	21.100917431192663	0.9477048546615245	IFITM3, CSF1R, CD74, FCER1G, CSF1, UNC93B1, TMEM176A, MRGPRF, GPX8, EMP1, RT1-DB1, TNFRSF1B, RTN4, TYROBP, AXL, TMBIM1, PDPN, NINJ1, MRC1, MYADM, ITGA5, SLC38A2, RT1-DA	101	6213	21652	0.7936026823348681	1.0	1.0	1.0
GOTERM_CC_DIRECT	GO:0016021~integral component of membrane	20	18.34862385321101	0.985486927978743	IFITM3, B3GALNT1, CSF1R, CD74, CLIC4, CSF1, UNC93B1, TMEM176A, MRGPRF, GPX8, EMP1, RT1-DB1, TNFRSF1B, RTN4, TMBIM1, PDPN, MRC1, MYADM, ITGA5, RT1-DA	105	5188	19254	0.7069060469214672	1.0	1.0	0.985486927978743
Annotation Cluster 20	Enrichment Score: 0.630806049622376
Category	Term	Count	%	PValue	Genes	List Total	Pop Hits	Pop Total	Fold Enrichment	Bonferroni	Benjamini	FDR
UP_SEQ_FEATURE	DOMAIN:PH	4	3.669724770642202	0.11327437704613258	NIBAN2, SWAP70, IRS2, PHLDA1	101	254	21652	3.3760037421064943	0.9999999999999618	1.0	1.0
INTERPRO	IPR001849:Pleckstrin homology domain	4	3.669724770642202	0.16976167258195532	NIBAN2, SWAP70, IRS2, PHLDA1	106	249	18423	2.7919981814048644	1.0	1.0	1.0
SMART	SM00233:PH	3	2.7522935779816518	0.37848754659286665	SWAP70, IRS2, PHLDA1	53	239	9485	2.246388252940712	0.9999999999993491	1.0	1.0
INTERPRO	IPR011993:Pleckstrin homology-like domain	4	3.669724770642202	0.41186309538330856	NIBAN2, SWAP70, IRS2, TLN1	106	408	18423	1.7039400665926747	1.0	1.0	1.0
Annotation Cluster 21	Enrichment Score: 0.5774876973585519
Category	Term	Count	%	PValue	Genes	List Total	Pop Hits	Pop Total	Fold Enrichment	Bonferroni	Benjamini	FDR
INTERPRO	IPR011992:EF-hand-like domain	4	3.669724770642202	0.1796052361634638	SWAP70, S100A6, LCP1, NUCB2	106	256	18423	2.7156544811320753	1.0	1.0	1.0
SMART	SM00054:EFh	3	2.7522935779816518	0.18463086229768613	S100A6, LCP1, NUCB2	53	143	9485	3.7544530940757355	0.9999941128937311	1.0	1.0
UP_SEQ_FEATURE	DOMAIN:EF-hand	3	2.7522935779816518	0.24965345526030688	S100A6, LCP1, NUCB2	101	208	21652	3.0919649657273416	1.0	1.0	1.0
INTERPRO	IPR018247:EF-Hand 1, calcium-binding site	3	2.7522935779816518	0.25903654715573987	S100A6, LCP1, NUCB2	106	173	18423	3.013905551314211	1.0	1.0	1.0
UP_KW_LIGAND	KW-0106~Calcium	6	5.5045871559633035	0.3429079648881903	ANXA1, TYROBP, ANXA5, S100A6, LCP1, NUCB2	33	687	5686	1.5048299589784306	0.9981617988039281	1.0	1.0
INTERPRO	IPR002048:EF-hand domain	3	2.7522935779816518	0.3472170187643453	S100A6, LCP1, NUCB2	106	215	18423	2.4251426064063186	1.0	1.0	1.0
GOTERM_MF_DIRECT	GO:0005509~calcium ion binding	6	5.5045871559633035	0.35521036202436285	ANXA1, ANXA5, S100A6, CDH13, LCP1, NUCB2	99	688	17198	1.5149753347427768	1.0	1.0	0.9833333333333333
Annotation Cluster 22	Enrichment Score: 0.5431261793312151
Category	Term	Count	%	PValue	Genes	List Total	Pop Hits	Pop Total	Fold Enrichment	Bonferroni	Benjamini	FDR
GOTERM_MF_DIRECT	GO:0005525~GTP binding	5	4.587155963302752	0.15627282443097648	RAB30, AABR07054368.1, RAB31, TUBA1A, LOC100360413	99	366	17198	2.373185405972291	1.0	1.0	0.9833333333333333
UP_KW_LIGAND	KW-0342~GTP-binding	4	3.669724770642202	0.21162676145185963	AABR07054368.1, RAB31, TUBA1A, LOC100360413	33	283	5686	2.435378520184174	0.9717526243835631	1.0	1.0
GOTERM_MF_DIRECT	GO:0003924~GTPase activity	4	3.669724770642202	0.23224994221960735	RAB30, AABR07054368.1, RAB31, LOC100360413	99	292	17198	2.3796872837968728	1.0	1.0	0.9833333333333333
INTERPRO	IPR027417:P-loop containing nucleoside triphosphate hydrolase	4	3.669724770642202	0.8751562941259855	RAB30, AABR07054368.1, RAB31, LOC100360413	106	863	18423	0.8055707383195959	1.0	1.0	1.0
Annotation Cluster 23	Enrichment Score: 0.4880694497303854
Category	Term	Count	%	PValue	Genes	List Total	Pop Hits	Pop Total	Fold Enrichment	Bonferroni	Benjamini	FDR
GOTERM_BP_DIRECT	GO:0035914~skeletal muscle cell differentiation	4	3.669724770642202	0.0036511712517052087	NR4A1, BTG2, MAFF, ATF3	104	56	18680	12.82967032967033	0.9849926514960281	0.31598278552366854	0.3146065538794017
SMART	SM00338:BRLZ	3	2.7522935779816518	0.030543155760517776	MAFF, MAFK, ATF3	53	50	9485	10.737735849056603	0.8396088570980759	1.0	1.0
INTERPRO	IPR004827:Basic-leucine zipper domain	3	2.7522935779816518	0.03672454880197453	MAFF, MAFK, ATF3	106	53	18423	9.837842648629406	0.9999165601275771	1.0	1.0
GOTERM_MF_DIRECT	GO:0001228~transcriptional activator activity, RNA polymerase II transcription regulatory region sequence-specific binding	6	5.5045871559633035	0.15953065384067971	CSRNP1, NR4A1, MAFF, LITAF, ATF3, GLIS2	99	503	17198	2.072173022471233	1.0	1.0	0.9833333333333333
GOTERM_BP_DIRECT	GO:0045944~positive regulation of transcription from RNA polymerase II promoter	9	8.256880733944955	0.4041696613479221	ACTR3, CSRNP1, NR4A1, LUM, MAFF, CDH13, LITAF, ATF3, GLIS2	104	1273	18680	1.2698652486555078	1.0	1.0	0.9965126416739319
GOTERM_MF_DIRECT	GO:0000976~transcription regulatory region sequence-specific DNA binding	3	2.7522935779816518	0.4454072336260671	MAFK, ATF3, GLIS2	99	264	17198	1.974058769513315	1.0	1.0	0.9833333333333333
GOTERM_MF_DIRECT	GO:0043565~sequence-specific DNA binding	4	3.669724770642202	0.4526466590876206	CSRNP1, NR4A1, MAFF, MAFK	99	435	17198	1.597399280157901	1.0	1.0	0.9833333333333333
UP_KW_BIOLOGICAL_PROCESS	KW-0805~Transcription regulation	8	7.339449541284404	0.5316692329820458	NR4A1, BTG2, ELL, MAFF, NAB2, MAFK, LITAF, ATF3	52	1023	7656	1.1513647642679903	0.9999999999998582	1.0	1.0
UP_KW_MOLECULAR_FUNCTION	KW-0238~DNA-binding	6	5.5045871559633035	0.5698349017357311	NR4A1, MAFF, MAFK, LITAF, ATF3, NUCB2	54	944	9994	1.1763182674199624	0.9999999999999949	1.0	1.0
UP_KW_BIOLOGICAL_PROCESS	KW-0804~Transcription	8	7.339449541284404	0.5769371829738068	NR4A1, BTG2, ELL, MAFF, NAB2, MAFK, LITAF, ATF3	52	1065	7656	1.105958829902492	0.9999999999999973	1.0	1.0
GOTERM_MF_DIRECT	GO:1990837~sequence-specific double-stranded DNA binding	4	3.669724770642202	0.5957395234368456	NR4A1, MAFF, ATF3, GLIS2	99	538	17198	1.291577484886035	1.0	1.0	0.9833333333333333
GOTERM_MF_DIRECT	GO:0000981~RNA polymerase II transcription factor activity, sequence-specific DNA binding	6	5.5045871559633035	0.641464888009756	CSRNP1, NR4A1, MAFF, MAFK, ATF3, GLIS2	99	956	17198	1.090275136300241	1.0	1.0	0.9833333333333333
GOTERM_MF_DIRECT	GO:0003677~DNA binding	6	5.5045871559633035	0.6605704609454351	NR4A1, SWAP70, MAFK, ATF3, NUCB2, GLIS2	99	977	17198	1.0668403585496729	1.0	1.0	0.9833333333333333
GOTERM_BP_DIRECT	GO:0006355~regulation of transcription, DNA-templated	4	3.669724770642202	0.7051440204862955	CSRNP1, NR4A1, NAB2, MAFK	104	655	18680	1.0968878449794481	1.0	1.0	0.9965126416739319
GOTERM_MF_DIRECT	GO:0000978~RNA polymerase II core promoter proximal region sequence-specific DNA binding	6	5.5045871559633035	0.7147414490014299	NR4A1, MAFF, MAFK, LITAF, ATF3, GLIS2	99	1041	17198	1.0012517101854277	1.0	1.0	0.9833333333333333
GOTERM_MF_DIRECT	GO:0003700~transcription factor activity, sequence-specific DNA binding	3	2.7522935779816518	0.7471691892431124	CSRNP1, MAFK, ATF3	99	465	17198	1.1207559465623982	1.0	1.0	0.9833333333333333
GOTERM_BP_DIRECT	GO:0000122~negative regulation of transcription from RNA polymerase II promoter	5	4.587155963302752	0.7707266974522695	BTG2, MAFK, YWHAZ, ATF3, GLIS2	104	944	18680	0.9513526727509779	1.0	1.0	0.9965126416739319
GOTERM_CC_DIRECT	GO:0005654~nucleoplasm	14	12.844036697247708	0.8668976988867987	CSF1R, ANXA1, NIBAN2, ELL, UAP1, PRKX, LITAF, GLIS2, LGALS3, NR4A1, MAFF, MAFK, PHLDA1, ATF3	105	3075	19254	0.8348617886178862	1.0	1.0	0.9170305676855895
GOTERM_BP_DIRECT	GO:0006357~regulation of transcription from RNA polymerase II promoter	6	5.5045871559633035	0.9017203589370731	CSRNP1, NR4A1, MAFF, MAFK, ATF3, GLIS2	104	1425	18680	0.7562753036437246	1.0	1.0	0.9965126416739319
Annotation Cluster 24	Enrichment Score: 0.1361200422424803
Category	Term	Count	%	PValue	Genes	List Total	Pop Hits	Pop Total	Fold Enrichment	Bonferroni	Benjamini	FDR
INTERPRO	IPR017441:Protein kinase, ATP binding site	3	2.7522935779816518	0.626319442998103	CSF1R, AXL, PRKX	106	370	18423	1.4092044875063745	1.0	1.0	1.0
UP_KW_MOLECULAR_FUNCTION	KW-0418~Kinase	4	3.669724770642202	0.6801971896063513	CSF1R, AXL, PRKX, MOB3A	54	651	9994	1.137167889856062	1.0	1.0	1.0
UP_SEQ_FEATURE	DOMAIN:Protein kinase	3	2.7522935779816518	0.7013508755708937	CSF1R, AXL, PRKX	101	525	21652	1.2250070721357849	1.0	1.0	1.0
INTERPRO	IPR000719:Protein kinase, catalytic domain	3	2.7522935779816518	0.7687117455585414	CSF1R, AXL, PRKX	106	486	18423	1.0728511530398324	1.0	1.0	1.0
INTERPRO	IPR011009:Protein kinase-like domain	3	2.7522935779816518	0.803969366492485	CSF1R, AXL, PRKX	106	524	18423	0.9950489701857986	1.0	1.0	1.0
GOTERM_MF_DIRECT	GO:0005524~ATP binding	7	6.422018348623854	0.8258680362620342	ACTR3, CSF1R, AXL, SWAP70, PRKX, HSPA1B, ACTB	99	1413	17198	0.8605946228026907	1.0	1.0	0.9833333333333333
Annotation Cluster 25	Enrichment Score: 0.06359063793768258
Category	Term	Count	%	PValue	Genes	List Total	Pop Hits	Pop Total	Fold Enrichment	Bonferroni	Benjamini	FDR
UP_KW_LIGAND	KW-0547~Nucleotide-binding	7	6.422018348623854	0.8065012282440495	ACTR3, CSF1R, AABR07054368.1, RAB31, TUBA1A, HSPA1B, ACTB	33	1350	5686	0.8934231200897869	0.9999999999800394	1.0	1.0
GOTERM_MF_DIRECT	GO:0005524~ATP binding	7	6.422018348623854	0.8258680362620342	ACTR3, CSF1R, AXL, SWAP70, PRKX, HSPA1B, ACTB	99	1413	17198	0.8605946228026907	1.0	1.0	0.9833333333333333
UP_KW_LIGAND	KW-0067~ATP-binding	4	3.669724770642202	0.9676368415337048	ACTR3, CSF1R, HSPA1B, ACTB	33	1131	5686	0.6093829542105405	1.0	1.0	1.0
Annotation Cluster 26	Enrichment Score: 0.03233486821037882
Category	Term	Count	%	PValue	Genes	List Total	Pop Hits	Pop Total	Fold Enrichment	Bonferroni	Benjamini	FDR
UP_KW_LIGAND	KW-0479~Metal-binding	15	13.761467889908257	0.8972145366650097	ANXA1, MGRN1, FHL1, LITAF, LOXL1, LOC100360087, NR4A1, FTL1, TYROBP, CSRP1, S100A6, TBKBP1, LCP1, PELO, NUCB2	33	3032	5686	0.8524226433197408	0.9999999999999984	1.0	1.0
GOTERM_MF_DIRECT	GO:0046872~metal ion binding	7	6.422018348623854	0.9114880834227703	TYROBP, CSRP1, MGRN1, FHL1, TBKBP1, PELO, ZFP36L2	99	1627	17198	0.747400247092933	1.0	1.0	0.9833333333333333
UP_KW_DOMAIN	KW-0863~Zinc-finger	4	3.669724770642202	0.9133900936930339	NR4A1, MGRN1, FHL1, TBKBP1	69	1013	12808	0.7329642187790606	0.9999999999999999	1.0	1.0
UP_KW_LIGAND	KW-0862~Zinc	7	6.422018348623854	0.9939325959587133	NR4A1, CSRP1, MGRN1, FHL1, TBKBP1, LITAF, ZFP36L2	33	2137	5686	0.56439925695892	1.0	1.0	1.0

## Sheet: SOM-3
Column1	Column2	Column3	Column4	Column5	Column6	Column7	Column8	Column9	Column10	Column11	Column12	Column13
Annotation Cluster 1	Enrichment Score: 4.500476688537153
Category	Term	Count	%	PValue	Genes	List Total	Pop Hits	Pop Total	Fold Enrichment	Bonferroni	Benjamini	FDR
UP_KW_CELLULAR_COMPONENT	KW-0964~Secreted	27	28.723404255319153	4.501192627844472E-11	C1QA, GRN, ECM1, SDC4, HSPB6, AEBP1, FSTL1, CST3, SDCBP, ADAMTS2, CTSK, LIPG, QSOX1, IGFBP6, POSTN, TGFB1, BGN, COL1A1, EFNA1, COL3A1, CCDC80, COL4A2, COL4A1, CILP, MGP, CD9, S100A4	71	1204	13954	4.407351083243648	9.002376621936037E-10	9.002385255688944E-10	9.002385255688944E-10
UP_SEQ_FEATURE	CARBOHYD:N-linked (GlcNAc...) asparagine	23	24.46808510638298	1.2892321952972413E-5	C1QA, ECM1, GRN, TGFB1, F2R, BGN, P3H4, AEBP1, FSTL1, COL1A1, CST3, HSD11B1, EFNA1, CCDC80, GPNMB, FAP, CTSK, LIPG, CD9, CTSH, QSOX1, CSPG4, S1PR2	89	2012	21652	2.7810440726427954	0.003551980535775101	0.003558280859020386	0.003558280859020386
UP_KW_PTM	KW-0325~Glycoprotein	29	30.851063829787233	0.01428530446077991	C1QA, GRN, ECM1, SDC4, THY1, AEBP1, FSTL1, CST3, HSD11B1, ADAMTS2, GPNMB, CTSK, LIPG, CTSH, QSOX1, S1PR2, IGFBP6, TGFB1, F2R, BGN, P3H4, COL1A1, EFNA1, COL3A1, CCDC80, FAP, CILP, CD9, CSPG4	60	2599	7881	1.4656213928434014	0.23919493633912758	0.1428530446077991	0.12142508791662923
UP_KW_PTM	KW-1015~Disulfide bond	22	23.404255319148938	0.12010055205703166	C1QA, GRN, POSTN, TGFB1, F2R, BGN, THY1, FSTL1, COL1A1, CST3, EFNA1, COL3A1, ISLR, FAP, CTSK, LIPG, MGP, CD9, CTSH, QSOX1, CSPG4, IGFBP6	60	2197	7881	1.3152935821574874	0.9120516169682957	0.4003351735234389	0.340284897494923
Annotation Cluster 2	Enrichment Score: 3.88553237229551
Category	Term	Count	%	PValue	Genes	List Total	Pop Hits	Pop Total	Fold Enrichment	Bonferroni	Benjamini	FDR
GOTERM_CC_DIRECT	GO:0031012~extracellular matrix	13	13.829787234042554	7.0655371182672936E-9	COL18A1, POSTN, TGFB1, BGN, COL1A1, COL3A1, ADAMTS2, CCDC80, COL4A2, COL4A1, COL6A2, COL6A1, MGP	91	280	19254	9.823469387755102	1.2435337705118954E-6	1.2435345328150436E-6	1.1799446987506381E-6
INTERPRO	IPR008160:Collagen triple helix repeat	8	8.51063829787234	8.575392693274766E-8	COL1A1, COL18A1, C1QA, COL3A1, COL4A2, COL4A1, COL6A2, COL6A1	92	75	18423	21.36	2.0666483728670748E-5	2.0666696390792188E-5	2.0666696390792188E-5
GOTERM_CC_DIRECT	GO:0005581~collagen trimer	7	7.446808510638298	1.6953195324329433E-7	COL1A1, COL18A1, C1QA, COL3A1, COL4A2, COL4A1, COL6A2	91	53	19254	27.944847605224965	2.983718116433831E-5	7.459405942704951E-6	7.077959047907538E-6
UP_KW_CELLULAR_COMPONENT	KW-0272~Extracellular matrix	10	10.638297872340425	2.2112054896137344E-7	COL1A1, COL3A1, ECM1, POSTN, ADAMTS2, CCDC80, TGFB1, COL4A2, COL4A1, BGN	71	176	13954	11.166773367477594	4.422401689740951E-6	2.2112054896137342E-6	2.2112054896137342E-6
UP_KW_DOMAIN	KW-0176~Collagen	7	7.446808510638298	5.911218405482445E-7	COL1A1, COL18A1, C1QA, COL3A1, COL4A2, COL4A1, COL6A1	68	59	12808	22.346959122632104	8.866790919270784E-6	8.866827608223666E-6	8.866827608223666E-6
GOTERM_BP_DIRECT	GO:0030198~extracellular matrix organization	9	9.574468085106384	1.5031274682066974E-6	COL1A1, COL18A1, COL3A1, POSTN, ADAMTS2, CCDC80, COL4A2, COL4A1, COL6A1	87	176	18680	10.97962382445141	0.0015650340539091756	0.0015662588218713787	0.0015512275471893117
KEGG_PATHWAY	rno05146:Amoebiasis	7	7.446808510638298	8.567445964356218E-6	COL1A1, COL3A1, TGFB1, COL4A2, COL4A1, CASP3, RAB7B	47	96	8960	13.900709219858156	0.0013356345409257786	6.689010770538516E-4	6.517497673858042E-4
KEGG_PATHWAY	rno04933:AGE-RAGE signaling pathway in diabetic complications	7	7.446808510638298	1.1489490644756385E-5	COL1A1, COL3A1, TGFB1, COL4A2, CCND1, COL4A1, CASP3	47	101	8960	13.212555298083	0.001790765499973035	6.689010770538516E-4	6.517497673858042E-4
KEGG_PATHWAY	rno04974:Protein digestion and absorption	7	7.446808510638298	1.2863482251035609E-5	COL1A1, COL18A1, COL3A1, COL4A2, COL4A1, COL6A2, COL6A1	47	103	8960	12.956000826275561	0.0020047040291759632	6.689010770538516E-4	6.517497673858042E-4
GOTERM_CC_DIRECT	GO:0005604~basement membrane	7	7.446808510638298	1.4909682736643403E-5	CST3, COL18A1, CCDC80, COL4A2, COL4A1, SERPINF1, COL6A1	91	113	19254	13.106875425459497	0.002620683721121453	5.248208323298478E-4	4.979834034038896E-4
GOTERM_MF_DIRECT	GO:0005201~extracellular matrix structural constituent	6	6.382978723404255	1.5877599530280913E-5	COL1A1, COL18A1, COL3A1, COL4A2, COL4A1, COL6A1	86	64	17198	18.74781976744186	0.0033762431784920555	0.0018735952110200272	0.0018208178811321392
GOTERM_MF_DIRECT	GO:0048407~platelet-derived growth factor binding	4	4.25531914893617	1.8683656911339145E-5	COL1A1, COL3A1, COL4A1, COL6A1	86	11	17198	72.71881606765328	0.003971747762467559	0.0018735952110200272	0.0018208178811321392
KEGG_PATHWAY	rno04151:PI3K-Akt signaling pathway	10	10.638297872340425	5.22716056237854E-5	COL1A1, EFNA1, GNG10, COL4A2, CCND1, YWHAQ, COL4A1, COL6A2, COL6A1, F2R	47	345	8960	5.525747764415664	0.008121425181134123	0.0020385926193276305	0.0019863210137038454
KEGG_PATHWAY	rno04512:ECM-receptor interaction	6	6.382978723404255	7.702984078803296E-5	COL1A1, COL4A2, SDC4, COL4A1, COL6A2, COL6A1	47	87	8960	13.147468818782096	0.011945200812021994	0.002403331032586628	0.0023417071599562017
KEGG_PATHWAY	rno04926:Relaxin signaling pathway	6	6.382978723404255	4.7168779694234196E-4	COL1A1, COL3A1, GNG10, TGFB1, COL4A2, COL4A1	47	128	8960	8.936170212765957	0.07095737258655521	0.011381261732908305	0.01108943450898758
KEGG_PATHWAY	rno04510:Focal adhesion	7	7.446808510638298	5.106976418612701E-4	COL1A1, COL4A2, CCND1, COL4A1, COL6A2, COL6A1, PARVA	47	200	8960	6.672340425531915	0.07659668821286403	0.011381261732908305	0.01108943450898758
GOTERM_BP_DIRECT	GO:0042060~wound healing	6	6.382978723404255	6.645605442033532E-4	COL1A1, COL3A1, POSTN, TGFB1, SDC4, CASP3	87	151	18680	8.531628225622288	0.4997775021622035	0.06924720870598941	0.06858264816178605
GOTERM_BP_DIRECT	GO:0038063~collagen-activated tyrosine kinase receptor signaling pathway	3	3.1914893617021276	0.0015811065345062625	COL1A1, COL4A2, COL4A1	87	13	18680	49.54907161803713	0.8077227292592315	0.12673176991965582	0.12551553412388175
KEGG_PATHWAY	rno05165:Human papillomavirus infection	7	7.446808510638298	0.008865083433247965	COL1A1, COL4A2, CCND1, COL4A1, COL6A2, CASP3, COL6A1	47	353	8960	3.780362847326864	0.7507052839295454	0.12572300141697113	0.12249933471397187
KEGG_PATHWAY	rno05222:Small cell lung cancer	4	4.25531914893617	0.011564547377783181	COL4A2, CCND1, COL4A1, CASP3	47	92	8960	8.288621646623497	0.8370940343738615	0.13877456853339817	0.13521624626331102
GOTERM_BP_DIRECT	GO:0071230~cellular response to amino acid stimulus	4	4.25531914893617	0.020014928094007102	COL1A1, COL3A1, COL4A1, COL6A1	87	125	18680	6.870804597701149	0.999999999290949	0.613398678645747	0.6075119350886862
INTERPRO	IPR016187:C-type lectin fold	4	4.25531914893617	0.04081875257220553	COL18A1, COL4A2, COL4A1, STAB1	92	154	18423	5.2012987012987	0.9999565425990922	1.0	1.0
UP_SEQ_FEATURE	COMPBIAS:Pro residues	12	12.76595744680851	0.051835685786451924	COL1A1, VAT1, COL18A1, COL3A1, COL4A2, GPNMB, CAVIN1, COL4A1, COL6A2, VOPP1, ANXA7, CTTNBP2NL	89	1564	21652	1.8666053622230523	0.9999995832503715	0.9537766184707154	0.9537766184707154
UP_KW_PTM	KW-0379~Hydroxylation	3	3.1914893617021276	0.1456504803242546	COL1A1, C1QA, COL3A1	60	90	7881	4.378333333333334	0.9497569480203846	0.4161442294978703	0.3537225950731897
KEGG_PATHWAY	rno05415:Diabetic cardiomyopathy	3	3.1914893617021276	0.3009741089072947	COL1A1, COL3A1, TGFB1	47	214	8960	2.672499502883277	1.0	1.0	0.9806451612903225
GOTERM_BP_DIRECT	GO:0007507~heart development	3	3.1914893617021276	0.4317632220784284	COL3A1, TGFB1, CASP3	87	318	18680	2.025590978095858	1.0	1.0	0.9913544668587896
Annotation Cluster 3	Enrichment Score: 3.7724728484959993
Category	Term	Count	%	PValue	Genes	List Total	Pop Hits	Pop Total	Fold Enrichment	Bonferroni	Benjamini	FDR
UP_SEQ_FEATURE	DOMAIN:SERPIN	5	5.319148936170213	3.975669082444502E-5	LOC299282, SERPINF1	89	47	21652	25.8809466889792	0.01091308032484084	0.005486423333773413	0.005486423333773413
INTERPRO	IPR023795:Protease inhibitor I4, serpin, conserved site	5	5.319148936170213	5.400789058206254E-5	LOC299282, SERPINF1	92	42	18423	23.83928571428571	0.01293190804981803	0.006507950815138537	0.006507950815138537
INTERPRO	IPR000215:Serpin family	5	5.319148936170213	1.0782382348152649E-4	LOC299282, SERPINF1	92	50	18423	20.025	0.025652187917986402	0.007022774854378876	0.007022774854378876
INTERPRO	IPR023796:Serpin domain	5	5.319148936170213	1.1656057849591494E-4	LOC299282, SERPINF1	92	51	18423	19.63235294117647	0.027701805107917532	0.007022774854378876	0.007022774854378876
SMART	SM00093:SERPIN	5	5.319148936170213	3.286672142894753E-4	LOC299282, SERPINF1	63	51	9485	14.760348583877995	0.021140225799317403	0.021363368928815896	0.021363368928815896
GOTERM_MF_DIRECT	GO:0004867~serine-type endopeptidase inhibitor activity	5	5.319148936170213	0.0026138018402949454	LOC299282, SERPINF1	86	116	17198	8.619687249398556	0.42734318368139657	0.061859976886980375	0.060117442326783746
Annotation Cluster 4	Enrichment Score: 3.1438812529439235
Category	Term	Count	%	PValue	Genes	List Total	Pop Hits	Pop Total	Fold Enrichment	Bonferroni	Benjamini	FDR
GOTERM_BP_DIRECT	GO:0014070~response to organic cyclic compound	10	10.638297872340425	1.7245035841303146E-5	COL1A1, CST3, GPX1, TGFB1, CCND1, SERPINF1, CTSK, CASP3, ANXA7, PPARGC1A	87	322	18680	6.668094524166489	0.017808993878083323	0.0059897757822126255	0.005932292329408282
GOTERM_BP_DIRECT	GO:0032355~response to estradiol	8	8.51063829787234	6.779589487291379E-5	COL1A1, CST3, GRN, POSTN, GPX1, TGFB1, CCND1, CASP3	87	219	18680	7.843384243951084	0.06820804850889894	0.011773887076262694	0.011660893918141173
GOTERM_BP_DIRECT	GO:0009410~response to xenobiotic stimulus	11	11.702127659574469	1.6154843881861157E-4	COL1A1, TGIF1, CST3, COL18A1, GPX1, TGFB1, CCND1, CASP3, HMOX1, TSPO, PPARGC1A	87	531	18680	4.447907872805594	0.1549395128142359	0.021041684156124157	0.02083974860760089
GOTERM_BP_DIRECT	GO:0042493~response to drug	10	10.638297872340425	6.171965258227146E-4	COL1A1, TGIF1, CST3, COL18A1, TGFB1, CCND1, CASP3, HMOX1, TSPO, PPARGC1A	87	517	18680	4.153049200738122	0.47445387919218274	0.06924720870598941	0.06858264816178605
GOTERM_BP_DIRECT	GO:0001666~response to hypoxia	6	6.382978723404255	0.010475713848777263	CST3, POSTN, TGFB1, CASP3, HMOX1, PPARGC1A	87	287	18680	4.488766069926709	0.999982845862072	0.4745953839315612	0.4700407257364407
GOTERM_BP_DIRECT	GO:0043065~positive regulation of apoptotic process	5	5.319148936170213	0.11218508423703669	TGFB1, CASP3, HMOX1, TSPO, MNDA	87	399	18680	2.690634632558407	1.0	1.0	0.9913544668587896
Annotation Cluster 5	Enrichment Score: 2.4739906997511154
Category	Term	Count	%	PValue	Genes	List Total	Pop Hits	Pop Total	Fold Enrichment	Bonferroni	Benjamini	FDR
KEGG_PATHWAY	rno04933:AGE-RAGE signaling pathway in diabetic complications	7	7.446808510638298	1.1489490644756385E-5	COL1A1, COL3A1, TGFB1, COL4A2, CCND1, COL4A1, CASP3	47	101	8960	13.212555298083	0.001790765499973035	6.689010770538516E-4	6.517497673858042E-4
KEGG_PATHWAY	rno05205:Proteoglycans in cancer	6	6.382978723404255	0.003981268975867608	COL1A1, TGFB1, SDC4, CCND1, CASP3, MSN	47	207	8960	5.525747764415664	0.4633008538562253	0.07763474502941835	0.07564411054148455
KEGG_PATHWAY	rno05200:Pathways in cancer	9	9.574468085106384	0.005524526024421017	GNG10, RALB, TGFB1, COL4A2, CCND1, COL4A1, CASP3, F2R, HMOX1	47	538	8960	3.189116507158111	0.5786179835735721	0.08618260598096787	0.08397279557119947
KEGG_PATHWAY	rno05210:Colorectal cancer	4	4.25531914893617	0.010570150183550205	RALB, TGFB1, CCND1, CASP3	47	89	8960	8.568013387520919	0.8094270314151597	0.13741195238615267	0.13388856899163593
KEGG_PATHWAY	rno05222:Small cell lung cancer	4	4.25531914893617	0.011564547377783181	COL4A2, CCND1, COL4A1, CASP3	47	92	8960	8.288621646623497	0.8370940343738615	0.13877456853339817	0.13521624626331102
GOTERM_BP_DIRECT	GO:0010033~response to organic substance	4	4.25531914893617	0.04636910192995819	TGFB1, CCND1, CASP3, MGP	87	174	18680	4.9359228431761135	1.0	0.9663320842203287	0.957058263834337
Annotation Cluster 6	Enrichment Score: 1.8008942422748633
Category	Term	Count	%	PValue	Genes	List Total	Pop Hits	Pop Total	Fold Enrichment	Bonferroni	Benjamini	FDR
GOTERM_BP_DIRECT	GO:0030199~collagen fibril organization	4	4.25531914893617	0.0020795778659658502	COL1A1, COL3A1, ADAMTS2, P3H4	87	55	18680	15.615464994775339	0.8857283081845724	0.14446134242242772	0.14307495717845048
GOTERM_BP_DIRECT	GO:0043588~skin development	3	3.1914893617021276	0.031207717008669367	COL1A1, COL3A1, ADAMTS2	87	60	18680	10.735632183908045	0.9999999999999956	0.7413260306395199	0.7342115773704265
UP_KW_LIGAND	KW-0106~Calcium	7	7.446808510638298	0.06096493114962241	COL1A1, COL3A1, RCN1, ADAMTS2, TPM4, ANXA7, S100A4	25	687	5686	2.3174381368267833	0.6344818179153702	0.9150106394690707	0.9150106394690707
Annotation Cluster 7	Enrichment Score: 1.569167431766118
Category	Term	Count	%	PValue	Genes	List Total	Pop Hits	Pop Total	Fold Enrichment	Bonferroni	Benjamini	FDR
KEGG_PATHWAY	rno05210:Colorectal cancer	4	4.25531914893617	0.010570150183550205	RALB, TGFB1, CCND1, CASP3	47	89	8960	8.568013387520919	0.8094270314151597	0.13741195238615267	0.13388856899163593
GOTERM_BP_DIRECT	GO:0001934~positive regulation of protein phosphorylation	5	5.319148936170213	0.032845223394816256	EFNA1, RALB, TGFB1, GPNMB, CCND1	87	262	18680	4.097569535842766	0.9999999999999992	0.744015712552142	0.7368754465967473
KEGG_PATHWAY	rno05212:Pancreatic cancer	3	3.1914893617021276	0.056486455881079756	RALB, TGFB1, CCND1	47	75	8960	7.6255319148936165	0.9998849968706204	0.5874591411632295	0.5723960862616082
Annotation Cluster 8	Enrichment Score: 1.3954679175797775
Category	Term	Count	%	PValue	Genes	List Total	Pop Hits	Pop Total	Fold Enrichment	Bonferroni	Benjamini	FDR
UP_KW_MOLECULAR_FUNCTION	KW-0009~Actin-binding	5	5.319148936170213	0.01170085541512805	LIMA1, TPM4, CALD1, ACTN2, PARVA	45	202	9994	5.497249724972497	0.35304880381842463	0.43293165035973785	0.43293165035973785
GOTERM_CC_DIRECT	GO:0015629~actin cytoskeleton	5	5.319148936170213	0.025463694660634563	LIMA1, TPM4, CALD1, PARVA, CTTNBP2NL	91	238	19254	4.4450087727398655	0.9893229312685624	0.29877401735144554	0.2834958005550648
GOTERM_MF_DIRECT	GO:0003779~actin binding	5	5.319148936170213	0.04685272566170492	TPM4, CALD1, MSN, S100A4, PARVA	86	274	17198	3.6492106603293157	0.9999636016086499	0.5749041230533327	0.5587096407138024
UP_KW_CELLULAR_COMPONENT	KW-0206~Cytoskeleton	7	7.446808510638298	0.1876093322781076	SDCBP, LIMA1, TPM4, CALD1, MSN, PARVA, DYNLL1	71	769	13954	1.789007124672613	0.9843217163747873	0.536026663651736	0.536026663651736
Annotation Cluster 9	Enrichment Score: 1.2935209554276823
Category	Term	Count	%	PValue	Genes	List Total	Pop Hits	Pop Total	Fold Enrichment	Bonferroni	Benjamini	FDR
UP_SEQ_FEATURE	DOMAIN:VWFA	3	3.1914893617021276	0.043981488071276706	COL6A2, COL6A1, C2	89	82	21652	8.900520690600164	0.9999959383798027	0.8670636219765979	0.8670636219765979
INTERPRO	IPR002035:von Willebrand factor, type A	3	3.1914893617021276	0.04572884766518892	COL6A2, COL6A1, C2	92	69	18423	8.706521739130434	0.9999873845524359	1.0	1.0
SMART	SM00327:VWA	3	3.1914893617021276	0.06546014408532166	COL6A2, COL6A1, C2	63	64	9485	7.057291666666666	0.9877295976598015	0.9052419409212801	0.9052419409212801
Annotation Cluster 10	Enrichment Score: 1.0750485146369482
Category	Term	Count	%	PValue	Genes	List Total	Pop Hits	Pop Total	Fold Enrichment	Bonferroni	Benjamini	FDR
GOTERM_MF_DIRECT	GO:0008234~cysteine-type peptidase activity	3	3.1914893617021276	0.010876242907855944	CTSK, CASP3, CTSH	86	32	17198	18.74781976744186	0.9026390435477154	0.193053311614443	0.18761519016051503
GOTERM_MF_DIRECT	GO:0008233~peptidase activity	4	4.25531914893617	0.02820516891770155	ADAMTS2, FAP, CASP3, CTSH	86	133	17198	6.014338171008918	0.9977437534709499	0.4621308445746484	0.4491130743049401
GOTERM_BP_DIRECT	GO:0006508~proteolysis	6	6.382978723404255	0.05035474957571544	FAP, CTSK, CASP3, CTSH, AEBP1, C2	87	435	18680	2.961553705905668	1.0	1.0	0.9913544668587896
GOTERM_MF_DIRECT	GO:0004197~cysteine-type endopeptidase activity	3	3.1914893617021276	0.05311363252860153	CTSK, CASP3, CTSH	86	75	17198	7.99906976744186	0.999991057786708	0.5749041230533327	0.5587096407138024
UP_KW_MOLECULAR_FUNCTION	KW-0788~Thiol protease	3	3.1914893617021276	0.08166383341140669	CTSK, CASP3, CTSH	45	108	9994	6.169135802469135	0.9572375608468466	1.0	1.0
GOTERM_MF_DIRECT	GO:0004175~endopeptidase activity	3	3.1914893617021276	0.09824238169779471	FAP, CASP3, CTSH	86	107	17198	5.606824603347099	0.9999999997282737	0.8850180769709285	0.860087990295691
KEGG_PATHWAY	rno04210:Apoptosis	3	3.1914893617021276	0.15408433380851405	CTSK, CASP3, CTSH	47	136	8960	4.2052565707133915	0.9999999999953972	1.0	0.9806451612903225
UP_KW_MOLECULAR_FUNCTION	KW-0645~Protease	5	5.319148936170213	0.1677357251138803	ADAMTS2, CTSK, CASP3, CTSH, C2	45	490	9994	2.2662131519274378	0.9988788431993462	1.0	1.0
UP_KW_MOLECULAR_FUNCTION	KW-0378~Hydrolase	9	9.574468085106384	0.30931851939877963	ADAMTS2, RALB, FAP, CILP, CTSK, CASP3, LIPG, CTSH, C2	45	1460	9994	1.3690410958904111	0.9999988694779977	1.0	1.0
UP_KW_PTM	KW-0865~Zymogen	3	3.1914893617021276	0.33755316308811034	CTSK, CASP3, CTSH	60	160	7881	2.4628125	0.9996001753331133	0.5625886051468506	0.478200314374823
Annotation Cluster 11	Enrichment Score: 1.0145560086105552
Category	Term	Count	%	PValue	Genes	List Total	Pop Hits	Pop Total	Fold Enrichment	Bonferroni	Benjamini	FDR
UP_KW_PTM	KW-0636~Prenylation	5	5.319148936170213	0.007982627349988072	GNG10, RALB, RAB15, DNAJA4, RND3	60	106	7881	6.195754716981132	0.1412509338278506	0.1428530446077991	0.12142508791662923
INTERPRO	IPR001806:Small GTPase superfamily	4	4.25531914893617	0.024540587911046727	RALB, RAB15, RAB7B, RND3	92	126	18423	6.357142857142857	0.9974914771997571	0.9857136144270434	0.9857136144270434
INTERPRO	IPR005225:Small GTP-binding protein domain	4	4.25531914893617	0.04081875257220553	RALB, RAB15, RAB7B, RND3	92	154	18423	5.2012987012987	0.9999565425990922	1.0	1.0
GOTERM_MF_DIRECT	GO:0003924~GTPase activity	5	5.319148936170213	0.056680688188356754	EEF1A1, RALB, RAB15, RAB7B, RND3	86	292	17198	3.424259318254221	0.9999959977102276	0.5749041230533327	0.5587096407138024
GOTERM_MF_DIRECT	GO:0005525~GTP binding	5	5.319148936170213	0.10757828042292625	EEF1A1, RALB, RAB15, RAB7B, RND3	86	366	17198	2.731922734782056	0.99999999997039	0.8850180769709285	0.860087990295691
UP_KW_LIGAND	KW-0342~GTP-binding	4	4.25531914893617	0.11437632993363384	EEF1A1, RALB, RAB15, RND3	25	283	5686	3.2146996466431097	0.8567853497742521	0.9150106394690707	0.9150106394690707
UP_KW_PTM	KW-0488~Methylation	7	7.446808510638298	0.2488582037912178	EEF1A1, GNG10, RALB, RAB15, DNAJA4, HABP4, RND3	60	567	7881	1.6216049382716051	0.9956477218935219	0.5530182306471507	0.4700654960500781
INTERPRO	IPR027417:P-loop containing nucleoside triphosphate hydrolase	5	5.319148936170213	0.6221918805995439	EEF1A1, RALB, RAB15, RAB7B, RND3	92	863	18423	1.1601969872537659	1.0	1.0	1.0
UP_KW_LIGAND	KW-0547~Nucleotide-binding	5	5.319148936170213	0.8565115117404044	EEF1A1, CDK17, RALB, RAB15, RND3	25	1350	5686	0.8423703703703704	0.9999999999999677	1.0	1.0
Annotation Cluster 12	Enrichment Score: 0.8251855272037029
Category	Term	Count	%	PValue	Genes	List Total	Pop Hits	Pop Total	Fold Enrichment	Bonferroni	Benjamini	FDR
INTERPRO	IPR002048:EF-hand domain	4	4.25531914893617	0.09051276458228037	RCN1, ACTN2, S100A4, FSTL1	92	215	18423	3.725581395348837	0.999999999882515	1.0	1.0
GOTERM_MF_DIRECT	GO:0005509~calcium ion binding	7	7.446808510638298	0.1248271474571843	RCN1, ACTN2, STAB1, MGP, ANXA7, S100A4, FSTL1	86	688	17198	2.034647106544078	0.9999999999995366	0.9168338761510434	0.8910075697805915
INTERPRO	IPR011992:EF-hand-like domain	4	4.25531914893617	0.1332027645388622	RCN1, ACTN2, S100A4, FSTL1	92	256	18423	3.12890625	0.9999999999999989	1.0	1.0
UP_SEQ_FEATURE	DOMAIN:EF-hand	3	3.1914893617021276	0.207204305444499	RCN1, ACTN2, FSTL1	89	208	21652	3.50885911840968	1.0	1.0	1.0
SMART	SM00054:EFh	3	3.1914893617021276	0.23996144810995212	RCN1, ACTN2, S100A4	63	143	9485	3.158508158508158	0.9999999820396243	1.0	1.0
Annotation Cluster 13	Enrichment Score: 0.5809736438500769
Category	Term	Count	%	PValue	Genes	List Total	Pop Hits	Pop Total	Fold Enrichment	Bonferroni	Benjamini	FDR
UP_KW_MOLECULAR_FUNCTION	KW-0560~Oxidoreductase	6	6.382978723404255	0.09128509269982976	HSD11B1, VAT1, HSD3B7, GPX1, HMOX1, QSOX1	45	548	9994	2.4316301703163017	0.971038360232102	1.0	1.0
UP_KW_BIOLOGICAL_PROCESS	KW-0443~Lipid metabolism	5	5.319148936170213	0.21211490774836203	HSD11B1, LIMA1, HSD3B7, GPX1, LIPG	33	570	7656	2.0350877192982457	0.9999278036358178	1.0	1.0
KEGG_PATHWAY	rno01100:Metabolic pathways	6	6.382978723404255	0.9334864430005501	HSD11B1, HSD3B7, GPX1, LIPG, HMOX1, B3GNT2	47	1605	8960	0.7126665341022071	1.0	1.0	0.9806451612903225
Annotation Cluster 14	Enrichment Score: 0.47792411529348305
Category	Term	Count	%	PValue	Genes	List Total	Pop Hits	Pop Total	Fold Enrichment	Bonferroni	Benjamini	FDR
UP_SEQ_FEATURE	CROSSLNK:Glycyl lysine isopeptide (Lys-Gly) (interchain with G-Cter in SUMO2)	5	5.319148936170213	0.09621830491115989	CCDC80, CAVIN1, CALD1, MVP, DYNLL1	89	427	21652	2.8487224692787407	0.9999999999992526	1.0	1.0
UP_KW_PTM	KW-1017~Isopeptide bond	9	9.574468085106384	0.1999597753842819	CCDC80, CCND1, HSPB6, YWHAQ, CAVIN1, CALD1, MVP, HABP4, DYNLL1	60	755	7881	1.5657615894039736	0.985574707137437	0.4998994384607047	0.424914522691599
UP_KW_BIOLOGICAL_PROCESS	KW-0805~Transcription regulation	7	7.446808510638298	0.2497951431702255	CCND1, CAVIN1, HABP4, VOPP1, AEBP1, DYNLL1, PPARGC1A	33	1023	7656	1.5874877810361683	0.9999898329523743	1.0	1.0
UP_KW_BIOLOGICAL_PROCESS	KW-0804~Transcription	7	7.446808510638298	0.2809345202533061	CCND1, CAVIN1, HABP4, VOPP1, AEBP1, DYNLL1, PPARGC1A	33	1065	7656	1.5248826291079813	0.9999981347476266	1.0	1.0
UP_KW_PTM	KW-0832~Ubl conjugation	10	10.638297872340425	0.5470053794811455	EEF1A1, CCDC80, CCND1, YWHAQ, CAVIN1, CALD1, MVP, HABP4, DYNLL1, PPARGC1A	60	1194	7881	1.1000837520938023	0.9999997077410309	0.735373547591376	0.6250675154526696
UP_KW_MOLECULAR_FUNCTION	KW-0694~RNA-binding	3	3.1914893617021276	0.620918867493347	CAVIN1, HABP4, PPARGC1A	45	471	9994	1.4145789101203112	0.9999999999999998	1.0	1.0
UP_KW_CELLULAR_COMPONENT	KW-0539~Nucleus	10	10.638297872340425	0.9842723834454841	EEF1A1, SDCBP, CCND1, HSPB6, CAVIN1, MVP, HABP4, S100A4, DYNLL1, PPARGC1A	71	3106	13954	0.6327598559807007	1.0	1.0	1.0
Annotation Cluster 15	Enrichment Score: 0.2782237987775027
Category	Term	Count	%	PValue	Genes	List Total	Pop Hits	Pop Total	Fold Enrichment	Bonferroni	Benjamini	FDR
UP_KW_CELLULAR_COMPONENT	KW-0963~Cytoplasm	21	22.340425531914892	0.18227994262598424	VAT1, TES, GPX1, TPM4, HSPB6, CAVIN1, MVP, COPZ2, MSN, PARVA, DYNLL1, EEF1A1, SDCBP, LIMA1, CCND1, YWHAQ, CALD1, CASP3, PEA15, HABP4, S100A4	71	3253	13954	1.2687486740300395	0.9821312978907766	0.536026663651736	0.536026663651736
UP_KW_PTM	KW-0007~Acetylation	15	15.957446808510639	0.5109247452609812	VAT1, GPX1, TPM4, CAVIN1, MVP, MSN, PARVA, DYNLL1, EEF1A1, SDCBP, LIMA1, YWHAQ, CASP3, S100A4, PPARGC1A	60	1827	7881	1.0784072249589491	0.9999987464602609	0.735373547591376	0.6250675154526696
UP_KW_PTM	KW-0597~Phosphoprotein	31	32.97872340425532	0.8411891932866702	ECM1, BTG1, HSPB6, MVP, THY1, FSTL1, SDCBP, LIMA1, GPNMB, CCND1, YWHAQ, CALD1, CASP3, PEA15, HABP4, HMOX1, PPARGC1A, VAT1, CDK17, GPX1, TPM4, CAVIN1, F2R, MSN, PARVA, DYNLL1, COL1A1, EEF1A1, CCDC80, MGP, CSPG4	60	4447	7881	0.9156397571396447	0.9999999999999993	1.0	0.8711276831123733
UP_KW_CELLULAR_COMPONENT	KW-0539~Nucleus	10	10.638297872340425	0.9842723834454841	EEF1A1, SDCBP, CCND1, HSPB6, CAVIN1, MVP, HABP4, S100A4, DYNLL1, PPARGC1A	71	3106	13954	0.6327598559807007	1.0	1.0	1.0
Annotation Cluster 16	Enrichment Score: 0.21265424226282365
Category	Term	Count	%	PValue	Genes	List Total	Pop Hits	Pop Total	Fold Enrichment	Bonferroni	Benjamini	FDR
INTERPRO	IPR007110:Immunoglobulin-like domain	4	4.25531914893617	0.5389386921902809	ISLR, CILP, THY1, VSIR	92	571	18423	1.402802101576182	1.0	1.0	1.0
INTERPRO	IPR013783:Immunoglobulin-like fold	5	5.319148936170213	0.6267722569385484	ISLR, GPNMB, CILP, THY1, VSIR	92	868	18423	1.1535138248847925	1.0	1.0	1.0
UP_SEQ_FEATURE	DOMAIN:Ig-like	4	4.25531914893617	0.681378058068083	ISLR, CILP, THY1, VSIR	89	856	21652	1.1368266302635723	1.0	1.0	1.0
Annotation Cluster 17	Enrichment Score: 0.20940951439886094
Category	Term	Count	%	PValue	Genes	List Total	Pop Hits	Pop Total	Fold Enrichment	Bonferroni	Benjamini	FDR
UP_SEQ_FEATURE	TRANSMEM:Helical; Name=5	3	3.1914893617021276	0.5487613939765661	F2R, TSPO, S1PR2	89	450	21652	1.62187265917603	1.0	1.0	1.0
UP_SEQ_FEATURE	TRANSMEM:Helical; Name=3	3	3.1914893617021276	0.5595501130628906	F2R, TSPO, S1PR2	89	459	21652	1.5900712344863037	1.0	1.0	1.0
UP_SEQ_FEATURE	TRANSMEM:Helical; Name=4	3	3.1914893617021276	0.5642869149186901	F2R, TSPO, S1PR2	89	463	21652	1.576334117989662	1.0	1.0	1.0
UP_SEQ_FEATURE	TRANSMEM:Helical; Name=1	3	3.1914893617021276	0.5748131341860792	F2R, TSPO, S1PR2	89	472	21652	1.5462768996381642	1.0	1.0	1.0
UP_SEQ_FEATURE	TRANSMEM:Helical; Name=2	3	3.1914893617021276	0.5782812653185758	F2R, TSPO, S1PR2	89	475	21652	1.5365109402720283	1.0	1.0	1.0
KEGG_PATHWAY	rno04080:Neuroactive ligand-receptor interaction	3	3.1914893617021276	0.5941588678991389	F2R, TSPO, S1PR2	47	385	8960	1.485493230174081	1.0	1.0	0.9806451612903225
UP_KW_MOLECULAR_FUNCTION	KW-0675~Receptor	4	4.25531914893617	0.9996373903558609	F2R, TSPO, S1PR2, VSIR	45	2506	9994	0.3544914427595992	1.0	1.0	1.0
Annotation Cluster 18	Enrichment Score: 0.20020136117994067
Category	Term	Count	%	PValue	Genes	List Total	Pop Hits	Pop Total	Fold Enrichment	Bonferroni	Benjamini	FDR
UP_SEQ_FEATURE	TOPO_DOM:Cytoplasmic	11	11.702127659574469	0.20530200598820292	HSD11B1, SERP1, GPNMB, SDC4, F2R, VOPP1, HMOX1, TSPO, CD9, CSPG4, S1PR2	89	1824	21652	1.467154543662527	1.0	1.0	1.0
UP_SEQ_FEATURE	TOPO_DOM:Extracellular	8	8.51063829787234	0.3162491437667931	SERP1, GPNMB, SDC4, F2R, VOPP1, CD9, CSPG4, S1PR2	89	1361	21652	1.430012631161819	1.0	1.0	1.0
UP_KW_DOMAIN	KW-1133~Transmembrane helix	22	23.404255319148938	0.7504037440459785	HSD3B7, SDC4, F2R, THY1, VSIR, SEL1L3, COL1A1, HSD11B1, SDCBP, SERP1, COL4A2, GPNMB, STAB1, VOPP1, HMOX1, TSPO, B3GNT2, CD9, STOM, QSOX1, CSPG4, S1PR2	68	4426	12808	0.9362324233805588	0.9999999990909851	1.0	1.0
UP_KW_CELLULAR_COMPONENT	KW-0472~Membrane	38	40.42553191489361	0.8560482879866678	RALB, SDC4, THY1, RND3, VSIR, SEL1L3, HSD11B1, SDCBP, LIMA1, GNG10, SERP1, GPNMB, CCND1, CTSK, STAB1, HMOX1, STOM, TSPO, QSOX1, S1PR2, VAT1, HSD3B7, CAVIN1, ATP8B2, F2R, COPZ2, MSN, PARVA, COL1A1, EEF1A1, EFNA1, COL4A2, RAB15, DNAJA4, VOPP1, B3GNT2, CD9, CSPG4	71	8148	13954	0.9165854231920734	1.0	1.0	1.0
UP_KW_DOMAIN	KW-0812~Transmembrane	22	23.404255319148938	0.9706567964511855	HSD3B7, SDC4, F2R, THY1, VSIR, SEL1L3, COL1A1, HSD11B1, SDCBP, SERP1, COL4A2, GPNMB, STAB1, VOPP1, HMOX1, TSPO, B3GNT2, CD9, STOM, QSOX1, CSPG4, S1PR2	68	5356	12808	0.7736677942274744	1.0	1.0	1.0
UP_SEQ_FEATURE	TRANSMEM:Helical	18	19.148936170212767	0.9836447930211053	HSD3B7, SDC4, ATP8B2, F2R, THY1, VSIR, SEL1L3, COL1A1, SDCBP, SERP1, COL4A2, GPNMB, STAB1, VOPP1, CD9, STOM, QSOX1, CSPG4	89	6213	21652	0.7048215322348754	1.0	1.0	1.0
GOTERM_CC_DIRECT	GO:0016021~integral component of membrane	15	15.957446808510639	0.9964847761756412	HSD3B7, SDC4, F2R, VSIR, SEL1L3, COL1A1, SERP1, COL4A2, GPNMB, HMOX1, TSPO, B3GNT2, CD9, CSPG4, S1PR2	91	5188	19254	0.6117456175281928	1.0	1.0	0.9964847761756412

## Sheet: SOM-4
Column1	Column2	Column3	Column4	Column5	Column6	Column7	Column8	Column9	Column10	Column11	Column12	Column13
Annotation Cluster 1	Enrichment Score: 2.3592266641972004
Category	Term	Count	%	PValue	Genes	List Total	Pop Hits	Pop Total	Fold Enrichment	Bonferroni	Benjamini	FDR
UP_KW_CELLULAR_COMPONENT	KW-0964~Secreted	13	20.634920634920633	6.982915125190104E-5	GSN, SPARC, DPT, PRELP, RNASE4, VEGFA, APLN, FNDC5, SCPEP1, CCL6, OLFML3, CD48, APOE	40	1204	13954	3.7666528239202663	0.0017442667310242355	0.001745728781297526	0.001745728781297526
GOTERM_CC_DIRECT	GO:0005576~extracellular region	11	17.46031746031746	1.504802369142811E-4	FNDC5, SCPEP1, GSN, OLFML3, PON2, DPT, RNASE4, CD48, APOE, VEGFA, APLN	55	884	19254	4.356108597285068	0.020111373914316055	0.02031483198342795	0.020164351746513667
GOTERM_CC_DIRECT	GO:0005615~extracellular space	12	19.047619047619047	0.004253865386180089	LXN, SPARC, GSN, CCL6, OLFML3, FGL2, PRELP, RNASE4, APOE, PLA2G7, VEGFA, APLN	55	1598	19254	2.628831493912845	0.4375745795914975	0.2505918382749292	0.24873560243585566
UP_KW_DOMAIN	KW-0732~Signal	19	30.158730158730158	0.06594093466227532	GSN, SPARC, PON2, FGL2, DPT, PRELP, RNASE4, ABRACL, PLA2G7, VEGFA, APLN, FNDC5, SCPEP1, CCL6, OLFML3, NAAA, RT1-BA, CD48, APOE	40	4274	12808	1.4234440804866635	0.4944741156193807	0.6594093466227533	0.6594093466227533
UP_KW_PTM	KW-1015~Disulfide bond	12	19.047619047619047	0.5425148222322079	SPARC, GSN, CCL6, OLFML3, PON2, FGL2, RT1-BA, DPT, PRELP, RNASE4, CD48, VEGFA	40	2197	7881	1.0761492944924895	0.999999229475416	1.0	1.0
Annotation Cluster 2	Enrichment Score: 1.6740583274665315
Category	Term	Count	%	PValue	Genes	List Total	Pop Hits	Pop Total	Fold Enrichment	Bonferroni	Benjamini	FDR
GOTERM_BP_DIRECT	GO:0061419~positive regulation of transcription from RNA polymerase II promoter in response to hypoxia	3	4.761904761904762	1.5602024757422898E-4	HIF1A, NFE2L2, VEGFA	62	6	18680	150.6451612903226	0.13358718644175283	0.14338260752071644	0.14307056702556797
GOTERM_BP_DIRECT	GO:0043536~positive regulation of blood vessel endothelial cell migration	4	6.349206349206349	6.910009581722905E-4	TMSB4X, HIF1A, NFE2L2, VEGFA	62	53	18680	22.73889227023737	0.47019665306715497	0.15875747014008376	0.1584119696609976
GOTERM_BP_DIRECT	GO:0010628~positive regulation of gene expression	7	11.11111111111111	0.01364199352319606	CNN2, GSN, ID4, PKD2, HIF1A, NFE2L2, VEGFA	62	603	18680	3.497565933772	0.9999967056201041	1.0	0.9989106753812637
GOTERM_BP_DIRECT	GO:0045766~positive regulation of angiogenesis	4	6.349206349206349	0.020149205360735317	HIF1A, HK2, NFE2L2, VEGFA	62	177	18680	6.808820849280116	0.9999999924838874	1.0	0.9989106753812637
GOTERM_BP_DIRECT	GO:0071456~cellular response to hypoxia	4	6.349206349206349	0.022291516295695216	JUNB, HIF1A, NFE2L2, VEGFA	62	184	18680	6.549789621318373	0.999999998994404	1.0	0.9989106753812637
KEGG_PATHWAY	rno05208:Chemical carcinogenesis - reactive oxygen species	4	6.349206349206349	0.02647893381239212	HIF1A, COX7A1, NFE2L2, VEGFA	26	234	8960	5.89086127547666	0.964122360438583	1.0	1.0
GOTERM_BP_DIRECT	GO:0035690~cellular response to drug	3	4.761904761904762	0.04156723902770069	HIF1A, NFE2L2, VEGFA	62	99	18680	9.130009775171064	1.0	1.0	0.9989106753812637
GOTERM_BP_DIRECT	GO:0071466~cellular response to xenobiotic stimulus	3	4.761904761904762	0.04700291933410664	HIF1A, NFE2L2, VEGFA	62	106	18680	8.527084601339013	1.0	1.0	0.9989106753812637
GOTERM_BP_DIRECT	GO:0045944~positive regulation of transcription from RNA polymerase II promoter	8	12.698412698412698	0.11991599807656993	NR4A3, CHP2, ID4, PKD2, JUNB, HIF1A, NFE2L2, VEGFA	62	1273	18680	1.893419152117173	1.0	1.0	0.9989106753812637
KEGG_PATHWAY	rno05200:Pathways in cancer	4	6.349206349206349	0.18719047966874175	CTNNA1, HIF1A, NFE2L2, VEGFA	26	538	8960	2.5621961681441237	0.9999999999931038	1.0	1.0
GOTERM_BP_DIRECT	GO:0006357~regulation of transcription from RNA polymerase II promoter	6	9.523809523809524	0.5017484314431022	NR4A3, SNAI3, JUNB, HIF1A, NFE2L2, VEGFA	62	1425	18680	1.2685908319185057	1.0	1.0	0.9989106753812637
Annotation Cluster 3	Enrichment Score: 1.6574280216717943
Category	Term	Count	%	PValue	Genes	List Total	Pop Hits	Pop Total	Fold Enrichment	Bonferroni	Benjamini	FDR
GOTERM_BP_DIRECT	GO:0007405~neuroblast proliferation	4	6.349206349206349	5.48520582523266E-4	CTNNA1, ID4, HIF1A, VEGFA	62	49	18680	24.59512837393022	0.39602877197364617	0.15875747014008376	0.1584119696609976
GOTERM_BP_DIRECT	GO:0006915~apoptotic process	6	9.523809523809524	0.015102076007354616	DAP, GSN, CCL6, CTNNA1, HIF1A, VEGFA	62	446	18680	4.053233039201504	0.9999991556295182	1.0	0.9989106753812637
GOTERM_BP_DIRECT	GO:0007568~aging	5	7.936507936507936	0.02666402684118371	GSN, CTNNA1, APOE, NFE2L2, VEGFA	62	347	18680	4.341359114994886	0.9999999999836511	1.0	0.9989106753812637
GOTERM_BP_DIRECT	GO:0043066~negative regulation of apoptotic process	5	7.936507936507936	0.12485927716823945	NR4A3, CTNNA1, NUPR1, HIF1A, VEGFA	62	587	18680	2.566357091828323	1.0	1.0	0.9989106753812637
KEGG_PATHWAY	rno05200:Pathways in cancer	4	6.349206349206349	0.18719047966874175	CTNNA1, HIF1A, NFE2L2, VEGFA	26	538	8960	2.5621961681441237	0.9999999999931038	1.0	1.0
Annotation Cluster 4	Enrichment Score: 1.6448957066888967
Category	Term	Count	%	PValue	Genes	List Total	Pop Hits	Pop Total	Fold Enrichment	Bonferroni	Benjamini	FDR
GOTERM_BP_DIRECT	GO:0007405~neuroblast proliferation	4	6.349206349206349	5.48520582523266E-4	CTNNA1, ID4, HIF1A, VEGFA	62	49	18680	24.59512837393022	0.39602877197364617	0.15875747014008376	0.1584119696609976
GOTERM_BP_DIRECT	GO:0002052~positive regulation of neuroblast proliferation	3	4.761904761904762	0.005189184014315743	ID4, HIF1A, VEGFA	62	33	18680	27.390029325513197	0.9916147102409106	0.596107513644521	0.5948102176409421
GOTERM_BP_DIRECT	GO:0010628~positive regulation of gene expression	7	11.11111111111111	0.01364199352319606	CNN2, GSN, ID4, PKD2, HIF1A, NFE2L2, VEGFA	62	603	18680	3.497565933772	0.9999967056201041	1.0	0.9989106753812637
GOTERM_BP_DIRECT	GO:0045944~positive regulation of transcription from RNA polymerase II promoter	8	12.698412698412698	0.11991599807656993	NR4A3, CHP2, ID4, PKD2, JUNB, HIF1A, NFE2L2, VEGFA	62	1273	18680	1.893419152117173	1.0	1.0	0.9989106753812637
GOTERM_BP_DIRECT	GO:0008284~positive regulation of cell proliferation	5	7.936507936507936	0.132259829340296	CHP2, ID4, HIF1A, VEGFA, APLN	62	600	18680	2.510752688172043	1.0	1.0	0.9989106753812637
GOTERM_BP_DIRECT	GO:0030154~cell differentiation	4	6.349206349206349	0.21935666581584998	ID4, JUNB, HIF1A, VEGFA	62	495	18680	2.434669273378951	1.0	1.0	0.9989106753812637
Annotation Cluster 5	Enrichment Score: 1.6006897136852594
Category	Term	Count	%	PValue	Genes	List Total	Pop Hits	Pop Total	Fold Enrichment	Bonferroni	Benjamini	FDR
GOTERM_CC_DIRECT	GO:0030027~lamellipodium	4	6.349206349206349	0.015560444503272092	GSN, CTNNA1, PKD2, CORO1C	55	187	19254	7.48818667963053	0.8796288214673803	0.42013200158834646	0.41701991268769206
GOTERM_CC_DIRECT	GO:0015629~actin cytoskeleton	4	6.349206349206349	0.0291476044950931	GSN, CTNNA1, DSTN, CORO1C	55	238	19254	5.88357524828113	0.9815633129935305	0.48541441727092294	0.481818754920768
GOTERM_MF_DIRECT	GO:0051015~actin filament binding	4	6.349206349206349	0.03477811122058873	GSN, CTNNA1, DSTN, CORO1C	55	228	17198	5.485805422647528	0.9980988880939113	1.0	1.0
Annotation Cluster 6	Enrichment Score: 1.4964308544946117
Category	Term	Count	%	PValue	Genes	List Total	Pop Hits	Pop Total	Fold Enrichment	Bonferroni	Benjamini	FDR
GOTERM_BP_DIRECT	GO:0007595~lactation	3	4.761904761904762	0.019122367289420104	HIF1A, HK2, VEGFA	62	65	18680	13.905707196029777	0.9999999803197801	1.0	0.9989106753812637
GOTERM_BP_DIRECT	GO:0045766~positive regulation of angiogenesis	4	6.349206349206349	0.020149205360735317	HIF1A, HK2, NFE2L2, VEGFA	62	177	18680	6.808820849280116	0.9999999924838874	1.0	0.9989106753812637
KEGG_PATHWAY	rno04066:HIF-1 signaling pathway	3	4.761904761904762	0.039795755709629024	HIF1A, HK2, VEGFA	26	114	8960	9.068825910931174	0.9934973700247545	1.0	1.0
GOTERM_BP_DIRECT	GO:0001666~response to hypoxia	4	6.349206349206349	0.06739695057316235	MB, HIF1A, HK2, VEGFA	62	287	18680	4.199168258963695	1.0	1.0	0.9989106753812637
Annotation Cluster 7	Enrichment Score: 1.1931214804082808
Category	Term	Count	%	PValue	Genes	List Total	Pop Hits	Pop Total	Fold Enrichment	Bonferroni	Benjamini	FDR
UP_SEQ_FEATURE	CARBOHYD:N-linked (GlcNAc...) asparagine	12	19.047619047619047	0.00982195510566904	FNDC5, SCPEP1, SPARC, OLFML3, ATP8B1, PON2, NAAA, RT1-BA, PRELP, CD48, TMEM140, VEGFA	55	2012	21652	2.3479486716067233	0.8274296928465048	1.0	1.0
UP_KW_DOMAIN	KW-0732~Signal	19	30.158730158730158	0.06594093466227532	GSN, SPARC, PON2, FGL2, DPT, PRELP, RNASE4, ABRACL, PLA2G7, VEGFA, APLN, FNDC5, SCPEP1, CCL6, OLFML3, NAAA, RT1-BA, CD48, APOE	40	4274	12808	1.4234440804866635	0.4944741156193807	0.6594093466227533	0.6594093466227533
UP_KW_PTM	KW-0325~Glycoprotein	15	23.809523809523807	0.4067078129788667	SPARC, ATP8B1, PON2, PRELP, TMEM140, PKD2, VEGFA, FNDC5, SCPEP1, OLFML3, NAAA, RT1-BA, CD48, APOE, NFE2L2	40	2599	7881	1.1371200461716044	0.999917046383253	1.0	1.0
Annotation Cluster 8	Enrichment Score: 1.154558645146476
Category	Term	Count	%	PValue	Genes	List Total	Pop Hits	Pop Total	Fold Enrichment	Bonferroni	Benjamini	FDR
GOTERM_BP_DIRECT	GO:0043524~negative regulation of neuron apoptotic process	5	7.936507936507936	0.003509128936964792	NR4A3, GBE1, APOE, HIF1A, VEGFA	62	191	18680	7.887181219388616	0.9604646883897527	0.46069849901009197	0.45969589074238776
GOTERM_BP_DIRECT	GO:0048661~positive regulation of smooth muscle cell proliferation	3	4.761904761904762	0.03425503082642232	NR4A3, HIF1A, VEGFA	62	89	18680	10.155853570134106	0.9999999999999878	1.0	0.9989106753812637
GOTERM_BP_DIRECT	GO:0043066~negative regulation of apoptotic process	5	7.936507936507936	0.12485927716823945	NR4A3, CTNNA1, NUPR1, HIF1A, VEGFA	62	587	18680	2.566357091828323	1.0	1.0	0.9989106753812637
GOTERM_BP_DIRECT	GO:0045893~positive regulation of transcription, DNA-templated	5	7.936507936507936	0.22406614680211315	NR4A3, APOE, NUPR1, HIF1A, NFE2L2	62	743	18680	2.027525723961273	1.0	1.0	0.9989106753812637
GOTERM_BP_DIRECT	GO:0006357~regulation of transcription from RNA polymerase II promoter	6	9.523809523809524	0.5017484314431022	NR4A3, SNAI3, JUNB, HIF1A, NFE2L2, VEGFA	62	1425	18680	1.2685908319185057	1.0	1.0	0.9989106753812637
Annotation Cluster 9	Enrichment Score: 0.8299700555696518
Category	Term	Count	%	PValue	Genes	List Total	Pop Hits	Pop Total	Fold Enrichment	Bonferroni	Benjamini	FDR
GOTERM_BP_DIRECT	GO:0008284~positive regulation of cell proliferation	5	7.936507936507936	0.132259829340296	CHP2, ID4, HIF1A, VEGFA, APLN	62	600	18680	2.510752688172043	1.0	1.0	0.9989106753812637
GOTERM_BP_DIRECT	GO:0010629~negative regulation of gene expression	4	6.349206349206349	0.14532721955134656	APOE, HIF1A, VEGFA, APLN	62	404	18680	2.9830725007984666	1.0	1.0	0.9989106753812637
GOTERM_BP_DIRECT	GO:0001525~angiogenesis	3	4.761904761904762	0.16838946252798162	HIF1A, VEGFA, APLN	62	226	18680	3.9994290608050242	1.0	1.0	0.9989106753812637
Annotation Cluster 10	Enrichment Score: 0.6732457727610311
Category	Term	Count	%	PValue	Genes	List Total	Pop Hits	Pop Total	Fold Enrichment	Bonferroni	Benjamini	FDR
GOTERM_BP_DIRECT	GO:0000122~negative regulation of transcription from RNA polymerase II promoter	7	11.11111111111111	0.0868212075560191	NR4A3, SNAI3, ID4, SIK1, HIF1A, SORBS3, VEGFA	62	944	18680	2.234144341170038	1.0	1.0	0.9989106753812637
GOTERM_BP_DIRECT	GO:0030154~cell differentiation	4	6.349206349206349	0.21935666581584998	ID4, JUNB, HIF1A, VEGFA	62	495	18680	2.434669273378951	1.0	1.0	0.9989106753812637
GOTERM_BP_DIRECT	GO:0006357~regulation of transcription from RNA polymerase II promoter	6	9.523809523809524	0.5017484314431022	NR4A3, SNAI3, JUNB, HIF1A, NFE2L2, VEGFA	62	1425	18680	1.2685908319185057	1.0	1.0	0.9989106753812637
Annotation Cluster 11	Enrichment Score: 0.6706474399645297
Category	Term	Count	%	PValue	Genes	List Total	Pop Hits	Pop Total	Fold Enrichment	Bonferroni	Benjamini	FDR
GOTERM_BP_DIRECT	GO:0010628~positive regulation of gene expression	7	11.11111111111111	0.01364199352319606	CNN2, GSN, ID4, PKD2, HIF1A, NFE2L2, VEGFA	62	603	18680	3.497565933772	0.9999967056201041	1.0	0.9989106753812637
GOTERM_BP_DIRECT	GO:0071456~cellular response to hypoxia	4	6.349206349206349	0.022291516295695216	JUNB, HIF1A, NFE2L2, VEGFA	62	184	18680	6.549789621318373	0.999999998994404	1.0	0.9989106753812637
GOTERM_CC_DIRECT	GO:0005667~transcription factor complex	4	6.349206349206349	0.03236096115139486	NR4A3, SNAI3, JUNB, HIF1A	55	248	19254	5.646334310850439	0.988215626736659	0.48541441727092294	0.481818754920768
GOTERM_CC_DIRECT	GO:0090575~RNA polymerase II transcription factor complex	3	4.761904761904762	0.04806191690157853	JUNB, HIF1A, NFE2L2	55	125	19254	8.401745454545454	0.9987052834449363	0.6417589128463711	0.6370051431215832
GOTERM_BP_DIRECT	GO:0045944~positive regulation of transcription from RNA polymerase II promoter	8	12.698412698412698	0.11991599807656993	NR4A3, CHP2, ID4, PKD2, JUNB, HIF1A, NFE2L2, VEGFA	62	1273	18680	1.893419152117173	1.0	1.0	0.9989106753812637
GOTERM_MF_DIRECT	GO:0061629~RNA polymerase II sequence-specific DNA binding transcription factor binding	3	4.761904761904762	0.14197758027967777	ID4, HIF1A, NFE2L2	55	211	17198	4.445842309349418	0.9999999999983047	1.0	1.0
GOTERM_MF_DIRECT	GO:0043565~sequence-specific DNA binding	4	6.349206349206349	0.15610158049765882	NR4A3, JUNB, HIF1A, NFE2L2	55	435	17198	2.875318704284221	0.9999999999999102	1.0	1.0
GOTERM_MF_DIRECT	GO:0003700~transcription factor activity, sequence-specific DNA binding	4	6.349206349206349	0.17910762675968736	SNAI3, JUNB, HIF1A, NFE2L2	55	465	17198	2.6898142717497553	0.9999999999999993	1.0	1.0
GOTERM_MF_DIRECT	GO:0000981~RNA polymerase II transcription factor activity, sequence-specific DNA binding	6	9.523809523809524	0.17983436134472652	NR4A3, SLC20A1, SNAI3, JUNB, HIF1A, NFE2L2	55	956	17198	1.9624952453404336	0.9999999999999994	1.0	1.0
GOTERM_MF_DIRECT	GO:0003677~DNA binding	6	9.523809523809524	0.19116329905649784	NR4A3, SLC20A1, NUPR1, JUNB, HIF1A, NFE2L2	55	977	17198	1.9203126453894108	1.0	1.0	1.0
GOTERM_MF_DIRECT	GO:0001228~transcriptional activator activity, RNA polymerase II transcription regulatory region sequence-specific binding	4	6.349206349206349	0.20949976907717552	NR4A3, JUNB, HIF1A, NFE2L2	55	503	17198	2.4866076269654798	1.0	1.0	1.0
GOTERM_BP_DIRECT	GO:0045893~positive regulation of transcription, DNA-templated	5	7.936507936507936	0.22406614680211315	NR4A3, APOE, NUPR1, HIF1A, NFE2L2	62	743	18680	2.027525723961273	1.0	1.0	0.9989106753812637
GOTERM_MF_DIRECT	GO:0000977~RNA polymerase II regulatory region sequence-specific DNA binding	3	4.761904761904762	0.3311571409542321	SNAI3, JUNB, HIF1A	55	376	17198	2.4948742746615085	1.0	1.0	1.0
UP_KW_BIOLOGICAL_PROCESS	KW-0805~Transcription regulation	5	7.936507936507936	0.3377867335377267	NR4A3, SLC20A1, JUNB, HIF1A, NFE2L2	23	1023	7656	1.626928471248247	0.9999935592204969	1.0	1.0
GOTERM_BP_DIRECT	GO:0006355~regulation of transcription, DNA-templated	4	6.349206349206349	0.3615599209809125	SNAI3, JUNB, HIF1A, NFE2L2	62	655	18680	1.8399409012558483	1.0	1.0	0.9989106753812637
GOTERM_MF_DIRECT	GO:0000978~RNA polymerase II core promoter proximal region sequence-specific DNA binding	5	7.936507936507936	0.41461808568147196	NR4A3, SNAI3, JUNB, HIF1A, NFE2L2	55	1041	17198	1.5018775652781418	1.0	1.0	1.0
GOTERM_BP_DIRECT	GO:0006357~regulation of transcription from RNA polymerase II promoter	6	9.523809523809524	0.5017484314431022	NR4A3, SNAI3, JUNB, HIF1A, NFE2L2, VEGFA	62	1425	18680	1.2685908319185057	1.0	1.0	0.9989106753812637
GOTERM_BP_DIRECT	GO:0042493~response to drug	3	4.761904761904762	0.5064616686737196	JUNB, HIF1A, NFE2L2	62	517	18680	1.7482997441816932	1.0	1.0	0.9989106753812637
GOTERM_BP_DIRECT	GO:0009410~response to xenobiotic stimulus	3	4.761904761904762	0.5208375187884592	JUNB, HIF1A, NFE2L2	62	531	18680	1.702205212320029	1.0	1.0	0.9989106753812637
UP_KW_PTM	KW-0832~Ubl conjugation	7	11.11111111111111	0.5521394126272476	ZFP622, YWHAB, TMSB4X, DSTN, JUNB, HIF1A, NFE2L2	40	1194	7881	1.1550879396984923	0.99999947450182	1.0	1.0
UP_KW_MOLECULAR_FUNCTION	KW-0238~DNA-binding	4	6.349206349206349	0.571426098737096	NR4A3, JUNB, HIF1A, NFE2L2	32	944	9994	1.3233580508474576	0.9999999999992808	1.0	1.0
UP_KW_BIOLOGICAL_PROCESS	KW-0804~Transcription	4	6.349206349206349	0.6080085574178709	NR4A3, JUNB, HIF1A, NFE2L2	23	1065	7656	1.2502143294549908	0.9999999999983967	1.0	1.0
UP_KW_CELLULAR_COMPONENT	KW-0539~Nucleus	9	14.285714285714285	0.6646945090226153	ZFP622, NR4A3, CHP2, RGS10, SIK1, NUPR1, JUNB, HIF1A, NFE2L2	40	3106	13954	1.0108338699291695	0.9999999999986322	1.0	1.0
GOTERM_CC_DIRECT	GO:0005654~nucleoplasm	8	12.698412698412698	0.7805226635572695	ZFP622, ATP8B1, CHP2, ID4, NUPR1, JUNB, HIF1A, NFE2L2	55	3075	19254	0.9107583148558758	1.0	1.0	1.0
Annotation Cluster 12	Enrichment Score: 0.5882349268750028
Category	Term	Count	%	PValue	Genes	List Total	Pop Hits	Pop Total	Fold Enrichment	Bonferroni	Benjamini	FDR
UP_SEQ_FEATURE	CROSSLNK:Glycyl lysine isopeptide (Lys-Gly) (interchain with G-Cter in SUMO2); alternate	3	4.761904761904762	0.0652026741422429	YWHAB, TMSB4X, JUNB	55	167	21652	7.071965160587914	0.999993866503519	1.0	1.0
GOTERM_MF_DIRECT	GO:0019899~enzyme binding	4	6.349206349206349	0.16748338428847281	YWHAB, TMSB4X, APOE, HIF1A	55	450	17198	2.7794747474747474	0.9999999999999919	1.0	1.0
UP_KW_PTM	KW-0832~Ubl conjugation	7	11.11111111111111	0.5521394126272476	ZFP622, YWHAB, TMSB4X, DSTN, JUNB, HIF1A, NFE2L2	40	1194	7881	1.1550879396984923	0.99999947450182	1.0	1.0
UP_KW_PTM	KW-1017~Isopeptide bond	4	6.349206349206349	0.735824777708002	YWHAB, TMSB4X, JUNB, HIF1A	40	755	7881	1.043841059602649	0.9999999999607303	1.0	1.0
Annotation Cluster 13	Enrichment Score: 0.14566422333055004
Category	Term	Count	%	PValue	Genes	List Total	Pop Hits	Pop Total	Fold Enrichment	Bonferroni	Benjamini	FDR
UP_KW_MOLECULAR_FUNCTION	KW-0418~Kinase	3	4.761904761904762	0.6088077428372998	SIK1, IRAK3, HK2	32	651	9994	1.4392281105990785	0.9999999999999646	1.0	1.0
GOTERM_MF_DIRECT	GO:0005524~ATP binding	5	7.936507936507936	0.6579228978444573	ATP8B1, LOC100361457, SIK1, IRAK3, HK2	55	1413	17198	1.1064788007463167	1.0	1.0	1.0
UP_KW_MOLECULAR_FUNCTION	KW-0808~Transferase	4	6.349206349206349	0.9127506719183225	GBE1, SIK1, IRAK3, HK2	32	1679	9994	0.7440440738534843	1.0	1.0	1.0
Annotation Cluster 14	Enrichment Score: 0.1229043206553481
Category	Term	Count	%	PValue	Genes	List Total	Pop Hits	Pop Total	Fold Enrichment	Bonferroni	Benjamini	FDR
GOTERM_MF_DIRECT	GO:0005524~ATP binding	5	7.936507936507936	0.6579228978444573	ATP8B1, LOC100361457, SIK1, IRAK3, HK2	55	1413	17198	1.1064788007463167	1.0	1.0	1.0
UP_KW_LIGAND	KW-0067~ATP-binding	3	4.761904761904762	0.7637477929513686	ATP8B1, SIK1, HK2	14	1131	5686	1.077302008336491	0.9999998720222066	1.0	1.0
UP_KW_LIGAND	KW-0547~Nucleotide-binding	3	4.761904761904762	0.8514557217604587	ATP8B1, SIK1, HK2	14	1350	5686	0.9025396825396825	0.9999999992230104	1.0	1.0
Annotation Cluster 15	Enrichment Score: 0.055187320791322006
Category	Term	Count	%	PValue	Genes	List Total	Pop Hits	Pop Total	Fold Enrichment	Bonferroni	Benjamini	FDR
UP_SEQ_FEATURE	TOPO_DOM:Extracellular	4	6.349206349206349	0.668246698684279	FNDC5, ATP8B1, RT1-BA, TMEM140	55	1361	21652	1.157010219758199	1.0	1.0	1.0
UP_SEQ_FEATURE	TOPO_DOM:Cytoplasmic	5	7.936507936507936	0.6775549988868701	FNDC5, ATP8B1, SCD2, RT1-BA, TMEM140	55	1824	21652	1.07914673046252	1.0	1.0	1.0
UP_KW_DOMAIN	KW-1133~Transmembrane helix	10	15.873015873015872	0.957393389153777	FNDC5, CNN2, SLC20A1, ATP8B1, CYP4V3, SCD2, RT1-BA, CD48, TMEM140, COX7A1	40	4426	12808	0.7234523271577045	0.9999999999999802	1.0	1.0
UP_SEQ_FEATURE	TRANSMEM:Helical	11	17.46031746031746	0.9692020197361528	FNDC5, CNN2, SLC20A1, ATP8B1, CYP4V3, SCD2, RT1-BA, CD48, TMEM140, PKD2, COX7A1	55	6213	21652	0.6969901818767102	1.0	1.0	1.0
UP_KW_DOMAIN	KW-0812~Transmembrane	11	17.46031746031746	0.9884637530087219	FNDC5, CNN2, SLC20A1, ATP8B1, CYP4V3, SCD2, RT1-BA, CD48, TMEM140, PKD2, COX7A1	40	5356	12808	0.6576176250933533	1.0	1.0	1.0
UP_KW_CELLULAR_COMPONENT	KW-0472~Membrane	17	26.984126984126984	0.9905579089732671	SLC20A1, ATP8B1, PON2, TMEM140, PKD2, COX7A1, HK2, FNDC5, CNN2, CYP4V3, NAAA, CHP2, SCD2, CTNNA1, RT1-BA, CD48, COPG2	40	8148	13954	0.7278411880216005	1.0	1.0	1.0
GOTERM_CC_DIRECT	GO:0016021~integral component of membrane	7	11.11111111111111	0.9987620353070368	FNDC5, SLC20A1, CYP4V3, SCD2, RT1-BA, TMEM140, COX7A1	55	5188	19254	0.4723417677157076	1.0	1.0	1.0

## Sheet: SOM-5
Column1	Column2	Column3	Column4	Column5	Column6	Column7	Column8	Column9	Column10	Column11	Column12	Column13
Annotation Cluster 1	Enrichment Score: 3.9160682055828255
Category	Term	Count	%	PValue	Genes	List Total	Pop Hits	Pop Total	Fold Enrichment	Bonferroni	Benjamini	FDR
KEGG_PATHWAY	rno00640:Propanoate metabolism	6	3.7267080745341614	6.657790793532517E-6	ALDH6A1, ECHS1, EHHADH, DBT, SUCLG2, ACSS1	80	31	8960	21.677419354838708	0.0014171091110500855	9.439096404817107E-4	9.30615138503095E-4
KEGG_PATHWAY	rno00280:Valine, leucine and isoleucine degradation	7	4.3478260869565215	8.863001319077095E-6	MCCC2, ALDH6A1, ECHS1, EHHADH, DBT, ACADSB, BCAT2	80	56	8960	13.999999999999998	0.0018860468210810666	9.439096404817107E-4	9.30615138503095E-4
KEGG_PATHWAY	rno00410:beta-Alanine metabolism	3	1.8633540372670807	0.03026108009414742	ALDH6A1, ECHS1, EHHADH	80	31	8960	10.838709677419354	0.9985629298696355	0.525897222816867	0.5184902196786013
Annotation Cluster 2	Enrichment Score: 3.1992667916701865
Category	Term	Count	%	PValue	Genes	List Total	Pop Hits	Pop Total	Fold Enrichment	Bonferroni	Benjamini	FDR
KEGG_PATHWAY	rno04922:Glucagon signaling pathway	8	4.968944099378882	3.384693769370723E-5	PFKFB1, PPP3CB, PHKG1, PHKA1, PHKB, PYGM, CAMK2G, CALM2	80	104	8960	8.615384615384615	0.007183593494765161	0.002403132576253213	0.002369285638559506
UP_KW_BIOLOGICAL_PROCESS	KW-0119~Carbohydrate metabolism	7	4.3478260869565215	8.36067545150296E-5	PHKG1, STBD1, PHKA1, PHKB, PYGM, PGM1, PGM2L1	67	85	7656	9.410359964881476	0.0050040527876655805	0.005016405270901776	0.005016405270901776
GOTERM_BP_DIRECT	GO:0005977~glycogen metabolic process	5	3.1055900621118013	1.884948084541584E-4	PHKG1, PHKA1, PHKB, PYGM, SLC37A4	146	37	18680	17.289892632358384	0.17492651785728497	0.19226470462324158	0.19226470462324158
UP_KW_BIOLOGICAL_PROCESS	KW-0321~Glycogen metabolism	4	2.484472049689441	6.281990674524397E-4	PHKG1, STBD1, PHKA1, PYGM	67	20	7656	22.85373134328358	0.03700184977263277	0.01884597202357319	0.01884597202357319
GOTERM_CC_DIRECT	GO:0005964~phosphorylase kinase complex	3	1.8633540372670807	8.743038689670051E-4	PHKG1, PHKA1, PHKB	150	6	19254	64.18	0.18294799641099557	0.059904957882307014	0.059904957882307014
KEGG_PATHWAY	rno04910:Insulin signaling pathway	6	3.7267080745341614	0.007523080353986656	PHKG1, PRKAR2A, PHKA1, PHKB, PYGM, CALM2	80	139	8960	4.83453237410072	0.799807138605883	0.26706935256652625	0.26330781238953294
KEGG_PATHWAY	rno04020:Calcium signaling pathway	7	4.3478260869565215	0.01827750577470203	MYLK2, PPP3CB, PHKG1, PHKA1, PHKB, CAMK2G, CALM2	80	238	8960	3.2941176470588234	0.9803391600160931	0.4866385912514416	0.4797845265859283
Annotation Cluster 3	Enrichment Score: 2.9322576604151096
Category	Term	Count	%	PValue	Genes	List Total	Pop Hits	Pop Total	Fold Enrichment	Bonferroni	Benjamini	FDR
UP_KW_CELLULAR_COMPONENT	KW-0496~Mitochondrion	19	11.801242236024844	6.044270018157172E-5	MCCC2, ECHS1, FECH, PNPLA8, PARK7, ACADSB, GLUD1, MAVS, PINK1, ALDH6A1, TST, SDHAF2, SUCLG2, VAMP1, ACAD11, FKBP4, SLC25A25, PLIN5, BCAT2	101	897	13954	2.9264324425753614	0.0016910153732437871	0.0016923956050840083	0.0016923956050840083
GOTERM_CC_DIRECT	GO:0005759~mitochondrial matrix	8	4.968944099378882	0.0010373152880053162	MCCC2, GLUD1, ECHS1, TST, SDHAF2, PARK7, ACSS1, ACADSB	150	203	19254	5.058522167487685	0.21317089237127995	0.059904957882307014	0.059904957882307014
UP_KW_DOMAIN	KW-0809~Transit peptide	9	5.590062111801243	0.0050184483525234904	MCCC2, GLUD1, PINK1, ALDH6A1, ECHS1, SDHAF2, DBT, ACADSB, BCAT2	88	391	12808	3.350151127644734	0.0865800115998836	0.09033207034542283	0.09033207034542283
UP_SEQ_FEATURE	TRANSIT:Mitochondrion	8	4.968944099378882	0.00593123680029678	MCCC2, GLUD1, PINK1, ALDH6A1, ECHS1, SDHAF2, ACADSB, BCAT2	149	314	21652	3.7023041080665156	0.8745897431020413	0.6900005477678587	0.6900005477678587
Annotation Cluster 4	Enrichment Score: 1.8847267988659813
Category	Term	Count	%	PValue	Genes	List Total	Pop Hits	Pop Total	Fold Enrichment	Bonferroni	Benjamini	FDR
KEGG_PATHWAY	rno00280:Valine, leucine and isoleucine degradation	7	4.3478260869565215	8.863001319077095E-6	MCCC2, ALDH6A1, ECHS1, EHHADH, DBT, ACADSB, BCAT2	80	56	8960	13.999999999999998	0.0018860468210810666	9.439096404817107E-4	9.30615138503095E-4
GOTERM_BP_DIRECT	GO:0006635~fatty acid beta-oxidation	3	1.8633540372670807	0.05351725523974888	ECHS1, EHHADH, ACADSB	146	48	18680	7.9965753424657535	1.0	1.0	1.0
KEGG_PATHWAY	rno00071:Fatty acid degradation	3	1.8633540372670807	0.06918682655986702	ECHS1, EHHADH, ACADSB	80	49	8960	6.857142857142858	0.9999997668062073	0.897976230126522	0.8853286775895287
KEGG_PATHWAY	rno01212:Fatty acid metabolism	3	1.8633540372670807	0.10073142259940766	ECHS1, EHHADH, ACADSB	80	61	8960	5.508196721311475	0.9999999998491844	1.0	0.9905660377358491
UP_KW_BIOLOGICAL_PROCESS	KW-0276~Fatty acid metabolism	4	2.484472049689441	0.11405202007519945	ECHS1, EHHADH, ACAD11, ACADSB	67	137	7656	3.336311145004902	0.9993009739928748	0.8553901505639958	0.8553901505639958
Annotation Cluster 5	Enrichment Score: 1.6447011358703765
Category	Term	Count	%	PValue	Genes	List Total	Pop Hits	Pop Total	Fold Enrichment	Bonferroni	Benjamini	FDR
UP_SEQ_FEATURE	REGION:Calmodulin-binding	4	2.484472049689441	0.0025690780895016086	MYLK2, PPP3CB, PHKA1, CAMK2G	149	40	21652	14.531543624161074	0.5925194012811174	0.4483041266180307	0.4483041266180307
GOTERM_MF_DIRECT	GO:0005516~calmodulin binding	7	4.3478260869565215	0.004301407259977985	MYLK2, PPP3CB, PHKG1, PHKA1, PHKB, SPA17, CAMK2G	141	187	17198	4.565782986308644	0.7863092074942538	0.7699518995360592	0.7699518995360592
GOTERM_BP_DIRECT	GO:0046777~protein autophosphorylation	6	3.7267080745341614	0.017785266658574127	MYLK2, ULK2, PHKA1, MAPK14, CAMK2G, CALM2	146	194	18680	3.957068210704702	0.9999999887649967	1.0	1.0
UP_KW_MOLECULAR_FUNCTION	KW-0112~Calmodulin-binding	5	3.1055900621118013	0.018039953973202044	MYLK2, PPP3CB, PHKG1, PHKA1, CAMK2G	84	121	9994	4.916371507280598	0.5592200907952234	0.2705993095980307	0.2705993095980307
KEGG_PATHWAY	rno04020:Calcium signaling pathway	7	4.3478260869565215	0.01827750577470203	MYLK2, PPP3CB, PHKG1, PHKA1, PHKB, CAMK2G, CALM2	80	238	8960	3.2941176470588234	0.9803391600160931	0.4866385912514416	0.4797845265859283
KEGG_PATHWAY	rno04971:Gastric acid secretion	4	2.484472049689441	0.028301279556818115	MYLK2, ATP1B2, CAMK2G, CALM2	80	75	8960	5.973333333333334	0.9977907881247513	0.525897222816867	0.5184902196786013
GOTERM_BP_DIRECT	GO:0006468~protein phosphorylation	10	6.211180124223603	0.02871521588115598	MYLK2, PPP3CB, CDK19, SEMA7A, PINK1, PHKG1, PHKB, MAPK14, CAMK2G, ST3GAL1	146	553	18680	2.3136565186157694	0.999999999999876	1.0	1.0
KEGG_PATHWAY	rno04921:Oxytocin signaling pathway	4	2.484472049689441	0.15647625762347805	MYLK2, PPP3CB, CAMK2G, CALM2	80	155	8960	2.890322580645161	0.9999999999999998	1.0	0.9905660377358491
KEGG_PATHWAY	rno04022:cGMP-PKG signaling pathway	4	2.484472049689441	0.19130334526661852	MYLK2, PPP3CB, ATP1B2, CALM2	80	171	8960	2.6198830409356724	1.0	1.0	0.9905660377358491
Annotation Cluster 6	Enrichment Score: 1.5400041471269066
Category	Term	Count	%	PValue	Genes	List Total	Pop Hits	Pop Total	Fold Enrichment	Bonferroni	Benjamini	FDR
UP_KW_CELLULAR_COMPONENT	KW-0576~Peroxisome	5	3.1055900621118013	0.004803325423327199	MAVS, PNPLA8, EHHADH, ACAD11, DHRS4	101	95	13954	7.271495570609693	0.1261243208889674	0.06724655592658078	0.06724655592658078
GOTERM_CC_DIRECT	GO:0005777~peroxisome	5	3.1055900621118013	0.018938977354500463	MAVS, PNPLA8, EHHADH, ACAD11, DHRS4	150	131	19254	4.899236641221374	0.9879279508409801	0.6506929574167121	0.6506929574167121
GOTERM_CC_DIRECT	GO:0005778~peroxisomal membrane	3	1.8633540372670807	0.06135096762710318	MAVS, PNPLA8, DHRS4	150	52	19254	7.405384615384616	0.9999995551150672	1.0	1.0
GOTERM_CC_DIRECT	GO:0031966~mitochondrial membrane	4	2.484472049689441	0.12395483141291248	MAVS, PNPLA8, ACAD11, CALM2	150	158	19254	3.249620253164557	0.999999999999947	1.0	1.0
Annotation Cluster 7	Enrichment Score: 1.216532215488482
Category	Term	Count	%	PValue	Genes	List Total	Pop Hits	Pop Total	Fold Enrichment	Bonferroni	Benjamini	FDR
SMART	SM00054:EFh	6	3.7267080745341614	0.00538155835519029	ACTN3, CIB2, CALM2, SLC25A25, PVALB, RASGRP3	76	143	9485	5.236474052263525	0.3575584701305351	0.4412877851256038	0.4412877851256038
INTERPRO	IPR011992:EF-hand-like domain	7	4.3478260869565215	0.01850720181228984	ACTN3, PLCL2, CIB2, CALM2, SLC25A25, PVALB, RASGRP3	151	256	18423	3.336118584437086	0.9989852798832076	1.0	1.0
UP_SEQ_FEATURE	DOMAIN:EF-hand 1	4	2.484472049689441	0.02818414664843951	CIB2, CALM2, SLC25A25, PVALB	149	96	21652	6.054809843400447	0.9999535689141895	1.0	1.0
UP_SEQ_FEATURE	DOMAIN:EF-hand 2	4	2.484472049689441	0.03127954783096572	CIB2, CALM2, SLC25A25, PVALB	149	100	21652	5.812617449664429	0.9999847501473694	1.0	1.0
INTERPRO	IPR002048:EF-hand domain	6	3.7267080745341614	0.03141684806075752	ACTN3, CIB2, CALM2, SLC25A25, PVALB, RASGRP3	151	215	18423	3.404835977206222	0.9999923348625691	1.0	1.0
UP_SEQ_FEATURE	DOMAIN:EF-hand 3	3	1.8633540372670807	0.05098004023481314	CIB2, CALM2, SLC25A25	149	53	21652	8.225402051411928	0.999999988275456	1.0	1.0
INTERPRO	IPR018247:EF-Hand 1, calcium-binding site	4	2.484472049689441	0.16741802708263348	CIB2, CALM2, PVALB, RASGRP3	151	173	18423	2.820962370325001	1.0	1.0	1.0
UP_SEQ_FEATURE	DOMAIN:EF-hand	4	2.484472049689441	0.17063001515054865	ACTN3, CALM2, SLC25A25, RASGRP3	149	208	21652	2.7945276200309754	1.0	1.0	1.0
GOTERM_MF_DIRECT	GO:0005509~calcium ion binding	9	5.590062111801243	0.1986845428164397	PPP3CB, ACTN3, CCDC47, CIB2, MASP1, CALM2, SLC25A25, PVALB, RASGRP3	141	688	17198	1.5955591291439881	1.0	1.0	1.0
UP_KW_LIGAND	KW-0106~Calcium	7	4.3478260869565215	0.8562077570479187	SSR1, CIB2, MASP1, CALM2, SLC25A25, PVALB, RASGRP3	70	687	5686	0.8276564774381369	1.0	1.0	1.0
Annotation Cluster 8	Enrichment Score: 1.1917567470962789
Category	Term	Count	%	PValue	Genes	List Total	Pop Hits	Pop Total	Fold Enrichment	Bonferroni	Benjamini	FDR
KEGG_PATHWAY	rno04261:Adrenergic signaling in cardiomyocytes	6	3.7267080745341614	0.009728445565867626	PPP2R5A, ATP1B2, MAPK14, CAMK2G, CALM2, SCN1B	80	148	8960	4.54054054054054	0.8753573206452208	0.296022700789972	0.29185336697602876
KEGG_PATHWAY	rno04971:Gastric acid secretion	4	2.484472049689441	0.028301279556818115	MYLK2, ATP1B2, CAMK2G, CALM2	80	75	8960	5.973333333333334	0.9977907881247513	0.525897222816867	0.5184902196786013
KEGG_PATHWAY	rno04925:Aldosterone synthesis and secretion	3	1.8633540372670807	0.20741138605430953	ATP1B2, CAMK2G, CALM2	80	96	8960	3.5	1.0	1.0	0.9905660377358491
KEGG_PATHWAY	rno04024:cAMP signaling pathway	4	2.484472049689441	0.29942695471450176	PDE4A, ATP1B2, CAMK2G, CALM2	80	217	8960	2.064516129032258	1.0	1.0	0.9905660377358491
Annotation Cluster 9	Enrichment Score: 0.92422640189019
Category	Term	Count	%	PValue	Genes	List Total	Pop Hits	Pop Total	Fold Enrichment	Bonferroni	Benjamini	FDR
KEGG_PATHWAY	rno04261:Adrenergic signaling in cardiomyocytes	6	3.7267080745341614	0.009728445565867626	PPP2R5A, ATP1B2, MAPK14, CAMK2G, CALM2, SCN1B	80	148	8960	4.54054054054054	0.8753573206452208	0.296022700789972	0.29185336697602876
GOTERM_BP_DIRECT	GO:0046777~protein autophosphorylation	6	3.7267080745341614	0.017785266658574127	MYLK2, ULK2, PHKA1, MAPK14, CAMK2G, CALM2	146	194	18680	3.957068210704702	0.9999999887649967	1.0	1.0
KEGG_PATHWAY	rno04020:Calcium signaling pathway	7	4.3478260869565215	0.01827750577470203	MYLK2, PPP3CB, PHKG1, PHKA1, PHKB, CAMK2G, CALM2	80	238	8960	3.2941176470588234	0.9803391600160931	0.4866385912514416	0.4797845265859283
KEGG_PATHWAY	rno04114:Oocyte meiosis	5	3.1055900621118013	0.021286674992420703	PPP3CB, PPP2R5A, MAPK14, CAMK2G, CALM2	80	120	8960	4.666666666666667	0.98977597845884	0.50378464148729	0.496689083156483
KEGG_PATHWAY	rno04728:Dopaminergic synapse	5	3.1055900621118013	0.02894699543089823	PPP3CB, PPP2R5A, MAPK14, CAMK2G, CALM2	80	132	8960	4.242424242424242	0.9980824555304997	0.525897222816867	0.5184902196786013
KEGG_PATHWAY	rno05152:Tuberculosis	5	3.1055900621118013	0.07070917243597563	PPP3CB, NFYB, MAPK14, CAMK2G, CALM2	80	177	8960	3.1638418079096047	0.9999998354486073	0.897976230126522	0.8853286775895287
KEGG_PATHWAY	rno04722:Neurotrophin signaling pathway	4	2.484472049689441	0.08921797484507817	MAPK14, CAMK2G, CALM2, ZFP110	80	120	8960	3.733333333333334	0.9999999977339054	1.0	0.9860934061824429
KEGG_PATHWAY	rno05417:Lipid and atherosclerosis	5	3.1055900621118013	0.11253646527649126	PPP3CB, TAB2, MAPK14, CAMK2G, CALM2	80	209	8960	2.679425837320574	0.9999999999909622	1.0	0.9905660377358491
KEGG_PATHWAY	rno04720:Long-term potentiation	3	1.8633540372670807	0.1177458393371456	PPP3CB, CAMK2G, CALM2	80	67	8960	5.014925373134328	0.999999999997421	1.0	0.9905660377358491
KEGG_PATHWAY	rno05031:Amphetamine addiction	3	1.8633540372670807	0.12064903608318008	PPP3CB, CAMK2G, CALM2	80	68	8960	4.9411764705882355	0.9999999999987219	1.0	0.9905660377358491
KEGG_PATHWAY	rno04921:Oxytocin signaling pathway	4	2.484472049689441	0.15647625762347805	MYLK2, PPP3CB, CAMK2G, CALM2	80	155	8960	2.890322580645161	0.9999999999999998	1.0	0.9905660377358491
KEGG_PATHWAY	rno04912:GnRH signaling pathway	3	1.8633540372670807	0.18815511325765077	MAPK14, CAMK2G, CALM2	80	90	8960	3.733333333333333	1.0	1.0	0.9905660377358491
KEGG_PATHWAY	rno04218:Cellular senescence	4	2.484472049689441	0.22324509215049365	RBL2, PPP3CB, MAPK14, CALM2	80	185	8960	2.4216216216216218	1.0	1.0	0.9905660377358491
KEGG_PATHWAY	rno05022:Pathways of neurodegeneration - multiple diseases	7	4.3478260869565215	0.24351492855707807	PPP3CB, PINK1, ULK2, PARK7, MAPK14, CAMK2G, CALM2	80	477	8960	1.6436058700209644	1.0	1.0	0.9905660377358491
KEGG_PATHWAY	rno04625:C-type lectin receptor signaling pathway	3	1.8633540372670807	0.2628434886856642	PPP3CB, MAPK14, CALM2	80	113	8960	2.973451327433628	1.0	1.0	0.9905660377358491
KEGG_PATHWAY	rno04750:Inflammatory mediator regulation of TRP channels	3	1.8633540372670807	0.26940091583386583	MAPK14, CAMK2G, CALM2	80	115	8960	2.9217391304347826	1.0	1.0	0.9905660377358491
KEGG_PATHWAY	rno04380:Osteoclast differentiation	3	1.8633540372670807	0.28906454236114437	PPP3CB, TAB2, MAPK14	80	121	8960	2.776859504132231	1.0	1.0	0.9905660377358491
KEGG_PATHWAY	rno05170:Human immunodeficiency virus 1 infection	4	2.484472049689441	0.34067178333961656	PPP3CB, TAB2, MAPK14, CALM2	80	234	8960	1.9145299145299146	1.0	1.0	0.9905660377358491
KEGG_PATHWAY	rno04010:MAPK signaling pathway	4	2.484472049689441	0.4804554521102897	PPP3CB, TAB2, MAPK14, RASGRP3	80	293	8960	1.52901023890785	1.0	1.0	0.9905660377358491
KEGG_PATHWAY	rno05167:Kaposi sarcoma-associated herpesvirus infection	3	1.8633540372670807	0.5717679967010569	PPP3CB, MAPK14, CALM2	80	216	8960	1.5555555555555554	1.0	1.0	0.9905660377358491
KEGG_PATHWAY	rno05163:Human cytomegalovirus infection	3	1.8633540372670807	0.6475158884701866	PPP3CB, MAPK14, CALM2	80	248	8960	1.3548387096774193	1.0	1.0	0.9905660377358491
Annotation Cluster 10	Enrichment Score: 0.8412025208647963
Category	Term	Count	%	PValue	Genes	List Total	Pop Hits	Pop Total	Fold Enrichment	Bonferroni	Benjamini	FDR
GOTERM_BP_DIRECT	GO:0006357~regulation of transcription from RNA polymerase II promoter	18	11.180124223602485	0.05026680014756559	THRA, TSC22D1, SATB1, NFYB, ZFP3, SIX1, VEZF1, FOXO4, MAPK14, BARX2, ZFP709, TADA2B, RBL2, CTDSP1, ZBTB7B, E2F6, ZFP496, ZFP110	146	1425	18680	1.616149963950973	1.0	1.0	1.0
GOTERM_BP_DIRECT	GO:0000122~negative regulation of transcription from RNA polymerase II promoter	13	8.074534161490684	0.06370930812852889	CBX7, THRA, SATB1, ZFP3, SIX1, BARX2, ZFP709, HJV, BRMS1L, MYOZ1, ZBTB7B, E2F6, ZFP496	146	944	18680	1.7619572788483862	1.0	1.0	1.0
GOTERM_MF_DIRECT	GO:0043565~sequence-specific DNA binding	8	4.968944099378882	0.06521433322380311	THRA, SATB1, NFYB, SIX1, FOXO4, E2F6, BARX2, ZFP110	141	435	17198	2.243156435966414	0.9999999999672725	1.0	1.0
GOTERM_BP_DIRECT	GO:0006355~regulation of transcription, DNA-templated	10	6.211180124223603	0.06940268700773321	SATB1, NFYB, TCEA3, SIX1, FOXO4, MAPK14, ZBTB7B, YAF2, E2F6, BARX2	146	655	18680	1.9533619157168252	1.0	1.0	1.0
GOTERM_MF_DIRECT	GO:0003700~transcription factor activity, sequence-specific DNA binding	8	4.968944099378882	0.0858633725058125	THRA, SATB1, NFYB, SIX1, FOXO4, ZBTB7B, E2F6, BARX2	141	465	17198	2.0984366659040647	0.999999999999989	1.0	1.0
GOTERM_MF_DIRECT	GO:0000981~RNA polymerase II transcription factor activity, sequence-specific DNA binding	12	7.453416149068323	0.15622572879611588	THRA, SATB1, NFYB, SIX1, VEZF1, FOXO4, ZBTB7B, E2F6, BARX2, ZFP496, ZFP709, ZFP110	141	956	17198	1.5310246594854446	1.0	1.0	1.0
GOTERM_MF_DIRECT	GO:0001228~transcriptional activator activity, RNA polymerase II transcription regulatory region sequence-specific binding	7	4.3478260869565215	0.22704075858260817	TSC22D1, NFYB, SIX1, VEZF1, FOXO4, ZBTB7B, BARX2	141	503	17198	1.6974183269179253	1.0	1.0	1.0
GOTERM_MF_DIRECT	GO:0000978~RNA polymerase II core promoter proximal region sequence-specific DNA binding	11	6.832298136645963	0.341156455264297	THRA, TSC22D1, SATB1, NFYB, ZFP3, SIX1, FOXO4, ZBTB7B, E2F6, ZFP496, ZFP110	141	1041	17198	1.2888452865152846	1.0	1.0	1.0
GOTERM_MF_DIRECT	GO:0003677~DNA binding	10	6.211180124223603	0.40063203969235783	PHC1, SATB1, NFYB, SIX1, FOXO4, ZBTB7B, YAF2, E2F6, BARX2, ZFP496	141	977	17198	1.248430206813447	1.0	1.0	1.0
GOTERM_MF_DIRECT	GO:1990837~sequence-specific double-stranded DNA binding	5	3.1055900621118013	0.641811828554337	SIX1, FOXO4, ZBTB7B, BARX2, ZFP110	141	538	17198	1.1335653457776371	1.0	1.0	1.0
Annotation Cluster 11	Enrichment Score: 0.7339600739456971
Category	Term	Count	%	PValue	Genes	List Total	Pop Hits	Pop Total	Fold Enrichment	Bonferroni	Benjamini	FDR
GOTERM_BP_DIRECT	GO:0046777~protein autophosphorylation	6	3.7267080745341614	0.017785266658574127	MYLK2, ULK2, PHKA1, MAPK14, CAMK2G, CALM2	146	194	18680	3.957068210704702	0.9999999887649967	1.0	1.0
GOTERM_BP_DIRECT	GO:0006468~protein phosphorylation	10	6.211180124223603	0.02871521588115598	MYLK2, PPP3CB, CDK19, SEMA7A, PINK1, PHKG1, PHKB, MAPK14, CAMK2G, ST3GAL1	146	553	18680	2.3136565186157694	0.999999999999876	1.0	1.0
SMART	SM00220:S_TKc	7	4.3478260869565215	0.06751953964931715	MYLK2, CDK19, PINK1, PHKG1, ULK2, MAPK14, CAMK2G	76	364	9485	2.400050607287449	0.9967606438950268	0.9227670418740009	0.9227670418740009
UP_KW_MOLECULAR_FUNCTION	KW-0723~Serine/threonine-protein kinase	6	3.7267080745341614	0.10930861842913644	MYLK2, CDK19, PINK1, PHKG1, MAPK14, CAMK2G	84	305	9994	2.3405152224824355	0.994533287274208	0.8198146382185233	0.8198146382185233
INTERPRO	IPR008271:Serine/threonine-protein kinase, active site	6	3.7267080745341614	0.11062616082468339	MYLK2, CDK19, PINK1, PHKG1, ULK2, CAMK2G	151	311	18423	2.3538255147888676	1.0	1.0	1.0
INTERPRO	IPR011009:Protein kinase-like domain	8	4.968944099378882	0.13642817088547948	MYLK2, CDK19, PINK1, PHKG1, ULK2, MAPK14, ACAD11, CAMK2G	151	524	18423	1.862696526970325	1.0	1.0	1.0
UP_SEQ_FEATURE	DOMAIN:Protein kinase	7	4.3478260869565215	0.15124436712432396	MYLK2, CDK19, PINK1, PHKG1, ULK2, MAPK14, CAMK2G	149	525	21652	1.9375391498881434	1.0	1.0	1.0
GOTERM_BP_DIRECT	GO:0018105~peptidyl-serine phosphorylation	4	2.484472049689441	0.16833967140690964	MYLK2, PINK1, ULK2, MAPK14	146	182	18680	2.811982538009935	1.0	1.0	1.0
INTERPRO	IPR017441:Protein kinase, ATP binding site	6	3.7267080745341614	0.1844438922399394	MYLK2, CDK19, PHKG1, ULK2, MAPK14, CAMK2G	151	370	18423	1.9784857705387509	1.0	1.0	1.0
INTERPRO	IPR000719:Protein kinase, catalytic domain	7	4.3478260869565215	0.20532686087887847	MYLK2, CDK19, PINK1, PHKG1, ULK2, MAPK14, CAMK2G	151	486	18423	1.7572970321314694	1.0	1.0	1.0
UP_KW_MOLECULAR_FUNCTION	KW-0808~Transferase	18	11.180124223602485	0.2213606137549084	MYLK2, PFKFB1, MOCS2, CDK19, UBE2D1, PHKB, PYGM, MAPK14, PINK1, PHKG1, TNKS2, TST, DBT, CAMK2G, ST3GAL1, GSTM7, BCAT2, ST3GAL3	84	1679	9994	1.2755041266059728	0.999987113453009	0.9961227618970878	0.9961227618970878
KEGG_PATHWAY	rno05022:Pathways of neurodegeneration - multiple diseases	7	4.3478260869565215	0.24351492855707807	PPP3CB, PINK1, ULK2, PARK7, MAPK14, CAMK2G, CALM2	80	477	8960	1.6436058700209644	1.0	1.0	0.9905660377358491
GOTERM_MF_DIRECT	GO:0005524~ATP binding	15	9.316770186335404	0.2599291489812517	MCCC2, TOR3A, MYLK2, PFKFB1, CDK19, UBE2D1, MAPK14, GLUD1, PINK1, PHKG1, SUCLG2, ULK2, FKBP4, ACSS1, CAMK2G	141	1413	17198	1.294815617894626	1.0	1.0	1.0
UP_KW_MOLECULAR_FUNCTION	KW-0418~Kinase	8	4.968944099378882	0.29567791841746327	MYLK2, PFKFB1, CDK19, PINK1, PHKG1, PHKB, MAPK14, CAMK2G	84	651	9994	1.4620730012435081	0.9999998588409593	1.0	1.0
GOTERM_MF_DIRECT	GO:0004674~protein serine/threonine kinase activity	4	2.484472049689441	0.5489101568550595	PINK1, ULK2, MAPK14, CAMK2G	141	352	17198	1.3860412637008381	1.0	1.0	1.0
KEGG_PATHWAY	rno05014:Amyotrophic lateral sclerosis	4	2.484472049689441	0.6394923584479018	PPP3CB, PINK1, ULK2, MAPK14	80	370	8960	1.2108108108108109	1.0	1.0	0.9905660377358491
UP_KW_LIGAND	KW-0067~ATP-binding	12	7.453416149068323	0.8360116463662197	MCCC2, TOR3A, MYLK2, PFKFB1, GLUD1, PINK1, PHKG1, SUCLG2, UBE2D1, MAPK14, ACSS1, CAMK2G	70	1131	5686	0.8618416066691929	1.0	1.0	1.0
UP_KW_LIGAND	KW-0547~Nucleotide-binding	13	8.074534161490684	0.9218832527142155	MCCC2, TOR3A, MYLK2, PFKFB1, SAR1B, UBE2D1, PYGM, MAPK14, GLUD1, PINK1, PHKG1, PRKAR2A, CAMK2G	70	1350	5686	0.7822010582010582	1.0	1.0	1.0
Annotation Cluster 12	Enrichment Score: 0.6844940803857207
Category	Term	Count	%	PValue	Genes	List Total	Pop Hits	Pop Total	Fold Enrichment	Bonferroni	Benjamini	FDR
UP_KW_BIOLOGICAL_PROCESS	KW-0739~Sodium transport	4	2.484472049689441	0.061663786018763656	SLC9A2, SLC9A5, ATP1B2, SCN1B	67	105	7656	4.353091684434967	0.9780462525445996	0.6709295838490283	0.6709295838490283
UP_KW_LIGAND	KW-0915~Sodium	4	2.484472049689441	0.1840099071587426	SLC9A2, SLC9A5, ATP1B2, SCN1B	70	122	5686	2.663231850117096	0.9958743543939169	1.0	1.0
GOTERM_BP_DIRECT	GO:0035725~sodium ion transmembrane transport	3	1.8633540372670807	0.21599267123056046	SLC9A2, SLC9A5, SCN1B	146	112	18680	3.4271037181996085	1.0	1.0	1.0
UP_KW_BIOLOGICAL_PROCESS	KW-0406~Ion transport	5	3.1055900621118013	0.7459561018963812	SLC9A2, SLC9A5, TMEM38A, ATP1B2, SCN1B	67	579	7656	0.9867759647359058	1.0	1.0	1.0
Annotation Cluster 13	Enrichment Score: 0.6452607840993659
Category	Term	Count	%	PValue	Genes	List Total	Pop Hits	Pop Total	Fold Enrichment	Bonferroni	Benjamini	FDR
GOTERM_BP_DIRECT	GO:0006979~response to oxidative stress	4	2.484472049689441	0.11146025850401821	PINK1, DHCR24, PARK7, CAMK2G	146	150	18680	3.4118721461187214	1.0	1.0	1.0
KEGG_PATHWAY	rno05022:Pathways of neurodegeneration - multiple diseases	7	4.3478260869565215	0.24351492855707807	PPP3CB, PINK1, ULK2, PARK7, MAPK14, CAMK2G, CALM2	80	477	8960	1.6436058700209644	1.0	1.0	0.9905660377358491
KEGG_PATHWAY	rno05012:Parkinson disease	4	2.484472049689441	0.42714173873740313	PINK1, PARK7, CAMK2G, CALM2	80	270	8960	1.6592592592592594	1.0	1.0	0.9905660377358491
Annotation Cluster 14	Enrichment Score: 0.5933261948587871
Category	Term	Count	%	PValue	Genes	List Total	Pop Hits	Pop Total	Fold Enrichment	Bonferroni	Benjamini	FDR
INTERPRO	IPR013087:Zinc finger C2H2-type/integrase DNA-binding domain	8	4.968944099378882	0.1644688878350456	ZFP3, ZFP503, ZFP91, VEZF1, ZBTB7B, ZFP496, ZFP709, ZFP110	151	552	18423	1.7682119205298013	1.0	1.0	1.0
SMART	SM00355:ZnF_C2H2	7	4.3478260869565215	0.22784001374275148	ZFP3, ZFP91, VEZF1, ZBTB7B, ZFP496, ZFP709, ZFP110	76	520	9485	1.6800354251012146	0.9999999993805618	1.0	1.0
UP_KW_DOMAIN	KW-0863~Zinc-finger	10	6.211180124223603	0.24889093269775403	THRA, ZFP3, ZFP503, ZFP91, VEZF1, TAB2, ZBTB7B, ZFP709, RASGRP3, ZFP110	88	1013	12808	1.4367764515839538	0.9942103263301715	1.0	1.0
UP_SEQ_FEATURE	DOMAIN:C2H2-type	7	4.3478260869565215	0.28673116593448167	ZFP3, ZFP503, ZFP91, VEZF1, ZBTB7B, ZFP496, ZFP709	149	651	21652	1.562531572490438	1.0	1.0	1.0
INTERPRO	IPR001909:Krueppel-associated box	3	1.8633540372670807	0.40380463166217656	ZFP496, ZFP709, ZFP110	151	170	18423	2.153058044409817	1.0	1.0	1.0
Annotation Cluster 15	Enrichment Score: 0.5706214115230187
Category	Term	Count	%	PValue	Genes	List Total	Pop Hits	Pop Total	Fold Enrichment	Bonferroni	Benjamini	FDR
GOTERM_CC_DIRECT	GO:0031225~anchored component of membrane	3	1.8633540372670807	0.11975414064072189	CNTFR, ACHE, HJV	150	77	19254	5.001038961038961	0.9999999999998402	1.0	1.0
UP_KW_PTM	KW-0336~GPI-anchor	3	1.8633540372670807	0.24745666564718588	CNTFR, ACHE, HJV	72	106	7881	3.097877358490566	0.9894195481909823	0.841352663200432	0.841352663200432
UP_KW_PTM	KW-0449~Lipoprotein	6	3.7267080745341614	0.6551580326428217	CNTFR, ACHE, HJV, PHKA1, PHKB, PARK7	72	612	7881	1.0731209150326797	0.9999999600127235	1.0	1.0
Annotation Cluster 16	Enrichment Score: 0.5354463240342612
Category	Term	Count	%	PValue	Genes	List Total	Pop Hits	Pop Total	Fold Enrichment	Bonferroni	Benjamini	FDR
GOTERM_MF_DIRECT	GO:0043565~sequence-specific DNA binding	8	4.968944099378882	0.06521433322380311	THRA, SATB1, NFYB, SIX1, FOXO4, E2F6, BARX2, ZFP110	141	435	17198	2.243156435966414	0.9999999999672725	1.0	1.0
GOTERM_MF_DIRECT	GO:0003700~transcription factor activity, sequence-specific DNA binding	8	4.968944099378882	0.0858633725058125	THRA, SATB1, NFYB, SIX1, FOXO4, ZBTB7B, E2F6, BARX2	141	465	17198	2.0984366659040647	0.999999999999989	1.0	1.0
GOTERM_MF_DIRECT	GO:0003682~chromatin binding	8	4.968944099378882	0.1672924373719663	TADA2B, CBX7, PHC1, TSPYL1, SATB1, SIX1, BARX2, ZFP110	141	555	17198	1.7581496390007028	1.0	1.0	1.0
GOTERM_CC_DIRECT	GO:0090575~RNA polymerase II transcription factor complex	3	1.8633540372670807	0.2521265745198332	THRA, NFYB, E2F6	150	125	19254	3.0806400000000003	1.0	1.0	1.0
INTERPRO	IPR009057:Homeodomain-like	4	2.484472049689441	0.42773227601767944	TADA2B, SATB1, SIX1, BARX2	151	293	18423	1.6656194200212464	1.0	1.0	1.0
UP_SEQ_FEATURE	DOMAIN:Homeobox	3	1.8633540372670807	0.43548013380098904	SATB1, SIX1, BARX2	149	216	21652	2.018269947800149	1.0	1.0	1.0
UP_SEQ_FEATURE	DNA_BIND:Homeobox	3	1.8633540372670807	0.4942518584924036	SATB1, SIX1, BARX2	149	242	21652	1.8014310277885628	1.0	1.0	1.0
SMART	SM00389:HOX	3	1.8633540372670807	0.5513243314876255	SATB1, SIX1, BARX2	76	232	9485	1.6138271324863882	1.0	1.0	1.0
INTERPRO	IPR001356:Homeodomain	3	1.8633540372670807	0.5796592767648636	SATB1, SIX1, BARX2	151	238	18423	1.5378986031498694	1.0	1.0	1.0
GOTERM_MF_DIRECT	GO:0000976~transcription regulatory region sequence-specific DNA binding	3	1.8633540372670807	0.6362417958469799	THRA, NFYB, SIX1	141	264	17198	1.3860412637008381	1.0	1.0	1.0
Annotation Cluster 17	Enrichment Score: 0.32647621484397094
Category	Term	Count	%	PValue	Genes	List Total	Pop Hits	Pop Total	Fold Enrichment	Bonferroni	Benjamini	FDR
INTERPRO	IPR015943:WD40/YVTN repeat-like-containing domain	5	3.1055900621118013	0.2748410740440959	SELENBP1, COP1, SEMA7A, SEC31B, DCAF6	151	326	18423	1.8712672165115996	1.0	1.0	1.0
SMART	SM00320:WD40	3	1.8633540372670807	0.6096139857030473	COP1, SEC31B, DCAF6	76	258	9485	1.4511933904528762	1.0	1.0	1.0
INTERPRO	IPR001680:WD40 repeat	3	1.8633540372670807	0.6257989014602212	COP1, SEC31B, DCAF6	151	259	18423	1.4132041218133935	1.0	1.0	1.0
Annotation Cluster 18	Enrichment Score: 0.32163656956296344
Category	Term	Count	%	PValue	Genes	List Total	Pop Hits	Pop Total	Fold Enrichment	Bonferroni	Benjamini	FDR
UP_SEQ_FEATURE	PROPEP:Removed in mature form	3	1.8633540372670807	0.2786722047876874	CNTFR, HJV, PARK7	149	152	21652	2.8680678205581067	1.0	1.0	1.0
GOTERM_MF_DIRECT	GO:0005102~receptor binding	4	2.484472049689441	0.5938141846862115	CNTFR, HJV, PARK7, GSTM7	141	376	17198	1.29757054474121	1.0	1.0	1.0
UP_KW_PTM	KW-0449~Lipoprotein	6	3.7267080745341614	0.6551580326428217	CNTFR, ACHE, HJV, PHKA1, PHKB, PARK7	72	612	7881	1.0731209150326797	0.9999999600127235	1.0	1.0
Annotation Cluster 19	Enrichment Score: 0.30503758775813955
Category	Term	Count	%	PValue	Genes	List Total	Pop Hits	Pop Total	Fold Enrichment	Bonferroni	Benjamini	FDR
KEGG_PATHWAY	rno05161:Hepatitis B	3	1.8633540372670807	0.4044661761348398	MAVS, TAB2, MAPK14	80	157	8960	2.140127388535032	1.0	1.0	0.9905660377358491
KEGG_PATHWAY	rno04621:NOD-like receptor signaling pathway	3	1.8633540372670807	0.46780422661015725	MAVS, TAB2, MAPK14	80	178	8960	1.8876404494382022	1.0	1.0	0.9905660377358491
KEGG_PATHWAY	rno05171:Coronavirus disease - COVID-19	4	2.484472049689441	0.5335872466567089	MAVS, TAB2, MASP1, MAPK14	80	317	8960	1.413249211356467	1.0	1.0	0.9905660377358491
KEGG_PATHWAY	rno05169:Epstein-Barr virus infection	3	1.8633540372670807	0.5966200683866241	MAVS, TAB2, MAPK14	80	226	8960	1.486725663716814	1.0	1.0	0.9905660377358491
Annotation Cluster 20	Enrichment Score: 0.30030376596272196
Category	Term	Count	%	PValue	Genes	List Total	Pop Hits	Pop Total	Fold Enrichment	Bonferroni	Benjamini	FDR
UP_SEQ_FEATURE	DOMAIN:Fibronectin type-III	3	1.8633540372670807	0.3784420515075332	GHR, CNTFR, CMYA5	149	191	21652	2.2824414069362944	1.0	1.0	1.0
INTERPRO	IPR003961:Fibronectin, type III	3	1.8633540372670807	0.4642165047986162	GHR, CNTFR, CMYA5	151	192	18423	1.906353476821192	1.0	1.0	1.0
INTERPRO	IPR013783:Immunoglobulin-like fold	7	4.3478260869565215	0.7151032250478175	GHR, CNTFR, SEMA7A, STBD1, CMYA5, GPCPD1, SCN1B	151	868	18423	0.9839243751335185	1.0	1.0	1.0
Annotation Cluster 21	Enrichment Score: 0.13103937260311743
Category	Term	Count	%	PValue	Genes	List Total	Pop Hits	Pop Total	Fold Enrichment	Bonferroni	Benjamini	FDR
UP_KW_DOMAIN	KW-1133~Transmembrane helix	32	19.875776397515526	0.4562350235188603	GRAMD1C, ACHE, SEMA7A, LRRC38, LSMEM1, CCDC47, SLC43A1, KLHL31, GHR, STBD1, SSR1, TMEM38A, ST3GAL1, SLC25A25, SCN1B, PRIMA1, ST3GAL3, TMEM150A, TSC22D1, PNPLA8, DHCR24, ATP1B2, ACADSB, SLC9A2, REEP1, PLPP7, TMEM233, MAVS, PINK1, SLC9A5, VAMP1, TMCC2	88	4426	12808	1.0522942940475701	0.9999827256319731	1.0	1.0
UP_SEQ_FEATURE	TOPO_DOM:Cytoplasmic	14	8.695652173913043	0.47984188533911876	TMEM150A, DHCR24, ATP1B2, SLC9A2, GHR, PLPP7, MAVS, STBD1, SSR1, VAMP1, TMEM38A, SCN1B, PRIMA1, ST3GAL3	149	1824	21652	1.1153597079948192	1.0	1.0	1.0
UP_KW_DOMAIN	KW-0812~Transmembrane	34	21.11801242236025	0.8008295268822769	GRAMD1C, ACHE, SEMA7A, LRRC38, LSMEM1, CCDC47, SLC43A1, KLHL31, GHR, SGCB, STBD1, SSR1, TMEM38A, SLC37A4, ST3GAL1, SLC25A25, SCN1B, PRIMA1, ST3GAL3, TMEM150A, TSC22D1, PNPLA8, DHCR24, ATP1B2, ACADSB, SLC9A2, REEP1, PLPP7, TMEM233, MAVS, PINK1, SLC9A5, VAMP1, TMCC2	88	5356	12808	0.9239255889741327	0.9999999999997568	1.0	1.0
UP_KW_CELLULAR_COMPONENT	KW-0472~Membrane	52	32.298136645962735	0.9452239928492712	CNTFR, ACHE, LRRC38, CCDC47, CIB2, PARK7, KLHL31, GHR, CCDC91, HJV, SGCB, STBD1, PDE4A, TMEM38A, SLC37A4, ACAD11, SCN1B, PRIMA1, TMEM150A, TSC22D1, PHKA1, ATP1B2, SENP2, PLPP7, SLC9A2, SLC9A5, VAMP1, GRAMD1C, SEMA7A, FECH, SAR1B, LSMEM1, SLC43A1, RASGRP3, SELENBP1, PRKAR2A, DHRS7C, SSR1, CAMK2G, ST3GAL1, SLC25A25, ST3GAL3, PNPLA8, PHKB, DHCR24, ACADSB, REEP1, TMEM233, MAVS, PINK1, TAB2, TMCC2	101	8148	13954	0.881717921423954	1.0	1.0	1.0
UP_SEQ_FEATURE	TRANSMEM:Helical	32	19.875776397515526	0.9874672889412278	GRAMD1C, ACHE, SEMA7A, LRRC38, LSMEM1, CCDC47, SLC43A1, KLHL31, GHR, SGCB, STBD1, SSR1, TMEM38A, SLC37A4, SCN1B, PRIMA1, ST3GAL3, TMEM150A, TSC22D1, PNPLA8, DHCR24, ATP1B2, ACADSB, SLC9A2, REEP1, PLPP7, TMEM233, MAVS, PINK1, SLC9A5, VAMP1, TMCC2	149	6213	21652	0.7484458328877425	1.0	1.0	1.0
GOTERM_CC_DIRECT	GO:0016021~integral component of membrane	24	14.906832298136646	0.9997224754010416	GRAMD1C, ACHE, TMEM150A, PNPLA8, LSMEM1, SLC43A1, DHCR24, KLHL31, SLC9A2, GHR, REEP1, PLPP7, TMEM233, MAVS, SLC9A5, SGCB, SSR1, TMCC2, TMEM38A, SLC37A4, ST3GAL1, SLC25A25, PRIMA1, ST3GAL3	150	5188	19254	0.5938010794140325	1.0	1.0	1.0
Annotation Cluster 22	Enrichment Score: 0.10799473491822947
Category	Term	Count	%	PValue	Genes	List Total	Pop Hits	Pop Total	Fold Enrichment	Bonferroni	Benjamini	FDR
UP_SEQ_FEATURE	CARBOHYD:N-linked (GlcNAc...) asparagine	16	9.937888198757763	0.4018620617189241	ACHE, TOR3A, CNTFR, TMEM150A, CCDC47, ATP1B2, SLC9A2, GHR, SLC9A5, P4HA1, HJV, SSR1, MASP1, SCN1B, PRIMA1, ST3GAL3	149	2012	21652	1.155589950231497	1.0	1.0	1.0
UP_KW_DOMAIN	KW-0732~Signal	23	14.285714285714285	0.9597880015037665	ACHE, TOR3A, CNTFR, SEMA7A, OSBPL6, CCDC47, LRRC38, CDNF, AMPD1, DHCR24, SENP2, GHR, SLC9A5, P4HA1, HJV, DHRS7C, ME1, SSR1, MASP1, FGFBP3, SLC25A25, SCN1B, PRIMA1	88	4274	12808	0.7832347811290253	1.0	1.0	1.0
UP_KW_PTM	KW-0325~Glycoprotein	18	11.180124223602485	0.9632964996858813	ACHE, TOR3A, CNTFR, SEMA7A, TMEM150A, CCDC47, ATP1B2, SLC9A2, GHR, SLC9A5, TST, P4HA1, HJV, SSR1, MASP1, SCN1B, PRIMA1, ST3GAL3	72	2599	7881	0.7580800307810697	1.0	1.0	1.0
UP_KW_PTM	KW-1015~Disulfide bond	12	7.453416149068323	0.9954254810199107	GHR, CNTFR, ACHE, SEMA7A, HJV, SGCB, CDNF, ATP1B2, MASP1, SCN1B, PRIMA1, ST3GAL3	72	2197	7881	0.5978607191624942	1.0	1.0	1.0
Annotation Cluster 23	Enrichment Score: 0.004620309868287632
Category	Term	Count	%	PValue	Genes	List Total	Pop Hits	Pop Total	Fold Enrichment	Bonferroni	Benjamini	FDR
UP_KW_CELLULAR_COMPONENT	KW-0964~Secreted	5	3.1055900621118013	0.9773518986622991	GHR, ACHE, CDNF, MASP1, ST3GAL3	101	1204	13954	0.5737475740929575	1.0	1.0	1.0
UP_KW_PTM	KW-1015~Disulfide bond	12	7.453416149068323	0.9954254810199107	GHR, CNTFR, ACHE, SEMA7A, HJV, SGCB, CDNF, ATP1B2, MASP1, SCN1B, PRIMA1, ST3GAL3	72	2197	7881	0.5978607191624942	1.0	1.0	1.0
GOTERM_CC_DIRECT	GO:0005615~extracellular space	6	3.7267080745341614	0.9955873177674884	GHR, ACHE, SEMA7A, HJV, CDNF, MASP1	150	1598	19254	0.48195244055068837	1.0	1.0	1.0

## Sheet: 2DayvsControlPathway
Gene set	Description	Enrichment score	P-value	Genes in list	Genes not in list	Genes in list, not in set	Genes not in list, not in set
path:rno03010	Ribosome	30.8377	4.049e-14	59	63	957	4379
path:rno03050	Proteasome	15.6957	1.52558e-07	23	19	993	4423
path:rno04141	Protein processing in endoplasmic reticulum	15.4153	2.01945e-07	54	95	962	4347
path:rno04145	Phagosome	13.456	1.43268e-06	48	86	968	4356
path:rno01200	Carbon metabolism	12.0692	5.73313e-06	37	61	979	4381
path:rno00071	Fatty acid degradation	11.3816	1.1404e-05	18	17	998	4425
path:rno00640	Propanoate metabolism	10.3095	3.33158e-05	16	15	1000	4427
path:rno05132	Salmonella infection	8.2752	0.000254756	57	141	959	4301
path:rno00280	Valine, leucine and isoleucine degradation	8.15823	0.000286369	19	27	997	4415
path:rno05140	Leishmaniasis	7.70629	0.000449987	23	39	993	4403
path:rno04216	Ferroptosis	7.67582	0.000463909	16	21	1000	4421
path:rno01212	Fatty acid metabolism	7.59305	0.000503939	21	34	995	4408
path:rno05169	Epstein-Barr virus infection	7.13463	0.000797024	51	129	965	4313
path:rno04210	Apoptosis	6.81087	0.00110174	36	82	980	4360
path:rno04964	Proximal tubule bicarbonate reclamation	6.54416	0.00143849	10	10	1006	4432
path:rno03320	PPAR signaling pathway	5.60929	0.00366366	21	42	995	4400
path:rno05133	Pertussis	5.60929	0.00366366	21	42	995	4400
path:rno00630	Glyoxylate and dicarboxylate metabolism	5.42592	0.00440102	11	15	1005	4427
path:rno05100	Bacterial invasion of epithelial cells	5.39936	0.00451949	20	40	996	4402
path:rno00010	Glycolysis / Gluconeogenesis	5.21506	0.00543413	17	32	999	4410
path:rno05152	Tuberculosis	4.44405	0.0117483	39	109	977	4333
path:rno00620	Pyruvate metabolism	4.40277	0.0122433	12	21	1004	4421
path:rno05216	Thyroid cancer	4.36381	0.0127298	13	24	1003	4418
path:rno04140	Autophagy - animal	4.32228	0.0132696	35	96	981	4346
path:rno04380	Osteoclast differentiation	4.15504	0.0156852	30	80	986	4362
path:rno04612	Antigen processing and presentation	4.03973	0.0176022	19	44	997	4398
path:rno04137	Mitophagy - animal	4.00426	0.0182379	18	41	998	4401
path:rno04217	Necroptosis	3.9708	0.0188584	29	78	987	4364
path:rno00500	Starch and sucrose metabolism	3.85032	0.0212729	8	12	1008	4430
path:rno05020	Prion diseases	3.71064	0.024462	10	18	1006	4424
path:rno05205	Proteoglycans in cancer	3.614	0.0269439	45	139	971	4303
path:rno04066	HIF-1 signaling pathway	3.605	0.0271873	27	74	989	4368
path:rno04659	Th17 cell differentiation	3.55196	0.0286683	24	64	992	4378
path:rno05230	Central carbon metabolism in cancer	3.50777	0.0299636	18	44	998	4398
path:rno04922	Glucagon signaling pathway	3.49365	0.0303897	23	61	993	4381
path:rno04933	AGE-RAGE signaling pathway in diabetic complications	3.42359	0.0325952	26	72	990	4370
path:rno00270	Cysteine and methionine metabolism	3.29793	0.0369596	13	29	1003	4413
path:rno04510	Focal adhesion	3.29272	0.0371525	44	139	972	4303
path:rno03030	DNA replication	3.24644	0.0389125	11	23	1005	4419
path:rno04142	Lysosome	3.20915	0.040391	28	81	988	4361
path:rno05014	Amyotrophic lateral sclerosis (ALS)	3.15987	0.0424313	14	33	1002	4409
path:rno04932	Non-alcoholic fatty liver disease (NAFLD)	3.12592	0.0438964	33	100	983	4342
path:rno04010	MAPK signaling pathway	3.08864	0.0455639	59	199	957	4243
path:rno04979	Cholesterol metabolism	3.04611	0.0475434	11	24	1005	4418
path:rno00380	Tryptophan metabolism	3.02088	0.0487584	10	21	1006	4421
path:rno05164	Influenza A	2.90187	0.0549203	31	95	985	4347
path:rno05219	Bladder cancer	2.85793	0.0573875	11	25	1005	4417
path:rno04810	Regulation of actin cytoskeleton	2.84638	0.0580541	42	137	974	4305
path:rno05160	Hepatitis C	2.8366	0.0586245	30	92	986	4350
path:rno04136	Autophagy - other	2.79192	0.0613033	9	19	1007	4423
path:rno00030	Pentose phosphate pathway	2.77416	0.062402	8	16	1008	4426
path:rno04260	Cardiac muscle contraction	2.74139	0.0644805	19	53	997	4389
path:rno00920	Sulfur metabolism	2.68397	0.0682917	4	5	1012	4437
path:rno00480	Glutathione metabolism	2.62988	0.0720872	13	33	1003	4409
path:rno04146	Peroxisome	2.62263	0.0726114	19	54	997	4388
path:rno04920	Adipocytokine signaling pathway	2.61049	0.0734983	17	47	999	4395
path:rno04115	p53 signaling pathway	2.54461	0.0785038	16	44	1000	4398
path:rno03060	Protein export	2.5366	0.0791347	7	14	1009	4428
path:rno05323	Rheumatoid arthritis	2.48841	0.0830417	17	48	999	4394
path:rno04640	Hematopoietic cell lineage	2.42058	0.0888703	16	45	1000	4397
path:rno00471	D-Glutamine and D-glutamate metabolism	2.39688	0.0910012	2	1	1014	4441
path:rno00524	Neomycin, kanamycin and gentamicin biosynthesis	2.39688	0.0910012	2	1	1014	4441
path:rno05167	Kaposi sarcoma-associated herpesvirus infection	2.38537	0.0920551	37	124	979	4318
path:rno05134	Legionellosis	2.34517	0.0958304	13	35	1003	4407
path:rno04974	Protein digestion and absorption	2.32902	0.097391	18	53	998	4389
path:rno03430	Mismatch repair	2.32048	0.0982262	7	15	1009	4427
path:rno05310	Asthma	2.28644	0.101627	5	9	1011	4433
path:rno00520	Amino sugar and nucleotide sugar metabolism	2.27815	0.102474	12	32	1004	4410
path:rno05321	Inflammatory bowel disease (IBD)	2.27815	0.102474	12	32	1004	4410
path:rno04068	FoxO signaling pathway	2.20101	0.110691	27	88	989	4354
path:rno04962	Vasopressin-regulated water reabsorption	2.14359	0.117233	10	26	1006	4416
path:rno04670	Leukocyte transendothelial migration	2.1174	0.120344	22	70	994	4372
path:rno00061	Fatty acid biosynthesis	2.03923	0.130128	5	10	1011	4432
path:rno00603	Glycosphingolipid biosynthesis - globo and isoglobo series	2.02779	0.131626	4	7	1012	4435
path:rno00020	Citrate cycle (TCA cycle)	2.00955	0.134048	8	20	1008	4422
path:rno05150	Staphylococcus aureus infection	1.94169	0.143462	11	31	1005	4411
path:rno05010	Alzheimer disease	1.94006	0.143695	31	107	985	4335
path:rno00650	Butanoate metabolism	1.8803	0.152544	6	14	1010	4428
path:rno04152	AMPK signaling pathway	1.83622	0.159419	25	85	991	4357
path:rno05213	Endometrial cancer	1.82732	0.160844	14	43	1002	4399
path:rno04910	Insulin signaling pathway	1.8235	0.161459	27	93	989	4349
path:rno05210	Colorectal cancer	1.82016	0.161999	19	62	997	4380
path:rno04921	Oxytocin signaling pathway	1.81851	0.162267	28	97	988	4345
path:rno01100	Metabolic pathways	1.78546	0.16772	227	929	789	3513
path:rno00062	Fatty acid elongation	1.77944	0.168732	7	18	1009	4424
path:rno00053	Ascorbate and aldarate metabolism	1.75283	0.173283	3	5	1013	4437
path:rno00260	Glycine, serine and threonine metabolism	1.71013	0.180842	8	22	1008	4420
path:rno05145	Toxoplasmosis	1.63624	0.194711	22	76	994	4366
path:rno05012	Parkinson disease	1.63204	0.19553	23	80	993	4362
path:rno04727	GABAergic synapse	1.631	0.195734	14	45	1002	4397
path:rno00515	Mannose type O-glycan biosynthesis	1.62897	0.196131	5	12	1011	4430
path:rno04218	Cellular senescence	1.62525	0.196863	33	120	983	4322
path:rno05418	Fluid shear stress and atherosclerosis	1.62244	0.197416	28	100	988	4342
path:rno04530	Tight junction	1.62222	0.197459	29	104	987	4338
path:rno04660	T cell receptor signaling pathway	1.57817	0.206352	19	65	997	4377
path:rno05206	MicroRNAs in cancer	1.56483	0.209123	31	113	985	4329
path:rno00533	Glycosaminoglycan biosynthesis - keratan sulfate	1.55522	0.211142	4	9	1012	4433
path:rno00052	Galactose metabolism	1.54511	0.213288	6	16	1010	4426
path:rno00900	Terpenoid backbone biosynthesis	1.54511	0.213288	6	16	1010	4426
path:rno05220	Chronic myeloid leukemia	1.51316	0.220213	17	58	999	4384
path:rno05144	Malaria	1.51205	0.220457	10	31	1006	4411
path:rno05166	Human T-cell leukemia virus 1 infection	1.50506	0.222005	43	163	973	4279
path:rno04926	Relaxin signaling pathway	1.49677	0.223852	24	86	992	4356
path:rno05146	Amoebiasis	1.43668	0.237716	17	59	999	4383
path:rno04919	Thyroid hormone signaling pathway	1.4341	0.23833	24	87	992	4355
path:rno00190	Oxidative phosphorylation	1.43133	0.23899	20	71	996	4371
path:rno05203	Viral carcinogenesis	1.42322	0.240936	36	136	980	4306
path:rno00330	Arginine and proline metabolism	1.40846	0.244518	10	32	1006	4410
path:rno05322	Systemic lupus erythematosus	1.40846	0.244518	10	32	1006	4410
path:rno04371	Apelin signaling pathway	1.38007	0.251562	26	96	990	4346
path:rno04971	Gastric acid secretion	1.37632	0.252505	13	44	1003	4398
path:rno05412	Arrhythmogenic right ventricular cardiomyopathy (ARVC)	1.37087	0.253886	14	48	1002	4394
path:rno05410	Hypertrophic cardiomyopathy (HCM)	1.36348	0.25577	17	60	999	4382
path:rno03013	RNA transport	1.34309	0.261037	30	113	986	4329
path:rno04658	Th1 and Th2 cell differentiation	1.29226	0.274649	16	57	1000	4385
path:rno00910	Nitrogen metabolism	1.27038	0.280726	3	7	1013	4435
path:rno00410	beta-Alanine metabolism	1.27029	0.280751	6	18	1010	4424
path:rno04672	Intestinal immune network for IgA production	1.2484	0.286963	7	22	1009	4420
path:rno00250	Alanine, aspartate and glutamate metabolism	1.2484	0.286963	7	22	1009	4420
path:rno05142	Chagas disease (American trypanosomiasis)	1.23435	0.291024	19	70	997	4372
path:rno04976	Bile secretion	1.22034	0.29513	10	34	1006	4408
path:rno04917	Prolactin signaling pathway	1.2167	0.296206	13	46	1003	4396
path:rno01210	2-Oxocarboxylic acid metabolism	1.20285	0.300337	4	11	1012	4431
path:rno00040	Pentose and glucuronate interconversions	1.20285	0.300337	4	11	1012	4431
path:rno04611	Platelet activation	1.19791	0.301825	23	87	993	4355
path:rno05161	Hepatitis B	1.18752	0.304978	29	112	987	4330
path:rno04966	Collecting duct acid secretion	1.16962	0.310486	5	15	1011	4427
path:rno04064	NF-kappa B signaling pathway	1.1679	0.311021	18	67	998	4375
path:rno04666	Fc gamma R-mediated phagocytosis	1.1679	0.311021	18	67	998	4375
path:rno04720	Long-term potentiation	1.1395	0.319978	12	43	1004	4399
path:rno04625	C-type lectin receptor signaling pathway	1.12266	0.325413	20	76	996	4366
path:rno04722	Neurotrophin signaling pathway	1.09281	0.335274	23	89	993	4353
path:rno00220	Arginine biosynthesis	1.0598	0.346524	4	12	1012	4430
path:rno00100	Steroid biosynthesis	1.0598	0.346524	4	12	1012	4430
path:rno00511	Other glycan degradation	1.0598	0.346524	4	12	1012	4430
path:rno05016	Huntington disease	1.05941	0.346662	30	119	986	4323
path:rno04512	ECM-receptor interaction	1.02508	0.358769	15	57	1001	4385
path:rno05170	Human immunodeficiency virus 1 infection	1.02218	0.35981	35	141	981	4301
path:rno03420	Nucleotide excision repair	0.9712	0.378628	9	33	1007	4409
path:rno04973	Carbohydrate digestion and absorption	0.953718	0.385306	7	25	1009	4417
path:rno04110	Cell cycle	0.949233	0.387038	23	92	993	4350
path:rno05223	Non-small cell lung cancer	0.944781	0.388765	13	50	1003	4392
path:rno05135	Yersinia infection	0.938762	0.391112	22	88	994	4354
path:rno04540	Gap junction	0.910216	0.402437	15	59	1001	4383
path:rno04662	B cell receptor signaling pathway	0.898147	0.407324	14	55	1002	4387
path:rno05221	Acute myeloid leukemia	0.885616	0.41246	13	51	1003	4391
path:rno05222	Small cell lung cancer	0.882206	0.413869	17	68	999	4374
path:rno04610	Complement and coagulation cascades	0.872552	0.417884	12	47	1004	4395
path:rno04350	TGF-beta signaling pathway	0.869827	0.419024	16	64	1000	4378
path:rno05235	PD-L1 expression and PD-1 checkpoint pathway in cancer	0.869827	0.419024	16	64	1000	4378
path:rno05414	Dilated cardiomyopathy (DCM)	0.869827	0.419024	16	64	1000	4378
path:rno04370	VEGF signaling pathway	0.858866	0.423642	11	43	1005	4399
path:rno05031	Amphetamine addiction	0.858866	0.423642	11	43	1005	4399
path:rno04215	Apoptosis - multiple species	0.856486	0.424652	6	22	1010	4420
path:rno04071	Sphingolipid signaling pathway	0.850685	0.427122	22	90	994	4352
path:rno05214	Glioma	0.843622	0.43015	14	56	1002	4386
path:rno04392	Hippo signaling pathway - multiple species	0.841015	0.431272	5	18	1011	4424
path:rno05163	Human cytomegalovirus infection	0.840096	0.431669	38	159	978	4283
path:rno04978	Mineral absorption	0.812718	0.443651	8	31	1008	4411
path:rno00604	Glycosphingolipid biosynthesis - ganglio series	0.806082	0.446605	3	10	1013	4432
path:rno00120	Primary bile acid biosynthesis	0.806082	0.446605	3	10	1013	4432
path:rno04918	Thyroid hormone synthesis	0.799489	0.449559	11	44	1005	4398
path:rno04022	cGMP-PKG signaling pathway	0.792008	0.452934	27	113	989	4329
path:rno04122	Sulfur relay system	0.786502	0.455435	2	6	1014	4436
path:rno04744	Phototransduction	0.786502	0.455435	2	6	1014	4436
path:rno00230	Purine metabolism	0.784034	0.456561	20	83	996	4359
path:rno05211	Renal cell carcinoma	0.776744	0.459901	13	53	1003	4389
path:rno00780	Biotin metabolism	0.774335	0.46101	1	2	1015	4440
path:rno00860	Porphyrin and chlorophyll metabolism	0.753145	0.470883	5	19	1011	4423
path:rno00983	Drug metabolism - other enzymes	0.725542	0.484062	10	41	1006	4401
path:rno04144	Endocytosis	0.698253	0.497454	44	190	972	4252
path:rno00310	Lysine degradation	0.671816	0.51078	10	42	1006	4400
path:rno04261	Adrenergic signaling in cardiomyocytes	0.665164	0.514189	25	108	991	4334
path:rno04151	PI3K-Akt signaling pathway	0.659694	0.51701	53	231	963	4211
path:rno05212	Pancreatic cancer	0.652659	0.520659	14	60	1002	4382
path:rno05416	Viral myocarditis	0.642245	0.52611	11	47	1005	4395
path:rno00601	Glycosphingolipid biosynthesis - lacto and neolacto series	0.641697	0.526399	4	16	1012	4426
path:rno00051	Fructose and mannose metabolism	0.634119	0.530403	6	25	1010	4417
path:rno04714	Thermogenesis	0.58657	0.556232	33	146	983	4296
path:rno00290	Valine, leucine and isoleucine biosynthesis	0.577326	0.561398	1	3	1015	4439
path:rno05218	Melanoma	0.573571	0.563509	12	53	1004	4389
path:rno00513	Various types of N-glycan biosynthesis	0.572902	0.563887	6	26	1010	4416
path:rno03410	Base excision repair	0.572902	0.563887	6	26	1010	4416
path:rno00970	Aminoacyl-tRNA biosynthesis	0.572902	0.563887	6	26	1010	4416
path:rno04928	Parathyroid hormone synthesis, secretion and action	0.569784	0.565648	16	71	1000	4371
path:rno04668	TNF signaling pathway	0.550237	0.576813	19	85	997	4357
path:rno05162	Measles	0.534126	0.586181	20	90	996	4352
path:rno04213	Longevity regulating pathway - multiple species	0.530968	0.588036	10	45	1006	4397
path:rno04960	Aldosterone-regulated sodium reabsorption	0.517205	0.596184	6	27	1010	4415
path:rno00760	Nicotinate and nicotinamide metabolism	0.517205	0.596184	6	27	1010	4415
path:rno04730	Long-term depression	0.507158	0.602205	9	41	1007	4401
path:rno03015	mRNA surveillance pathway	0.499677	0.606727	14	64	1002	4378
path:rno04360	Axon guidance	0.49174	0.611562	29	132	987	4310
path:rno04150	mTOR signaling pathway	0.478926	0.619448	24	110	992	4332
path:rno05226	Gastric cancer	0.477859	0.620109	22	101	994	4341
path:rno04390	Hippo signaling pathway	0.477859	0.620109	22	101	994	4341
path:rno04728	Dopaminergic synapse	0.461322	0.630449	19	88	997	4354
path:rno05034	Alcoholism	0.457992	0.632552	17	79	999	4363
path:rno00600	Sphingolipid metabolism	0.45255	0.636004	7	33	1009	4409
path:rno03040	Spliceosome	0.452031	0.636334	22	102	994	4340
path:rno00240	Pyrimidine metabolism	0.439693	0.644234	8	38	1008	4404
path:rno04912	GnRH signaling pathway	0.435393	0.64701	14	66	1002	4376
path:rno04650	Natural killer cell mediated cytotoxicity	0.435393	0.64701	14	66	1002	4376
path:rno05202	Transcriptional misregulation in cancer	0.432619	0.648808	26	121	990	4321
path:rno04621	NOD-like receptor signaling pathway	0.430283	0.650325	24	112	992	4330
path:rno04915	Estrogen signaling pathway	0.429908	0.650569	17	80	999	4362
path:rno04931	Insulin resistance	0.403282	0.668123	17	81	999	4361
path:rno04977	Vitamin digestion and absorption	0.387926	0.678463	3	15	1013	4427
path:rno04970	Salivary secretion	0.383679	0.68135	10	49	1006	4393
path:rno04015	Rap1 signaling pathway	0.37871	0.684744	32	151	984	4291
path:rno04520	Adherens junction	0.375333	0.68706	11	54	1005	4388
path:rno04012	ErbB signaling pathway	0.359615	0.697945	13	64	1003	4378
path:rno04726	Serotonergic synapse	0.359615	0.697945	13	64	1003	4378
path:rno04713	Circadian entrainment	0.359615	0.697945	13	64	1003	4378
path:rno01230	Biosynthesis of amino acids	0.353001	0.702577	10	50	1006	4392
path:rno04725	Cholinergic synapse	0.345072	0.70817	15	74	1001	4368
path:rno00440	Phosphonate and phosphinate metabolism	0.343054	0.7096	1	5	1015	4437
path:rno04950	Maturity onset diabetes of the young	0.343054	0.7096	1	5	1015	4437
path:rno04130	SNARE interactions in vesicular transport	0.342289	0.710143	5	26	1011	4416
path:rno05204	Chemical carcinogenesis	0.33759	0.713488	7	36	1009	4406
path:rno04114	Oocyte meiosis	0.331563	0.717801	17	84	999	4358
path:rno05225	Hepatocellular carcinoma	0.331394	0.717922	26	126	990	4316
path:rno04061	Viral protein interaction with cytokine and cytokine receptor	0.329224	0.719481	9	46	1007	4396
path:rno01521	EGFR tyrosine kinase inhibitor resistance	0.309614	0.73373	13	66	1003	4376
path:rno05224	Breast cancer	0.307167	0.735528	21	104	995	4338
path:rno03008	Ribosome biogenesis in eukaryotes	0.29453	0.744882	11	57	1005	4385
path:rno04020	Calcium signaling pathway	0.290788	0.747675	24	119	992	4323
path:rno04211	Longevity regulating pathway	0.28694	0.750556	13	67	1003	4375
path:rno04930	Type II diabetes mellitus	0.274941	0.759617	6	33	1010	4409
path:rno05320	Autoimmune thyroid disease	0.271266	0.762414	5	28	1011	4414
path:rno04657	IL-17 signaling pathway	0.271196	0.762467	11	58	1005	4384
path:rno04723	Retrograde endocannabinoid signaling	0.270915	0.762681	17	87	999	4355
path:rno00531	Glycosaminoglycan degradation	0.267417	0.765353	2	12	1014	4430
path:rno01040	Biosynthesis of unsaturated fatty acids	0.263971	0.767996	4	23	1012	4419
path:rno01522	Endocrine resistance	0.262664	0.769001	14	73	1002	4369
path:rno00512	Mucin type O-glycan biosynthesis	0.250425	0.77847	3	18	1013	4424
path:rno05330	Allograft rejection	0.241138	0.785733	5	29	1011	4413
path:rno04710	Circadian rhythm	0.231847	0.793067	4	24	1012	4418
path:rno04620	Toll-like receptor signaling pathway	0.227288	0.796691	13	70	1003	4372
path:rno00770	Pantothenate and CoA biosynthesis	0.224752	0.798714	2	13	1014	4429
path:rno00340	Histidine metabolism	0.224752	0.798714	2	13	1014	4429
path:rno00450	Selenocompound metabolism	0.224752	0.798714	2	13	1014	4429
path:rno05030	Cocaine addiction	0.21414	0.807235	5	30	1011	4412
path:rno05332	Graft-versus-host disease	0.21414	0.807235	5	30	1011	4412
path:rno00740	Riboflavin metabolism	0.213494	0.807757	1	7	1015	4435
path:rno04911	Insulin secretion	0.210106	0.810499	10	56	1006	4386
path:rno04935	Growth hormone synthesis, secretion and action	0.206472	0.813449	16	86	1000	4356
path:rno04724	Glutamatergic synapse	0.193771	0.823847	13	72	1003	4370
path:rno04924	Renin secretion	0.18723	0.829253	8	47	1008	4395
path:rno04925	Aldosterone synthesis and secretion	0.17815	0.836817	12	68	1004	4374
path:rno04024	cAMP signaling pathway	0.1777	0.837193	25	132	991	4310
path:rno05032	Morphine addiction	0.172945	0.841184	9	53	1007	4389
path:rno00072	Synthesis and degradation of ketone bodies	0.170082	0.843595	1	8	1015	4434
path:rno00980	Metabolism of xenobiotics by cytochrome P450	0.168345	0.845063	5	32	1011	4410
path:rno04630	JAK-STAT signaling pathway	0.165243	0.847688	16	89	1000	4353
path:rno00561	Glycerolipid metabolism	0.164612	0.848223	7	43	1009	4399
path:rno04934	Cushing syndrome	0.162735	0.849816	20	109	996	4333
path:rno03018	RNA degradation	0.160064	0.852089	10	59	1006	4383
path:rno04062	Chemokine signaling pathway	0.159466	0.852599	23	124	993	4318
path:rno00564	Glycerophospholipid metabolism	0.150241	0.860501	12	70	1004	4372
path:rno00514	Other types of O-glycan biosynthesis	0.149022	0.86155	5	33	1011	4409
path:rno05217	Basal cell carcinoma	0.14794	0.862483	7	44	1009	4398
path:rno04972	Pancreatic secretion	0.145907	0.864238	10	60	1006	4382
path:rno00140	Steroid hormone biosynthesis	0.138654	0.870529	3	22	1013	4420
path:rno04975	Fat digestion and absorption	0.138654	0.870529	3	22	1013	4420
path:rno04664	Fc epsilon RI signaling pathway	0.138347	0.870797	8	50	1008	4392
path:rno00130	Ubiquinone and other terpenoid-quinone biosynthesis	0.136097	0.872758	1	9	1015	4433
path:rno04721	Synaptic vesicle cycle	0.132813	0.875629	7	45	1009	4397
path:rno05168	Herpes simplex virus 1 infection	0.127298	0.880471	40	210	976	4232
path:rno04940	Type I diabetes mellitus	0.11639	0.890128	5	35	1011	4407
path:rno05231	Choline metabolism in cancer	0.115573	0.890855	12	73	1004	4369
path:rno00532	Glycosaminoglycan biosynthesis - chondroitin sulfate / dermatan sulfate	0.112426	0.893664	2	17	1014	4425
path:rno04740	Olfactory transduction	0.104274	0.900978	4	30	1012	4412
path:rno04614	Renin-angiotensin system	0.0945218	0.909808	2	18	1014	4424
path:rno03020	RNA polymerase	0.0882503	0.915532	3	25	1013	4417
path:rno03450	Non-homologous end-joining	0.0879626	0.915795	1	11	1015	4431
path:rno01524	Platinum drug resistance	0.0865351	0.917103	9	60	1007	4382
path:rno05200	Pathways in cancer	0.0856389	0.917926	73	375	943	4067
path:rno05017	Spinocerebellar ataxia	0.0853507	0.91819	11	71	1005	4371
path:rno00590	Arachidonic acid metabolism	0.0796664	0.923424	5	38	1011	4404
path:rno04622	RIG-I-like receptor signaling pathway	0.0784177	0.924578	6	44	1010	4398
path:rno04550	Signaling pathways regulating pluripotency of stem cells	0.0731471	0.929464	15	94	1001	4348
path:rno00360	Phenylalanine metabolism	0.0709545	0.931504	1	12	1015	4430
path:rno00510	N-Glycan biosynthesis	0.0700513	0.932346	5	39	1011	4403
path:rno04310	Wnt signaling pathway	0.0668928	0.935295	19	116	997	4326
path:rno05215	Prostate cancer	0.0667254	0.935452	12	79	1004	4363
path:rno04060	Cytokine-cytokine receptor interaction	0.0648842	0.937176	23	137	993	4305
path:rno04927	Cortisol synthesis and secretion	0.0615328	0.940322	6	46	1010	4396
path:rno04923	Regulation of lipolysis in adipocytes	0.0615275	0.940327	5	40	1011	4402
path:rno00982	Drug metabolism - cytochrome P450	0.0599262	0.941834	4	34	1012	4408
path:rno05165	Human papillomavirus infection	0.0597237	0.942025	45	248	971	4194
path:rno04961	Endocrine and other factor-regulated calcium reabsorption	0.047306	0.953796	5	42	1011	4400
path:rno00562	Inositol phosphate metabolism	0.0471249	0.953968	8	60	1008	4382
path:rno00563	Glycosylphosphatidylinositol (GPI)-anchor biosynthesis	0.0470247	0.954064	2	22	1014	4420
path:rno04916	Melanogenesis	0.04449	0.956485	10	72	1006	4370
path:rno04913	Ovarian steroidogenesis	0.0407913	0.960029	3	30	1013	4412
path:rno00565	Ether lipid metabolism	0.0407913	0.960029	3	30	1013	4412
path:rno04014	Ras signaling pathway	0.0404281	0.960378	27	164	989	4278
path:rno05340	Primary immunodeficiency	0.0394399	0.961328	2	23	1014	4419
path:rno04270	Vascular smooth muscle contraction	0.0394118	0.961355	13	90	1003	4352
path:rno04330	Notch signaling pathway	0.036211	0.964437	5	44	1011	4398
path:rno04623	Cytosolic DNA-sensing pathway	0.0338451	0.966721	4	38	1012	4404
path:rno00830	Retinol metabolism	0.0330584	0.967482	2	24	1014	4418
path:rno02010	ABC transporters	0.0297564	0.970682	3	32	1013	4410
path:rno04072	Phospholipase D signaling pathway	0.0284629	0.971938	16	110	1000	4332
path:rno04929	GnRH secretion	0.0275979	0.972779	5	46	1011	4396
path:rno04914	Progesterone-mediated oocyte maturation	0.0263635	0.973981	9	71	1007	4371
path:rno04120	Ubiquitin mediated proteolysis	0.0259472	0.974386	16	111	1000	4331
path:rno03022	Basal transcription factors	0.0216245	0.978608	3	34	1013	4408
path:rno00591	Linoleic acid metabolism	0.0200252	0.980174	1	18	1015	4424
path:rno04514	Cell adhesion molecules (CAMs)	0.0190678	0.981113	14	103	1002	4339
path:rno03440	Homologous recombination	0.0184088	0.98176	3	35	1013	4407
path:rno00534	Glycosaminoglycan biosynthesis - heparan sulfate / heparin	0.0162539	0.983877	1	19	1015	4423
path:rno00790	Folate biosynthesis	0.013197	0.98689	1	20	1015	4422
path:rno04340	Hedgehog signaling pathway	0.00958227	0.990463	3	39	1013	4403
path:rno00350	Tyrosine metabolism	0.00707255	0.992952	1	23	1015	4419
path:rno03460	Fanconi anemia pathway	0.00687829	0.993145	3	41	1013	4401
path:rno04750	Inflammatory mediator regulation of TRP channels	0.00525796	0.994756	8	78	1008	4364
path:rno05143	African trypanosomiasis	0.00466927	0.995342	1	25	1015	4417
path:rno01523	Antifolate resistance	0.00250572	0.997497	1	28	1015	4414
path:rno04070	Phosphatidylinositol signaling system	0.00119786	0.998803	7	82	1009	4360
path:rno04080	Neuroactive ligand-receptor interaction	0.000163415	0.999837	12	131	1004	4311

## Sheet: 10DayvsControl
Gene set	Description	Enrichment score	P-value	Genes in list	Genes not in list	Genes in list, not in set	Genes not in list, not in set
path:rno04145	Phagosome	15.6945	1.52742e-07	48	86	897	4427
path:rno05132	Salmonella infection	15.0796	2.82505e-07	63	135	882	4378
path:rno04510	Focal adhesion	13.8338	9.81885e-07	58	125	887	4388
path:rno05205	Proteoglycans in cancer	11.2119	1.35129e-05	55	129	890	4384
path:rno05133	Pertussis	10.799	2.04202e-05	25	38	920	4475
path:rno05146	Amoebiasis	10.2985	3.36847e-05	28	48	917	4465
path:rno05145	Toxoplasmosis	8.83905	0.000144961	32	66	913	4447
path:rno04612	Antigen processing and presentation	8.53576	0.000196321	23	40	922	4473
path:rno04142	Lysosome	8.30863	0.000246382	34	75	911	4438
path:rno05100	Bacterial invasion of epithelial cells	8.29256	0.000250373	22	38	923	4475
path:rno04210	Apoptosis	8.22872	0.000266879	36	82	909	4431
path:rno04216	Ferroptosis	7.24711	0.000712233	15	22	930	4491
path:rno04530	Tight junction	7.16887	0.000770196	38	95	907	4418
path:rno05152	Tuberculosis	6.95027	0.000958381	41	107	904	4406
path:rno05140	Leishmaniasis	6.76465	0.00115385	21	41	924	4472
path:rno04066	HIF-1 signaling pathway	6.59397	0.00136859	30	71	915	4442
path:rno03320	PPAR signaling pathway	6.533	0.00145464	21	42	924	4471
path:rno04933	AGE-RAGE signaling pathway in diabetic complications	6.35277	0.00174192	29	69	916	4444
path:rno05321	Inflammatory bowel disease (IBD)	6.26733	0.00189729	16	28	929	4485
path:rno04371	Apelin signaling pathway	6.08861	0.00226855	34	88	911	4425
path:rno05418	Fluid shear stress and atherosclerosis	5.88042	0.0027936	35	93	910	4420
path:rno04670	Leukocyte transendothelial migration	5.87101	0.00282002	27	65	918	4448
path:rno04010	MAPK signaling pathway	5.77917	0.00309127	62	196	883	4317
path:rno00500	Starch and sucrose metabolism	5.61183	0.00365436	9	11	936	4502
path:rno05169	Epstein-Barr virus infection	5.27498	0.00511808	45	135	900	4378
path:rno05167	Kaposi sarcoma-associated herpesvirus infection	5.25389	0.00522715	41	120	904	4393
path:rno00520	Amino sugar and nucleotide sugar metabolism	5.24145	0.00529256	15	29	930	4484
path:rno04540	Gap junction	5.17725	0.00564348	22	52	923	4461
path:rno04659	Th17 cell differentiation	5.06538	0.00631154	25	63	920	4450
path:rno04974	Protein digestion and absorption	4.93215	0.00721099	21	50	924	4463
path:rno04810	Regulation of actin cytoskeleton	4.86361	0.00772254	44	135	901	4378
path:rno00280	Valine, leucine and isoleucine degradation	4.78084	0.00838893	15	31	930	4482
path:rno04610	Complement and coagulation cascades	4.73274	0.0088023	18	41	927	4472
path:rno01212	Fatty acid metabolism	4.67246	0.00934921	17	38	928	4475
path:rno04213	Longevity regulating pathway - multiple species	4.67246	0.00934921	17	38	928	4475
path:rno05410	Hypertrophic cardiomyopathy (HCM)	4.67075	0.00936524	22	55	923	4458
path:rno05170	Human immunodeficiency virus 1 infection	4.66985	0.00937366	43	133	902	4380
path:rno04380	Osteoclast differentiation	4.54712	0.0105977	29	81	916	4432
path:rno04068	FoxO signaling pathway	4.50843	0.0110157	30	85	915	4428
path:rno04015	Rap1 signaling pathway	4.45968	0.011566	44	139	901	4374
path:rno04921	Oxytocin signaling pathway	4.44348	0.011755	32	93	913	4420
path:rno04151	PI3K-Akt signaling pathway	4.40074	0.0122683	64	220	881	4293
path:rno00220	Arginine biosynthesis	4.39958	0.0122826	7	9	938	4504
path:rno04640	Hematopoietic cell lineage	4.36837	0.0126719	18	43	927	4470
path:rno04217	Necroptosis	4.32901	0.0131806	28	79	917	4434
path:rno04922	Glucagon signaling pathway	4.29469	0.0136408	23	61	922	4452
path:rno04136	Autophagy - other	4.19388	0.0150877	10	18	935	4495
path:rno05416	Viral myocarditis	4.12049	0.0162365	17	41	928	4472
path:rno05210	Colorectal cancer	4.06428	0.0171753	22	59	923	4454
path:rno04512	ECM-receptor interaction	4.03861	0.017622	20	52	925	4461
path:rno04144	Endocytosis	3.93565	0.019533	53	181	892	4332
path:rno00250	Alanine, aspartate and glutamate metabolism	3.93476	0.0195505	10	19	935	4494
path:rno05160	Hepatitis C	3.69444	0.0248614	30	92	915	4421
path:rno01200	Carbon metabolism	3.68342	0.0251368	25	73	920	4440
path:rno05414	Dilated cardiomyopathy (DCM)	3.56387	0.028329	21	59	924	4454
path:rno00603	Glycosphingolipid biosynthesis - globo and isoglobo series	3.55974	0.0284463	5	6	940	4507
path:rno04218	Cellular senescence	3.54918	0.0287482	36	117	909	4396
path:rno00640	Propanoate metabolism	3.46602	0.0312411	10	21	935	4492
path:rno04611	Platelet activation	3.41596	0.032845	27	83	918	4430
path:rno04926	Relaxin signaling pathway	3.41596	0.032845	27	83	918	4430
path:rno04910	Insulin signaling pathway	3.39292	0.0336103	29	91	916	4422
path:rno04122	Sulfur relay system	3.3591	0.0347667	4	4	941	4509
path:rno04962	Vasopressin-regulated water reabsorption	3.32006	0.0361506	11	25	934	4488
path:rno04140	Autophagy - animal	3.28194	0.0375553	31	100	914	4413
path:rno04658	Th1 and Th2 cell differentiation	3.24727	0.03888	19	54	926	4459
path:rno00480	Glutathione metabolism	3.12477	0.0439471	13	33	932	4480
path:rno04261	Adrenergic signaling in cardiomyocytes	3.09593	0.0452331	31	102	914	4411
path:rno00330	Arginine and proline metabolism	3.0378	0.0479402	12	30	933	4483
path:rno05150	Staphylococcus aureus infection	3.0378	0.0479402	12	30	933	4483
path:rno05322	Systemic lupus erythematosus	3.0378	0.0479402	12	30	933	4483
path:rno05214	Glioma	3.02446	0.0485841	18	52	927	4461
path:rno05206	MicroRNAs in cancer	3.01224	0.0491814	33	111	912	4402
path:rno04350	TGF-beta signaling pathway	2.97542	0.0510258	20	60	925	4453
path:rno05014	Amyotrophic lateral sclerosis (ALS)	2.96619	0.0514991	13	34	932	4479
path:rno05222	Small cell lung cancer	2.95781	0.0519323	21	64	924	4449
path:rno04014	Ras signaling pathway	2.92855	0.0534743	42	149	903	4364
path:rno04978	Mineral absorption	2.78324	0.0618376	11	28	934	4485
path:rno04979	Cholesterol metabolism	2.69246	0.0677142	10	25	935	4488
path:rno00010	Glycolysis / Gluconeogenesis	2.67136	0.0691581	13	36	932	4477
path:rno04390	Hippo signaling pathway	2.64665	0.070888	28	95	917	4418
path:rno04727	GABAergic synapse	2.60578	0.0738455	15	44	930	4469
path:rno04137	Mitophagy - animal	2.60578	0.0738455	15	44	930	4469
path:rno04923	Regulation of lipolysis in adipocytes	2.57274	0.0763258	12	33	933	4480
path:rno05212	Pancreatic cancer	2.55555	0.0776494	18	56	927	4457
path:rno05200	Pathways in cancer	2.54185	0.0787208	89	359	856	4154
path:rno05310	Asthma	2.54059	0.0788199	5	9	940	4504
path:rno00524	Neomycin, kanamycin and gentamicin biosynthesis	2.53199	0.0795006	2	1	943	4512
path:rno00780	Biotin metabolism	2.53199	0.0795006	2	1	943	4512
path:rno05219	Bladder cancer	2.52755	0.0798541	10	26	935	4487
path:rno05218	Melanoma	2.46781	0.0847701	16	49	929	4464
path:rno04912	GnRH signaling pathway	2.44402	0.0868112	19	61	926	4452
path:rno05203	Viral carcinogenesis	2.44275	0.0869218	37	135	908	4378
path:rno05231	Choline metabolism in cancer	2.44188	0.0869974	20	65	925	4448
path:rno04666	Fc gamma R-mediated phagocytosis	2.44188	0.0869974	20	65	925	4448
path:rno04392	Hippo signaling pathway - multiple species	2.42978	0.0880562	7	16	938	4497
path:rno05216	Thyroid cancer	2.37248	0.0932493	10	27	935	4486
path:rno05020	Prion diseases	2.33455	0.0968545	8	20	937	4493
path:rno04215	Apoptosis - multiple species	2.33455	0.0968545	8	20	937	4493
path:rno04020	Calcium signaling pathway	2.28775	0.101494	31	112	914	4401
path:rno05166	Human T-cell leukemia virus 1 infection	2.28609	0.101663	43	163	902	4350
path:rno05320	Autoimmune thyroid disease	2.27062	0.103249	9	24	936	4489
path:rno04971	Gastric acid secretion	2.26464	0.103867	14	43	931	4470
path:rno05412	Arrhythmogenic right ventricular cardiomyopathy (ARVC)	2.25487	0.104887	15	47	930	4466
path:rno04141	Protein processing in endoplasmic reticulum	2.23221	0.107291	32	117	913	4396
path:rno04614	Renin-angiotensin system	2.14418	0.117164	6	14	939	4499
path:rno05330	Allograft rejection	2.12057	0.119964	9	25	936	4488
path:rno04740	Olfactory transduction	2.12057	0.119964	9	25	936	4488
path:rno05142	Chagas disease (American trypanosomiasis)	2.07553	0.12549	20	69	925	4444
path:rno05161	Hepatitis B	2.0647	0.126856	30	111	915	4402
path:rno01521	EGFR tyrosine kinase inhibitor resistance	2.05863	0.127629	18	61	927	4452
path:rno00511	Other glycan degradation	2.05362	0.12827	5	11	940	4502
path:rno04621	NOD-like receptor signaling pathway	2.04826	0.128959	29	107	916	4406
path:rno04370	VEGF signaling pathway	2.04798	0.128995	13	41	932	4472
path:rno04920	Adipocytokine signaling pathway	2.04477	0.129409	15	49	930	4464
path:rno04917	Prolactin signaling pathway	2.04473	0.129415	14	45	931	4468
path:rno04152	AMPK signaling pathway	2.04331	0.1296	24	86	921	4427
path:rno05135	Yersinia infection	2.04331	0.1296	24	86	921	4427
path:rno00260	Glycine, serine and threonine metabolism	2.01232	0.133678	8	22	937	4491
path:rno05332	Graft-versus-host disease	1.98014	0.13805	9	26	936	4487
path:rno00400	Phenylalanine, tyrosine and tryptophan biosynthesis	1.95916	0.140976	2	2	943	4511
path:rno00053	Ascorbate and aldarate metabolism	1.91678	0.147079	3	5	942	4508
path:rno00630	Glyoxylate and dicarboxylate metabolism	1.90139	0.149361	7	19	938	4494
path:rno05211	Renal cell carcinoma	1.85198	0.156926	15	51	930	4462
path:rno04915	Estrogen signaling pathway	1.84764	0.157609	21	76	924	4437
path:rno00230	Purine metabolism	1.79091	0.166808	22	81	923	4432
path:rno00052	Galactose metabolism	1.78717	0.167433	6	16	939	4497
path:rno04260	Cardiac muscle contraction	1.77425	0.16961	16	56	929	4457
path:rno01040	Biosynthesis of unsaturated fatty acids	1.75258	0.173326	7	20	938	4493
path:rno00604	Glycosphingolipid biosynthesis - ganglio series	1.74387	0.174842	4	9	941	4504
path:rno00533	Glycosaminoglycan biosynthesis - keratan sulfate	1.74387	0.174842	4	9	941	4504
path:rno05213	Endometrial cancer	1.74009	0.175505	13	44	932	4469
path:rno04973	Carbohydrate digestion and absorption	1.73407	0.176565	8	24	937	4489
path:rno04668	TNF signaling pathway	1.72054	0.178969	22	82	923	4431
path:rno00562	Inositol phosphate metabolism	1.67515	0.18728	15	53	930	4460
path:rno04725	Cholinergic synapse	1.66467	0.189254	19	70	926	4443
path:rno04660	T cell receptor signaling pathway	1.64626	0.19277	18	66	927	4447
path:rno00920	Sulfur metabolism	1.64233	0.193529	3	6	942	4507
path:rno05163	Human cytomegalovirus infection	1.61846	0.198204	39	158	906	4355
path:rno04710	Circadian rhythm	1.61537	0.198816	7	21	938	4492
path:rno04913	Ovarian steroidogenesis	1.60931	0.200026	8	25	937	4488
path:rno00620	Pyruvate metabolism	1.60931	0.200026	8	25	937	4488
path:rno04919	Thyroid hormone signaling pathway	1.6074	0.200408	23	88	922	4425
path:rno04932	Non-alcoholic fatty liver disease (NAFLD)	1.57145	0.207745	27	106	918	4407
path:rno04514	Cell adhesion molecules (CAMs)	1.56608	0.208863	24	93	921	4420
path:rno04114	Oocyte meiosis	1.56563	0.208956	21	80	924	4433
path:rno04925	Aldosterone synthesis and secretion	1.5528	0.211654	17	63	928	4450
path:rno00531	Glycosaminoglycan degradation	1.54529	0.21325	4	10	941	4503
path:rno04722	Neurotrophin signaling pathway	1.54456	0.213405	23	89	922	4424
path:rno04625	C-type lectin receptor signaling pathway	1.54456	0.213406	20	76	925	4437
path:rno05031	Amphetamine addiction	1.54228	0.213892	12	42	933	4471
path:rno04728	Dopaminergic synapse	1.52286	0.218087	22	85	923	4428
path:rno05165	Human papillomavirus infection	1.5027	0.222529	56	237	889	4276
path:rno05323	Rheumatoid arthritis	1.49334	0.224621	14	51	931	4462
path:rno00030	Pentose phosphate pathway	1.49138	0.225061	6	18	939	4495
path:rno04672	Intestinal immune network for IgA production	1.48875	0.225655	7	22	938	4491
path:rno04115	p53 signaling pathway	1.47382	0.229048	13	47	932	4466
path:rno05168	Herpes simplex virus 1 infection	1.45719	0.23289	48	202	897	4311
path:rno01522	Endocrine resistance	1.43394	0.238367	18	69	927	4444
path:rno04931	Insulin resistance	1.41547	0.242812	20	78	925	4435
path:rno00910	Nitrogen metabolism	1.415	0.242926	3	7	942	4506
path:rno05202	Transcriptional misregulation in cancer	1.40099	0.246353	29	118	916	4395
path:rno04940	Type I diabetes mellitus	1.4006	0.24645	9	31	936	4482
path:rno04012	ErbB signaling pathway	1.38799	0.249576	16	61	929	4452
path:rno04713	Circadian entrainment	1.38799	0.249576	16	61	929	4452
path:rno00071	Fatty acid degradation	1.38501	0.250323	8	27	937	4486
path:rno01210	2-Oxocarboxylic acid metabolism	1.37166	0.253685	4	11	941	4502
path:rno00062	Fatty acid elongation	1.36257	0.256003	6	19	939	4494
path:rno00601	Glycosphingolipid biosynthesis - lacto and neolacto series	1.36029	0.256586	5	15	940	4498
path:rno04620	Toll-like receptor signaling pathway	1.34444	0.260687	17	66	928	4447
path:rno05230	Central carbon metabolism in cancer	1.31677	0.268	13	49	932	4464
path:rno04360	Axon guidance	1.25726	0.284432	31	130	914	4383
path:rno05223	Non-small cell lung cancer	1.24384	0.288274	13	50	932	4463
path:rno00100	Steroid biosynthesis	1.21912	0.295489	4	12	941	4501
path:rno00270	Cysteine and methionine metabolism	1.21651	0.296262	9	33	936	4480
path:rno05235	PD-L1 expression and PD-1 checkpoint pathway in cancer	1.19242	0.303486	16	64	929	4449
path:rno04024	cAMP signaling pathway	1.18998	0.304227	30	127	915	4386
path:rno04935	Growth hormone synthesis, secretion and action	1.18379	0.306116	20	82	925	4431
path:rno05221	Acute myeloid leukemia	1.17444	0.308991	13	51	932	4462
path:rno05220	Chronic myeloid leukemia	1.1652	0.311861	15	60	930	4453
path:rno04750	Inflammatory mediator regulation of TRP channels	1.16002	0.313479	17	69	928	4444
path:rno04970	Salivary secretion	1.14613	0.317864	12	47	933	4466
path:rno04520	Adherens junction	1.10841	0.330083	13	52	932	4461
path:rno04928	Parathyroid hormone synthesis, secretion and action	1.10346	0.331721	17	70	928	4443
path:rno05162	Measles	1.058	0.347151	21	89	924	4424
path:rno04976	Bile secretion	1.05476	0.348276	9	35	936	4478
path:rno04720	Long-term potentiation	1.04766	0.350757	11	44	934	4469
path:rno04630	JAK-STAT signaling pathway	1.03127	0.356555	20	85	925	4428
path:rno04930	Type II diabetes mellitus	1.02141	0.360086	8	31	937	4482
path:rno04977	Vitamin digestion and absorption	0.965528	0.380782	4	14	941	4499
path:rno01100	Metabolic pathways	0.960399	0.38274	204	952	741	3561
path:rno05032	Morphine addiction	0.953859	0.385251	12	50	933	4463
path:rno00360	Phenylalanine metabolism	0.924187	0.396854	3	10	942	4503
path:rno00410	beta-Alanine metabolism	0.906512	0.403931	5	19	940	4494
path:rno00860	Porphyrin and chlorophyll metabolism	0.906512	0.403931	5	19	940	4494
path:rno04744	Phototransduction	0.878192	0.415534	2	6	943	4507
path:rno05144	Malaria	0.874729	0.416975	8	33	937	4480
path:rno05164	Influenza A	0.853776	0.425804	23	103	922	4410
path:rno04072	Phospholipase D signaling pathway	0.853776	0.425804	23	103	922	4410
path:rno04110	Cell cycle	0.840067	0.431682	21	94	924	4419
path:rno00471	D-Glutamine and D-glutamate metabolism	0.832999	0.434744	1	2	944	4511
path:rno00564	Glycerophospholipid metabolism	0.79346	0.452277	15	67	930	4446
path:rno04916	Melanogenesis	0.79346	0.452277	15	67	930	4446
path:rno00051	Fructose and mannose metabolism	0.789278	0.454172	6	25	939	4488
path:rno05134	Legionellosis	0.788055	0.454728	9	39	936	4474
path:rno04964	Proximal tubule bicarbonate reclamation	0.766044	0.464848	4	16	941	4497
path:rno00534	Glycosaminoglycan biosynthesis - heparan sulfate / heparin	0.766044	0.464848	4	16	941	4497
path:rno04726	Serotonergic synapse	0.761817	0.466817	14	63	931	4450
path:rno04022	cGMP-PKG signaling pathway	0.76098	0.467208	25	115	920	4398
path:rno01230	Biosynthesis of amino acids	0.75493	0.470044	11	49	934	4464
path:rno00590	Arachidonic acid metabolism	0.747467	0.473565	8	35	937	4478
path:rno04911	Insulin secretion	0.741291	0.476499	12	54	933	4459
path:rno04070	Phosphatidylinositol signaling system	0.738447	0.477855	16	73	929	4440
path:rno04071	Sphingolipid signaling pathway	0.737014	0.47854	20	92	925	4421
path:rno04062	Chemokine signaling pathway	0.7203	0.486606	26	121	919	4392
path:rno00061	Fatty acid biosynthesis	0.702716	0.495238	3	12	942	4501
path:rno00340	Histidine metabolism	0.702716	0.495238	3	12	942	4501
path:rno04146	Peroxisome	0.685249	0.503965	13	60	932	4453
path:rno03060	Protein export	0.682462	0.505371	4	17	941	4496
path:rno05215	Prostate cancer	0.660356	0.516667	16	75	929	4438
path:rno04960	Aldosterone-regulated sodium reabsorption	0.655833	0.519009	6	27	939	4486
path:rno04550	Signaling pathways regulating pluripotency of stem cells	0.640087	0.527247	19	90	926	4423
path:rno04914	Progesterone-mediated oocyte maturation	0.636677	0.529047	14	66	931	4447
path:rno00290	Valine, leucine and isoleucine biosynthesis	0.62986	0.532666	1	3	944	4510
path:rno00983	Drug metabolism - other enzymes	0.629421	0.5329	9	42	936	4471
path:rno01524	Platinum drug resistance	0.609933	0.543387	12	57	933	4456
path:rno04657	IL-17 signaling pathway	0.609933	0.543387	12	57	933	4456
path:rno04662	B cell receptor signaling pathway	0.609933	0.543387	12	57	933	4456
path:rno00600	Sphingolipid metabolism	0.5924	0.552999	7	33	938	4480
path:rno00240	Pyrimidine metabolism	0.587714	0.555596	8	38	937	4475
path:rno00310	Lysine degradation	0.583237	0.558089	9	43	936	4470
path:rno04664	Fc epsilon RI signaling pathway	0.578946	0.560489	10	48	935	4465
path:rno00515	Mannose type O-glycan biosynthesis	0.536321	0.584896	3	14	942	4499
path:rno04623	Cytosolic DNA-sensing pathway	0.497369	0.608128	7	35	938	4478
path:rno04340	Hedgehog signaling pathway	0.497369	0.608128	7	35	938	4478
path:rno05010	Alzheimer disease	0.483972	0.616331	23	115	922	4398
path:rno00563	Glycosylphosphatidylinositol (GPI)-anchor biosynthesis	0.48209	0.617491	4	20	941	4493
path:rno04724	Glutamatergic synapse	0.466761	0.62703	14	71	931	4442
path:rno04064	NF-kappa B signaling pathway	0.466761	0.62703	14	71	931	4442
path:rno04924	Renin secretion	0.462133	0.629939	9	46	936	4467
path:rno04918	Thyroid hormone synthesis	0.462133	0.629939	9	46	936	4467
path:rno04330	Notch signaling pathway	0.459285	0.631735	8	41	937	4472
path:rno00980	Metabolism of xenobiotics by cytochrome P450	0.449511	0.63794	6	31	939	4482
path:rno00380	Tryptophan metabolism	0.441268	0.64322	5	26	940	4487
path:rno04211	Longevity regulating pathway	0.436772	0.646119	13	67	932	4446
path:rno05340	Primary immunodeficiency	0.429053	0.651125	4	21	941	4492
path:rno04622	RIG-I-like receptor signaling pathway	0.422429	0.655453	8	42	937	4471
path:rno04310	Wnt signaling pathway	0.415941	0.65972	22	113	923	4400
path:rno05226	Gastric cancer	0.415772	0.65983	20	103	925	4410
path:rno00532	Glycosaminoglycan biosynthesis - chondroitin sulfate / dermatan sulfate	0.409937	0.663692	3	16	942	4497
path:rno00982	Drug metabolism - cytochrome P450	0.408287	0.664788	6	32	939	4481
path:rno00440	Phosphonate and phosphinate metabolism	0.384787	0.680596	1	5	944	4508
path:rno04950	Maturity onset diabetes of the young	0.384787	0.680596	1	5	944	4508
path:rno00120	Primary bile acid biosynthesis	0.376899	0.685985	2	11	943	4502
path:rno00650	Butanoate metabolism	0.358416	0.698782	3	17	942	4496
path:rno04966	Collecting duct acid secretion	0.358416	0.698782	3	17	942	4496
path:rno00760	Nicotinate and nicotinamide metabolism	0.357369	0.699515	5	28	940	4485
path:rno05225	Hepatocellular carcinoma	0.321388	0.725142	24	128	921	4385
path:rno04961	Endocrine and other factor-regulated calcium reabsorption	0.317064	0.728284	7	40	938	4473
path:rno03020	RNA polymerase	0.301471	0.739729	4	24	941	4489
path:rno05030	Cocaine addiction	0.288549	0.74935	5	30	940	4483
path:rno04650	Natural killer cell mediated cytotoxicity	0.283993	0.752772	12	68	933	4445
path:rno00900	Terpenoid backbone biosynthesis	0.273815	0.760473	3	19	942	4494
path:rno00770	Pantothenate and CoA biosynthesis	0.272723	0.761304	2	13	943	4500
path:rno00040	Pentose and glucuronate interconversions	0.272723	0.761304	2	13	943	4500
path:rno05204	Chemical carcinogenesis	0.249391	0.779275	6	37	939	4476
path:rno00740	Riboflavin metabolism	0.246242	0.781733	1	7	944	4506
path:rno04730	Long-term depression	0.239644	0.786908	7	43	938	4470
path:rno04120	Ubiquitin mediated proteolysis	0.230747	0.79394	19	108	926	4405
path:rno05034	Alcoholism	0.223132	0.80001	14	82	931	4431
path:rno05012	Parkinson disease	0.213293	0.807919	15	88	930	4425
path:rno04270	Vascular smooth muscle contraction	0.213293	0.807919	15	88	930	4425
path:rno04130	SNARE interactions in vesicular transport	0.210531	0.810154	4	27	941	4486
path:rno00350	Tyrosine metabolism	0.208857	0.811511	3	21	942	4492
path:rno04934	Cushing syndrome	0.203747	0.815669	19	110	926	4403
path:rno00072	Synthesis and degradation of ketone bodies	0.198964	0.81958	1	8	944	4505
path:rno04927	Cortisol synthesis and secretion	0.19798	0.820386	7	45	938	4468
path:rno00513	Various types of N-glycan biosynthesis	0.18649	0.829867	4	28	941	4485
path:rno04742	Taste transduction	0.18649	0.829867	4	28	941	4485
path:rno04975	Fat digestion and absorption	0.182263	0.833382	3	22	942	4491
path:rno05224	Breast cancer	0.175352	0.839161	18	107	927	4406
path:rno00565	Ether lipid metabolism	0.165056	0.847846	4	29	941	4484
path:rno00130	Ubiquinone and other terpenoid-quinone biosynthesis	0.161497	0.850869	1	9	944	4504
path:rno04061	Viral protein interaction with cytokine and cytokine receptor	0.147663	0.862722	7	48	938	4465
path:rno00591	Linoleic acid metabolism	0.143774	0.866083	2	17	943	4496
path:rno04972	Pancreatic secretion	0.129992	0.878102	9	61	936	4452
path:rno00561	Glycerolipid metabolism	0.120515	0.886464	6	44	939	4469
path:rno04929	GnRH secretion	0.108217	0.897433	6	45	939	4468
path:rno00512	Mucin type O-glycan biosynthesis	0.10442	0.900847	2	19	943	4494
path:rno03430	Mismatch repair	0.088958	0.914884	2	20	943	4493
path:rno05017	Spinocerebellar ataxia	0.0814512	0.921778	10	72	935	4441
path:rno04723	Retrograde endocannabinoid signaling	0.0723661	0.93019	13	91	932	4422
path:rno03410	Base excision repair	0.0688885	0.933431	3	29	942	4484
path:rno00970	Aminoacyl-tRNA biosynthesis	0.0688885	0.933431	3	29	942	4484
path:rno04060	Cytokine-cytokine receptor interaction	0.0609996	0.940824	21	139	924	4374
path:rno00450	Selenocompound metabolism	0.0592273	0.942493	1	14	944	4499
path:rno00140	Steroid hormone biosynthesis	0.0548802	0.946599	2	23	943	4490
path:rno03050	Proteasome	0.0528154	0.948555	4	38	941	4475
path:rno03030	DNA replication	0.0518009	0.949518	3	31	942	4482
path:rno05217	Basal cell carcinoma	0.0457933	0.955239	5	46	940	4467
path:rno02010	ABC transporters	0.0448637	0.956128	3	32	942	4481
path:rno04714	Thermogenesis	0.0407145	0.960103	23	156	922	4357
path:rno04721	Synaptic vesicle cycle	0.0404888	0.96032	5	47	940	4466
path:rno00020	Citrate cycle (TCA cycle)	0.0337143	0.966848	2	26	943	4487
path:rno03018	RNA degradation	0.0336626	0.966898	7	62	938	4451
path:rno03022	Basal transcription factors	0.0335687	0.966988	3	34	942	4479
path:rno04150	mTOR signaling pathway	0.0331508	0.967393	16	118	929	4395
path:rno05016	Huntington disease	0.0301438	0.970306	18	131	927	4382
path:rno03010	Ribosome	0.027801	0.972582	14	108	931	4405
path:rno00790	Folate biosynthesis	0.0184742	0.981695	1	20	944	4493
path:rno03420	Nucleotide excision repair	0.0160284	0.984099	3	39	942	4474
path:rno03015	mRNA surveillance pathway	0.0118549	0.988215	7	71	938	4442
path:rno04080	Neuroactive ligand-receptor interaction	0.00770489	0.992325	15	128	930	4385
path:rno05143	African trypanosomiasis	0.0070685	0.992956	1	25	944	4488
path:rno00830	Retinol metabolism	0.0070685	0.992956	1	25	944	4488
path:rno00190	Oxidative phosphorylation	0.0065463	0.993475	8	83	937	4430
path:rno00514	Other types of O-glycan biosynthesis	0.00641755	0.993603	2	36	943	4477
path:rno01523	Antifolate resistance	0.00397736	0.996031	1	28	944	4485
path:rno00510	N-Glycan biosynthesis	0.0023151	0.997688	2	42	943	4471
path:rno03460	Fanconi anemia pathway	0.0023151	0.997688	2	42	943	4471
path:rno03440	Homologous recombination	0.000709234	0.999291	1	37	944	4476
path:rno03013	RNA transport	0.000235799	0.999764	11	132	934	4381
path:rno03040	Spliceosome	2.41018e-05	0.999976	7	117	938	4396
path:rno03008	Ribosome biogenesis in eukaryotes	2.22361e-06	0.999998	1	67	944	4446

## Sheet: 20DayvsControl
Gene set	Description	Enrichment score	P-value	Genes in list	Genes not in list	Genes in list, not in set	Genes not in list, not in set
path:rno05205	Proteoglycans in cancer	13.8825	9.35242e-07	50	134	705	4569
path:rno04510	Focal adhesion	11.4443	1.07101e-05	47	136	708	4567
path:rno04933	AGE-RAGE signaling pathway in diabetic complications	11.3291	1.20181e-05	30	68	725	4635
path:rno05206	MicroRNAs in cancer	10.1385	3.95262e-05	38	106	717	4597
path:rno05133	Pertussis	9.69511	6.15838e-05	21	42	734	4661
path:rno04010	MAPK signaling pathway	9.48509	7.59766e-05	58	200	697	4503
path:rno04213	Longevity regulating pathway - multiple species	9.44268	7.92681e-05	19	36	736	4667
path:rno04974	Protein digestion and absorption	8.85708	0.00014237	22	49	733	4654
path:rno04530	Tight junction	8.53738	0.000196003	34	99	721	4604
path:rno04932	Non-alcoholic fatty liver disease (NAFLD)	8.53738	0.000196003	34	99	721	4604
path:rno04612	Antigen processing and presentation	8.5349	0.000196489	20	43	735	4660
path:rno05145	Toxoplasmosis	8.33618	0.000239686	27	71	728	4632
path:rno04921	Oxytocin signaling pathway	8.13904	0.000291917	32	93	723	4610
path:rno04926	Relaxin signaling pathway	8.02824	0.000326122	29	81	726	4622
path:rno04151	PI3K-Akt signaling pathway	7.94785	0.000353421	60	224	695	4479
path:rno05152	Tuberculosis	7.90402	0.000369254	36	112	719	4591
path:rno04371	Apelin signaling pathway	7.78429	0.000416224	31	91	724	4612
path:rno05146	Amoebiasis	7.77422	0.000420435	22	54	733	4649
path:rno04261	Adrenergic signaling in cardiomyocytes	7.7335	0.000437907	33	100	722	4603
path:rno04210	Apoptosis	7.58473	0.000508151	30	88	725	4615
path:rno04068	FoxO signaling pathway	7.23177	0.000723241	29	86	726	4617
path:rno04920	Adipocytokine signaling pathway	7.22754	0.000726306	19	45	736	4658
path:rno04922	Glucagon signaling pathway	7.1975	0.000748458	23	61	732	4642
path:rno04015	Rap1 signaling pathway	6.9941	0.000917276	41	142	714	4561
path:rno04915	Estrogen signaling pathway	6.743	0.00117911	25	72	730	4631
path:rno04540	Gap junction	6.25075	0.001929	20	54	735	4649
path:rno04066	HIF-1 signaling pathway	6.1311	0.00217418	25	76	730	4627
path:rno04145	Phagosome	6.1168	0.0022055	31	103	724	4600
path:rno04670	Leukocyte transendothelial migration	5.87632	0.00280509	23	69	732	4634
path:rno04910	Insulin signaling pathway	5.77569	0.00310206	28	92	727	4611
path:rno05410	Hypertrophic cardiomyopathy (HCM)	5.73989	0.00321511	20	57	735	4646
path:rno04152	AMPK signaling pathway	5.63692	0.00356383	26	84	729	4619
path:rno04380	Osteoclast differentiation	5.63692	0.00356383	26	84	729	4619
path:rno05160	Hepatitis C	5.525	0.00398586	28	94	727	4609
path:rno05418	Fluid shear stress and atherosclerosis	5.47963	0.00417085	29	99	726	4604
path:rno05132	Salmonella infection	5.43701	0.00435248	41	157	714	4546
path:rno05212	Pancreatic cancer	5.37596	0.00462649	19	55	736	4648
path:rno05221	Acute myeloid leukemia	5.30242	0.00497953	17	47	738	4656
path:rno04350	TGF-beta signaling pathway	5.26871	0.00515027	20	60	735	4643
path:rno04912	GnRH signaling pathway	5.26871	0.00515027	20	60	735	4643
path:rno05414	Dilated cardiomyopathy (DCM)	5.26871	0.00515027	20	60	735	4643
path:rno04935	Growth hormone synthesis, secretion and action	5.23666	0.005318	24	78	731	4625
path:rno05210	Colorectal cancer	5.11984	0.00597697	20	61	735	4642
path:rno05100	Bacterial invasion of epithelial cells	5.10042	0.00609419	16	44	739	4659
path:rno04141	Protein processing in endoplasmic reticulum	5.05621	0.00636967	32	117	723	4586
path:rno04142	Lysosome	5.05477	0.00637881	25	84	730	4619
path:rno05163	Human cytomegalovirus infection	4.98497	0.00683998	40	157	715	4546
path:rno00640	Propanoate metabolism	4.97756	0.00689088	10	21	745	4682
path:rno00910	Nitrogen metabolism	4.97657	0.00689771	5	5	750	4698
path:rno05211	Renal cell carcinoma	4.96868	0.00695229	17	49	738	4654
path:rno04640	Hematopoietic cell lineage	4.92934	0.00723125	16	45	739	4658
path:rno05219	Bladder cancer	4.90987	0.00737344	11	25	744	4678
path:rno05200	Pathways in cancer	4.90561	0.00740489	80	368	675	4335
path:rno04659	Th17 cell differentiation	4.89909	0.00745337	21	67	734	4636
path:rno00280	Valine, leucine and isoleucine degradation	4.86787	0.00768972	13	33	742	4670
path:rno04260	Cardiac muscle contraction	4.86049	0.00774665	18	54	737	4649
path:rno05412	Arrhythmogenic right ventricular cardiomyopathy (ARVC)	4.76386	0.00853262	16	46	739	4657
path:rno04216	Ferroptosis	4.68685	0.00921565	11	26	744	4677
path:rno00330	Arginine and proline metabolism	4.67096	0.00936329	12	30	743	4673
path:rno05150	Staphylococcus aureus infection	4.67096	0.00936329	12	30	743	4673
path:rno01521	EGFR tyrosine kinase inhibitor resistance	4.62984	0.00975631	19	60	736	4643
path:rno04211	Longevity regulating pathway	4.49265	0.011191	19	61	736	4642
path:rno05220	Chronic myeloid leukemia	4.42521	0.0119717	18	57	737	4646
path:rno04727	GABAergic synapse	4.39694	0.012315	15	44	740	4659
path:rno04610	Complement and coagulation cascades	4.39694	0.012315	15	44	740	4659
path:rno04917	Prolactin signaling pathway	4.39694	0.012315	15	44	740	4659
path:rno05214	Glioma	4.36041	0.0127731	17	53	738	4650
path:rno01522	Endocrine resistance	4.30472	0.0135047	20	67	735	4636
path:rno04928	Parathyroid hormone synthesis, secretion and action	4.30472	0.0135047	20	67	735	4636
path:rno00500	Starch and sucrose metabolism	4.25201	0.0142356	7	13	748	4690
path:rno04122	Sulfur relay system	4.1339	0.0160202	4	4	751	4699
path:rno00220	Arginine biosynthesis	4.13366	0.0160242	6	10	749	4693
path:rno04923	Regulation of lipolysis in adipocytes	4.10579	0.0164771	12	33	743	4670
path:rno05142	Chagas disease (American trypanosomiasis)	4.06031	0.0172437	20	69	735	4634
path:rno04725	Cholinergic synapse	4.06031	0.0172437	20	69	735	4634
path:rno04660	T cell receptor signaling pathway	3.9801	0.0186838	19	65	736	4638
path:rno04014	Ras signaling pathway	3.96982	0.0188769	37	154	718	4549
path:rno05140	Leishmaniasis	3.94577	0.0193363	15	47	740	4656
path:rno05222	Small cell lung cancer	3.8605	0.0210575	19	66	736	4637
path:rno03320	PPAR signaling pathway	3.80544	0.0222494	15	48	740	4655
path:rno04925	Aldosterone synthesis and secretion	3.77877	0.0228507	18	62	737	4641
path:rno05235	PD-L1 expression and PD-1 checkpoint pathway in cancer	3.77877	0.0228507	18	62	737	4641
path:rno05322	Systemic lupus erythematosus	3.72188	0.0241884	11	31	744	4672
path:rno04611	Platelet activation	3.66762	0.0255371	23	87	732	4616
path:rno00920	Sulfur metabolism	3.66025	0.0257261	4	5	751	4698
path:rno05218	Melanoma	3.53873	0.0290503	15	50	740	4653
path:rno04370	VEGF signaling pathway	3.52552	0.0294364	13	41	742	4662
path:rno04136	Autophagy - other	3.45773	0.031501	8	20	747	4683
path:rno05167	Kaposi sarcoma-associated herpesvirus infection	3.43433	0.0322469	31	130	724	4573
path:rno04976	Bile secretion	3.39544	0.0335257	11	33	744	4670
path:rno01212	Fatty acid metabolism	3.38569	0.0338543	13	42	742	4661
path:rno05310	Asthma	3.37817	0.0341097	5	9	750	4694
path:rno04930	Type II diabetes mellitus	3.33922	0.0354646	10	29	745	4674
path:rno00250	Alanine, aspartate and glutamate metabolism	3.25935	0.0384134	8	21	747	4682
path:rno05231	Choline metabolism in cancer	3.21877	0.0400043	18	67	737	4636
path:rno05215	Prostate cancer	3.20755	0.0404556	19	72	736	4631
path:rno05230	Central carbon metabolism in cancer	3.20522	0.0405499	14	48	741	4655
path:rno04022	cGMP-PKG signaling pathway	3.15087	0.042815	27	113	728	4590
path:rno04971	Gastric acid secretion	3.12172	0.0440811	13	44	742	4659
path:rno04979	Cholesterol metabolism	3.12062	0.0441298	9	26	746	4677
path:rno01200	Carbon metabolism	3.10533	0.0448097	20	78	735	4625
path:rno04931	Insulin resistance	3.10533	0.0448097	20	78	735	4625
path:rno04668	TNF signaling pathway	3.10521	0.044815	21	83	734	4620
path:rno04614	Renin-angiotensin system	3.03937	0.0478651	6	14	749	4689
path:rno04714	Thermogenesis	3.03432	0.0481074	33	146	722	4557
path:rno04810	Regulation of actin cytoskeleton	3.03432	0.0481074	33	146	722	4557
path:rno04962	Vasopressin-regulated water reabsorption	2.95819	0.0519128	9	27	746	4676
path:rno00471	D-Glutamine and D-glutamate metabolism	2.95529	0.0520635	2	1	753	4702
path:rno04722	Neurotrophin signaling pathway	2.93497	0.0531324	22	90	733	4613
path:rno05166	Human T-cell leukemia virus 1 infection	2.93025	0.0533839	37	169	718	4534
path:rno00603	Glycosphingolipid biosynthesis - globo and isoglobo series	2.92363	0.0537383	4	7	751	4696
path:rno04137	Mitophagy - animal	2.87725	0.0562893	13	46	742	4657
path:rno04728	Dopaminergic synapse	2.84167	0.058328	21	86	734	4617
path:rno04072	Phospholipase D signaling pathway	2.79854	0.0608991	24	102	731	4601
path:rno04625	C-type lectin receptor signaling pathway	2.73936	0.0646114	19	77	736	4626
path:rno04512	ECM-receptor interaction	2.73505	0.0648908	15	57	740	4646
path:rno04973	Carbohydrate digestion and absorption	2.73404	0.064956	8	24	747	4679
path:rno04550	Signaling pathways regulating pluripotency of stem cells	2.67672	0.0687885	21	88	734	4615
path:rno04918	Thyroid hormone synthesis	2.66927	0.0693029	12	43	743	4660
path:rno05012	Parkinson disease	2.66408	0.0696636	20	83	735	4620
path:rno00230	Purine metabolism	2.66408	0.0696636	20	83	735	4620
path:rno04658	Th1 and Th2 cell differentiation	2.63487	0.0717284	15	58	740	4645
path:rno05161	Hepatitis B	2.61681	0.0730357	26	115	729	4588
path:rno05321	Inflammatory bowel disease (IBD)	2.60898	0.0736093	10	34	745	4669
path:rno00620	Pyruvate metabolism	2.57935	0.0758234	8	25	747	4678
path:rno04710	Circadian rhythm	2.50494	0.0816803	7	21	748	4682
path:rno00053	Ascorbate and aldarate metabolism	2.44921	0.086362	3	5	752	4698
path:rno04144	Endocytosis	2.4491	0.0863711	40	194	715	4509
path:rno05213	Endometrial cancer	2.44656	0.0865906	12	45	743	4658
path:rno05223	Non-small cell lung cancer	2.44068	0.0871013	13	50	742	4653
path:rno04140	Autophagy - animal	2.4357	0.0875361	24	107	731	4596
path:rno05170	Human immunodeficiency virus 1 infection	2.42015	0.088908	31	145	724	4558
path:rno04024	cAMP signaling pathway	2.40227	0.0905122	28	129	727	4574
path:rno05010	Alzheimer disease	2.39175	0.0914698	25	113	730	4590
path:rno00360	Phenylalanine metabolism	2.37375	0.0931306	4	9	751	4694
path:rno00533	Glycosaminoglycan biosynthesis - keratan sulfate	2.37375	0.0931306	4	9	751	4694
path:rno00400	Phenylalanine, tyrosine and tryptophan biosynthesis	2.35739	0.0946666	2	2	753	4701
path:rno05416	Viral myocarditis	2.3418	0.0961545	12	46	743	4657
path:rno04114	Oocyte meiosis	2.33111	0.0971881	19	82	736	4621
path:rno00071	Fatty acid degradation	2.29628	0.100632	8	27	747	4676
path:rno00410	beta-Alanine metabolism	2.26941	0.103373	6	18	749	4685
path:rno04012	ErbB signaling pathway	2.266	0.103726	15	62	740	4641
path:rno04218	Cellular senescence	2.25432	0.104945	27	126	728	4577
path:rno05014	Amyotrophic lateral sclerosis (ALS)	2.2486	0.105546	10	37	745	4666
path:rno00260	Glycine, serine and threonine metabolism	2.20352	0.110413	7	23	748	4680
path:rno04360	Axon guidance	2.16508	0.114741	28	133	727	4570
path:rno04666	Fc gamma R-mediated phagocytosis	2.11865	0.120194	16	69	739	4634
path:rno05216	Thyroid cancer	2.04445	0.129451	8	29	747	4674
path:rno04630	JAK-STAT signaling pathway	2.04279	0.129666	19	86	736	4617
path:rno04964	Proximal tubule bicarbonate reclamation	2.02521	0.131966	5	15	750	4688
path:rno04914	Progesterone-mediated oocyte maturation	2.02	0.132656	15	65	740	4638
path:rno05032	Morphine addiction	1.96254	0.140501	12	50	743	4653
path:rno01210	2-Oxocarboxylic acid metabolism	1.94742	0.142641	4	11	751	4692
path:rno00040	Pentose and glucuronate interconversions	1.94742	0.142641	4	11	751	4692
path:rno00513	Various types of N-glycan biosynthesis	1.93942	0.143788	7	25	748	4678
path:rno05164	Influenza A	1.93488	0.144441	22	104	733	4599
path:rno00520	Amino sugar and nucleotide sugar metabolism	1.92904	0.145287	9	35	746	4668
path:rno04662	B cell receptor signaling pathway	1.89781	0.149897	13	56	742	4647
path:rno00512	Mucin type O-glycan biosynthesis	1.86677	0.154622	5	16	750	4687
path:rno04062	Chemokine signaling pathway	1.8556	0.156359	25	122	730	4581
path:rno01040	Biosynthesis of unsaturated fatty acids	1.83197	0.160098	6	21	749	4682
path:rno04978	Mineral absorption	1.81992	0.162039	8	31	747	4672
path:rno00511	Other glycan degradation	1.76872	0.170551	4	12	751	4691
path:rno05016	Huntington disease	1.75079	0.173636	25	124	730	4579
path:rno04927	Cortisol synthesis and secretion	1.75065	0.173661	10	42	745	4661
path:rno00480	Glutathione metabolism	1.73195	0.176938	9	37	746	4666
path:rno01100	Metabolic pathways	1.72366	0.178412	170	986	585	3717
path:rno04520	Adherens junction	1.71559	0.179858	12	53	743	4650
path:rno04723	Retrograde endocannabinoid signaling	1.69337	0.183899	18	86	737	4617
path:rno04911	Insulin secretion	1.63968	0.194042	12	54	743	4649
path:rno04950	Maturity onset diabetes of the young	1.62771	0.196379	2	4	753	4699
path:rno04115	p53 signaling pathway	1.61053	0.199781	11	49	744	4654
path:rno04071	Sphingolipid signaling pathway	1.61001	0.199886	19	93	736	4610
path:rno04672	Intestinal immune network for IgA production	1.58998	0.203929	6	23	749	4680
path:rno05031	Amphetamine addiction	1.58185	0.205594	10	44	745	4659
path:rno04650	Natural killer cell mediated cytotoxicity	1.56374	0.209352	14	66	741	4637
path:rno04340	Hedgehog signaling pathway	1.52725	0.217132	8	34	747	4669
path:rno05202	Transcriptional misregulation in cancer	1.5223	0.21821	24	123	731	4580
path:rno04720	Long-term potentiation	1.50317	0.222424	10	45	745	4658
path:rno04924	Renin secretion	1.50317	0.222424	10	45	745	4658
path:rno00010	Glycolysis / Gluconeogenesis	1.47146	0.229589	9	40	746	4663
path:rno04657	IL-17 signaling pathway	1.4295	0.239428	12	57	743	4646
path:rno04020	Calcium signaling pathway	1.39703	0.247331	23	120	732	4583
path:rno04390	Hippo signaling pathway	1.38549	0.250201	20	103	735	4600
path:rno00380	Tryptophan metabolism	1.38035	0.251491	6	25	749	4678
path:rno00120	Primary bile acid biosynthesis	1.33154	0.264072	3	10	752	4693
path:rno04929	GnRH secretion	1.31852	0.26753	9	42	746	4661
path:rno04919	Thyroid hormone signaling pathway	1.31387	0.268777	18	93	737	4610
path:rno00190	Oxidative phosphorylation	1.30439	0.271339	15	76	740	4627
path:rno05225	Hepatocellular carcinoma	1.30231	0.271903	24	128	731	4575
path:rno04664	Fc epsilon RI signaling pathway	1.28795	0.275835	10	48	745	4655
path:rno05169	Epstein-Barr virus infection	1.27858	0.278432	28	152	727	4551
path:rno04724	Glutamatergic synapse	1.26611	0.281927	14	71	741	4632
path:rno00310	Lysine degradation	1.24765	0.287177	9	43	746	4660
path:rno00650	Butanoate metabolism	1.21732	0.296023	4	16	751	4687
path:rno04960	Aldosterone-regulated sodium reabsorption	1.1982	0.301737	6	27	749	4676
path:rno04913	Ovarian steroidogenesis	1.1982	0.301737	6	27	749	4676
path:rno04150	mTOR signaling pathway	1.19795	0.301813	21	113	734	4590
path:rno00531	Glycosaminoglycan degradation	1.1899	0.304253	3	11	752	4692
path:rno04217	Necroptosis	1.18205	0.30665	17	90	738	4613
path:rno04961	Endocrine and other factor-regulated calcium reabsorption	1.136	0.321101	8	39	747	4664
path:rno04740	Olfactory transduction	1.11617	0.327531	6	28	749	4675
path:rno05226	Gastric cancer	1.08469	0.338005	19	104	736	4599
path:rno04916	Melanogenesis	1.07087	0.342712	13	69	742	4634
path:rno05134	Legionellosis	1.06991	0.343038	8	40	747	4663
path:rno05020	Prion diseases	1.06716	0.343983	5	23	750	4680
path:rno04215	Apoptosis - multiple species	1.06716	0.343983	5	23	750	4680
path:rno00061	Fatty acid biosynthesis	1.06521	0.344656	3	12	752	4691
path:rno00340	Histidine metabolism	1.06521	0.344656	3	12	752	4691
path:rno00450	Selenocompound metabolism	1.06521	0.344656	3	12	752	4691
path:rno04270	Vascular smooth muscle contraction	1.05436	0.348414	16	87	739	4616
path:rno05135	Yersinia infection	1.05063	0.349718	17	93	738	4610
path:rno00072	Synthesis and degradation of ketone bodies	1.02213	0.359827	2	7	753	4696
path:rno00524	Neomycin, kanamycin and gentamicin biosynthesis	1.02086	0.360286	1	2	754	4701
path:rno00780	Biotin metabolism	1.02086	0.360286	1	2	754	4701
path:rno00270	Cysteine and methionine metabolism	1.02081	0.360302	7	35	748	4668
path:rno04726	Serotonergic synapse	0.979979	0.375319	12	65	743	4638
path:rno04713	Circadian entrainment	0.979979	0.375319	12	65	743	4638
path:rno05323	Rheumatoid arthritis	0.889164	0.410999	10	55	745	4648
path:rno04934	Cushing syndrome	0.863839	0.421541	19	110	736	4593
path:rno04110	Cell cycle	0.858642	0.423737	17	98	738	4605
path:rno05165	Human papillomavirus infection	0.85353	0.425909	42	251	713	4452
path:rno00350	Tyrosine metabolism	0.845782	0.429222	4	20	751	4683
path:rno00030	Pentose phosphate pathway	0.845782	0.429222	4	20	751	4683
path:rno00860	Porphyrin and chlorophyll metabolism	0.845782	0.429222	4	20	751	4683
path:rno04970	Salivary secretion	0.840545	0.431475	9	50	746	4653
path:rno00290	Valine, leucine and isoleucine biosynthesis	0.801121	0.448826	1	3	754	4700
path:rno04514	Cell adhesion molecules (CAMs)	0.790497	0.453619	17	100	738	4603
path:rno05162	Measles	0.786024	0.455653	16	94	739	4609
path:rno05034	Alcoholism	0.776575	0.459979	14	82	741	4621
path:rno00062	Fatty acid elongation	0.772602	0.46181	4	21	751	4682
path:rno04977	Vitamin digestion and absorption	0.769904	0.463057	3	15	752	4688
path:rno05320	Autoimmune thyroid disease	0.716804	0.488311	5	28	750	4675
path:rno00630	Glyoxylate and dicarboxylate metabolism	0.70578	0.493723	4	22	751	4681
path:rno04972	Pancreatic secretion	0.67555	0.508876	10	60	745	4643
path:rno05330	Allograft rejection	0.661588	0.516031	5	29	750	4674
path:rno05203	Viral carcinogenesis	0.661584	0.516033	24	148	731	4555
path:rno04621	NOD-like receptor signaling pathway	0.654272	0.519821	19	117	736	4586
path:rno04750	Inflammatory mediator regulation of TRP channels	0.625479	0.535005	12	74	743	4629
path:rno00601	Glycosphingolipid biosynthesis - lacto and neolacto series	0.62247	0.536618	3	17	752	4686
path:rno05030	Cocaine addiction	0.610455	0.543104	5	30	750	4673
path:rno05332	Graft-versus-host disease	0.610455	0.543104	5	30	750	4673
path:rno04730	Long-term depression	0.600171	0.548718	7	43	748	4660
path:rno00604	Glycosphingolipid biosynthesis - ganglio series	0.589458	0.554628	2	11	753	4692
path:rno05224	Breast cancer	0.561048	0.570611	17	108	738	4595
path:rno03060	Protein export	0.560066	0.571171	3	18	752	4685
path:rno01230	Biosynthesis of amino acids	0.50739	0.602065	8	52	747	4651
path:rno00052	Galactose metabolism	0.504048	0.60408	3	19	752	4684
path:rno04620	Toll-like receptor signaling pathway	0.494181	0.61007	11	72	744	4631
path:rno00770	Pantothenate and CoA biosynthesis	0.454004	0.63508	2	13	753	4690
path:rno04392	Hippo signaling pathway - multiple species	0.453702	0.635272	3	20	752	4683
path:rno00563	Glycosylphosphatidylinositol (GPI)-anchor biosynthesis	0.408407	0.664708	3	21	752	4682
path:rno04940	Type I diabetes mellitus	0.406166	0.6662	5	35	750	4668
path:rno00100	Steroid biosynthesis	0.39924	0.67083	2	14	753	4689
path:rno00760	Nicotinate and nicotinamide metabolism	0.373158	0.688556	4	29	751	4674
path:rno00140	Steroid hormone biosynthesis	0.367626	0.692376	3	22	752	4681
path:rno04975	Fat digestion and absorption	0.367626	0.692376	3	22	752	4681
path:rno04744	Phototransduction	0.361903	0.69635	1	7	754	4696
path:rno00740	Riboflavin metabolism	0.361903	0.69635	1	7	754	4696
path:rno04146	Peroxisome	0.360914	0.697039	9	64	746	4639
path:rno00515	Mannose type O-glycan biosynthesis	0.351423	0.703686	2	15	753	4688
path:rno04622	RIG-I-like receptor signaling pathway	0.344807	0.708357	6	44	749	4659
path:rno05168	Herpes simplex virus 1 infection	0.337363	0.71365	32	218	723	4485
path:rno04060	Cytokine-cytokine receptor interaction	0.322882	0.724059	20	140	735	4563
path:rno00590	Arachidonic acid metabolism	0.316467	0.728719	5	38	750	4665
path:rno00510	N-Glycan biosynthesis	0.290927	0.74757	5	39	750	4664
path:rno01524	Platinum drug resistance	0.278377	0.757011	8	61	747	4642
path:rno00532	Glycosaminoglycan biosynthesis - chondroitin sulfate / dermatan sulfate	0.272854	0.761204	2	17	753	4686
path:rno00020	Citrate cycle (TCA cycle)	0.267913	0.764974	3	25	752	4678
path:rno03015	mRNA surveillance pathway	0.261163	0.770155	9	69	746	4634
path:rno00980	Metabolism of xenobiotics by cytochrome P450	0.257442	0.773027	4	33	751	4670
path:rno00130	Ubiquinone and other terpenoid-quinone biosynthesis	0.255331	0.77466	1	9	754	4694
path:rno00240	Pyrimidine metabolism	0.245488	0.782323	5	41	750	4662
path:rno04120	Ubiquitin mediated proteolysis	0.242909	0.784343	15	112	740	4591
path:rno01523	Antifolate resistance	0.240987	0.785852	3	26	752	4677
path:rno04966	Collecting duct acid secretion	0.240597	0.786158	2	18	753	4685
path:rno00982	Drug metabolism - cytochrome P450	0.234366	0.791072	4	34	751	4669
path:rno00514	Other types of O-glycan biosynthesis	0.234366	0.791072	4	34	751	4669
path:rno04061	Viral protein interaction with cytokine and cytokine receptor	0.233383	0.79185	6	49	749	4654
path:rno00790	Folate biosynthesis	0.212218	0.808788	2	19	753	4684
path:rno00051	Fructose and mannose metabolism	0.194799	0.823	3	28	752	4675
path:rno03430	Mismatch repair	0.187223	0.829259	2	20	753	4683
path:rno00900	Terpenoid backbone biosynthesis	0.187223	0.829259	2	20	753	4683
path:rno03410	Base excision repair	0.175046	0.839419	3	29	752	4674
path:rno04742	Taste transduction	0.175046	0.839419	3	29	752	4674
path:rno00970	Aminoacyl-tRNA biosynthesis	0.175046	0.839419	3	29	752	4674
path:rno04623	Cytosolic DNA-sensing pathway	0.160172	0.851997	4	38	751	4665
path:rno00983	Drug metabolism - other enzymes	0.159043	0.85296	5	46	750	4657
path:rno04310	Wnt signaling pathway	0.156527	0.855109	15	120	740	4583
path:rno05204	Chemical carcinogenesis	0.145441	0.864641	4	39	751	4664
path:rno05340	Primary immunodeficiency	0.128596	0.879329	2	23	753	4680
path:rno00830	Retinol metabolism	0.11345	0.892749	2	24	753	4679
path:rno05017	Spinocerebellar ataxia	0.108589	0.897099	8	74	747	4629
path:rno00564	Glycerophospholipid metabolism	0.108589	0.897099	8	74	747	4629
path:rno03022	Basal transcription factors	0.101909	0.903111	3	34	752	4669
path:rno03020	RNA polymerase	0.0882577	0.915525	2	26	753	4677
path:rno04064	NF-kappa B signaling pathway	0.0862346	0.917379	8	77	747	4626
path:rno00562	Inositol phosphate metabolism	0.0791986	0.923856	6	62	749	4641
path:rno00561	Glycerolipid metabolism	0.0728693	0.929722	4	46	751	4657
path:rno05144	Malaria	0.0655468	0.936555	3	38	752	4665
path:rno04130	SNARE interactions in vesicular transport	0.060458	0.941333	2	29	753	4674
path:rno03013	RNA transport	0.0576545	0.943976	14	129	741	4574
path:rno00565	Ether lipid metabolism	0.0469157	0.954168	2	31	753	4672
path:rno03030	DNA replication	0.0413094	0.959532	2	32	753	4671
path:rno02010	ABC transporters	0.0363613	0.964292	2	33	753	4670
path:rno03018	RNA degradation	0.0295337	0.970898	5	64	750	4639
path:rno04330	Notch signaling pathway	0.0264616	0.973885	3	46	752	4657
path:rno05143	African trypanosomiasis	0.0208561	0.97936	1	25	754	4678
path:rno03010	Ribosome	0.0194753	0.980713	10	112	745	4591
path:rno00600	Sphingolipid metabolism	0.0191164	0.981065	2	38	753	4665
path:rno03420	Nucleotide excision repair	0.014746	0.985362	2	40	753	4663
path:rno04070	Phosphatidylinositol signaling system	0.01124	0.988823	6	83	749	4620
path:rno04080	Neuroactive ligand-receptor interaction	0.00751294	0.992515	11	132	744	4571
path:rno05217	Basal cell carcinoma	0.00451155	0.995499	2	49	753	4654
path:rno04721	Synaptic vesicle cycle	0.00394913	0.996059	2	50	753	4653
path:rno03460	Fanconi anemia pathway	0.0013905	0.99861	1	43	754	4660
path:rno03040	Spliceosome	0.000271106	0.999729	6	118	749	4585
path:rno03008	Ribosome biogenesis in eukaryotes	3.74857e-05	0.999963	1	67	754	4636

## Sheet: 30DayvsControl
Gene set	Description	Enrichment score	P-value	Genes in list	Genes not in list	Genes in list, not in set	Genes not in list, not in set
path:rno05416	Viral myocarditis	0.93052	0.394349	13	45	1095	4305
path:rno05017	Spinocerebellar ataxia	0.923765	0.397022	18	64	1090	4286
path:rno05231	Choline metabolism in cancer	0.769731	0.463138	18	67	1090	4283
path:rno00471	D-Glutamine and D-glutamate metabolism	2.23635	0.106848	2	1	1106	4349
path:rno05224	Breast cancer	0.214449	0.806986	22	103	1086	4247
path:rno00280	Valine, leucine and isoleucine degradation	10.6177	2.44795e-05	22	24	1086	4326
path:rno05330	Allograft rejection	0.0204771	0.979731	3	31	1105	4319
path:rno00053	Ascorbate and aldarate metabolism	1.56247	0.209617	3	5	1105	4345
path:rno05219	Bladder cancer	2.34243	0.0960935	11	25	1097	4325
path:rno05146	Amoebiasis	3.10615	0.044773	22	54	1086	4296
path:rno05230	Central carbon metabolism in cancer	1.73704	0.176041	16	46	1092	4304
path:rno04720	Long-term potentiation	2.02622	0.131833	15	40	1093	4310
path:rno04371	Apelin signaling pathway	0.854472	0.425508	26	96	1082	4254
path:rno04152	AMPK signaling pathway	6.59559	0.00136638	36	74	1072	4276
path:rno04211	Longevity regulating pathway	2.1351	0.118232	21	59	1087	4291
path:rno00561	Glycerolipid metabolism	0.339874	0.71186	9	41	1099	4309
path:rno00590	Arachidonic acid metabolism	0.0464109	0.95465	5	38	1103	4312
path:rno05144	Malaria	0.0218238	0.978413	4	37	1104	4313
path:rno00630	Glyoxylate and dicarboxylate metabolism	0.459535	0.631577	5	21	1103	4329
path:rno04370	VEGF signaling pathway	2.14853	0.116656	15	39	1093	4311
path:rno04350	TGF-beta signaling pathway	1.35372	0.258278	19	61	1089	4289
path:rno00600	Sphingolipid metabolism	0.313825	0.730647	7	33	1101	4317
path:rno05410	Hypertrophic cardiomyopathy (HCM)	1.99709	0.135729	20	57	1088	4293
path:rno04210	Apoptosis	1.58998	0.20393	28	90	1080	4260
path:rno03050	Proteasome	2.68985	0.0678913	13	29	1095	4321
path:rno04915	Estrogen signaling pathway	2.62004	0.0727999	26	71	1082	4279
path:rno03060	Protein export	1.42089	0.241498	6	15	1102	4335
path:rno04727	GABAergic synapse	0.135152	0.873583	9	50	1099	4300
path:rno04724	Glutamatergic synapse	0.013075	0.98701	10	75	1098	4275
path:rno05164	Influenza A	0.199946	0.818775	22	104	1086	4246
path:rno05223	Non-small cell lung cancer	1.63917	0.194141	16	47	1092	4303
path:rno04217	Necroptosis	1.72347	0.178446	26	81	1082	4269
path:rno05225	Hepatocellular carcinoma	1.76861	0.17057	36	116	1072	4234
path:rno04012	ErbB signaling pathway	2.9736	0.051119	22	55	1086	4295
path:rno00140	Steroid hormone biosynthesis	0.251471	0.777656	4	21	1104	4329
path:rno04670	Leukocyte transendothelial migration	0.146274	0.863921	15	77	1093	4273
path:rno00513	Various types of N-glycan biosynthesis	0.730312	0.481759	7	25	1101	4325
path:rno04933	AGE-RAGE signaling pathway in diabetic complications	4.04207	0.0175612	29	69	1079	4281
path:rno03420	Nucleotide excision repair	0.715822	0.48879	9	33	1099	4317
path:rno05134	Legionellosis	0.652165	0.520917	10	38	1098	4312
path:rno00603	Glycosphingolipid biosynthesis - globo and isoglobo series	0.934994	0.392588	3	8	1105	4342
path:rno05034	Alcoholism	0.0322107	0.968303	13	83	1095	4267
path:rno04911	Insulin secretion	0.0616385	0.940223	9	57	1099	4293
path:rno04330	Notch signaling pathway	0.110954	0.89498	7	42	1101	4308
path:rno05169	Epstein-Barr virus infection	0.560198	0.571096	36	144	1072	4206
path:rno04520	Adherens junction	0.0692102	0.933131	9	56	1099	4294
path:rno03410	Base excision repair	0.0291161	0.971304	3	29	1105	4321
path:rno05167	Kaposi sarcoma-associated herpesvirus infection	0.678943	0.507153	33	128	1075	4222
path:rno05100	Bacterial invasion of epithelial cells	1.94788	0.142576	16	44	1092	4306
path:rno04142	Lysosome	1.57823	0.206341	26	83	1082	4267
path:rno05214	Glioma	1.41894	0.24197	17	53	1091	4297
path:rno04070	Phosphatidylinositol signaling system	0.425455	0.653473	17	72	1091	4278
path:rno04512	ECM-receptor interaction	0.317792	0.727754	13	59	1095	4291
path:rno05031	Amphetamine addiction	0.383935	0.681176	10	44	1098	4306
path:rno05020	Prion diseases	1.64801	0.192432	8	20	1100	4330
path:rno05222	Small cell lung cancer	1.67531	0.187249	21	64	1087	4286
path:rno00270	Cysteine and methionine metabolism	1.07277	0.342061	10	32	1098	4318
path:rno05226	Gastric cancer	1.27907	0.278295	28	95	1080	4255
path:rno04923	Regulation of lipolysis in adipocytes	0.0853383	0.918202	6	39	1102	4311
path:rno00510	N-Glycan biosynthesis	0.200224	0.818547	7	37	1101	4313
path:rno00531	Glycosaminoglycan degradation	0.042434	0.958454	1	13	1107	4337
path:rno04668	TNF signaling pathway	0.135079	0.873647	17	87	1091	4263
path:rno04261	Adrenergic signaling in cardiomyocytes	1.00837	0.364813	29	104	1079	4246
path:rno04122	Sulfur relay system	4.5048	0.0110558	5	3	1103	4347
path:rno00670	One carbon pool by folate	0.0212121	0.979011	1	16	1107	4334
path:rno03010	Ribosome	0.0759191	0.926891	19	103	1089	4247
path:rno05012	Parkinson disease	0.146723	0.863533	17	86	1091	4264
path:rno04144	Endocytosis	1.38351	0.250697	52	182	1056	4168
path:rno04060	Cytokine-cytokine receptor interaction	0.000316125	0.999684	17	143	1091	4207
path:rno04964	Proximal tubule bicarbonate reclamation	1.58287	0.205385	6	14	1102	4336
path:rno04722	Neurotrophin signaling pathway	3.32068	0.0361283	31	81	1077	4269
path:rno05210	Colorectal cancer	3.55513	0.0285777	24	57	1084	4293
path:rno04061	Viral protein interaction with cytokine and cytokine receptor	0.00733623	0.992691	5	50	1103	4300
path:rno05323	Rheumatoid arthritis	0.367334	0.692578	12	53	1096	4297
path:rno04022	cGMP-PKG signaling pathway	0.0690511	0.933279	22	118	1086	4232
path:rno01100	Metabolic pathways	0.508499	0.601398	232	924	876	3426
path:rno05211	Renal cell carcinoma	4.73849	0.00875183	22	44	1086	4306
path:rno00601	Glycosphingolipid biosynthesis - lacto and neolacto series	0.958601	0.383429	5	15	1103	4335
path:rno05212	Pancreatic cancer	1.46379	0.231357	18	56	1090	4294
path:rno00563	Glycosylphosphatidylinositol (GPI)-anchor biosynthesis	3.24117	0.039118	9	15	1099	4335
path:rno00350	Tyrosine metabolism	0.00426827	0.995741	1	23	1107	4327
path:rno04114	Oocyte meiosis	1.49606	0.224011	24	77	1084	4273
path:rno04919	Thyroid hormone signaling pathway	2.95958	0.0518408	30	81	1078	4269
path:rno00770	Pantothenate and CoA biosynthesis	1.01314	0.363077	4	11	1104	4339
path:rno03013	RNA transport	2.80128	0.0607324	37	106	1071	4244
path:rno04072	Phospholipase D signaling pathway	0.0869198	0.916751	20	106	1088	4244
path:rno04146	Peroxisome	1.54674	0.212941	18	55	1090	4295
path:rno04020	Calcium signaling pathway	0.359669	0.697907	27	116	1081	4234
path:rno04064	NF-kappa B signaling pathway	0.166289	0.846801	14	71	1094	4279
path:rno05217	Basal cell carcinoma	0.013835	0.98626	5	46	1103	4304
path:rno04740	Olfactory transduction	0.163639	0.849049	5	29	1103	4321
path:rno00983	Drug metabolism - other enzymes	0.00403586	0.995972	4	47	1104	4303
path:rno04666	Fc gamma R-mediated phagocytosis	0.262077	0.769452	15	70	1093	4280
path:rno00260	Glycine, serine and threonine metabolism	1.37761	0.252181	8	22	1100	4328
path:rno00071	Fatty acid degradation	1.3115	0.269416	9	26	1099	4324
path:rno04728	Dopaminergic synapse	0.669091	0.512174	22	85	1086	4265
path:rno04136	Autophagy - other	4.11497	0.0163264	11	17	1097	4333
path:rno05143	African trypanosomiasis	0.00270287	0.997301	1	25	1107	4325
path:rno04910	Insulin signaling pathway	4.39941	0.0122846	35	85	1073	4265
path:rno04141	Protein processing in endoplasmic reticulum	12.5509	3.54159e-06	54	95	1054	4255
path:rno04623	Cytosolic DNA-sensing pathway	0.251287	0.777799	7	35	1101	4315
path:rno01200	Carbon metabolism	0.634558	0.53017	20	78	1088	4272
path:rno04960	Aldosterone-regulated sodium reabsorption	0.375562	0.686903	6	27	1102	4323
path:rno05221	Acute myeloid leukemia	3.68844	0.025011	20	44	1088	4306
path:rno00030	Pentose phosphate pathway	0.58868	0.555059	5	19	1103	4331
path:rno00330	Arginine and proline metabolism	2.68985	0.0678913	13	29	1095	4321
path:rno01212	Fatty acid metabolism	0.206039	0.813801	9	46	1099	4304
path:rno05030	Cocaine addiction	0.000345867	0.999654	1	34	1107	4316
path:rno04710	Circadian rhythm	2.33782	0.0965378	9	19	1099	4331
path:rno04622	RIG-I-like receptor signaling pathway	0.339874	0.71186	9	41	1099	4309
path:rno04611	Platelet activation	0.198897	0.819634	19	91	1089	4259
path:rno04145	Phagosome	0.763364	0.466096	28	106	1080	4244
path:rno00564	Glycerophospholipid metabolism	0.486049	0.615052	16	66	1092	4284
path:rno04540	Gap junction	0.268664	0.7644	13	61	1095	4289
path:rno04723	Retrograde endocannabinoid signaling	0.0131268	0.986959	13	91	1095	4259
path:rno04931	Insulin resistance	2.09575	0.122978	25	73	1083	4277
path:rno00190	Oxidative phosphorylation	0.24875	0.779775	16	75	1092	4275
path:rno04630	JAK-STAT signaling pathway	0.561705	0.570236	21	84	1087	4266
path:rno04614	Renin-angiotensin system	0.21875	0.803523	3	17	1105	4333
path:rno04218	Cellular senescence	1.18924	0.304452	34	119	1074	4231
path:rno05205	Proteoglycans in cancer	5.22902	0.00535878	52	132	1056	4218
path:rno04926	Relaxin signaling pathway	1.21733	0.296019	25	85	1083	4265
path:rno01210	2-Oxocarboxylic acid metabolism	0.488655	0.613451	3	12	1105	4338
path:rno00220	Arginine biosynthesis	1.55784	0.210589	5	11	1103	4339
path:rno00500	Starch and sucrose metabolism	5.85594	0.00286283	10	10	1098	4340
path:rno00100	Steroid biosynthesis	0.026708	0.973646	1	15	1107	4335
path:rno04924	Renin secretion	0.110164	0.895687	8	47	1100	4303
path:rno04140	Autophagy - animal	3.11634	0.0443192	35	96	1073	4254
path:rno04066	HIF-1 signaling pathway	4.19489	0.0150725	30	71	1078	4279
path:rno04927	Cortisol synthesis and secretion	0.0329159	0.96762	6	46	1102	4304
path:rno00982	Drug metabolism - cytochrome P450	0.00999628	0.990054	3	35	1105	4315
path:rno00072	Synthesis and degradation of ketone bodies	0.556894	0.572986	2	7	1106	4343
path:rno00520	Amino sugar and nucleotide sugar metabolism	1.31019	0.269768	11	33	1097	4317
path:rno04150	mTOR signaling pathway	3.70873	0.0245087	37	97	1071	4253
path:rno04912	GnRH signaling pathway	1.35372	0.258278	19	61	1089	4289
path:rno05200	Pathways in cancer	0.130839	0.877359	82	366	1026	3984
path:rno01522	Endocrine resistance	3.29826	0.0369475	25	62	1083	4288
path:rno04975	Fat digestion and absorption	0.0254224	0.974898	2	23	1106	4327
path:rno04930	Type II diabetes mellitus	1.36228	0.256077	10	29	1098	4321
path:rno05010	Alzheimer disease	0.124082	0.883307	23	115	1085	4235
path:rno04071	Sphingolipid signaling pathway	0.666801	0.513348	23	89	1085	4261
path:rno04978	Mineral absorption	0.596567	0.550699	8	31	1100	4319
path:rno05418	Fluid shear stress and atherosclerosis	1.53811	0.214786	30	98	1078	4252
path:rno05016	Huntington disease	0.0818356	0.921423	24	125	1084	4225
path:rno05215	Prostate cancer	0.719265	0.48711	19	72	1089	4278
path:rno04658	Th1 and Th2 cell differentiation	0.890506	0.410448	16	57	1092	4293
path:rno01524	Platinum drug resistance	0.0860866	0.917515	10	59	1098	4291
path:rno05032	Morphine addiction	0.0476279	0.953488	8	54	1100	4296
path:rno04916	Melanogenesis	0.0752592	0.927503	12	70	1096	4280
path:rno04080	Neuroactive ligand-receptor interaction	7.33951e-05	0.999927	13	130	1095	4220
path:rno04310	Wnt signaling pathway	1.3953	0.247758	31	104	1077	4246
path:rno05310	Asthma	1.16454	0.312067	4	10	1104	4340
path:rno04625	C-type lectin receptor signaling pathway	0.715398	0.488997	20	76	1088	4274
path:rno00061	Fatty acid biosynthesis	0.174267	0.840073	2	13	1106	4337
path:rno05412	Arrhythmogenic right ventricular cardiomyopathy (ARVC)	0.980213	0.375231	14	48	1094	4302
path:rno00980	Metabolism of xenobiotics by cytochrome P450	0.0414771	0.959371	4	33	1104	4317
path:rno03460	Fanconi anemia pathway	0.0400753	0.960717	5	39	1103	4311
path:rno00511	Other glycan degradation	0.416274	0.6595	3	13	1105	4337
path:rno04014	Ras signaling pathway	0.0932082	0.911004	32	159	1076	4191
path:rno00512	Mucin type O-glycan biosynthesis	0.84914	0.427783	5	16	1103	4334
path:rno04742	Taste transduction	0.00634001	0.99368	2	30	1106	4320
path:rno00514	Other types of O-glycan biosynthesis	1.01619	0.361971	9	29	1099	4321
path:rno04940	Type I diabetes mellitus	0.00694121	0.993083	3	37	1105	4313
path:rno00052	Galactose metabolism	0.751927	0.471457	5	17	1103	4333
path:rno05216	Thyroid cancer	1.59274	0.203368	10	27	1098	4323
path:rno04925	Aldosterone synthesis and secretion	0.158468	0.85345	13	67	1095	4283
path:rno00750	Vitamin B6 metabolism	0.177434	0.837416	1	7	1107	4343
path:rno05142	Chagas disease (American trypanosomiasis)	0.811245	0.444304	19	70	1089	4280
path:rno00290	Valine, leucine and isoleucine biosynthesis	0.516454	0.596632	1	3	1107	4347
path:rno03040	Spliceosome	8.30416	0.000247485	42	82	1066	4268
path:rno00730	Thiamine metabolism	0.556894	0.572986	2	7	1106	4343
path:rno04914	Progesterone-mediated oocyte maturation	1.03999	0.353459	18	62	1090	4288
path:rno05014	Amyotrophic lateral sclerosis (ALS)	1.95699	0.141283	13	34	1095	4316
path:rno04664	Fc epsilon RI signaling pathway	1.27872	0.278392	14	44	1094	4306
path:rno05168	Herpes simplex virus 1 infection	0.0219202	0.978318	39	211	1069	4139
path:rno04216	Ferroptosis	2.87433	0.0564542	12	25	1096	4325
path:rno05203	Viral carcinogenesis	0.112275	0.893798	29	143	1079	4207
path:rno04672	Intestinal immune network for IgA production	0.314705	0.730004	5	24	1103	4326
path:rno03450	Non-homologous end-joining	0.793287	0.452356	3	9	1105	4341
path:rno04137	Mitophagy - animal	3.87196	0.0208174	19	40	1089	4310
path:rno04151	PI3K-Akt signaling pathway	1.89754	0.149937	65	219	1043	4131
path:rno04929	GnRH secretion	0.502587	0.604964	10	41	1098	4309
path:rno05340	Primary immunodeficiency	0.0254224	0.974898	2	23	1106	4327
path:rno04913	Ovarian steroidogenesis	0.00518399	0.994829	2	31	1106	4319
path:rno00380	Tryptophan metabolism	0.472628	0.623362	6	25	1102	4325
path:rno04360	Axon guidance	0.0493092	0.951887	25	136	1083	4214
path:rno03440	Homologous recombination	0.00999628	0.990054	3	35	1105	4315
path:rno05135	Yersinia infection	0.291676	0.747011	20	90	1088	4260
path:rno04514	Cell adhesion molecules (CAMs)	4.24431e-05	0.999958	9	108	1099	4242
path:rno04970	Salivary secretion	0.135152	0.873583	9	50	1099	4300
path:rno00062	Fatty acid elongation	0.0254224	0.974898	2	23	1106	4327
path:rno03030	DNA replication	0.0204771	0.979731	3	31	1105	4319
path:rno05152	Tuberculosis	1.73077	0.177148	35	113	1073	4237
path:rno05320	Autoimmune thyroid disease	0.0244313	0.975865	3	30	1105	4320
path:rno00130	Ubiquinone and other terpenoid-quinone biosynthesis	1.1049	0.331243	3	7	1105	4343
path:rno00640	Propanoate metabolism	6.49262	0.00151457	14	17	1094	4333
path:rno05140	Leishmaniasis	1.73704	0.176041	16	46	1092	4304
path:rno04920	Adipocytokine signaling pathway	3.68844	0.025011	20	44	1088	4306
path:rno05235	PD-L1 expression and PD-1 checkpoint pathway in cancer	4.32783	0.0131962	25	55	1083	4295
path:rno00040	Pentose and glucuronate interconversions	1.01314	0.363077	4	11	1104	4339
path:rno00760	Nicotinate and nicotinamide metabolism	0.0244313	0.975865	3	30	1105	4320
path:rno04973	Carbohydrate digestion and absorption	3.10615	0.0447728	11	21	1097	4329
path:rno00565	Ether lipid metabolism	0.00518399	0.994829	2	31	1106	4319
path:rno05166	Human T-cell leukemia virus 1 infection	1.15979	0.313553	45	161	1063	4189
path:rno03430	Mismatch repair	0.00674207	0.993281	1	21	1107	4329
path:rno00010	Glycolysis / Gluconeogenesis	2.25033	0.105365	14	35	1094	4315
path:rno00790	Folate biosynthesis	0.0552895	0.946211	2	19	1106	4331
path:rno00650	Butanoate metabolism	1.58287	0.205385	6	14	1102	4336
path:rno05414	Dilated cardiomyopathy (DCM)	0.775783	0.460343	17	63	1091	4287
path:rno04640	Hematopoietic cell lineage	1.04859	0.35043	14	47	1094	4303
path:rno01523	Antifolate resistance	0.0489429	0.952235	3	26	1105	4324
path:rno00515	Mannose type O-glycan biosynthesis	0.768358	0.463774	4	13	1104	4337
path:rno04120	Ubiquitin mediated proteolysis	5.12652	0.00593719	38	89	1070	4261
path:rno00480	Glutathione metabolism	2.69545	0.0675123	14	32	1094	4318
path:rno04010	MAPK signaling pathway	2.57796	0.0759291	62	196	1046	4154
path:rno04725	Cholinergic synapse	0.425455	0.653473	17	72	1091	4278
path:rno00532	Glycosaminoglycan biosynthesis - chondroitin sulfate / dermatan sulfate	0.257114	0.77328	3	16	1105	4334
path:rno05206	MicroRNAs in cancer	1.41427	0.243103	33	111	1075	4239
path:rno04976	Bile secretion	0.363252	0.695411	8	36	1100	4314
path:rno00410	beta-Alanine metabolism	3.24117	0.039118	9	15	1099	4335
path:rno04972	Pancreatic secretion	0.00655001	0.993471	7	63	1101	4287
path:rno00250	Alanine, aspartate and glutamate metabolism	4.8673	0.00769408	12	17	1096	4333
path:rno05204	Chemical carcinogenesis	0.015713	0.98441	4	39	1104	4311
path:rno04935	Growth hormone synthesis, secretion and action	1.13574	0.321184	23	79	1085	4271
path:rno04962	Vasopressin-regulated water reabsorption	0.794014	0.452027	8	28	1100	4322
path:rno00524	Neomycin, kanamycin and gentamicin biosynthesis	0.705587	0.493818	1	2	1107	4348
path:rno04921	Oxytocin signaling pathway	1.73798	0.175876	30	95	1078	4255
path:rno04659	Th17 cell differentiation	2.20897	0.109813	23	65	1085	4285
path:rno04380	Osteoclast differentiation	0.56194	0.570102	22	88	1086	4262
path:rno00400	Phenylalanine, tyrosine and tryptophan biosynthesis	0.516454	0.596632	1	3	1107	4347
path:rno02010	ABC transporters	0.143029	0.866729	5	30	1103	4320
path:rno00310	Lysine degradation	0.154811	0.856577	8	44	1100	4306
path:rno04621	NOD-like receptor signaling pathway	0.0365228	0.964136	20	116	1088	4234
path:rno04714	Thermogenesis	0.899762	0.406667	38	141	1070	4209
path:rno04650	Natural killer cell mediated cytotoxicity	0.775783	0.460343	17	63	1091	4287
path:rno00920	Sulfur metabolism	1.31052	0.26968	3	6	1105	4344
path:rno04974	Protein digestion and absorption	1.33931	0.262026	17	54	1091	4296
path:rno03018	RNA degradation	0.0860866	0.917515	10	59	1098	4291
path:rno04620	Toll-like receptor signaling pathway	0.306985	0.735662	15	68	1093	4282
path:rno00860	Porphyrin and chlorophyll metabolism	0.289921	0.748323	4	20	1104	4330
path:rno04810	Regulation of actin cytoskeleton	0.0684575	0.933833	29	150	1079	4200
path:rno04660	T cell receptor signaling pathway	2.17211	0.113937	22	62	1086	4288
path:rno05218	Melanoma	0.367334	0.692578	12	53	1096	4297
path:rno05145	Toxoplasmosis	0.634558	0.53017	20	78	1088	4272
path:rno05202	Transcriptional misregulation in cancer	0.141818	0.867779	25	122	1083	4228
path:rno04110	Cell cycle	0.740897	0.476686	24	91	1084	4259
path:rno03320	PPAR signaling pathway	0.915666	0.40025	14	49	1094	4301
path:rno00780	Biotin metabolism	0.705587	0.493818	1	2	1107	4348
path:rno04530	Tight junction	0.801896	0.448478	28	105	1080	4245
path:rno05161	Hepatitis B	0.870435	0.418769	30	111	1078	4239
path:rno00534	Glycosaminoglycan biosynthesis - heparan sulfate / heparin	0.0670249	0.935172	2	18	1106	4332
path:rno04726	Serotonergic synapse	0.00645439	0.993566	8	69	1100	4281
path:rno04961	Endocrine and other factor-regulated calcium reabsorption	0.141055	0.868441	7	40	1101	4310
path:rno00020	Citrate cycle (TCA cycle)	0.0140829	0.986016	2	26	1106	4324
path:rno00592	alpha-Linolenic acid metabolism	0.042434	0.958454	1	13	1107	4337
path:rno05132	Salmonella infection	1.09605	0.334187	43	155	1065	4195
path:rno00340	Histidine metabolism	0.488655	0.613451	3	12	1105	4338
path:rno04934	Cushing syndrome	0.0408224	0.96	19	110	1089	4240
path:rno04610	Complement and coagulation cascades	0.239987	0.786638	10	49	1098	4301
path:rno00620	Pyruvate metabolism	2.89529	0.0552829	11	22	1097	4328
path:rno04922	Glucagon signaling pathway	4.32441	0.0132414	26	58	1082	4292
path:rno04130	SNARE interactions in vesicular transport	0.472628	0.623362	6	25	1102	4325
path:rno04730	Long-term depression	0.0982114	0.906457	7	43	1101	4307
path:rno00450	Selenocompound metabolism	1.76148	0.171791	5	10	1103	4340
path:rno00051	Fructose and mannose metabolism	0.808157	0.445679	7	24	1101	4326
path:rno04917	Prolactin signaling pathway	2.59592	0.0745773	17	42	1091	4308
path:rno01521	EGFR tyrosine kinase inhibitor resistance	1.10249	0.332043	18	61	1090	4289
path:rno04510	Focal adhesion	0.930958	0.394176	39	144	1069	4206
path:rno05133	Pertussis	2.61893	0.0728806	18	45	1090	4305
path:rno05220	Chronic myeloid leukemia	3.84773	0.0213281	23	52	1085	4298
path:rno04744	Phototransduction	0.68204	0.505585	2	6	1106	4344
path:rno01230	Biosynthesis of amino acids	0.217738	0.804336	10	50	1098	4300
path:rno04340	Hedgehog signaling pathway	1.51949	0.218823	11	31	1097	4319
path:rno05150	Staphylococcus aureus infection	0.715822	0.48879	9	33	1099	4317
path:rno00591	Linoleic acid metabolism	0.0812025	0.922007	2	17	1106	4333
path:rno05163	Human cytomegalovirus infection	0.0896668	0.914236	33	164	1075	4186
path:rno04657	IL-17 signaling pathway	0.260026	0.771031	12	57	1096	4293
path:rno04713	Circadian entrainment	0.00645439	0.993566	8	69	1100	4281
path:rno05332	Graft-versus-host disease	0.0171439	0.983002	3	32	1105	4318
path:rno04068	FoxO signaling pathway	5.10843	0.00604559	35	80	1073	4270
path:rno04721	Synaptic vesicle cycle	0.0766442	0.926219	7	45	1101	4305
path:rno04971	Gastric acid secretion	0.465924	0.627555	11	46	1097	4304
path:rno04928	Parathyroid hormone synthesis, secretion and action	0.337884	0.713278	16	71	1092	4279
path:rno04750	Inflammatory mediator regulation of TRP channels	0.0900256	0.913908	13	73	1095	4277
path:rno00604	Glycosphingolipid biosynthesis - ganglio series	0.25535	0.774645	2	11	1106	4339
path:rno05322	Systemic lupus erythematosus	1.07277	0.342061	10	32	1098	4318
path:rno00230	Purine metabolism	1.36089	0.256433	24	79	1084	4271
path:rno03015	mRNA surveillance pathway	2.84587	0.0580838	22	56	1086	4294
path:rno04966	Collecting duct acid secretion	0.0670249	0.935172	2	18	1106	4332
path:rno04979	Cholesterol metabolism	0.871913	0.418151	8	27	1100	4323
path:rno04213	Longevity regulating pathway - multiple species	3.89144	0.0204158	18	37	1090	4313
path:rno04550	Signaling pathways regulating pluripotency of stem cells	0.438672	0.644892	21	88	1087	4262
path:rno04270	Vascular smooth muscle contraction	0.053085	0.948299	15	88	1093	4262
path:rno04115	p53 signaling pathway	0.553519	0.574923	12	48	1096	4302
path:rno04390	Hippo signaling pathway	1.02914	0.357313	27	96	1081	4254
path:rno04612	Antigen processing and presentation	3.20636	0.0405038	19	44	1089	4306
path:rno04062	Chemokine signaling pathway	0.0127432	0.987338	20	127	1088	4223
path:rno00440	Phosphonate and phosphinate metabolism	0.295865	0.743888	1	5	1107	4345
path:rno00900	Terpenoid backbone biosynthesis	0.751927	0.471457	5	17	1103	4333
path:rno03020	RNA polymerase	0.357406	0.699488	5	23	1103	4327
path:rno00240	Pyrimidine metabolism	1.12696	0.324018	11	35	1097	4315
path:rno05160	Hepatitis C	0.501353	0.605711	24	98	1084	4252
path:rno05170	Human immunodeficiency virus 1 infection	0.832829	0.434818	37	139	1071	4211
path:rno00360	Phenylalanine metabolism	0.05357	0.94784	1	12	1107	4338
path:rno00970	Aminoacyl-tRNA biosynthesis	4.99898	0.00674483	13	19	1095	4331
path:rno05165	Human papillomavirus infection	0.2066	0.813345	54	239	1054	4111
path:rno05162	Measles	1.21733	0.296019	25	85	1083	4265
path:rno00740	Riboflavin metabolism	0.68204	0.505585	2	6	1106	4344
path:rno05213	Endometrial cancer	1.7997	0.165348	15	42	1093	4308
path:rno00562	Inositol phosphate metabolism	0.902423	0.405586	15	53	1093	4297
path:rno04977	Vitamin digestion and absorption	0.302023	0.739321	3	15	1105	4335
path:rno04918	Thyroid hormone synthesis	0.350252	0.704511	10	45	1098	4305
path:rno04392	Hippo signaling pathway - multiple species	0.00536417	0.99465	1	22	1107	4328
path:rno05321	Inflammatory bowel disease (IBD)	0.200224	0.818547	7	37	1101	4313
path:rno00910	Nitrogen metabolism	1.1049	0.331243	3	7	1105	4343
path:rno03022	Basal transcription factors	2.18157	0.112864	11	26	1097	4324
path:rno04024	cAMP signaling pathway	0.0677016	0.934539	25	132	1083	4218
path:rno04662	B cell receptor signaling pathway	2.93165	0.0533089	20	49	1088	4301
path:rno01040	Biosynthesis of unsaturated fatty acids	0.0687908	0.933522	3	24	1105	4326
path:rno03008	Ribosome biogenesis in eukaryotes	2.51675	0.0807216	19	49	1089	4301
path:rno04950	Maturity onset diabetes of the young	0.295865	0.743888	1	5	1107	4345
path:rno04260	Cardiac muscle contraction	3.68809	0.0250197	22	50	1086	4300
path:rno04215	Apoptosis - multiple species	0.163014	0.84958	4	24	1104	4326
path:rno00533	Glycosaminoglycan biosynthesis - keratan sulfate	1.3402	0.261793	4	9	1104	4341
path:rno00830	Retinol metabolism	0.020895	0.979322	2	24	1106	4326
path:rno04015	Rap1 signaling pathway	0.0327232	0.967806	28	155	1080	4195
path:rno00120	Primary bile acid biosynthesis	0.05357	0.94784	1	12	1107	4338
path:rno04932	Non-alcoholic fatty liver disease (NAFLD)	1.81597	0.162681	32	101	1076	4249
