# Supplementary material for: Adaptation of the transcriptional response to resistance exercise over 4 weeks of daily training
Source: FASEB J. 2022 Dec 5;37(1):e22686. doi: 10.1096/fj.202201418R (PMC13281843; doi:10.1096/fj.202201418R)
Supplement: Supplementary file 3 — Appendix S3 [file FSB2-37-e22686-s002.xlsx]

## Sheet: HOMERMOTIFENRICHMENTANDCORRELAT
					*Enrichment in DEGs at each timepoint				*DEG Fold Changes
TF	2	10	20	30	2	10	20	30	2	10	20	30		Correlation Score		Directionality
Sp1(Zf)	-18.3	-8.38	-2.87	-6.02	18.3	8.38	2.87	6.02	1.04667	1.01549	1.01789	1.01183		0.816		pos
KLF5(Zf)	-13.74	-15.53	-7.33	-2.9	13.74	15.53	7.33	2.9	3.20517	4.79363	2.64099	3.11423		0.454		pos
Klf4(Zf)	-10.97	-10.97	-6.63	-2.48	10.97	10.97	6.63	2.48	1.94356	1.72579	1.93409	1.58306		0.32		pos
Maz(Zf)	-8.67	-17.51	-9.11	-2.29	8.67	17.51	9.11	2.29	1.44016	-1.13953	-1.04617	-1.67224		0.005		pos
bHLHE40(bHLH)	-8.51	-2.56	-3.32	-2.93	8.51	2.56	3.32	2.93	1.11508	1.24767	1.39284	1.20923		-0.41		neg
CLOCK(bHLH)	-7.78	-3.75	-3.15	-1.68	7.78	3.75	3.15	1.68	-1.49139	-1.29147	-1.30688	-1.13308		-0.97		neg
c-Myc(bHLH)	-7.63	-2.4	-2.89	-1.63	7.63	2.4	2.89	1.63	12.0981	9.89389	6.25166	3.84872		0.6239		pos
Usf2(bHLH)	-6.93	-3.47	-1.04	-1.3	6.93	3.47	1.04	1.3	-1.24507	-1.16012	-1.09102	-1.25403		-0.211		neg
NRF1(NRF)	-6.7	-0.42	-0.26	-12.86	6.7	0.42	0.26	12.86	1.02004	1.0018	-1.11346	-1.21855		-0.09		neg
USF1(bHLH)	-6.69	-3.34	-2.21	-1.34	6.69	3.34	2.21	1.34	1.18188	-1.06122	-1.01529	-1.41607		0.934		pos
Max(bHLH)	-5.51	-4.9	-3.63	-3.52	5.51	4.9	3.63	3.52	-1.1372	-1.29646	-1.24194	-1.31233		0.42		pos
CRE(bZIP)	-5.45	-4.59	-2.46	-1.53	5.45	4.59	2.46	1.53	1.22486	-1.27308	-1.41273	-1.33083		0.53		pos
MafK(bZIP)	-4.87	-2.93	-1.51	-1	4.87	2.93	1.51	1	3.48441	3.17106	3.00389	1.96881		0.67		pos
c-Myc(bHLH)	-4.79	-2	-1.86	-0.87	4.79	2	1.86	0.87	12.0981	9.89389	6.25166	3.84872		0.77		pos
HIF2a(bHLH)	-4.65	-4.14	-2.89	-1.94	4.65	4.14	2.89	1.94	1.60022	2.04457	2.308	2.00842		-0.35		neg
JunD(bZIP)	-4.6	-2.7	-0.64	-0.43	4.6	2.7	0.64	0.43	6.35709	4.29709	3.38851	1.60117		0.88		pos
Myf5(bHLH)	-4.53	-6.36	-5.15	-0.68	4.53	6.36	5.15	0.68	2.37217	2.01568	1.7261	1.7862		0.09		pos
c-Jun-CRE(bZIP)	-4.52	-2.64	-3.19	-1.19	4.52	2.64	3.19	1.19	3.52945	1.80648	1.42777	1.46648		0.63		pos
n-Myc(bHLH)	-4.44	-2.14	-1.62	-0.57	4.44	2.14	1.62	0.57	12.0981	9.89389	6.25166	3.84872		0.87		pos
HIF-1a(bHLH)	-4.08	-0.99	-2.22	-1.18	4.08	0.99	2.22	1.18	1.60022	2.04457	2.308	2.00842		0.46		pos
BMAL1(bHLH)	-3.83	-1.67	-0.82	-0.35	3.83	1.67	0.82	0.35	-1.41618	-1.02555	-1.43841	-1.24836		-0.05		neg
NFY(CCAAT)	-3.63	-0.19	-0.69	-6.02	3.63	0.19	0.69	6.02	-1.69703	-1.75789	-1.68688	-1.69728		0.23		pos
NFAT(RHD)	-3.62	-1.71	-1.09	-0.13	3.62	1.71	1.09	0.13	-1.53079	-1.37958	-1.30397	-1.06217		-0.9		neg
NRF(NRF)	-3.61	-0.25	-0.42	-12.84	3.61	0.25	0.42	12.84	1.02004	1.0018	-1.11346	-1.21855		-0.23		neg
Mef2c(MADS)	-3.6	-6.22	-2.38	-0.63	3.6	6.22	2.38	0.63	1.23982	1.552	1.0612	1.02297		0.93		pos
Rbpj1(?)	-3.48	-2.33	-3.89	-0.81	3.48	2.33	3.89	0.81	1.11323	1.34768	1.26274	1.36793		-0.51		neg
ZFX(Zf)	-3.42	-3.51	-2.44	-2.03	3.42	3.51	2.44	2.03	-1.14495	-1.34607	-1.24079	1.05595		-0.56		neg
Atf3(bZIP)	-3.34	-5.86	-4.09	-0.21	3.34	5.86	4.09	0.21	48.7204	59.0362	26.3351	20.7576		0.58		pos
Fosl2(bZIP)	-3.32	-6.4	-1.96	0	3.32	6.4	1.96	0	19.5144	11.702	8.17699	5.38505		0.255		pos
Bach2(bZIP)	-3.25	-6.53	-2.28	-0.13	3.25	6.53	2.28	0.13	1.29067	-1.19202	1.40131	-1.08186		-0.02		neg
Rfx1(HTH)	-3.08	-1.68	-0.62	-0.8	3.08	1.68	0.62	0.8	1.59029	1.9032	1.50529	-1.04051		0.2		pos
MyoG(bHLH)	-3.06	-4.36	-5.4	-0.74	3.06	4.36	5.4	0.74	2.13427	1.99273	1.23404	1.53678		-0.02		neg
Mef2a(MADS)	-3	-3.27	-2.17	-1.14	3	3.27	2.17	1.14	-1.19387	-1.18561	-1.08536	1.10545		-0.79		neg
RUNX-AML(Runt)	-2.91	-2.89	-1.24	-0.58	2.91	2.89	1.24	0.58	11.3134	4.73331	2.39629	1.78565		0.61		pos
Egr1(Zf)	-2.91	-2.73	-1.93	-0.2	2.91	2.73	1.93	0.2	32.7007	22.0705	18.199	11.3362		0.76		pos
Atf2(bZIP)	-2.83	-3.1	-3.79	-0.97	2.83	3.1	3.79	0.97	-1.26391	-1.18152	-1.44569	-1.09271		-0.71		neg
TEAD2(TEA)	-2.78	-3.7	-4.77	-0.35	2.78	3.7	4.77	0.35	1.95286	1.93339	1.99461	1.92501		0.57		pos
NPAS2(bHLH)	-2.73	-2.46	-2.21	-2.39	2.73	2.46	2.21	2.39	-4.12888	-1.32728	1.02161	-1.1042		-0.99		neg
Tbox:Smad(T-box,MAD)	-2.65	-3.74	-5.95	-1.84	2.65	3.74	5.95	1.84	1.48826	1.39411	1.51603	-1.03553		0.43		pos
Jun-AP1(bZIP)	-2.53	-2.35	-1.65	-0.01	2.53	2.35	1.65	0.01	3.52945	1.80648	1.42777	1.46648		0.37		pos
ELF1(ETS)	-2.52	-0.14	-0.01	-3.95	2.52	0.14	0.01	3.95	1.5052	1.70377	1.80509	1.79172		-0.0295		neg
Tcf3(HMG)	-2.42	-2.91	-1	-0.02	2.42	2.91	1	0.02	1.12901	1.17664	-1.02193	-1.06353		0.89		pos
Tcf12(bHLH)	-2.22	-4.6	-2.87	-0.18	2.22	4.6	2.87	0.18	-1.18845	1.25717	-1.19629	1.06677		0		pos
Smad2(MAD)	-2.16	-3.71	-1.48	-0.73	2.16	3.71	1.48	0.73	1.17424	-1.37985	1.09809	-1.14361		-0.05		neg
Elk4(ETS)	-1.78	-0.01	-0.09	-4.82	1.78	0.01	0.09	4.82	-1.11066	-1.07644	-1.08164	-1.23499		-0.97		neg
Atf7(bZIP)	-1.75	-3.92	-1.84	-0.68	1.75	3.92	1.84	0.68	-1.36991	-1.2598	-1.30364	-1.18532		-0.03		neg
MyoD(bHLH)	-1.57	-2.67	-4.24	-1.01	1.57	2.67	4.24	1.01	-1.09074	-1.09433	-1.36227	-1.42949		-0.0003		neg
Fox:Ebox(Forkhead,bHLH)	-1.55	-2.85	-1.23	-0.31	1.55	2.85	1.23	0.31	1.02163	-1.61808	-1.93966	-1.69259		0.0006		pos
Elk1(ETS)	-1.52	-0.03	-0.04	-6.34	1.52	0.03	0.04	6.34	-1.36087	-1.19477	1.03753	1.15163		0.23		pos
Smad3(MAD)	-1.51	-2.25	-2.7	-0.4	1.51	2.25	2.7	0.4	-1.15839	-1.54851	-1.38454	-1.47338		0.001		pos
Atf1(bZIP)	-1.42	-2.32	-2.83	-0.5	1.42	2.32	2.83	0.5	1.1146	-1.10926	-1.25058	1.14535		-0.84		neg
STAT1(Stat)	-1.4	-4.01	-5.43	-1.56	1.4	4.01	5.43	1.56	1.11212	1.39959	1.09375	1.31586		-0.01		neg
TEAD4(TEA)	-1.33	-5.74	-4.08	-0.27	1.33	5.74	4.08	0.27	1.29769	1.40253	1.0706	-1.19374		0.48		pos
Stat3+il21(Stat)	-1.28	-1.83	-5.83	-1.38	1.28	1.83	5.83	1.38	1.85288	1.59729	1.47076	1.39053		-0.14		neg
Smad4(MAD)	-1.22	-4.08	-1.46	-0.66	1.22	4.08	1.46	0.66	1.35682	1.25378	1.18521	1.16606		0.02		pos
PPARE(NR)	-1.07	-3.9	-0.98	-0.23	1.07	3.9	0.98	0.23	1.85052	4.17399	2.36667	3.15077		0.5		pos
ETS(ETS)	-0.97	-0.01	0	-4.89	0.97	0.01	0	4.89	-1.17103	1.53562	1.48922	1.38187		0.00925		pos
Rfx5(HTH)	-0.85	-0.26	-0.28	-4.07	0.85	0.26	0.28	4.07	-1.25347	-1.10113	-1.04144	1.01327		0.94		pos
Gata2(Zf)	-0.64	-4.49	-3.29	-2.35	0.64	4.49	3.29	2.35	1.39449	-1.01269	1.27469	-1.04408		-0.28		neg
p53(p53)	-0.63	-3.2	-2.64	-0.29	0.63	3.2	2.64	0.29	-1.83932	-1.16187	-1.05763	-1.08132		0.19		pos
TEAD(TEA)	-0.63	-3.67	-3.45	-0.22	0.63	3.67	3.45	0.22	-2.21524	-1.46386	-1.35852	-1.11155		0.04		pos
STAT5(Stat)	-0.33	-1.85	-3.61	-0.47	0.33	1.85	3.61	0.47	-1.35316	-1.40649	1.08804	-1.14136		0.74		pos
YY1(Zf)	-0.18	-0.01	-0.05	-5.23	0.18	0.01	0.05	5.23	-1.10206	-1.04851	-1.04091	-1.1517		-0.74		neg

## Sheet: 2 Dayscircaage
	Gene	Tissue	Group	Amplitude	Phase	peakTime	Basal	R2	pvalue
1753	Per2	muscle	young	1.38	17.1	12.9	4	0.941	2.99e-06		399	2013	19.8212
674	Fst	muscle	young	0.665	5.51	0.493	2.83	0.94	3.11e-06
961	Coq10b	muscle	young	0.763	20.1	9.85	4.25	0.928	7.42e-06
38	Serpine1	muscle	young	1.11	20.7	9.31	2.68	0.922	1.01e-05
773	Asb2	muscle	young	0.48	6.98	23	9.97	0.92	1.15e-05
570	Col5a3	muscle	young	0.731	3.97	2.03	5.06	0.92	1.17e-05
467	Lrrc38	muscle	young	0.431	7.55	22.5	6.11	0.906	2.43e-05
909	Six1	muscle	young	0.311	6.99	23	7.32	0.892	4.42e-05
1921	Dedd2	muscle	young	0.226	19.1	10.9	4.17	0.883	6.45e-05
1444	Nrbf2	muscle	young	0.22	6.6	23.4	4.72	0.881	7.02e-05
952	Picalm	muscle	young	0.201	17.2	12.8	7.15	0.878	7.72e-05
1090	Pim1	muscle	young	0.782	6.44	23.6	4.59	0.877	7.91e-05
621	Rheb	muscle	young	0.124	7.67	22.3	7	0.869	0.000105
1159	Zc3h6	muscle	young	0.393	17.5	12.5	4.08	0.869	0.000107
217	Cry2	muscle	young	0.359	17.8	12.2	5.91	0.864	0.000126
1605	Prr13	muscle	young	0.184	7.25	22.7	4.96	0.858	0.000151
1874	Vapa	muscle	young	0.105	6.81	23.2	7.59	0.856	0.000165
704	Sdc4	muscle	young	0.486	6.58	23.4	5.25	0.853	0.000181
1175	Synj2	muscle	young	0.596	19.8	10.2	5.39	0.851	0.000191
238	Slc38a2	muscle	young	0.582	10.2	19.8	7.76	0.846	0.000218
474	Prima1	muscle	young	0.463	11.9	18.1	2	0.846	0.000223
949	Hexim1	muscle	young	0.213	6.16	23.8	5.72	0.839	0.000272
859	Lonrf1	muscle	young	0.448	9.74	20.3	4.98	0.837	0.000284
1858	Noct	muscle	young	0.528	14.7	15.3	4.95	0.833	0.000321
2001	Arid5b	muscle	young	0.337	7.54	22.5	4.54	0.831	0.000335
846	Plin4	muscle	young	0.383	17.4	12.6	8.12	0.823	0.000411
1734	Fgfr1	muscle	young	0.214	19.6	10.4	6.61	0.822	0.000419
106	Hk2	muscle	young	0.242	16.4	13.6	9.28	0.821	0.000432
143	Relt	muscle	young	0.488	4.67	1.33	4.61	0.819	0.000462
1269	Wee1	muscle	young	0.403	16.2	13.8	2.83	0.815	0.000498
1375	Klhl30	muscle	young	0.444	4.85	1.15	6.77	0.813	0.00053
866	Ucp3	muscle	young	0.75	19.5	10.5	7.04	0.812	0.000542
1796	Stk11ip	muscle	young	0.205	18.1	11.9	4.29	0.811	0.000556
1901	Tbc1d1	muscle	young	0.547	11.5	18.5	6.91	0.806	0.000621
367	Hexa	muscle	young	0.0915	6.63	23.4	6.22	0.805	0.00064
303	Laptm4b	muscle	young	0.123	7.06	22.9	5.69	0.803	0.00067
542	Olfm1	muscle	young	0.486	4.07	1.93	3.1	0.803	0.000673
1673	Serinc3	muscle	young	0.257	13.4	16.6	8.59	0.801	0.000704
1813	Jak2	muscle	young	0.26	15.3	14.7	6.81	0.8	0.000723
946	Tmem140	muscle	young	0.35	1.23	4.77	5.5	0.797	0.000766
560	Slc31a2	muscle	young	0.246	7.5	22.5	3.45	0.792	0.000848
1341	Thra	muscle	young	0.193	2.68	3.32	6.72	0.791	0.000867
921	Fbn1	muscle	young	0.652	2.24	3.76	5.41	0.791	0.000873
352	Junb	muscle	young	0.679	0.0622	5.94	3.52	0.789	0.000918
1467	Ubtd1	muscle	young	0.166	5.26	0.74	4.49	0.787	0.00095
1042	Pik3ip1	muscle	young	0.329	22.8	7.17	5.95	0.784	0.001
414	Efna1	muscle	young	0.282	7.22	22.8	4.1	0.784	0.00101
1806	Snrk	muscle	young	0.319	17.8	12.2	6.11	0.78	0.00109
1085	Rai2	muscle	young	0.268	6.81	23.2	4.95	0.78	0.0011
1682	Ppp3r1	muscle	young	0.102	8.36	21.6	7.92	0.778	0.00115
229	Ppp1r27	muscle	young	0.718	6.3	23.7	7.12	0.777	0.00117
1276	Ankrd12	muscle	young	0.202	19.1	10.9	5.72	0.777	0.00118
584	Myf6	muscle	young	0.213	11.3	18.7	7.09	0.775	0.00122
769	Hsd11b1	muscle	young	0.289	11	19	3.86	0.774	0.00123
1988	Tm4sf1	muscle	young	0.307	3.28	2.72	4.88	0.764	0.0015
1096	Pfkfb3	muscle	young	1.02	0.0891	5.91	8.12	0.763	0.00153
1191	Plekho2	muscle	young	0.444	0.212	5.79	2.97	0.763	0.00153
1604	Smpdl3b	muscle	young	0.3	14	16	2.67	0.761	0.0016
412	Actb	muscle	young	0.225	3.48	2.52	8.14	0.76	0.00161
144	Litaf	muscle	young	0.384	2.7	3.3	3.01	0.759	0.00166
80	Anxa5	muscle	young	0.432	3.01	2.99	5.27	0.758	0.0017
2003	Sumo1	muscle	young	0.103	10.2	19.8	6.4	0.752	0.00188
1624	Mettl21c	muscle	young	0.213	11.8	18.2	7.3	0.752	0.0019
1842	Gypc	muscle	young	0.199	6.43	23.6	5.63	0.75	0.00197
569	Ubald2	muscle	young	0.212	20.1	9.89	4.96	0.749	0.00199
1454	Mylk4	muscle	young	0.484	15.6	14.4	11.2	0.748	0.00202
419	Loxl1	muscle	young	0.333	1.72	4.28	4.13	0.747	0.00206
1645	Tfeb	muscle	young	0.17	8.37	21.6	7.04	0.747	0.00207
1193	Bcl10	muscle	young	0.145	5.32	0.681	4.27	0.745	0.00212
1132	Zfp110	muscle	young	0.221	20	9.96	4.54	0.742	0.00224
124	Ppp1r15a	muscle	young	0.28	2.96	3.04	5.14	0.741	0.00229
1856	Prkcq	muscle	young	0.158	20.4	9.58	6.96	0.741	0.00229
26	Mid1ip1	muscle	young	0.597	14.9	15.1	6.39	0.741	0.0023
958	Wnt5a	muscle	young	0.246	5.02	0.981	3.38	0.739	0.00237
1062	Irak3	muscle	young	0.245	21.7	8.33	2.17	0.736	0.00248
1411	Sccpdh	muscle	young	0.0921	6.72	23.3	5.99	0.736	0.00251
934	Cct2	muscle	young	0.0823	8.62	21.4	7.3	0.734	0.0026
1136	Arhgap18	muscle	young	0.377	2.84	3.16	3.36	0.729	0.00279
448	P4ha1	muscle	young	0.217	5.28	0.721	5.85	0.729	0.00283
506	Slc35b1	muscle	young	0.148	8.62	21.4	5.72	0.729	0.00283
845	Slc25a25	muscle	young	0.619	16.3	13.7	4.99	0.726	0.00294
719	Cxcl14	muscle	young	0.302	12.8	17.2	5.84	0.726	0.00295
591	Rrbp1	muscle	young	0.183	0.651	5.35	5.95	0.726	0.00296
1712	Scd2	muscle	young	0.513	4.28	1.72	5.82	0.724	0.00304
92	Dnajb4	muscle	young	0.327	9.9	20.1	6.85	0.724	0.00306
616	Slc41a3	muscle	young	0.228	2.59	3.41	6.97	0.722	0.00313
1820	Fads1	muscle	young	0.285	1.46	4.54	3.48	0.719	0.00328
1931	Cntfr	muscle	young	0.475	10.4	19.6	4.35	0.718	0.00335
1354	Hoxc10	muscle	young	0.108	9.97	20	6.45	0.716	0.00345
1470	Bphl	muscle	young	0.118	10	20	4.91	0.714	0.00356
528	Dnajb2	muscle	young	0.106	5.1	0.902	6.71	0.713	0.00362
625	Col4a1	muscle	young	0.395	2.58	3.42	7.07	0.713	0.00362
856	Col4a2	muscle	young	0.41	2.08	3.92	6.71	0.713	0.00362
626	Pdia6	muscle	young	0.125	5.09	0.908	5.76	0.713	0.00363
1123	Traf2	muscle	young	0.212	4.99	1.01	4.91	0.705	0.00414
720	Dnaja1	muscle	young	0.284	7.84	22.2	5.99	0.704	0.00419
707	Spsb1	muscle	young	0.18	21.2	8.83	2.91	0.703	0.00426
888	Insig1	muscle	young	0.332	3.64	2.36	4.51	0.701	0.00434
1156	Chrnd	muscle	young	0.359	0.146	5.85	2	0.7	0.00442
482	Sec14l5	muscle	young	0.5	5.58	0.422	5.92	0.699	0.00448
1573	Asap1	muscle	young	0.23	22	7.97	4.1	0.696	0.00472
445	Otub2	muscle	young	0.657	7.15	22.8	5.3	0.695	0.00476
128	Ckap4	muscle	young	0.261	4.04	1.96	3.37	0.695	0.00479
555	Psmd14	muscle	young	0.112	9.07	20.9	6.41	0.693	0.00494
886	Rap1a	muscle	young	0.106	9.23	20.8	6.73	0.692	0.00502
1396	Lancl1	muscle	young	0.0785	9.21	20.8	5.97	0.691	0.00506
377	Prkaa1	muscle	young	0.109	6.59	23.4	4.66	0.69	0.00513
442	Chd2	muscle	young	0.25	1.85	4.15	6.21	0.69	0.00517
1211	Slc43a1	muscle	young	0.489	23.7	6.29	4.15	0.689	0.00519
1219	Cetn2	muscle	young	0.131	8.48	21.5	5.08	0.687	0.00537
437	Vasp	muscle	young	0.28	3.16	2.84	5.04	0.686	0.00547
1170	Slc9a2	muscle	young	0.218	4.22	1.78	5.96	0.685	0.0055
356	Rras2	muscle	young	0.205	5.41	0.589	5.02	0.684	0.00562
1563	Emilin1	muscle	young	0.27	2.95	3.05	3.24	0.684	0.00562
40	Ldlr	muscle	young	0.295	4.14	1.86	4.34	0.684	0.00563
449	Calr	muscle	young	0.109	3.59	2.41	7.49	0.682	0.0058
644	Chac1	muscle	young	1.19	18.4	11.6	5.48	0.68	0.00594
1208	Grina	muscle	young	0.106	13.3	16.7	7.28	0.678	0.00609
1880	Sh3gl1	muscle	young	0.175	1.57	4.43	3.74	0.678	0.00614
1465	Nceh1	muscle	young	0.5	20.8	9.15	5.19	0.676	0.00624
322	Dnajb9	muscle	young	0.172	15.1	14.9	5.97	0.676	0.00629
1296	Tgif1	muscle	young	0.302	4.45	1.55	3.04	0.672	0.00665
1476	Wnt9a	muscle	young	0.152	7.53	22.5	4.83	0.669	0.00694
1986	Eri3	muscle	young	0.0753	8.89	21.1	6.87	0.667	0.0071
993	Ggnbp2	muscle	young	0.129	19.3	10.7	6.31	0.666	0.00717
213	Tec	muscle	young	0.281	0.991	5.01	2.9	0.664	0.00742
422	Vmp1	muscle	young	0.142	8.81	21.2	6.5	0.662	0.00757
868	Tspan9	muscle	young	0.319	3.04	2.96	5.33	0.661	0.00766
268	Asb18	muscle	young	0.282	22.6	7.44	5.21	0.66	0.00783
1592	Slc7a2	muscle	young	0.443	15.6	14.4	6.52	0.659	0.00789
1777	Bpnt1	muscle	young	0.228	7.06	22.9	4.21	0.658	0.00796
1799	Mppe1	muscle	young	0.242	1.76	4.24	2.5	0.658	0.00797
902	Dstn	muscle	young	0.193	3.75	2.25	5.24	0.658	0.00798
1701	Cdc25b	muscle	young	0.289	1.28	4.72	1.55	0.657	0.00809
526	Rasa3	muscle	young	0.182	21.8	8.24	3.96	0.657	0.0081
875	Agpat5	muscle	young	0.122	6.96	23	5.42	0.656	0.00825
81	Tmem38b	muscle	young	0.127	10	20	7.04	0.656	0.00827
1462	Rin2	muscle	young	0.29	3.18	2.82	3.97	0.655	0.00834
797	Phc2	muscle	young	0.226	7.16	22.8	4.88	0.655	0.00837
1732	Psmc2	muscle	young	0.0815	5.77	0.229	7.43	0.654	0.0084
1075	Lrrc32	muscle	young	0.201	1.52	4.48	2.86	0.653	0.00854
941	Tm9sf2	muscle	young	0.0498	11.3	18.7	7.09	0.652	0.00861
596	Dusp13	muscle	young	0.132	7.84	22.2	7.57	0.651	0.00874
1179	Osbpl9	muscle	young	0.0615	23.4	6.61	6.93	0.651	0.00876
681	Bin1	muscle	young	0.0872	7.78	22.2	10.1	0.651	0.00881
1500	Tspan14	muscle	young	0.214	5.2	0.797	4.11	0.651	0.00881
418	Vps37b	muscle	young	0.179	6.09	23.9	3.38	0.65	0.00888
301	Pfkfb1	muscle	young	0.32	16.1	13.9	6.36	0.65	0.00889
943	Arf4	muscle	young	0.193	4.67	1.33	5.27	0.649	0.00898
1401	Scamp2	muscle	young	0.144	6.87	23.1	5.87	0.648	0.00913
244	Psmd5	muscle	young	0.124	5.91	0.0886	4.91	0.644	0.00961
389	Rab15	muscle	young	0.449	21.1	8.87	2.36	0.642	0.0098
1345	Cttnbp2nl	muscle	young	0.179	22.8	7.2	3.3	0.642	0.0098
295	Gabarapl2	muscle	young	0.0838	8.3	21.7	6.56	0.641	0.00992
1634	Adrb2	muscle	young	0.351	18.5	11.5	4.47	0.641	0.00993
1679	Elf1	muscle	young	0.223	5.4	0.598	3.53	0.641	0.00993
416	Slc25a33	muscle	young	0.259	19.1	10.9	4.72	0.641	0.01
1188	Ppp2r5a	muscle	young	0.107	5.03	0.972	7.34	0.639	0.0101
121	Nr4a1	muscle	young	0.308	20.2	9.81	7.4	0.639	0.0102
889	Acsl1	muscle	young	0.261	21.3	8.66	8.62	0.638	0.0103
10	Cd63	muscle	young	0.0916	7.03	23	7.1	0.637	0.0104
460	Ptma	muscle	young	0.244	2.8	3.2	6.38	0.636	0.0106
815	Kdelr3	muscle	young	0.29	2.14	3.86	2.02	0.635	0.0107
1073	Asb8	muscle	young	0.151	19.7	10.3	7.22	0.635	0.0108
855	Rangap1	muscle	young	0.117	7.96	22	5.53	0.634	0.0109
998	Tgfb1i1	muscle	young	0.253	0.743	5.26	2.82	0.633	0.011
1829	Esm1	muscle	young	0.242	2.46	3.54	0.896	0.632	0.0111
1853	Pcnt	muscle	young	0.146	17.9	12.1	7.02	0.629	0.0115
1475	Tcp11l2	muscle	young	0.195	20.5	9.45	5.58	0.629	0.0116
353	Ky	muscle	young	0.386	21.6	8.39	8.29	0.628	0.0117
453	Rab30	muscle	young	0.371	8.8	21.2	3.09	0.628	0.0117
50	Rab7b	muscle	young	0.201	22.6	7.41	2.43	0.627	0.0118
749	Hnrnpf	muscle	young	0.0747	0.85	5.15	5.83	0.627	0.0118
1293	Cmtm3	muscle	young	0.277	0.973	5.03	2.89	0.627	0.0118
1611	Adpgk	muscle	young	0.268	16.8	13.2	4.23	0.627	0.0118
1084	Ulk1	muscle	young	0.142	19.5	10.5	6.8	0.626	0.012
1014	Atoh8	muscle	young	0.407	11.6	18.4	2.67	0.625	0.0122
1055	Ppp2cb	muscle	young	0.226	8.25	21.7	6.02	0.623	0.0123
1403	Rcn3	muscle	young	0.276	0.979	5.02	3.77	0.623	0.0124
355	Fkbp4	muscle	young	0.107	6.34	23.7	7.82	0.622	0.0125
915	Cdkn2b	muscle	young	0.2	6.66	23.3	1.86	0.621	0.0127
56	Prss23	muscle	young	0.103	5.87	0.133	6.69	0.62	0.0128
1635	Hnrnpd	muscle	young	0.0676	19.4	10.6	6.44	0.621	0.0128
1536	Zfp706	muscle	young	0.11	9.82	20.2	6.53	0.619	0.0129
126	Prnp	muscle	young	0.0981	4.56	1.44	7.36	0.618	0.0132
1507	Zfp503	muscle	young	0.424	15	15	4.63	0.617	0.0133
1397	Socs2	muscle	young	0.396	13.4	16.6	4.69	0.616	0.0135
68	Bcl2l11	muscle	young	0.255	2.54	3.46	3.43	0.615	0.0136
583	Adi1	muscle	young	0.133	10.6	19.4	7.15	0.615	0.0136
25	Irs2	muscle	young	0.397	0.048	5.95	4.96	0.614	0.0138
375	Nol12	muscle	young	0.104	5.87	0.132	4.84	0.613	0.0139
1492	Sap18	muscle	young	0.106	7.14	22.9	6.53	0.613	0.014
1760	Smim15	muscle	young	0.11	7.64	22.4	4.77	0.613	0.014
1850	Rara	muscle	young	0.306	3.48	2.52	3.89	0.613	0.014
714	Slc20a2	muscle	young	0.177	21.2	8.8	6.41	0.611	0.0143
1387	Lpcat3	muscle	young	0.0759	2.46	3.54	4.63	0.609	0.0146
137	Klf6	muscle	young	0.25	19.9	10.1	5.63	0.608	0.0148
1599	Sgpl1	muscle	young	0.178	20.5	9.5	3.75	0.605	0.0152
226	Ctsa	muscle	young	0.102	3.15	2.85	6.53	0.605	0.0153
1195	Rnf25	muscle	young	0.143	7.93	22.1	4.49	0.605	0.0153
1237	Cope	muscle	young	0.105	8.41	21.6	6.41	0.604	0.0154
2005	Zbtb7b	muscle	young	0.182	6.37	23.6	5.9	0.602	0.0158
994	Pde4d	muscle	young	0.351	17.6	12.4	6.8	0.601	0.0159
102	Msantd3	muscle	young	0.0837	6.06	23.9	4.33	0.6	0.0162
1609	St6galnac4	muscle	young	0.239	1.93	4.07	4.18	0.6	0.0163
1495	Chp2	muscle	young	0.297	4.11	1.89	2.31	0.598	0.0165
1639	Zfp869	muscle	young	0.101	19.1	10.9	5.23	0.597	0.0168
316	Cav3	muscle	young	0.121	6.98	23	6.11	0.594	0.0173
599	Tceal9	muscle	young	0.183	5.05	0.953	4.94	0.593	0.0176
538	Tbc1d10b	muscle	young	0.111	8.36	21.6	5.88	0.592	0.0177
1266	Abhd4	muscle	young	0.208	22.6	7.4	4.66	0.592	0.0177
973	Josd2	muscle	young	0.164	7.21	22.8	5.46	0.591	0.0178
2008	Pdia4	muscle	young	0.184	3.39	2.61	3.96	0.591	0.0178
483	Ugdh	muscle	young	0.218	4.21	1.79	3.43	0.591	0.0179
1946	Rnf14	muscle	young	0.0784	9.42	20.6	7.07	0.589	0.0182
479	Asb10	muscle	young	0.132	12.3	17.7	7.67	0.588	0.0184
547	Ppp1r18	muscle	young	0.271	21.5	8.46	3.11	0.589	0.0184
1291	Gls	muscle	young	0.109	14	16	6.72	0.588	0.0184
1217	Ostf1	muscle	young	0.093	6.08	23.9	5.22	0.587	0.0187
883	Arrdc4	muscle	young	0.227	7.23	22.8	3.92	0.586	0.019
6	Egr1	muscle	young	1.05	0.56	5.44	3.38	0.584	0.0192
696	Tmcc3	muscle	young	0.186	3.61	2.39	5.53	0.585	0.0192
858	Nop16	muscle	young	0.096	9.07	20.9	4.81	0.585	0.0192
1851	Eif6	muscle	young	0.105	8.07	21.9	5.65	0.585	0.0192
458	Fam174a	muscle	young	0.128	8.61	21.4	6.82	0.584	0.0193
174	Nrap	muscle	young	0.172	21.1	8.85	11.1	0.584	0.0194
309	Tmem150c	muscle	young	0.283	22.5	7.46	0.943	0.583	0.0195
548	Atp1b3	muscle	young	0.126	4.05	1.95	5.74	0.582	0.0197
724	Rnd3	muscle	young	0.225	24	6.03	3.24	0.582	0.0197
1284	Kifap3	muscle	young	0.0848	12	18	5.96	0.582	0.0198
607	Klhl33	muscle	young	0.249	17.9	12.1	7.97	0.581	0.02
939	Hnrnpu	muscle	young	0.0823	7.57	22.4	7.93	0.581	0.02
1086	Rab5c	muscle	young	0.0837	3.89	2.11	5.91	0.58	0.0201
1078	Plvap	muscle	young	0.271	2.4	3.6	4.14	0.58	0.0202
1254	Cnih4	muscle	young	0.0798	6.87	23.1	5.84	0.58	0.0202
1130	Cacybp	muscle	young	0.122	8.06	21.9	6.52	0.579	0.0203
654	Klhl31	muscle	young	0.199	4.09	1.91	9.2	0.579	0.0204
402	Cnbp	muscle	young	0.0751	10.5	19.5	9.79	0.576	0.021
1441	Pno1	muscle	young	0.113	8.82	21.2	6.54	0.574	0.0214
565	Atp8b1	muscle	young	0.228	23.7	6.35	2.02	0.573	0.0216
1176	Suox	muscle	young	0.0457	10	20	6.04	0.573	0.0218
519	Adamts1	muscle	young	0.344	22.4	7.56	5.66	0.572	0.0219
736	Btg1	muscle	young	0.171	2.29	3.71	4.51	0.572	0.022
417	Wfdc1	muscle	young	0.141	9.48	20.5	6.48	0.571	0.0221
141	Mllt3	muscle	young	0.0941	20.5	9.51	7.42	0.57	0.0225
683	Zswim4	muscle	young	0.224	22.3	7.7	3.95	0.57	0.0225
1514	Cblb	muscle	young	0.0615	15.5	14.5	4.37	0.569	0.0225
1209	Smtn	muscle	young	0.174	4.2	1.8	6.86	0.567	0.0231
1400	Klhl2	muscle	young	0.207	12.5	17.5	3.73	0.565	0.0237
312	Slc37a4	muscle	young	0.153	11.2	18.8	7.44	0.564	0.0239
1834	Slc11a2	muscle	young	0.15	13.6	16.4	5.52	0.564	0.0239
439	Lrrc14b	muscle	young	0.0589	4.37	1.63	7.78	0.564	0.024
1678	Cald1	muscle	young	0.305	3.48	2.52	5.6	0.563	0.0242
699	Ckb	muscle	young	0.442	3.92	2.08	3.24	0.562	0.0244
1386	Anp32b	muscle	young	0.0744	7.64	22.4	7.15	0.562	0.0244
447	Pacsin3	muscle	young	0.124	9.11	20.9	8.73	0.561	0.0245
1128	Siah2	muscle	young	0.257	6.01	24	4.09	0.561	0.0245
1186	Plpp7	muscle	young	0.126	9.92	20.1	7.37	0.561	0.0245
1398	Myl9	muscle	young	0.355	3.54	2.46	5.12	0.561	0.0247
1494	Ufc1	muscle	young	0.0985	8.8	21.2	6.69	0.56	0.0247
1083	Nmt1	muscle	young	0.0485	10.7	19.3	6.72	0.56	0.0249
30	Tnfrsf12a	muscle	young	0.675	5.33	0.667	4.59	0.559	0.025
426	Gpx8	muscle	young	0.217	5.07	0.931	2.66	0.56	0.025
1953	Ccdc90b	muscle	young	0.144	9.74	20.3	5.05	0.56	0.025
184	Sat1	muscle	young	0.187	24	6.05	4.68	0.559	0.0252
780	Cct7	muscle	young	0.0844	8.55	21.5	7.51	0.559	0.0252
296	Col3a1	muscle	young	0.399	2.25	3.75	7.3	0.558	0.0253
1502	Slc22a5	muscle	young	0.0987	18.2	11.8	4.28	0.558	0.0254
492	Ssr2	muscle	young	0.161	7.57	22.4	5.28	0.557	0.0255
330	Gabarapl1	muscle	young	0.23	23	7.05	6.12	0.556	0.0258
45	Phlda1	muscle	young	0.296	7.95	22.1	3.12	0.555	0.0261
47	Csrnp1	muscle	young	0.425	22.7	7.28	2.11	0.555	0.0262
1002	Parp8	muscle	young	0.174	19.8	10.2	4.71	0.555	0.0262
1765	Sgk1	muscle	young	0.358	15.5	14.5	7.73	0.554	0.0264
248	Serpinh1	muscle	young	0.311	3.72	2.28	5.96	0.553	0.0267
537	Zwint	muscle	young	0.117	11.2	18.8	5.98	0.553	0.0267
136	Cct3	muscle	young	0.111	7.14	22.9	6.68	0.551	0.0274
253	Klf5	muscle	young	0.307	3	3	2.91	0.55	0.0274
347	Capg	muscle	young	0.175	2.71	3.29	4.17	0.55	0.0275
655	Ctdp1	muscle	young	0.127	7.51	22.5	3.86	0.55	0.0275
818	Pnpla8	muscle	young	0.142	12.6	17.4	8.22	0.55	0.0275
1350	Zfand5	muscle	young	0.101	19.5	10.5	8.99	0.549	0.0277
285	Kctd9	muscle	young	0.0886	16.4	13.6	6.67	0.549	0.0278
305	Sesn1	muscle	young	0.199	2.21	3.79	4.81	0.548	0.028
282	Ppp1r14b	muscle	young	0.133	9.65	20.3	6.46	0.548	0.0281
1584	Cib2	muscle	young	0.124	8.42	21.6	7.8	0.547	0.0283
990	Rasgrp3	muscle	young	0.129	16.9	13.1	6.28	0.547	0.0284
1487	Psma5	muscle	young	0.12	8.03	22	6.05	0.546	0.0287
895	Klc1	muscle	young	0.136	4.74	1.26	6.38	0.545	0.0289
1304	Ccdc86	muscle	young	0.13	11.6	18.4	5.1	0.544	0.0291
1420	Mia2	muscle	young	0.0805	17.9	12.1	6.42	0.544	0.0292
768	Lin54	muscle	young	0.194	15.6	14.4	3.43	0.543	0.0294
339	Ran	muscle	young	0.0973	8.18	21.8	7.36	0.543	0.0295
1548	Csgalnact2	muscle	young	0.109	11.6	18.4	6.59	0.542	0.0297
29	Hbegf	muscle	young	0.302	11.6	18.4	4.16	0.542	0.0298
344	Tmem127	muscle	young	0.153	23.6	6.42	5.84	0.542	0.0298
688	Ahnak	muscle	young	0.203	18.3	11.7	8.5	0.541	0.0302
1100	Cct6a	muscle	young	0.0949	9.28	20.7	7.29	0.54	0.0303
364	Rab31	muscle	young	0.24	1.13	4.87	3.16	0.539	0.0307
1200	Swap70	muscle	young	0.221	23.2	6.78	3.88	0.539	0.0308
119	Tln1	muscle	young	0.107	24	6.05	7.1	0.537	0.0311
1023	Atf4	muscle	young	0.128	7	23	7.75	0.537	0.0312
1202	Rcn1	muscle	young	0.178	2.24	3.76	3.94	0.536	0.0315
21	Thbs1	muscle	young	0.711	4.12	1.88	3.36	0.536	0.0316
69	Myc	muscle	young	0.396	18.8	11.2	2.42	0.535	0.0318
574	Slc7a6os	muscle	young	0.142	3.81	2.19	3.91	0.535	0.0318
778	Arid5a	muscle	young	0.248	21.5	8.51	2.63	0.535	0.0318
1627	Psmd6	muscle	young	0.065	9.49	20.5	7.61	0.535	0.0318
470	Csrp1	muscle	young	0.283	1.48	4.52	5.11	0.534	0.0322
216	Gpcpd1	muscle	young	0.179	14.8	15.2	9.26	0.534	0.0323
1683	Sun2	muscle	young	0.0779	4.29	1.71	7.87	0.533	0.0324
1914	Cyyr1	muscle	young	0.272	7.4	22.6	4.03	0.533	0.0325
209	Wdr1	muscle	young	0.191	1.84	4.16	6.04	0.533	0.0326
1861	Cbx7	muscle	young	0.111	23.1	6.9	5.39	0.533	0.0326
693	Hrc	muscle	young	0.0401	1.88	4.12	10.2	0.532	0.0328
223	Gadd45b	muscle	young	0.262	22.7	7.31	4.9	0.531	0.033
505	Dhcr24	muscle	young	0.281	4.43	1.57	3.08	0.531	0.0332
1896	Ipo11	muscle	young	0.145	13.3	16.7	4.76	0.53	0.0335
833	Slc41a1	muscle	young	0.254	21.1	8.88	6.59	0.529	0.0338
837	Slc39a13	muscle	young	0.0997	5.56	0.443	5.09	0.529	0.0339
575	Sec61a1	muscle	young	0.154	1.04	4.96	4.45	0.528	0.0341
53	Pmepa1	muscle	young	0.217	5.74	0.264	5.57	0.527	0.0344
411	Sec61b	muscle	young	0.169	13.4	16.6	4.37	0.527	0.0344
1013	Arf6	muscle	young	0.163	5.66	0.343	4.76	0.526	0.0346
55	Mfge8	muscle	young	0.189	4.99	1.01	5.78	0.526	0.0348
1018	Rassf8	muscle	young	0.148	6.4	23.6	5.14	0.525	0.035
481	Scn4b	muscle	young	0.109	21.5	8.49	9.24	0.524	0.0354
1872	Smim19	muscle	young	0.115	9.08	20.9	5.86	0.524	0.0355
744	Calm2	muscle	young	0.146	6.97	23	7.91	0.523	0.0356
1343	Cpt1b	muscle	young	0.257	23	6.96	2.3	0.523	0.0356
1377	Med11	muscle	young	0.204	6.58	23.4	2.5	0.524	0.0356
1183	Dusp28	muscle	young	0.108	9.14	20.9	5.18	0.523	0.0358
722	Fstl1	muscle	young	0.216	23.5	6.54	6.02	0.522	0.0361
1439	Chmp5	muscle	young	0.103	9.16	20.8	5.3	0.522	0.0361
1895	Nprl2	muscle	young	0.151	8.15	21.9	3.97	0.52	0.0369
1868	Tmem165	muscle	young	0.066	8.24	21.8	4.48	0.518	0.0374
1166	Naa50	muscle	young	0.123	13.5	16.5	9.2	0.518	0.0376
194	Itga7	muscle	young	0.116	6.18	23.8	6.95	0.516	0.0381
1360	Mob1a	muscle	young	0.142	6.42	23.6	4.65	0.516	0.0382
307	Cyhr1	muscle	young	0.0799	8.06	21.9	7.42	0.515	0.0384
732	Hnrnpab	muscle	young	0.0656	7.74	22.3	7.61	0.515	0.0384
2012	Sh2b3	muscle	young	0.177	17.1	12.9	5.04	0.515	0.0386
747	Chtop	muscle	young	0.0598	9.68	20.3	7.54	0.514	0.0388
1378	Lnx2	muscle	young	0.173	1.69	4.31	2.62	0.514	0.0388
160	Cd81	muscle	young	0.154	4.35	1.65	6.52	0.514	0.039
1150	Cd276	muscle	young	0.212	19.7	10.3	3.04	0.514	0.0391
1164	Enc1	muscle	young	0.164	2.25	3.75	1.73	0.513	0.0391
480	Cct5	muscle	young	0.0922	8.19	21.8	7.48	0.512	0.0395
181	Dglucy	muscle	young	0.139	8.1	21.9	5.08	0.511	0.0401
1419	Trap1	muscle	young	0.0719	10.8	19.2	7.87	0.51	0.0404
502	Arhgap10	muscle	young	0.0832	1.38	4.62	6.36	0.51	0.0405
61	Fos	muscle	young	0.822	2.09	3.91	3.27	0.509	0.0407
239	Zfp367	muscle	young	0.128	14.1	15.9	5.88	0.508	0.0412
1930	Itpa	muscle	young	0.136	6.79	23.2	4.74	0.508	0.0412
1391	Timp4	muscle	young	0.561	12.4	17.6	5.25	0.507	0.0413
1572	Rpia	muscle	young	0.0889	6.99	23	5.06	0.508	0.0413
280	Ppib	muscle	young	0.139	1.98	4.02	4.93	0.507	0.0414
1233	Scamp3	muscle	young	0.0732	8.63	21.4	5.53	0.507	0.0414
756	Msmo1	muscle	young	0.259	4.07	1.93	3.04	0.505	0.0421
87	Ier5	muscle	young	0.209	15.7	14.3	4.49	0.505	0.0424
849	Cavin1	muscle	young	0.154	4.23	1.77	7.68	0.505	0.0424
376	Col5a2	muscle	young	0.241	3.05	2.95	4.8	0.504	0.0425
1182	Ube2d3	muscle	young	0.0661	10.7	19.3	9.01	0.504	0.0427
237	Psmd8	muscle	young	0.102	11.2	18.8	8.42	0.502	0.0434
1757	Whamm	muscle	young	0.126	22.5	7.48	4.15	0.501	0.0438
811	Lrrc8b	muscle	young	0.277	17.2	12.8	2.32	0.501	0.0439
46	Pvr	muscle	young	0.177	3.94	2.06	3.88	0.5	0.0441
1789	Ctnnd1	muscle	young	0.165	2.96	3.04	2.91	0.499	0.0444
1468	Bop1	muscle	young	0.0896	8.77	21.2	5.28	0.499	0.0445
524	Neu2	muscle	young	0.173	4.55	1.45	3.85	0.499	0.0447
1726	Rab8a	muscle	young	0.178	1.86	4.14	4.02	0.497	0.0454
1823	Sdf2l1	muscle	young	0.208	3.88	2.12	2.36	0.497	0.0454
751	Hmgb2	muscle	young	0.173	5.1	0.895	3.01	0.496	0.0457
892	Ccdc43	muscle	young	0.116	10	20	6.93	0.496	0.0458
554	Cavin4	muscle	young	0.163	1.95	4.05	7.52	0.495	0.046
1903	Sorbs3	muscle	young	0.178	15.8	14.2	6.38	0.496	0.046
1473	Ugcg	muscle	young	0.172	21.8	8.16	3.76	0.495	0.0461
494	Slc25a24	muscle	young	0.174	6.21	23.8	2.85	0.495	0.0462
787	Hif1a	muscle	young	0.0933	23.8	6.17	4.83	0.495	0.0464
430	Lmod1	muscle	young	0.437	1.08	4.92	3.55	0.494	0.0465
867	Dmac2l	muscle	young	0.109	8.14	21.9	4.83	0.494	0.0467
1774	Wwp1	muscle	young	0.154	15.1	14.9	8.91	0.493	0.0471
1761	Ewsr1	muscle	young	0.122	17.9	12.1	6.78	0.492	0.0475
955	Pbdc1	muscle	young	0.067	8.4	21.6	3.53	0.492	0.0476
1089	Tle3	muscle	young	0.171	18.1	11.9	3.17	0.491	0.0478
469	Col18a1	muscle	young	0.24	2.22	3.78	3.43	0.491	0.048
514	Cab39	muscle	young	0.107	14.2	15.8	8.49	0.49	0.0481
1626	Zfp36l1	muscle	young	0.254	7.54	22.5	5.25	0.489	0.0488
1433	Basp1	muscle	young	0.266	2.01	3.99	1.72	0.488	0.0491
79	Mafk	muscle	young	0.216	0.481	5.52	5.08	0.487	0.0495
978	Ehhadh	muscle	young	0.132	1.19	4.81	3.67	0.487	0.0497
670	Serbp1	muscle	young	0.0587	7.96	22	8.94	0.486	0.0502
1746	Hmgcr	muscle	young	0.112	5.36	0.635	2.8	0.485	0.0506
1032	Tagln	muscle	young	0.392	3.01	2.99	5.27	0.485	0.0507
76	Trib1	muscle	young	0.233	17.1	12.9	4.5	0.484	0.0509
1674	Arhgdib	muscle	young	0.219	4.19	1.81	3.45	0.483	0.0514
171	Pabpc1	muscle	young	0.105	15.3	14.7	7.26	0.483	0.0516
742	Ier2	muscle	young	0.359	1.37	4.63	3.42	0.482	0.0518
908	Fam160b2	muscle	young	0.0708	15.7	14.3	5.82	0.482	0.0518
287	Aig1	muscle	young	0.154	2.43	3.57	3.38	0.481	0.0524
901	Myo1c	muscle	young	0.169	21.6	8.42	5.9	0.48	0.0525
371	Arpc1b	muscle	young	0.197	1.06	4.94	4.7	0.48	0.0527
604	Rorc	muscle	young	0.0691	7.74	22.3	7.05	0.48	0.0528
1429	Triap1	muscle	young	0.0823	8.39	21.6	4.62	0.48	0.0528
325	Manba	muscle	young	0.184	3.49	2.51	3.27	0.48	0.0529
785	Nkiras1	muscle	young	0.104	8.27	21.7	6.09	0.479	0.0533
1735	Sp110	muscle	young	0.301	3.23	2.77	2.05	0.478	0.0537
1037	Creb3	muscle	young	0.0698	11.4	18.6	5.29	0.477	0.0541
1646	Prepl	muscle	young	0.122	17.4	12.6	4.71	0.476	0.0546
1905	Acacb	muscle	young	0.157	19.1	10.9	8.78	0.476	0.0547
1102	Aimp1	muscle	young	0.088	7.94	22.1	6.95	0.475	0.0551
362	Wdr26	muscle	young	0.112	14.8	15.2	7.64	0.475	0.0552
1985	Eif2s1	muscle	young	0.0631	8.62	21.4	5.99	0.474	0.0555
214	Card19	muscle	young	0.149	6.75	23.3	6.54	0.474	0.0556
840	Tnip2	muscle	young	0.169	22	8.01	2.96	0.474	0.0556
765	Creld2	muscle	young	0.114	3.24	2.76	3.31	0.472	0.0563
191	Vcan	muscle	young	0.135	2.86	3.14	2.91	0.472	0.0566
1564	Cfdp1	muscle	young	0.144	5.68	0.319	4.52	0.472	0.0566
1142	Por	muscle	young	0.141	20.2	9.76	4.85	0.471	0.0569
341	Twf2	muscle	young	0.248	1.57	4.43	7.51	0.47	0.0573
907	Ppfia4	muscle	young	0.17	5.21	0.786	1.36	0.47	0.0574
676	Lima1	muscle	young	0.238	0.0395	5.96	4.2	0.469	0.0577
960	Psmd13	muscle	young	0.0971	7.98	22	6.87	0.469	0.0578
1383	Tmem186	muscle	young	0.0571	18.1	11.9	5.04	0.468	0.0582
195	Cystm1	muscle	young	0.0994	7.29	22.7	7.42	0.468	0.0583
212	Thoc7	muscle	young	0.085	8.45	21.5	6.64	0.468	0.0583
847	Mvd	muscle	young	0.217	9.08	20.9	3.55	0.467	0.0588
850	Calhm5	muscle	young	0.216	3.32	2.68	1.33	0.467	0.0588
633	Psmc4	muscle	young	0.068	9.09	20.9	6.86	0.467	0.0589
595	Sparc	muscle	young	0.259	1.16	4.84	7.89	0.466	0.0593
1817	Tcaf1	muscle	young	0.119	2.83	3.17	3.09	0.466	0.0593
1226	Cisd2	muscle	young	0.0963	13.8	16.2	6.45	0.466	0.0594
1977	Wwp2	muscle	young	0.0879	2.86	3.14	4.58	0.466	0.0594
777	Adsl	muscle	young	0.0684	9.87	20.1	7.48	0.466	0.0596
1610	Apln	muscle	young	0.274	22.6	7.36	1.84	0.465	0.0598
304	Kcnn3	muscle	young	0.284	23.4	6.6	1.87	0.464	0.0602
649	Rilpl1	muscle	young	0.0545	6.39	23.6	8.39	0.464	0.0603
1066	Smarcb1	muscle	young	0.185	7.1	22.9	4.39	0.464	0.0606
517	Dynll1	muscle	young	0.329	5.19	0.814	4.62	0.463	0.0608
980	Calu	muscle	young	0.0838	23.3	6.74	7.34	0.463	0.0608
1582	Tbc1d20	muscle	young	0.104	5.36	0.636	5.78	0.463	0.0608
737	Bsg	muscle	young	0.0713	6.21	23.8	9.45	0.463	0.061
598	Metrnl	muscle	young	0.279	3.79	2.21	2.79	0.462	0.0614
1205	Srpk1	muscle	young	0.0686	7.79	22.2	5	0.462	0.0616
498	Amd1	muscle	young	0.236	14	16	11	0.461	0.0617
669	Cavin3	muscle	young	0.251	3.12	2.88	4.05	0.461	0.0617
1063	Ak6	muscle	young	0.0995	8.12	21.9	4.82	0.461	0.0618
284	Smco1	muscle	young	0.13	13.7	16.3	6.42	0.461	0.0621
1839	Ptpn23	muscle	young	0.198	20.9	9.11	3.77	0.46	0.0626
1091	Atraid	muscle	young	0.119	6.38	23.6	5.62	0.459	0.0628
1918	Ptprm	muscle	young	0.204	21	8.99	4.81	0.459	0.063
1561	Usp39	muscle	young	0.0902	9.68	20.3	5.16	0.458	0.0636
1538	Tma7	muscle	young	0.098	6.54	23.5	6.98	0.457	0.0639
1798	Susd5	muscle	young	0.309	2.38	3.62	1.2	0.457	0.064
564	Bag2	muscle	young	0.111	2.25	3.75	4.89	0.457	0.0641
289	Tmbim1	muscle	young	0.075	1.41	4.59	6.19	0.456	0.0644
1794	Odc1	muscle	young	0.229	15	15	8.27	0.456	0.0644
1011	Ncl	muscle	young	0.0697	15.2	14.8	8.31	0.456	0.0645
1702	Poglut1	muscle	young	0.112	17.6	12.4	4.26	0.455	0.0652
1947	Nudt19	muscle	young	0.0897	10.5	19.5	6.58	0.453	0.0664
884	Cmklr1	muscle	young	0.16	19.7	10.3	3.06	0.452	0.0665
900	Dbt	muscle	young	0.14	10.5	19.5	5.84	0.452	0.067
1704	Ncs1	muscle	young	0.168	3.88	2.12	3.38	0.452	0.067
275	Cnn2	muscle	young	0.308	2.2	3.8	3.66	0.45	0.068
746	Htra1	muscle	young	0.2	8.02	22	5.62	0.45	0.0681
928	Fam107b	muscle	young	0.215	4.83	1.17	2.2	0.45	0.0681
1885	Cers2	muscle	young	0.161	2.16	3.84	4.95	0.45	0.0681
1351	Nfe2l2	muscle	young	0.145	18.1	11.9	5.74	0.449	0.0683
1437	Ly6e	muscle	young	0.241	4.18	1.82	5.93	0.449	0.0683
1980	Ppat	muscle	young	0.146	18.4	11.6	5.8	0.449	0.0683
1784	Rufy3	muscle	young	0.126	0.429	5.57	4.05	0.449	0.0685
1579	Galk1	muscle	young	0.118	1.61	4.39	2.04	0.448	0.0687
1965	Sult1a1	muscle	young	0.259	14.8	15.2	4.47	0.448	0.0691
1698	Naa60	muscle	young	0.119	12.5	17.5	5.48	0.448	0.0692
1919	Pcbp2	muscle	young	0.0775	3.95	2.05	7.59	0.448	0.0692
772	Hs6st1	muscle	young	0.114	5.22	0.784	5.67	0.447	0.0694
860	Pdia3	muscle	young	0.191	1.84	4.16	5.95	0.447	0.0696
1373	Elk1	muscle	young	0.12	23.4	6.63	3.72	0.447	0.0696
1059	Hdac2	muscle	young	0.0601	9.2	20.8	6.41	0.446	0.0702
585	Ostc	muscle	young	0.189	7.59	22.4	4.69	0.445	0.0706
1413	Kif3a	muscle	young	0.14	7.66	22.3	3.39	0.445	0.0706
760	Acad10	muscle	young	0.204	17.1	12.9	2.96	0.444	0.071
1314	Proser3	muscle	young	0.168	3.82	2.18	2.53	0.443	0.0718
1629	Smim14	muscle	young	0.1	4.66	1.34	5.4	0.443	0.0719
1654	Sdf2	muscle	young	0.0754	7.95	22.1	5.93	0.442	0.0723
1227	Pdrg1	muscle	young	0.0881	6.19	23.8	6.86	0.442	0.0725
1247	Nxt1	muscle	young	0.165	8.32	21.7	2.69	0.442	0.0726
1550	Acta2	muscle	young	0.416	4.76	1.24	5.48	0.442	0.0726
351	Selenom	muscle	young	0.233	3.08	2.92	3.44	0.441	0.0728
1607	Srd5a3	muscle	young	0.138	3.67	2.33	1.93	0.441	0.0728
1118	Polr3h	muscle	young	0.118	14.6	15.4	3.72	0.44	0.0736
1402	Fubp1	muscle	young	0.124	13	17	5.41	0.44	0.0736
1017	Dab2	muscle	young	0.204	1.18	4.82	4.11	0.439	0.0743
86	Ehd4	muscle	young	0.171	22.9	7.06	5.69	0.439	0.0744
1661	Iqsec1	muscle	young	0.118	22.8	7.21	6.3	0.439	0.0744
1964	Nr2c1	muscle	young	0.129	19.9	10.1	3.65	0.438	0.0748
906	Rabl6	muscle	young	0.0803	10	20	7.74	0.438	0.0749
299	Tor3a	muscle	young	0.142	1.62	4.38	3.49	0.438	0.0751
327	Stard7	muscle	young	0.144	21.3	8.68	7.95	0.438	0.0751
400	Nucb2	muscle	young	0.169	3.98	2.02	2.44	0.436	0.0757
891	Tmem144	muscle	young	0.197	2.64	3.36	1.37	0.436	0.0762
1955	Rnf13	muscle	young	0.0696	15.1	14.9	6.18	0.435	0.0766
1508	C2	muscle	young	0.159	1.79	4.21	0.909	0.434	0.0771
88	Rnd1	muscle	young	0.436	4.13	1.87	2.1	0.434	0.0773
665	Tkt	muscle	young	0.217	5.62	0.382	4.18	0.434	0.0774
1889	Sec23b	muscle	young	0.143	14.5	15.5	4.45	0.433	0.0781
1308	Kat8	muscle	young	0.0577	1.95	4.05	5.12	0.432	0.0782
627	S100a16	muscle	young	0.144	6.22	23.8	5.81	0.432	0.0783
1022	Mbd1	muscle	young	0.117	16.3	13.7	5.29	0.432	0.0786
73	Cfl1	muscle	young	0.243	2.58	3.42	5.81	0.431	0.0788
965	Mgll	muscle	young	0.236	1.74	4.26	6.17	0.431	0.0791
1641	Tcea1	muscle	young	0.0762	11.3	18.7	5.31	0.431	0.0792
196	Rbm3	muscle	young	0.138	16.7	13.3	6.41	0.431	0.0793
336	Phkg1	muscle	young	0.0845	9.13	20.9	9.81	0.43	0.0796
1143	Cyp51	muscle	young	0.204	4.38	1.62	3.3	0.43	0.0796
1972	Rfx1	muscle	young	0.232	17.1	12.9	3.27	0.43	0.0798
243	Ccnd1	muscle	young	0.283	22.5	7.45	3.55	0.429	0.0804
662	Sik1	muscle	young	0.215	20.3	9.73	3.71	0.428	0.0809
788	Ybey	muscle	young	0.187	7.79	22.2	3.58	0.427	0.0816
1146	Pprc1	muscle	young	0.124	17.5	12.5	4.45	0.426	0.082
155	Zyx	muscle	young	0.179	0.896	5.1	4.62	0.426	0.0822
1619	Chp1	muscle	young	0.0422	8.21	21.8	7.05	0.426	0.0822
1081	Rnft1	muscle	young	0.105	4.75	1.25	6.16	0.426	0.0823
415	Cdc25a	muscle	young	0.0934	3.54	2.46	3.66	0.425	0.0826
790	Plcl2	muscle	young	0.0519	20.6	9.39	7.05	0.425	0.0832
899	Cspg4	muscle	young	0.241	0.0127	5.99	3.68	0.425	0.0832
969	G0s2	muscle	young	0.815	10	20	4.94	0.424	0.0834
814	Sema7a	muscle	young	0.214	17	13	4.22	0.424	0.0835
1894	Homer1	muscle	young	0.176	10.8	19.2	7.36	0.423	0.0842
512	Msn	muscle	young	0.223	0.829	5.17	5.6	0.423	0.0845
1431	Cdkn1b	muscle	young	0.0937	0.0921	5.91	6.04	0.423	0.0845
385	Actr3	muscle	young	0.0798	1.78	4.22	6.05	0.422	0.0848
539	Spcs3	muscle	young	0.0739	10.2	19.8	6	0.422	0.0848
247	Ciao2b	muscle	young	0.137	4.99	1.01	5.17	0.422	0.0849
646	Akirin1	muscle	young	0.097	10.8	19.2	5.98	0.422	0.085
1068	Selenof	muscle	young	0.0724	7.4	22.6	7.2	0.422	0.0851
199	Plpp1	muscle	young	0.117	5.44	0.564	5.91	0.421	0.0854
1050	Med15	muscle	young	0.167	20	10	4.42	0.42	0.0859
1648	Rtn3	muscle	young	0.0673	7.81	22.2	5.97	0.42	0.0863
750	Vsir	muscle	young	0.143	3.3	2.7	3.99	0.417	0.0883
1504	Haus4	muscle	young	0.13	1.4	4.6	2.73	0.417	0.0883
527	Col5a1	muscle	young	0.253	1.77	4.23	5	0.416	0.0886
1483	Rps6ka2	muscle	young	0.136	21.5	8.54	7.81	0.416	0.0887
731	Gnai3	muscle	young	0.0518	5.63	0.374	4.7	0.416	0.0891
572	Rbl2	muscle	young	0.0898	20.1	9.85	6.32	0.414	0.0899
1020	Eln	muscle	young	0.323	4.85	1.15	4.54	0.415	0.0899
358	Pdlim4	muscle	young	0.226	3.42	2.58	2.64	0.414	0.0901
291	Ralb	muscle	young	0.205	23.4	6.63	3.82	0.414	0.0902
387	Hmgn1	muscle	young	0.13	5.5	0.501	5.52	0.414	0.0904
1165	Pcolce	muscle	young	0.209	2.57	3.43	5.06	0.414	0.0905
1810	Paxx	muscle	young	0.0827	8.57	21.4	3.45	0.413	0.0908
784	Isca1	muscle	young	0.092	8.91	21.1	8.4	0.413	0.0912
951	Oaz2	muscle	young	0.0639	8.67	21.3	7.88	0.412	0.0914
823	Cgrrf1	muscle	young	0.1	8.5	21.5	5.96	0.412	0.0916
615	Fabp5	muscle	young	0.304	3.55	2.45	3.09	0.412	0.0918
1559	Acsl5	muscle	young	0.19	4.59	1.41	3.27	0.411	0.0921
1384	Dnajc3	muscle	young	0.0987	6.96	23	6.16	0.411	0.0922
913	Tollip	muscle	young	0.0854	19.8	10.2	6.06	0.411	0.0927
1229	Psmc3	muscle	young	0.0631	7.06	22.9	8.23	0.41	0.0927
1395	Pde4a	muscle	young	0.155	2.44	3.56	6.25	0.41	0.0932
1865	Pqbp1	muscle	young	0.0498	2.95	3.05	4.37	0.409	0.0939
1990	Timmdc1	muscle	young	0.102	6.85	23.2	5.64	0.409	0.094
1612	Dazap1	muscle	young	0.101	5.27	0.73	5.21	0.408	0.0943
1836	Commd10	muscle	young	0.1	22	7.97	2.95	0.408	0.0947
1871	Tmem230	muscle	young	0.082	5.96	0.041	5.2	0.407	0.0952
1800	Mturn	muscle	young	0.145	13.4	16.6	4.11	0.406	0.0963
64	Anxa2	muscle	young	0.33	4.53	1.47	5.55	0.405	0.0969
382	Stat3	muscle	young	0.137	23	7.01	5.88	0.405	0.097
1927	Agap3	muscle	young	0.0383	6.41	23.6	6.26	0.405	0.097
610	Arl8a	muscle	young	0.124	22.3	7.75	4.65	0.404	0.0972
748	Ccn1	muscle	young	0.273	3.6	2.4	5.15	0.404	0.0972
1623	Det1	muscle	young	0.105	11.1	18.9	5.38	0.404	0.0973
166	Dlgap4	muscle	young	0.0856	14	16	6.55	0.404	0.0974
1838	Psma4	muscle	young	0.0744	7.14	22.9	7.07	0.404	0.0975
267	Nexn	muscle	young	0.0837	5.56	0.443	10.1	0.404	0.0977
1376	Zfp593	muscle	young	0.0947	9.19	20.8	3.62	0.403	0.098
262	Bak1	muscle	young	0.117	14.8	15.2	4.48	0.403	0.0982
1521	Zbtb20	muscle	young	0.0494	8.37	21.6	7.95	0.403	0.0982
270	Tnfrsf1a	muscle	young	0.161	0.174	5.83	4.7	0.402	0.0991
827	Txlnb	muscle	young	0.0992	20	9.97	9.86	0.401	0.0994
962	Pgm2l1	muscle	young	0.132	14.4	15.6	5.73	0.401	0.0994
1815	Tbc1d4	muscle	young	0.166	18.5	11.5	6.14	0.401	0.0994
350	Myh9	muscle	young	0.187	23.7	6.28	6.41	0.4	0.1
1440	Sec24d	muscle	young	0.221	0.54	5.46	3.11	0.401	0.1
535	Hspb2	muscle	young	0.143	7.72	22.3	6.52	0.4	0.101
632	Dtx3	muscle	young	0.0988	6.01	24	5.44	0.399	0.101
1187	Cct4	muscle	young	0.0624	8.59	21.4	7.22	0.4	0.101
1882	Sec22b	muscle	young	0.118	5.24	0.756	5.21	0.399	0.101
162	Hnrnpa1	muscle	young	0.0926	22.3	7.68	7.32	0.398	0.102
276	Rhoa	muscle	young	0.0952	4.83	1.17	7.25	0.398	0.102
947	Trmt6	muscle	young	0.0884	15.2	14.8	4.26	0.397	0.103
1841	Vldlr	muscle	young	0.181	18.3	11.7	9.03	0.397	0.103
1873	Pid1	muscle	young	0.138	5.35	0.645	2.98	0.396	0.103
328	Ppp3cb	muscle	young	0.0968	12.2	17.8	9.08	0.395	0.104
398	Btbd10	muscle	young	0.171	7.01	23	3.89	0.396	0.104
489	Impdh1	muscle	young	0.0849	0.765	5.24	4.16	0.396	0.104
577	Kif5b	muscle	young	0.143	12.9	17.1	7.83	0.395	0.104
927	Wls	muscle	young	0.12	12.1	17.9	5.74	0.396	0.104
1292	Sf3a2	muscle	young	0.119	16.6	13.4	4.83	0.395	0.104
258	Eef1g	muscle	young	0.0616	8.08	21.9	9.08	0.394	0.105
273	Plin2	muscle	young	0.105	3.63	2.37	5.5	0.394	0.105
1867	Crat	muscle	young	0.0437	21.2	8.82	9.37	0.394	0.105
372	Hk1	muscle	young	0.207	0.0298	5.97	3.57	0.392	0.106
582	Ube2d1	muscle	young	0.0897	21.9	8.1	7.93	0.393	0.106
1405	Lonrf2	muscle	young	0.134	0.707	5.29	0.828	0.393	0.106
1615	Tor1aip2	muscle	young	0.0597	16.5	13.5	6.77	0.393	0.106
313	Srbd1	muscle	young	0.0797	23.9	6.15	2.63	0.392	0.107
733	Rpl14	muscle	young	0.0881	7.01	23	7.69	0.391	0.107
903	Erp29	muscle	young	0.102	5.4	0.6	5.05	0.392	0.107
989	Pla2g7	muscle	young	0.143	4.15	1.85	7	0.391	0.107
1457	Eif5a	muscle	young	0.0606	9.24	20.8	8.71	0.391	0.107
1616	Fam13a	muscle	young	0.269	0.621	5.38	4.26	0.391	0.107
28	Tubb5	muscle	young	0.156	1.87	4.13	5.49	0.39	0.108
549	Vasn	muscle	young	0.247	13.7	16.3	3.2	0.39	0.108
1092	Edf1	muscle	young	0.0983	5.59	0.413	6.92	0.39	0.108
2002	Traf7	muscle	young	0.105	5.73	0.271	5	0.39	0.108
77	Rnh1	muscle	young	0.0754	9.27	20.7	6.11	0.389	0.109
703	Gdi2	muscle	young	0.0393	14.7	15.3	7.26	0.388	0.109
1630	Khdrbs1	muscle	young	0.0779	18	12	5.79	0.388	0.109
1144	Sirpa	muscle	young	0.175	23.8	6.22	3.76	0.388	0.11
1305	Hacd1	muscle	young	0.139	7.74	22.3	6.06	0.387	0.11
1458	Polr1d	muscle	young	0.0946	7.47	22.5	6.26	0.387	0.11
1650	Tbl3	muscle	young	0.0739	11.2	18.8	4.98	0.387	0.11
1878	Klhdc2	muscle	young	0.0489	8.89	21.1	7.73	0.387	0.11
979	Parva	muscle	young	0.15	1	5	4.3	0.387	0.111
1356	Rhbdd1	muscle	young	0.114	23.1	6.9	3.93	0.387	0.111
198	Ell	muscle	young	0.13	1.39	4.61	4.41	0.386	0.112
332	Myl6	muscle	young	0.128	3.74	2.26	7.23	0.385	0.112
873	Plk2	muscle	young	0.182	2.49	3.51	3.79	0.385	0.112
1637	Ablim3	muscle	young	0.189	16.3	13.7	4.99	0.386	0.112
793	Map7d2	muscle	young	0.155	14.5	15.5	0.465	0.385	0.113
1173	Trpt1	muscle	young	0.125	7.87	22.1	4.46	0.384	0.113
718	Phkb	muscle	young	0.144	14.1	15.9	9.64	0.383	0.114
1542	Plec	muscle	young	0.119	20.7	9.32	10	0.383	0.114
360	Mrgprf	muscle	young	0.226	7.17	22.8	1.63	0.382	0.115
456	Acot9	muscle	young	0.107	5.4	0.597	4.7	0.381	0.115
1613	Ppargc1a	muscle	young	0.143	13.7	16.3	5.76	0.381	0.115
36	Itga5	muscle	young	0.217	0.0135	5.99	3.77	0.381	0.116
421	Parvb	muscle	young	0.0771	2.94	3.06	5.94	0.38	0.116
839	Gpat3	muscle	young	0.258	1.4	4.6	2.74	0.38	0.116
1255	Tada2b	muscle	young	0.107	14.4	15.6	5.17	0.38	0.116
1338	Otud5	muscle	young	0.104	21.1	8.91	4.87	0.381	0.116
487	Mybph	muscle	young	0.629	4.98	1.02	5.64	0.38	0.117
800	Slc43a2	muscle	young	0.221	22.8	7.15	4.57	0.38	0.117
967	Vegfa	muscle	young	0.15	4.15	1.85	8.21	0.379	0.117
1121	Klhl21	muscle	young	0.13	19.8	10.2	8.06	0.379	0.117
1135	Hgs	muscle	young	0.142	19.3	10.7	4.88	0.38	0.117
1312	Rxrg	muscle	young	0.14	6.76	23.2	6.6	0.379	0.117
1336	Raver2	muscle	young	0.181	21.8	8.16	1.94	0.379	0.117
1600	Ilf2	muscle	young	0.0691	8.54	21.5	5.32	0.379	0.117
791	Dnajb5	muscle	young	0.0641	7.27	22.7	8.23	0.379	0.118
1307	Dhrs7c	muscle	young	0.118	9.68	20.3	7.93	0.379	0.118
1349	Grtp1	muscle	young	0.315	4.17	1.83	3.22	0.378	0.118
1558	Lgals3bp	muscle	young	0.14	1.09	4.91	4.11	0.378	0.118
103	Tuba1c	muscle	young	0.141	22.3	7.73	2.56	0.377	0.119
614	Zfp36l2	muscle	young	0.147	1.81	4.19	4.43	0.377	0.119
1364	Tmed9	muscle	young	0.0999	5.4	0.604	6.04	0.376	0.119
520	Vps37c	muscle	young	0.068	0.484	5.52	5.43	0.376	0.12
1021	Zfp46	muscle	young	0.145	20.2	9.82	5.61	0.375	0.12
1107	Srpk3	muscle	young	0.13	9.28	20.7	6.06	0.376	0.12
1601	Yaf2	muscle	young	0.105	10.5	19.5	5.45	0.376	0.12
1959	Trim35	muscle	young	0.12	6.18	23.8	7.73	0.376	0.12
561	Minpp1	muscle	young	0.0867	9.54	20.5	4.64	0.374	0.121
666	Cdk19	muscle	young	0.234	15.1	14.9	6.77	0.374	0.121
940	Ripor1	muscle	young	0.119	2.92	3.08	4.93	0.375	0.121
988	Rbm24	muscle	young	0.0571	17.1	12.9	8.29	0.374	0.121
1311	Brms1l	muscle	young	0.06	3.91	2.09	4.83	0.375	0.121
1578	Pycard	muscle	young	0.193	1.77	4.23	0.901	0.375	0.121
154	Me1	muscle	young	0.113	10.6	19.4	8.98	0.373	0.122
180	Hsp90aa1	muscle	young	0.229	6.73	23.3	6.51	0.373	0.122
240	Clic4	muscle	young	0.126	0.918	5.08	5.9	0.373	0.123
357	Tmem70	muscle	young	0.0969	7.66	22.3	6.66	0.372	0.123
374	Pkig	muscle	young	0.0902	8.58	21.4	6.56	0.372	0.123
428	Gadd45a	muscle	young	0.144	14.7	15.3	5	0.372	0.123
1342	Spag7	muscle	young	0.094	7.52	22.5	6.9	0.372	0.123
1812	Cyb561a3	muscle	young	0.0678	9.93	20.1	4.01	0.372	0.123
343	Asph	muscle	young	0.112	4.68	1.32	8.46	0.371	0.124
1565	Psmd12	muscle	young	0.0427	7.96	22	7.37	0.371	0.124
1664	B3galnt2	muscle	young	0.167	7.57	22.4	7.49	0.371	0.124
1780	Mreg	muscle	young	0.101	12.3	17.7	6.77	0.371	0.124
843	Fam189b	muscle	young	0.125	11.7	18.3	4.67	0.37	0.125
1259	Foxo4	muscle	young	0.0493	19.6	10.4	7.97	0.37	0.125
1924	Tpra1	muscle	young	0.192	3.69	2.31	4.63	0.37	0.125
123	Gpnmb	muscle	young	0.21	3.1	2.9	1.75	0.369	0.126
1139	Copz2	muscle	young	0.0934	6.89	23.1	4.73	0.369	0.126
1158	Postn	muscle	young	0.279	1.95	4.05	3.01	0.368	0.127
1328	Nampt	muscle	young	0.0919	15.4	14.6	7.87	0.367	0.127
1	Klhl40	muscle	young	0.12	5.76	0.241	7.42	0.367	0.128
446	Ppp1r36	muscle	young	0.126	12	18	0.219	0.367	0.128
877	Lxn	muscle	young	0.185	5.34	0.661	1.41	0.367	0.128
922	Zfp365	muscle	young	0.282	3.25	2.75	1.68	0.367	0.128
1769	Katna1	muscle	young	0.0934	2.09	3.91	4.61	0.367	0.128
1315	Aatf	muscle	young	0.0822	22.7	7.31	4.09	0.366	0.129
110	Lmcd1	muscle	young	0.397	0.0926	5.91	7.12	0.364	0.13
176	Slc35f5	muscle	young	0.198	7.98	22	5.52	0.365	0.13
491	Col1a1	muscle	young	0.41	2.56	3.44	6.05	0.365	0.13
1109	Kifc3	muscle	young	0.0967	9.29	20.7	4.37	0.365	0.13
1531	Rps2	muscle	young	0.0809	6.93	23.1	9.34	0.364	0.13
1837	Mrps26	muscle	young	0.118	7.85	22.2	5.53	0.364	0.13
326	H3f3a	muscle	young	0.0711	7.01	23	7.9	0.364	0.131
553	Mecp2	muscle	young	0.0997	16.3	13.7	5.91	0.363	0.131
1380	Cd3eap	muscle	young	0.099	6.89	23.1	4.77	0.363	0.131
1567	Rufy1	muscle	young	0.0769	18.6	11.4	5.7	0.364	0.131
1691	Yars2	muscle	young	0.0864	9.72	20.3	4.53	0.363	0.131
24	Plp2	muscle	young	0.108	14	16	4.74	0.363	0.132
452	Bpgm	muscle	young	0.0773	10.2	19.8	7.33	0.363	0.132
864	Pcmtd2	muscle	young	0.0663	21.8	8.19	6.58	0.363	0.132
152	Nab2	muscle	young	0.246	0.566	5.43	2.74	0.361	0.133
164	Clu	muscle	young	0.137	2.86	3.14	6.22	0.362	0.133
254	Olfml3	muscle	young	0.209	6.97	23	3.2	0.361	0.133
1103	Shisa5	muscle	young	0.174	2.8	3.2	4.09	0.361	0.133
1697	Nptn	muscle	young	0.055	13.5	16.5	6.98	0.361	0.133
13	Tubb6	muscle	young	0.152	0.483	5.52	3.96	0.361	0.134
100	Arl6ip5	muscle	young	0.101	5.1	0.902	7.24	0.36	0.134
438	Agbl1	muscle	young	0.353	17.9	12.1	3.29	0.359	0.135
918	Dnajb11	muscle	young	0.0455	6.61	23.4	5.75	0.36	0.135
1488	Cop1	muscle	young	0.0484	12.2	17.8	7.07	0.358	0.136
1335	Strada	muscle	young	0.117	10.5	19.5	4.2	0.357	0.137
1680	Coro6	muscle	young	0.152	23.5	6.49	7.93	0.357	0.137
618	Hat1	muscle	young	0.113	6.95	23.1	4.7	0.356	0.138
1511	Sptlc2	muscle	young	0.12	23.9	6.09	3.55	0.356	0.138
1552	Tfg	muscle	young	0.0694	8.65	21.3	6.25	0.356	0.138
186	Mgrn1	muscle	young	0.0753	20.6	9.39	6.51	0.355	0.139
283	B4galt5	muscle	young	0.118	9.42	20.6	3.99	0.354	0.14
1432	Wdr43	muscle	young	0.0941	15.7	14.3	5.63	0.353	0.14
290	Uso1	muscle	young	0.077	20	10	7.17	0.352	0.141
1323	Ddx54	muscle	young	0.0711	21.9	8.14	5.44	0.353	0.141
1359	Zfp444	muscle	young	0.0908	5.82	0.179	3.15	0.353	0.141
1772	Dkc1	muscle	young	0.0685	11.7	18.3	5.58	0.352	0.141
14	Emp1	muscle	young	0.38	3.44	2.56	5.54	0.352	0.142
1832	Dctn5	muscle	young	0.0837	4.17	1.83	4.43	0.352	0.142
211	Hjv	muscle	young	0.0389	10.5	19.5	10	0.351	0.143
977	Ubxn6	muscle	young	0.0748	9.65	20.4	6.82	0.351	0.143
1469	F3	muscle	young	0.214	3.7	2.3	3.18	0.351	0.143
1540	Fam131a	muscle	young	0.15	9.93	20.1	6.91	0.351	0.143
1321	Atp1a2	muscle	young	0.102	22.3	7.71	10.9	0.35	0.144
1593	Abcd1	muscle	young	0.0835	0.886	5.11	5.27	0.35	0.144
1897	Daam1	muscle	young	0.181	6.58	23.4	4.51	0.35	0.144
1115	Serp1	muscle	young	0.106	8.02	22	4.88	0.348	0.146
1425	Mak16	muscle	young	0.0692	5.92	0.0811	4.52	0.348	0.146
179	Rpl5	muscle	young	0.0793	7.82	22.2	8.44	0.347	0.147
396	Arhgap23	muscle	young	0.171	4.3	1.7	3.87	0.347	0.147
1660	Hnrnpl	muscle	young	0.0855	23.3	6.7	6.77	0.347	0.147
1763	Slc28a2	muscle	young	0.263	2.79	3.21	4.24	0.347	0.147
1808	Paip2b	muscle	young	0.0385	18.2	11.8	7.64	0.347	0.147
1910	H6pd	muscle	young	0.199	15.4	14.6	6.36	0.347	0.147
390	Qsox1	muscle	young	0.0914	19	11	4.58	0.346	0.148
924	Drap1	muscle	young	0.0803	7.65	22.3	8.78	0.346	0.148
541	P2rx6	muscle	young	0.102	5.62	0.384	4.84	0.345	0.149
1410	Ints11	muscle	young	0.0661	9.25	20.8	4.81	0.344	0.15
1617	Vac14	muscle	young	0.0982	15.9	14.1	5.31	0.344	0.15
1781	Tmem50b	muscle	young	0.087	6.28	23.7	4.62	0.344	0.15
20	Ankrd1	muscle	young	0.385	4.42	1.58	4.18	0.342	0.152
9	Asb5	muscle	young	0.0563	19.1	10.9	8.32	0.341	0.153
465	Ipo5	muscle	young	0.0583	16.7	13.3	8.25	0.341	0.153
653	Tax1bp3	muscle	young	0.117	2.64	3.36	2.63	0.341	0.153
1316	Sfpq	muscle	young	0.123	8.07	21.9	6	0.341	0.153
715	Usp5	muscle	young	0.0537	12.2	17.8	6.51	0.341	0.154
1054	Ap1s1	muscle	young	0.0967	9.03	21	4.53	0.34	0.154
1662	Psmb4	muscle	young	0.0944	8.13	21.9	7.39	0.34	0.154
58	Vat1	muscle	young	0.168	23.9	6.11	4.56	0.339	0.155
188	Nes	muscle	young	0.178	1.5	4.5	6.21	0.339	0.155
22	Slc20a1	muscle	young	0.177	5.57	0.428	4.58	0.338	0.156
201	Mob3a	muscle	young	0.167	2.51	3.49	2.54	0.339	0.156
468	Nrep	muscle	young	0.153	8.84	21.2	7.77	0.338	0.156
1310	Add1	muscle	young	0.0444	23.3	6.71	6.61	0.337	0.157
1326	Chodl	muscle	young	0.251	5.96	0.0403	3.43	0.337	0.157
146	Usp28	muscle	young	0.122	22.8	7.23	6.58	0.336	0.158
193	Srebf1	muscle	young	0.21	6.06	23.9	6.83	0.337	0.158
657	Arpc3	muscle	young	0.0971	3.7	2.3	5.41	0.336	0.158
919	Prmt3	muscle	young	0.0846	5.13	0.873	4.5	0.337	0.158
1264	Mfn2	muscle	young	0.0788	18.9	11.1	9.73	0.336	0.158
1602	Klf16	muscle	young	0.108	6.29	23.7	1.93	0.337	0.158
879	Plin5	muscle	young	0.374	21.4	8.62	4.63	0.335	0.159
976	Rab32	muscle	young	0.249	2.34	3.66	1.29	0.336	0.159
1087	Slbp	muscle	young	0.126	6.26	23.7	3.35	0.336	0.159
1346	Mical2	muscle	young	0.336	9.94	20.1	7.07	0.335	0.159
1546	Mfsd14b	muscle	young	0.0536	22.7	7.29	4.08	0.335	0.16
1984	Fto	muscle	young	0.0738	16.6	13.4	6.96	0.335	0.16
1860	Wdr46	muscle	young	0.0825	6.3	23.7	3.85	0.333	0.161
1239	Vash2	muscle	young	0.314	17.1	12.9	1.71	0.332	0.162
1353	Capza1	muscle	young	0.135	8.56	21.4	4.59	0.332	0.163
1389	Tmed2	muscle	young	0.0601	11.6	18.4	7.42	0.332	0.163
1638	Fgf1	muscle	young	0.301	22.5	7.5	5.34	0.331	0.163
1937	Sirt7	muscle	young	0.096	6.71	23.3	3.14	0.332	0.163
975	Pak1ip1	muscle	young	0.0543	8.01	22	5.68	0.33	0.164
983	Dennd2c	muscle	young	0.226	6.1	23.9	3.24	0.331	0.164
1644	Dnttip1	muscle	young	0.0852	4.52	1.48	4.61	0.33	0.164
333	Carhsp1	muscle	young	0.152	1.85	4.15	3.99	0.33	0.165
1105	Inppl1	muscle	young	0.126	23.1	6.92	7.45	0.33	0.165
1485	Poldip3	muscle	young	0.093	1.04	4.96	4.52	0.33	0.165
510	Osbpl6	muscle	young	0.153	14.5	15.5	6.82	0.329	0.166
1302	Tbc1d10c	muscle	young	0.101	13.1	16.9	0.929	0.329	0.166
1631	Tfb2m	muscle	young	0.0616	10.6	19.4	6.23	0.329	0.166
359	Wipi1	muscle	young	0.123	23.3	6.74	6.57	0.328	0.167
1261	Pinx1	muscle	young	0.119	8.22	21.8	2.56	0.328	0.167
1870	Uck1	muscle	young	0.102	23.9	6.14	3.87	0.328	0.167
2009	Hnrnph2	muscle	young	0.0432	17.4	12.6	6.23	0.328	0.167
172	Pfn1	muscle	young	0.0766	7.56	22.4	7.5	0.328	0.168
942	Neb	muscle	young	0.201	18.1	11.9	12.4	0.327	0.168
1576	Trappc4	muscle	young	0.123	7.15	22.9	4.56	0.327	0.168
189	Pgam1	muscle	young	0.146	5.88	0.12	3.7	0.327	0.169
1480	Taf1d	muscle	young	0.141	22.4	7.61	3.98	0.327	0.169
1541	Smpdl3a	muscle	young	0.0485	9.96	20	6.93	0.327	0.169
516	Eif4e3	muscle	young	0.0618	8.43	21.6	5.93	0.326	0.17
668	Tpm4	muscle	young	0.193	23.7	6.3	5.66	0.325	0.17
762	Flad1	muscle	young	0.0524	5.14	0.858	5.77	0.326	0.17
1035	Tns3	muscle	young	0.152	8.47	21.5	4.03	0.325	0.17
1379	Tmod3	muscle	young	0.156	1.33	4.67	4.9	0.326	0.17
1791	B4galt1	muscle	young	0.0829	8.19	21.8	5.57	0.325	0.17
266	Col6a2	muscle	young	0.203	1.5	4.5	5.95	0.324	0.171
1453	Mto1	muscle	young	0.0654	10.2	19.8	5.17	0.324	0.171
1948	Ppp1r10	muscle	young	0.21	15.6	14.4	4.59	0.324	0.172
407	Ifitm10	muscle	young	0.174	5.58	0.421	1.48	0.323	0.173
551	Kctd10	muscle	young	0.159	5.94	0.0649	4.82	0.323	0.173
1052	Rpl9	muscle	young	0.0763	6.47	23.5	7.58	0.323	0.173
1560	Rpa2	muscle	young	0.0662	8.96	21	5.23	0.323	0.173
1759	Eif3l	muscle	young	0.0637	12	18	6.33	0.323	0.173
1555	Flna	muscle	young	0.216	0.777	5.22	6.2	0.322	0.174
75	Rrad	muscle	young	0.363	8.01	22	3.4	0.321	0.175
936	Pramef8	muscle	young	0.116	4.21	1.79	3.55	0.321	0.175
1751	Eif5	muscle	young	0.0991	12.7	17.3	8.38	0.322	0.175
1265	Epm2a	muscle	young	0.054	17.4	12.6	7.45	0.32	0.176
139	Nol3	muscle	young	0.067	5.3	0.705	6.7	0.318	0.178
709	Fuca1	muscle	young	0.0705	9.24	20.8	4.93	0.319	0.178
992	Cilp	muscle	young	0.361	0.398	5.6	5.07	0.319	0.178
173	Ankrd13a	muscle	young	0.0802	15.2	14.8	5.05	0.317	0.179
842	Hlx	muscle	young	0.0987	15.8	14.2	3.3	0.318	0.179
1210	Praf2	muscle	young	0.107	20.8	9.19	1.39	0.318	0.179
1801	Cables2	muscle	young	0.131	5.86	0.136	4.21	0.318	0.179
826	Tubb2a	muscle	young	0.234	6.32	23.7	3.32	0.317	0.18
1666	Zfp128	muscle	young	0.0947	19.3	10.7	2.28	0.317	0.18
1840	Rbm8a	muscle	young	0.0987	5.92	0.0797	5.44	0.317	0.18
1943	Pwwp2b	muscle	young	0.134	6.52	23.5	2.97	0.317	0.18
70	Jun	muscle	young	0.0927	13.4	16.6	7.21	0.316	0.181
1000	Scamp4	muscle	young	0.0423	20.7	9.34	0.0378	0.316	0.181
1241	Lsm4	muscle	young	0.0842	6.41	23.6	6.08	0.316	0.181
1262	Cnn3	muscle	young	0.178	2.27	3.73	4.81	0.316	0.181
1557	Psma2	muscle	young	0.0839	7.85	22.1	6.86	0.316	0.181
342	Dap	muscle	young	0.178	3.85	2.15	3.09	0.315	0.182
379	Fkbp10	muscle	young	0.154	20.8	9.24	2.55	0.315	0.182
1122	Fgl2	muscle	young	0.266	1.15	4.85	3.61	0.316	0.182
1007	Copg2	muscle	young	0.0564	16.6	13.4	4.62	0.315	0.183
485	Stom	muscle	young	0.105	23.1	6.89	5.85	0.312	0.186
1167	Mtss1	muscle	young	0.121	0.711	5.29	4.87	0.312	0.186
1459	Mri1	muscle	young	0.0831	7.5	22.5	4.55	0.312	0.186
318	Prelid1	muscle	young	0.142	5.87	0.125	4.46	0.311	0.187
1875	Stab1	muscle	young	0.175	21.9	8.06	4.2	0.311	0.187
405	Camk2d	muscle	young	0.105	11.8	18.2	6.29	0.31	0.188
23	Flnc	muscle	young	0.172	23.6	6.42	9.82	0.31	0.189
623	Chsy1	muscle	young	0.133	3.54	2.46	2.3	0.31	0.189
1957	Vamp3	muscle	young	0.0411	9.38	20.6	6.49	0.309	0.189
271	Ddost	muscle	young	0.0496	2.74	3.26	5.45	0.308	0.19
712	Casp3	muscle	young	0.127	6.63	23.4	1.93	0.309	0.19
1252	Micall1	muscle	young	0.125	24	6.03	4.85	0.309	0.19
1923	Taf7	muscle	young	0.0881	1.78	4.22	3.98	0.309	0.19
4	Xirp1	muscle	young	0.328	3.11	2.89	7.44	0.308	0.191
606	Idi1	muscle	young	0.161	8.53	21.5	2.74	0.308	0.191
1963	Ogn	muscle	young	0.155	4.33	1.67	5.81	0.308	0.191
1001	Bola2	muscle	young	0.131	5.27	0.734	3.99	0.306	0.193
687	Dipk1a	muscle	young	0.109	12.7	17.3	5.72	0.306	0.194
1706	Zfp11	muscle	young	0.132	20.1	9.86	2.35	0.305	0.194
337	Timp1	muscle	young	0.31	4.21	1.79	0.475	0.304	0.195
1554	Ndel1	muscle	young	0.0753	7.44	22.6	6.6	0.304	0.195
521	Ilf3	muscle	young	0.0773	22.5	7.53	5.17	0.304	0.196
832	Surf4	muscle	young	0.045	9.79	20.2	7.38	0.304	0.196
1952	Skap2	muscle	young	0.121	0.791	5.21	2.91	0.303	0.196
1415	Itm2c	muscle	young	0.0732	5.24	0.764	5.87	0.303	0.197
252	Actr1b	muscle	young	0.0397	2.04	3.96	7.7	0.302	0.198
1180	P3h4	muscle	young	0.16	22.3	7.73	2.83	0.302	0.198
1902	Sipa1l1	muscle	young	0.144	23.8	6.16	4.08	0.302	0.198
319	Acss1	muscle	young	0.192	21	9.04	5.64	0.301	0.199
433	Atg7	muscle	young	0.0609	16.3	13.7	3.61	0.302	0.199
1313	Dnajc27	muscle	young	0.0566	19.6	10.4	7.27	0.302	0.199
589	Gtf2f1	muscle	young	0.0638	8.46	21.5	5.04	0.301	0.2
1192	Ulk2	muscle	young	0.112	14.4	15.6	7.79	0.301	0.2
39	Tuba1b	muscle	young	0.226	3.18	2.82	4.27	0.3	0.201
1242	Dmrt2	muscle	young	0.122	7.23	22.8	2.93	0.3	0.201
334	Mapkapk3	muscle	young	0.0561	13.3	16.7	6.03	0.299	0.202
1752	Ctf1	muscle	young	0.128	12.6	17.4	3.93	0.299	0.202
19	Pdlim3	muscle	young	0.102	4.59	1.41	9.38	0.298	0.203
1012	Smad1	muscle	young	0.115	7.18	22.8	4.04	0.298	0.203
1215	Xbp1	muscle	young	0.0766	2.45	3.55	6.19	0.298	0.203
1677	Tnip1	muscle	young	0.0674	18.5	11.5	5.5	0.298	0.203
1730	Mta3	muscle	young	0.121	21.3	8.73	3.34	0.298	0.203
34	Maff	muscle	young	0.359	23.5	6.5	2.21	0.297	0.204
578	Map4	muscle	young	0.114	20	9.99	9.92	0.298	0.204
1556	Rpl11	muscle	young	0.0907	6.3	23.7	7.42	0.297	0.204
805	Hsp90b1	muscle	young	0.0902	2.62	3.38	6.99	0.297	0.205
1740	Ifngr2	muscle	young	0.0648	7.79	22.2	6.82	0.297	0.205
1370	Atp6v1b2	muscle	young	0.0712	9.91	20.1	6.26	0.295	0.207
366	Serpinb6a	muscle	young	0.107	11.4	18.6	9.26	0.295	0.208
1996	Tbc1d10a	muscle	young	0.112	1.3	4.7	2.5	0.294	0.209
249	Clic1	muscle	young	0.217	1.77	4.23	3.9	0.292	0.211
386	Rpl6	muscle	young	0.0788	7.55	22.5	8.22	0.292	0.211
651	Gja3	muscle	young	0.0433	17.9	12.1	0.0371	0.292	0.211
1733	Lnpk	muscle	young	0.103	14.2	15.8	5.75	0.292	0.211
1460	Rfc5	muscle	young	0.103	4.88	1.12	1.49	0.292	0.212
609	Lasp1	muscle	young	0.179	4.46	1.54	4.46	0.291	0.213
544	Tcea3	muscle	young	0.0794	6.4	23.6	8.41	0.29	0.214
1257	Eef1e1	muscle	young	0.102	9.53	20.5	4.47	0.29	0.214
2006	Ddah1	muscle	young	0.28	2.09	3.91	2.88	0.29	0.214
1298	M6pr	muscle	young	0.0596	4.3	1.7	5.48	0.289	0.215
1285	Gcsh	muscle	young	0.0797	7.32	22.7	6.12	0.288	0.216
72	S100a10	muscle	young	0.227	3.23	2.77	4.48	0.288	0.217
182	Id4	muscle	young	0.159	1.59	4.41	1.54	0.288	0.217
1695	Ctsh	muscle	young	0.17	3.06	2.94	3.68	0.288	0.217
1975	Myg1	muscle	young	0.115	9.11	20.9	3.61	0.288	0.217
413	Stbd1	muscle	young	0.239	6.9	23.1	5.77	0.287	0.218
1025	Ppic	muscle	young	0.0944	1.9	4.1	4.53	0.287	0.218
1039	Mef2c	muscle	young	0.0689	15.5	14.5	9.96	0.287	0.218
590	Dbnl	muscle	young	0.102	4.47	1.53	4.13	0.287	0.219
954	Psmd4	muscle	young	0.0456	8.73	21.3	7.86	0.287	0.219
1061	Emd	muscle	young	0.0596	2.03	3.97	5.08	0.286	0.22
1524	Mstn	muscle	young	0.226	14.9	15.1	7.2	0.286	0.22
588	Rps27a	muscle	young	0.0692	7.87	22.1	7.19	0.284	0.222
664	Rpl15	muscle	young	0.0606	7.68	22.3	7.88	0.285	0.222
1436	Sync	muscle	young	0.115	22.1	7.86	5.8	0.284	0.222
60	Tubb4b	muscle	young	0.096	6.19	23.8	7.85	0.283	0.223
424	Slfn2	muscle	young	0.214	2.88	3.12	2.09	0.282	0.225
461	Ing3	muscle	young	0.0704	1.21	4.79	3.37	0.282	0.225
1357	Ift43	muscle	young	0.138	5.55	0.449	3.21	0.282	0.225
431	Rgcc	muscle	young	0.205	7.11	22.9	6.18	0.282	0.226
1151	Fkbp2	muscle	young	0.185	2.9	3.1	3.65	0.282	0.226
1887	Gins4	muscle	young	0.0668	8.54	21.5	4.21	0.281	0.226
310	S100a6	muscle	young	0.201	2.08	3.92	5.08	0.281	0.227
641	Rpl27a	muscle	young	0.0823	4.28	1.72	7.51	0.28	0.228
675	Rpl31	muscle	young	0.0894	2.16	3.84	7.07	0.28	0.228
1438	Rapsn	muscle	young	0.0632	4.67	1.33	5.27	0.28	0.228
1854	Stmn2	muscle	young	0.255	4.23	1.77	2.53	0.28	0.228
838	Ranbp1	muscle	young	0.124	1.94	4.06	3.28	0.279	0.23
1256	Vcp	muscle	young	0.0422	9.05	20.9	9.45	0.278	0.23
202	P2rx5	muscle	young	0.149	4.49	1.51	4.04	0.278	0.231
138	Arf2	muscle	young	0.108	8.03	22	4.82	0.276	0.233
177	Arpc5	muscle	young	0.115	1.77	4.23	4.69	0.276	0.233
1365	Gtf2f2	muscle	young	0.0885	7.46	22.5	4.15	0.276	0.233
1742	Purb	muscle	young	0.0496	8.61	21.4	6.29	0.276	0.233
149	Mllt11	muscle	young	0.0845	9.93	20.1	7.52	0.276	0.234
440	Pgm1	muscle	young	0.0979	11.9	18.1	10.9	0.276	0.234
691	Eif4h	muscle	young	0.0506	9.13	20.9	7.27	0.276	0.234
1287	Ap3s1	muscle	young	0.0814	6.08	23.9	4.32	0.276	0.234
1663	Dmd	muscle	young	0.102	16.3	13.7	6.96	0.276	0.234
586	Lrrc2	muscle	young	0.144	23.1	6.94	7.78	0.275	0.235
1770	Frmd6	muscle	young	0.0906	5.26	0.742	4.86	0.275	0.235
74	Atf3	muscle	young	0.356	3.01	2.99	3.05	0.275	0.236
335	Manf	muscle	young	0.115	6.27	23.7	4.5	0.274	0.236
701	Jup	muscle	young	0.106	8.51	21.5	6.59	0.274	0.236
1131	Tlnrd1	muscle	young	0.137	3.58	2.42	2.93	0.274	0.236
1778	Adamts2	muscle	young	0.113	23.5	6.55	4.22	0.274	0.236
496	Cap1	muscle	young	0.119	23.5	6.49	4.68	0.274	0.237
663	Ppl	muscle	young	0.256	19.1	10.9	3.42	0.274	0.237
523	Park7	muscle	young	0.0643	8.49	21.5	9.41	0.273	0.238
1443	D2hgdh	muscle	young	0.0707	13.4	16.6	4.7	0.273	0.238
677	Cdk17	muscle	young	0.0596	3.82	2.18	3.51	0.272	0.24
1244	Padi2	muscle	young	0.137	23.1	6.88	8.03	0.272	0.24
1913	Sertad1	muscle	young	0.145	23.4	6.58	3.49	0.27	0.242
593	Pm20d2	muscle	young	0.287	17.8	12.2	3.92	0.27	0.243
1168	Mocs2	muscle	young	0.0701	11.2	18.8	5.92	0.27	0.243
1098	Sf3b4	muscle	young	0.0667	2.04	3.96	3.66	0.269	0.244
1585	Smim8	muscle	young	0.0943	8.79	21.2	4.6	0.269	0.244
1171	Rps16	muscle	young	0.101	5.63	0.369	7.01	0.269	0.245
1970	Acbd3	muscle	young	0.0573	1	5	4.83	0.268	0.245
261	Trim63	muscle	young	0.164	8.62	21.4	8.61	0.267	0.247
929	Aldh3a2	muscle	young	0.0763	6.22	23.8	4.4	0.267	0.247
1048	Rgn	muscle	young	0.0333	17.7	12.3	0.0234	0.267	0.248
1301	Rhob	muscle	young	0.116	21.1	8.91	5.85	0.266	0.248
1725	Serinc1	muscle	young	0.0565	12.7	17.3	8.12	0.267	0.248
167	Crip1	muscle	young	0.206	1.5	4.5	4.43	0.265	0.25
1271	Pcca	muscle	young	0.0538	18.9	11.1	6.26	0.265	0.25
1427	Dbn1	muscle	young	0.149	2.9	3.1	2.91	0.265	0.25
1280	Med7	muscle	young	0.0959	6.78	23.2	4.26	0.264	0.251
206	Slc12a4	muscle	young	0.19	17.6	12.4	4.79	0.264	0.252
1960	Jpt1	muscle	young	0.0585	6.74	23.3	5.69	0.264	0.252
1245	Clptm1l	muscle	young	0.0641	4.61	1.39	5.58	0.263	0.253
1294	Sec61a2	muscle	young	0.0666	6.12	23.9	5.74	0.263	0.253
1537	Snrpa1	muscle	young	0.0942	3.72	2.28	3.82	0.263	0.253
1827	Magoh	muscle	young	0.0978	6.77	23.2	4.32	0.263	0.253
1278	Isoc1	muscle	young	0.0932	11.2	18.8	5.99	0.263	0.254
1544	Ppp1r12c	muscle	young	0.0856	3.93	2.07	5	0.262	0.254
1603	Gipc1	muscle	young	0.0774	8.52	21.5	4.6	0.263	0.254
15	Bgn	muscle	young	0.216	2.11	3.89	5.47	0.262	0.255
1038	Islr	muscle	young	0.224	3.32	2.68	4.67	0.262	0.255
1424	Maged1	muscle	young	0.161	2.48	3.52	4.89	0.262	0.255
200	Eif4e2	muscle	young	0.0632	3.31	2.69	6.22	0.261	0.256
219	Txnl1	muscle	young	0.0362	4.92	1.08	6.76	0.261	0.256
552	Ifitm3	muscle	young	0.166	2.3	3.7	5.07	0.262	0.256
220	Ampd3	muscle	young	0.163	23.4	6.63	4.17	0.261	0.257
463	Myom3	muscle	young	0.412	23.6	6.44	6.47	0.261	0.257
473	Rbmx	muscle	young	0.085	10.5	19.5	5.11	0.26	0.257
169	Arhgdia	muscle	young	0.0688	0.473	5.53	6.49	0.259	0.259
484	Ctsl	muscle	young	0.0841	1.71	4.29	6.79	0.259	0.259
659	Wnk2	muscle	young	0.194	16.1	13.9	7.33	0.259	0.259
828	Cuedc1	muscle	young	0.065	14.9	15.1	8.31	0.259	0.259
2004	Dap3	muscle	young	0.0772	6.64	23.4	6.4	0.259	0.259
1700	Acsl6	muscle	young	0.109	13.7	16.3	5.75	0.258	0.261
1826	Timm29	muscle	young	0.0563	14	16	7.06	0.258	0.261
1207	Ada	muscle	young	0.0623	2.9	3.1	0.53	0.258	0.262
1518	Rabggtb	muscle	young	0.0651	8.21	21.8	6.23	0.257	0.262
1526	Pkia	muscle	young	0.0689	12.4	17.6	9.97	0.257	0.262
1505	Galnt1	muscle	young	0.0949	13.7	16.3	7.3	0.257	0.263
97	Ifi30	muscle	young	0.169	18.4	11.6	2.78	0.256	0.264
292	Nupr1	muscle	young	0.24	3.48	2.52	3.26	0.256	0.264
369	Rassf4	muscle	young	0.251	20.3	9.67	2.38	0.256	0.264
717	Spg21	muscle	young	0.068	18.2	11.8	3.71	0.255	0.266
851	Coro1b	muscle	young	0.14	0.444	5.56	3.78	0.255	0.266
1056	Dcps	muscle	young	0.0755	8.33	21.7	3.34	0.255	0.266
1145	Scrn3	muscle	young	0.063	13.2	16.8	6.76	0.255	0.267
1223	Mrps15	muscle	young	0.0762	5.23	0.767	6.14	0.254	0.267
1744	mt-Nd4l	muscle	young	0.462	19.4	10.6	1.21	0.255	0.267
33	Rnf115	muscle	young	0.12	3.71	2.29	6.95	0.254	0.268
1277	Mast2	muscle	young	0.0925	17.6	12.4	7.31	0.253	0.269
937	Npr2	muscle	young	0.104	0.035	5.96	6.13	0.252	0.27
926	Kdelr2	muscle	young	0.0557	6.83	23.2	4.57	0.252	0.271
2010	Fbxl4	muscle	young	0.121	15.1	14.9	5.64	0.252	0.271
1101	Twf1	muscle	young	0.0911	0.0913	5.91	3.68	0.251	0.273
956	Smn1	muscle	young	0.0752	16.8	13.2	3.58	0.249	0.275
812	Srl	muscle	young	0.0954	19.7	10.3	11	0.249	0.276
904	Tspan3	muscle	young	0.0647	6.66	23.3	7.26	0.249	0.276
1855	Dusp10	muscle	young	0.171	3.06	2.94	6.19	0.249	0.276
1058	Myh10	muscle	young	0.242	3.11	2.89	5.36	0.248	0.278
1029	Eefsec	muscle	young	0.0689	15.2	14.8	3.03	0.247	0.28
1148	Rint1	muscle	young	0.0493	21.9	8.07	3.81	0.247	0.28
122	Emp3	muscle	young	0.204	1.41	4.59	2.82	0.245	0.282
7	Midn	muscle	young	0.127	23.5	6.53	5.06	0.244	0.283
251	Fam78a	muscle	young	0.132	9.1	20.9	5.41	0.245	0.283
1954	Klhl38	muscle	young	0.266	23	7.03	5.73	0.245	0.283
631	Tmsb4x	muscle	young	0.125	1.54	4.46	7.43	0.244	0.284
1234	Sumf2	muscle	young	0.0841	19.2	10.8	3.42	0.244	0.284
1821	Ube2q2	muscle	young	0.0626	13	17	6.36	0.244	0.284
1908	Serpinb1a	muscle	young	0.13	3.94	2.06	2.35	0.244	0.284
1077	Rangrf	muscle	young	0.0657	6.79	23.2	5.67	0.243	0.285
540	App	muscle	young	0.116	1.34	4.66	7.19	0.243	0.286
730	Ywhaq	muscle	young	0.142	3.16	2.84	4.58	0.243	0.286
1169	Vezf1	muscle	young	0.0814	20	10	7.65	0.243	0.286
370	Rps8	muscle	young	0.07	4.9	1.1	8	0.242	0.287
706	Lgi2	muscle	young	0.137	20.5	9.52	2.88	0.242	0.287
477	Agl	muscle	young	0.137	15.3	14.7	10.6	0.242	0.288
1110	Myog	muscle	young	0.236	10.9	19.1	2.37	0.242	0.288
550	Pdcl3	muscle	young	0.0662	6.82	23.2	6.39	0.241	0.289
759	Ddr1	muscle	young	0.035	14.5	15.5	4.5	0.241	0.289
93	Btg2	muscle	young	0.173	24	6.02	4.48	0.241	0.29
281	Col6a1	muscle	young	0.17	1.97	4.03	6	0.24	0.29
1185	Gnb1	muscle	young	0.0679	2.45	3.55	6.02	0.241	0.29
1676	Spa17	muscle	young	0.0978	3.49	2.51	2.75	0.24	0.29
120	Hspb1	muscle	young	0.152	4.53	1.47	7.36	0.239	0.292
543	Slc38a3	muscle	young	0.183	7.83	22.2	6.66	0.239	0.292
876	Mapre1	muscle	young	0.0479	7.73	22.3	6.14	0.239	0.292
887	Orai1	muscle	young	0.0796	10	20	5.66	0.239	0.292
1466	Tmem97	muscle	young	0.106	5.12	0.884	1.91	0.239	0.292
1795	Naxe	muscle	young	0.106	7.77	22.2	5.45	0.239	0.292
96	Gatm	muscle	young	0.312	1.05	4.95	3.14	0.239	0.293
1995	Epdr1	muscle	young	0.0929	3.28	2.72	7.59	0.239	0.293
917	Ruvbl1	muscle	young	0.0573	7.81	22.2	5.1	0.238	0.294
1597	Eif3b	muscle	young	0.0419	13.9	16.1	7.38	0.238	0.294
995	Hypk	muscle	young	0.131	13.6	16.4	1.96	0.237	0.295
1622	Pfkm	muscle	young	0.0436	14.6	15.4	12	0.238	0.295
1749	Dync1li1	muscle	young	0.0861	4.51	1.49	5.93	0.238	0.295
1076	Cmya5	muscle	young	0.177	17.4	12.6	12	0.237	0.296
1428	Timm22	muscle	young	0.0567	8.47	21.5	5.53	0.237	0.296
1929	Nup43	muscle	young	0.0992	9.23	20.8	2.8	0.237	0.296
695	Txndc5	muscle	young	0.0498	23.5	6.46	5.81	0.236	0.297
771	Azin1	muscle	young	0.0948	14.8	15.2	6.14	0.236	0.297
779	Polr1c	muscle	young	0.0891	10.9	19.1	4.06	0.236	0.298
1969	S100a13	muscle	young	0.151	3.14	2.86	3.4	0.236	0.298
260	Adprhl1	muscle	young	0.16	2.76	3.24	6.09	0.234	0.301
1911	Dcakd	muscle	young	0.175	5.15	0.849	3.79	0.234	0.302
454	Synj2bp	muscle	young	0.0437	10.9	19.1	6.54	0.233	0.304
824	Arpc4	muscle	young	0.0532	3.04	2.96	5.2	0.232	0.304
1124	Rps23	muscle	young	0.0814	5.18	0.821	7.64	0.233	0.304
1926	Chmp2a	muscle	young	0.0881	5.71	0.291	6.22	0.233	0.304
753	Nr1h3	muscle	young	0.0786	6.86	23.1	4.48	0.232	0.305
1739	Wdr45b	muscle	young	0.039	20	10	4.84	0.231	0.307
1064	Mfsd11	muscle	young	0.0482	7.03	23	4.93	0.23	0.308
1653	Dmap1	muscle	young	0.0622	13.6	16.4	4.57	0.23	0.308
1773	Psmd1	muscle	young	0.0593	10.4	19.6	7.76	0.23	0.308
643	Cyp27a1	muscle	young	0.0731	14	16	7.02	0.229	0.309
734	Alas1	muscle	young	0.125	13	17	7.4	0.23	0.309
966	Kcnc4	muscle	young	0.184	9.23	20.8	6.36	0.229	0.309
882	A3galt2	muscle	young	0.063	14.1	15.9	0.144	0.229	0.31
1549	Zdhhc9	muscle	young	0.0686	7.32	22.7	3.61	0.229	0.31
745	Vamp1	muscle	young	0.0746	14.1	15.9	5.7	0.229	0.311
1268	Tmem150a	muscle	young	0.0836	5.21	0.785	5.36	0.229	0.311
1295	Nek7	muscle	young	0.0788	14.1	15.9	8.27	0.229	0.311
1782	Tmem38a	muscle	young	0.0375	13.7	16.3	10.5	0.229	0.311
443	Ubxn4	muscle	young	0.041	1.08	4.92	7	0.228	0.312
1723	Trappc2l	muscle	young	0.0593	7.15	22.8	4.99	0.228	0.312
1672	Nudt3	muscle	young	0.0734	8.23	21.8	7.34	0.227	0.313
694	Ebp	muscle	young	0.114	6.83	23.2	3.18	0.227	0.314
881	Pa2g4	muscle	young	0.0517	7.14	22.9	5.56	0.227	0.314
920	Pgam2	muscle	young	0.0714	7.67	22.3	10.5	0.227	0.314
1484	Prrc1	muscle	young	0.0943	4.18	1.82	5.62	0.227	0.314
52	Csrp3	muscle	young	0.514	23.7	6.35	6.35	0.227	0.315
464	Coro1c	muscle	young	0.125	2.42	3.58	3.97	0.226	0.315
1177	Zfp428	muscle	young	0.138	4.62	1.38	2.45	0.227	0.315
1787	Myh3	muscle	young	0.319	5.52	0.484	2.69	0.226	0.315
105	Sar1b	muscle	young	0.0634	8.75	21.2	9.36	0.226	0.316
563	Ghr	muscle	young	0.0924	15.5	14.5	7.98	0.226	0.316
1306	Gusb	muscle	young	0.139	1.77	4.23	3.81	0.226	0.316
1574	Ttc9	muscle	young	0.291	0.513	5.49	3.55	0.226	0.316
425	Cdc42se1	muscle	young	0.102	5	0.999	4.75	0.225	0.317
562	Socs5	muscle	young	0.0859	14.2	15.8	4.71	0.225	0.318
1079	St3gal3	muscle	young	0.0478	3.17	2.83	6.65	0.225	0.318
776	Inf2	muscle	young	0.153	23	6.99	3.87	0.224	0.319
1162	Rassf3	muscle	young	0.137	3.73	2.27	6.6	0.224	0.319
1390	Ddx49	muscle	young	0.0477	8.8	21.2	4.96	0.224	0.319
203	Dusp27	muscle	young	0.096	12.2	17.8	7.03	0.224	0.32
758	Rpl36al	muscle	young	0.117	12.2	17.8	0.36	0.224	0.32
230	Anxa6	muscle	young	0.0257	7	23	8.18	0.223	0.322
338	Ctsz	muscle	young	0.0631	2.03	3.97	5.31	0.222	0.322
637	Mdm4	muscle	young	0.126	15.7	14.3	5.85	0.223	0.322
1942	Gstp1	muscle	young	0.083	8.38	21.6	6.84	0.222	0.322
1699	Psmb3	muscle	young	0.0742	7.98	22	6.74	0.222	0.323
558	Gpx7	muscle	young	0.0626	6.39	23.6	3.13	0.222	0.324
1344	Lztr1	muscle	young	0.044	14.2	15.8	5.14	0.221	0.324
5	Mustn1	muscle	young	0.188	1.81	4.19	5.92	0.22	0.326
1263	Tpm2	muscle	young	0.137	0.911	5.09	12	0.22	0.326
1912	Nop9	muscle	young	0.0715	12.8	17.2	4.73	0.22	0.326
1490	Oxsr1	muscle	young	0.0302	21.7	8.34	7.43	0.22	0.327
1598	Herc2	muscle	young	0.115	18.5	11.5	6.85	0.219	0.328
278	Fam189a2	muscle	young	0.0637	21.6	8.4	5.1	0.219	0.329
320	Dhdds	muscle	young	0.0701	21	8.98	4.23	0.219	0.329
726	Vps72	muscle	young	0.0672	2.35	3.65	6.28	0.219	0.329
1337	Rfc3	muscle	young	0.11	20.4	9.63	2.3	0.219	0.329
1393	Riok3	muscle	young	0.0645	13	17	8.16	0.219	0.329
1649	Saraf	muscle	young	0.0541	12.2	17.8	8.08	0.219	0.329
1137	Abracl	muscle	young	0.153	22.5	7.53	1.74	0.218	0.33
170	Uck2	muscle	young	0.0812	14	16	4.64	0.217	0.332
1583	Macrod1	muscle	young	0.0894	6.89	23.1	8.09	0.217	0.333
1053	Gas6	muscle	young	0.0471	5.78	0.225	7.01	0.216	0.334
323	Phlda3	muscle	young	0.0721	12.7	17.3	8.66	0.216	0.335
1216	Fbxw8	muscle	young	0.0412	16.8	13.2	5.64	0.216	0.335
1250	Zc2hc1c	muscle	young	0.113	9.1	20.9	2.45	0.216	0.335
135	Cyb5r3	muscle	young	0.0674	1.94	4.06	5.86	0.215	0.336
829	Unc93b1	muscle	young	0.153	0.455	5.55	3.25	0.215	0.336
1900	Clybl	muscle	young	0.0785	9.07	20.9	6	0.215	0.336
204	Impdh2	muscle	young	0.0534	8	22	5.64	0.215	0.337
1496	Opa1	muscle	young	0.0723	16.3	13.7	7.54	0.215	0.337
1792	Trim72	muscle	young	0.0526	0.592	5.41	8.21	0.215	0.337
274	Tgfb2	muscle	young	0.0791	1.75	4.25	5.12	0.214	0.338
1097	Pop4	muscle	young	0.115	7.79	22.2	4.11	0.214	0.338
1588	Ldha	muscle	young	0.0563	8.3	21.7	11.3	0.214	0.338
1049	Pcmtd1	muscle	young	0.0791	14	16	7.2	0.213	0.339
1989	Cat	muscle	young	0.167	22.2	7.77	6.98	0.213	0.34
397	Tmem117	muscle	young	0.0768	5.5	0.502	4.58	0.212	0.341
508	Casq2	muscle	young	0.255	1.44	4.56	5.3	0.212	0.341
727	Igfbp6	muscle	young	0.218	3.23	2.77	5.57	0.213	0.341
1184	Rhoq	muscle	young	0.0705	14.6	15.4	8.44	0.213	0.341
493	Actr1a	muscle	young	0.0381	13.9	16.1	6.82	0.212	0.342
640	Eef1b2	muscle	young	0.0878	6.47	23.5	7.36	0.212	0.342
982	Nsfl1c	muscle	young	0.0424	7.95	22.1	6.61	0.212	0.343
49	Hspa1b	muscle	young	0.324	8.44	21.6	2.77	0.211	0.344
115	Zfp622	muscle	young	0.0533	11.7	18.3	5.55	0.211	0.344
1886	Eif3d	muscle	young	0.0608	12.1	17.9	6.19	0.211	0.344
1981	Zc3h14	muscle	young	0.0488	12	18	6.52	0.211	0.344
349	Atp8b2	muscle	young	0.116	22.1	7.89	3.26	0.211	0.345
725	Ltbr	muscle	young	0.062	2.05	3.95	4.93	0.211	0.345
841	Slc30a4	muscle	young	0.114	12.9	17.1	5.45	0.211	0.345
597	Klf4	muscle	young	0.205	0.783	5.22	4.66	0.21	0.346
1248	Lmnb1	muscle	young	0.0785	2.43	3.57	3.51	0.21	0.346
1477	Smim3	muscle	young	0.123	2.62	3.38	1.78	0.21	0.346
1859	Snx17	muscle	young	0.0603	8.16	21.8	5.84	0.21	0.346
1606	Mxi1	muscle	young	0.0492	3.9	2.1	6.45	0.21	0.347
1916	Gpn2	muscle	young	0.0956	1.94	4.06	2.98	0.21	0.347
944	Ctdsp1	muscle	young	0.0493	5.58	0.415	7.18	0.209	0.348
1004	Agfg2	muscle	young	0.0687	15	15	2.93	0.209	0.348
1994	Actn1	muscle	young	0.12	1.58	4.42	3.56	0.209	0.348
368	Stmn1	muscle	young	0.296	0.991	5.01	2.22	0.208	0.349
807	Naa10	muscle	young	0.14	5.69	0.309	3.65	0.208	0.349
1382	Grk6	muscle	young	0.0594	3.22	2.78	4.34	0.209	0.349
1862	Gak	muscle	young	0.0704	23.3	6.71	4.28	0.209	0.349
475	Eda2r	muscle	young	0.262	20.3	9.75	5.06	0.208	0.35
1253	Gltp	muscle	young	0.11	4.52	1.48	3.54	0.208	0.35
1876	Eri1	muscle	young	0.0583	15.4	14.6	3.33	0.208	0.35
156	Cd44	muscle	young	0.205	3.81	2.19	3.16	0.208	0.351
277	Cybb	muscle	young	0.268	23.5	6.54	2.19	0.208	0.351
723	Tnks2	muscle	young	0.0866	11.7	18.3	8.16	0.207	0.351
1595	Dynlt3	muscle	young	0.0516	8.25	21.7	6.37	0.208	0.351
1967	Pxn	muscle	young	0.102	0.291	5.71	6.91	0.207	0.351
218	Sel1l3	muscle	young	0.105	9.72	20.3	6.47	0.207	0.352
1224	Nfatc3	muscle	young	0.0809	2.49	3.51	5.89	0.207	0.352
1681	Cib1	muscle	young	0.0676	2.05	3.95	2.55	0.207	0.352
1381	Cyp4v3	muscle	young	0.128	0.773	5.23	1.66	0.206	0.353
409	Cd82	muscle	young	0.106	1.39	4.61	3.73	0.206	0.354
948	Rrm2b	muscle	young	0.0985	15.2	14.8	5.72	0.206	0.354
1686	Rpl36a	muscle	young	0.108	5.08	0.922	6.02	0.206	0.354
802	E2f6	muscle	young	0.0337	7.6	22.4	8.15	0.206	0.355
1525	Entpd5	muscle	young	0.0447	15.8	14.2	4.75	0.205	0.355
129	Nudt15	muscle	young	0.0879	8.82	21.2	3.31	0.205	0.356
825	Cavin2	muscle	young	0.147	4.8	1.2	6.25	0.205	0.356
1816	Tbc1d14	muscle	young	0.0999	0.809	5.19	4.61	0.205	0.356
43	Zfand2a	muscle	young	0.0643	23.4	6.63	4.02	0.205	0.357
1693	Tma16	muscle	young	0.079	11.1	18.9	4.31	0.205	0.357
345	Rpl18	muscle	young	0.0778	6.17	23.8	7.68	0.204	0.358
1283	Cnp	muscle	young	0.157	2.1	3.9	4.21	0.204	0.358
1161	Psmb10	muscle	young	0.129	5.11	0.889	3.98	0.204	0.359
225	Rnf217	muscle	young	0.0543	2.24	3.76	5.17	0.203	0.36
210	Tspo	muscle	young	0.0987	5.05	0.951	4.41	0.203	0.361
963	Mapk3	muscle	young	0.11	1.79	4.21	4.94	0.202	0.361
109	Cfl2	muscle	young	0.0415	9.31	20.7	9.34	0.202	0.362
1003	B3galnt1	muscle	young	0.0886	10.6	19.4	1.9	0.202	0.362
1318	Map7d1	muscle	young	0.052	4.62	1.38	8.83	0.202	0.362
288	Cacng1	muscle	young	0.079	11.2	18.8	8.37	0.202	0.363
1493	Dnm1l	muscle	young	0.0848	13.8	16.2	6.92	0.201	0.363
1747	G3bp2	muscle	young	0.0483	10.6	19.4	6.97	0.202	0.363
108	Eny2	muscle	young	0.0548	10.5	19.5	5.57	0.201	0.365
399	Net1	muscle	young	0.114	12.3	17.7	6.29	0.201	0.365
1501	Rps7	muscle	young	0.0619	4.74	1.26	7.3	0.201	0.365
673	Sdc2	muscle	young	0.119	1.32	4.68	4.49	0.2	0.366
1688	Mydgf	muscle	young	0.0691	3.92	2.08	4.13	0.2	0.367
1074	Rad23b	muscle	young	0.0341	7.93	22.1	7.78	0.199	0.368
1642	Ddx10	muscle	young	0.0457	16.6	13.4	4.42	0.199	0.368
871	Plod3	muscle	young	0.0696	2.9	3.1	4.46	0.198	0.371
1010	Eno1	muscle	young	0.0452	8.45	21.5	6.81	0.198	0.371
197	Igfbp5	muscle	young	0.185	8.01	22	9.57	0.197	0.372
931	U2af1	muscle	young	0.0713	4.27	1.73	5.31	0.197	0.372
1371	Erf	muscle	young	0.101	18	12	3.12	0.197	0.372
1971	Gnl3	muscle	young	0.0456	10.1	19.9	5.28	0.197	0.372
168	Enah	muscle	young	0.156	22.6	7.35	5.89	0.197	0.373
612	Abhd14b	muscle	young	0.0941	6.07	23.9	3.31	0.197	0.373
1710	Fads6	muscle	young	0.195	23.5	6.47	4.39	0.197	0.373
192	Ddit3	muscle	young	0.206	7.89	22.1	4.37	0.197	0.374
354	Rps13	muscle	young	0.0895	4.44	1.56	7.18	0.196	0.374
1445	Jdp2	muscle	young	0.137	11.3	18.7	2.86	0.196	0.374
82	Myadm	muscle	young	0.159	0.295	5.71	5.2	0.196	0.375
530	Rhog	muscle	young	0.12	1.39	4.61	3.59	0.196	0.375
393	Yipf7	muscle	young	0.131	6.06	23.9	6.55	0.196	0.376
1950	Arrdc1	muscle	young	0.121	1.41	4.59	2.57	0.196	0.376
472	Wdr83os	muscle	young	0.0806	9.77	20.2	5.44	0.195	0.377
95	Rpl3	muscle	young	0.0667	1.62	4.38	6.01	0.195	0.378
1134	Rpl10a	muscle	young	0.0625	5.8	0.199	7.66	0.194	0.378
1707	Zdhhc13	muscle	young	0.0886	21	8.96	2.99	0.195	0.378
436	Dcaf6	muscle	young	0.112	12.4	17.6	8.08	0.194	0.379
781	Tsr1	muscle	young	0.0772	12	18	5.61	0.194	0.379
809	Ankrd40	muscle	young	0.0317	7.64	22.4	8.85	0.194	0.379
642	Cd9	muscle	young	0.192	1.72	4.28	4.86	0.193	0.38
1331	Pdzd9	muscle	young	0.0506	21.1	8.93	0.109	0.192	0.383
1498	Cbr4	muscle	young	0.0738	9.53	20.5	5.14	0.192	0.383
1388	Nrp1	muscle	young	0.116	1.27	4.73	5.14	0.191	0.385
1197	Anxa7	muscle	young	0.106	14.9	15.1	7.48	0.191	0.386
628	Oaf	muscle	young	0.139	0.591	5.41	3.36	0.19	0.387
836	Rps10	muscle	young	0.0933	5.53	0.466	0.864	0.19	0.387
59	Ctsb	muscle	young	0.0727	0.571	5.43	8.46	0.19	0.388
241	Tagln2	muscle	young	0.135	2.5	3.5	4.75	0.189	0.389
391	Ecm1	muscle	young	0.137	3.32	2.68	4.61	0.189	0.39
634	Uhrf1bp1l	muscle	young	0.12	17.2	12.8	5.22	0.188	0.391
1489	Lig1	muscle	young	0.0547	10	20	1.58	0.188	0.391
1703	Cdc42ep1	muscle	young	0.0964	5.35	0.65	3.82	0.188	0.391
228	Ppp1r11	muscle	young	0.0841	6.46	23.5	4.9	0.187	0.393
1044	Map3k7	muscle	young	0.0848	18.4	11.6	6.86	0.186	0.395
1065	Sipa1l2	muscle	young	0.173	6.83	23.2	3.54	0.187	0.395
1581	Maoa	muscle	young	0.0922	10.2	19.8	4.16	0.186	0.397
98	Slain2	muscle	young	0.0544	12.2	17.8	8	0.185	0.398
501	Cdr2	muscle	young	0.138	5.19	0.809	2.44	0.185	0.398
1940	Rpl23a	muscle	young	0.066	2.86	3.14	7.74	0.185	0.398
792	Thoc6	muscle	young	0.0824	9.67	20.3	3.38	0.185	0.399
819	Tgfbi	muscle	young	0.139	23.1	6.93	4.63	0.185	0.399
8	Cryab	muscle	young	0.186	2.05	3.95	8.98	0.184	0.4
739	Tom1	muscle	young	0.0574	19.8	10.2	5.15	0.184	0.401
1788	Setmar	muscle	young	0.081	10.4	19.6	2.95	0.184	0.401
	Psmd11	muscle	young	0.032	7.11	22.9	7.14	0.183	0.402
1499	Natd1	muscle	young	0.0706	2.64	3.36	3.96	0.183	0.403
1934	Rps28	muscle	young	0.107	1.08	4.92	5.82	0.183	0.403
432	Rps3	muscle	young	0.0771	7.72	22.3	8.48	0.182	0.404
205	Ywhah	muscle	young	0.0417	8.46	21.5	5.77	0.182	0.405
1917	Psmc1	muscle	young	0.0399	8	22	7.68	0.182	0.405
207	Gpd1	muscle	young	0.087	13.2	16.8	9.65	0.182	0.406
380	Cdc37l1	muscle	young	0.0492	5.85	0.152	6.82	0.182	0.406
857	Rps4x	muscle	young	0.0544	7.27	22.7	8.3	0.182	0.406
1883	Usp47	muscle	young	0.0943	16	14	9.25	0.182	0.406
208	S100a4	muscle	young	0.0224	1.76	4.24	0.0261	0.18	0.408
1147	Zfp709	muscle	young	0.0858	14.8	15.2	2.07	0.181	0.408
435	Adamtsl5	muscle	young	0.152	23.7	6.29	5.56	0.18	0.409
1539	Sec31b	muscle	young	0.0857	19.8	10.2	5.18	0.18	0.409
1979	Bloc1s5	muscle	young	0.0692	3.53	2.47	4.21	0.18	0.41
1736	Prelp	muscle	young	0.143	4.05	1.95	5.04	0.179	0.411
1936	Map2k1	muscle	young	0.0644	11.8	18.2	6.72	0.179	0.411
1213	Myom2	muscle	young	0.0853	14.2	15.8	10.9	0.178	0.413
1797	Atp6v1h	muscle	young	0.0878	18.8	11.2	4.78	0.178	0.413
1833	Dtnbp1	muscle	young	0.0692	6.53	23.5	5.84	0.178	0.413
1945	Naaa	muscle	young	0.072	5.03	0.973	3.6	0.178	0.413
373	Lox	muscle	young	0.244	2.93	3.07	3.31	0.178	0.414
1178	Myo18b	muscle	young	0.133	20.3	9.71	9.48	0.178	0.414
1745	Sf3b2	muscle	young	0.033	7.3	22.7	7.16	0.178	0.414
1982	Nipal2	muscle	young	0.128	3.88	2.12	0.444	0.178	0.414
622	Nfkb2	muscle	young	0.0683	0.883	5.12	4.1	0.177	0.416
1113	Tmem126a	muscle	young	0.0563	8.15	21.9	6.31	0.177	0.416
870	Sod3	muscle	young	0.152	2.8	3.2	3.79	0.177	0.417
250	Ptpn3	muscle	young	0.168	16.4	13.6	7.43	0.176	0.419
878	Relb	muscle	young	0.0957	23.6	6.44	3.93	0.176	0.419
1717	Ccdc47	muscle	young	0.0498	12.4	17.6	7.19	0.176	0.419
1869	Tor2a	muscle	young	0.0673	2.35	3.65	3.18	0.176	0.419
57	Lmna	muscle	young	0.0775	4.58	1.42	6.71	0.176	0.42
896	Rack1	muscle	young	0.0633	8.9	21.1	8.58	0.175	0.42
529	Phldb1	muscle	young	0.0716	21.6	8.38	5.72	0.175	0.421
757	Hsd17b10	muscle	young	0.087	7.89	22.1	6.06	0.175	0.421
716	Arl6ip1	muscle	young	0.085	5.16	0.838	4.06	0.174	0.423
1455	Itpkc	muscle	young	0.0766	3.99	2.01	3	0.174	0.424
1486	Epas1	muscle	young	0.0731	19.3	10.7	7.63	0.173	0.424
16	Vim	muscle	young	0.121	23.9	6.09	7.13	0.173	0.425
17	Lmod2	muscle	young	0.292	18.6	11.4	7.78	0.173	0.426
705	Crlf3	muscle	young	0.0467	21.4	8.56	3.08	0.173	0.426
987	Anxa4	muscle	young	0.0577	5.15	0.849	4.38	0.173	0.426
1448	Pank4	muscle	young	0.052	6.42	23.6	5.8	0.173	0.426
1667	Aars2	muscle	young	0.0473	9.77	20.2	4.96	0.172	0.427
1961	Os9	muscle	young	0.0937	2.1	3.9	4.64	0.172	0.428
224	Diaph1	muscle	young	0.0814	22.7	7.34	7.48	0.171	0.429
898	Ldb3	muscle	young	0.0202	1.28	4.72	10.9	0.171	0.429
44	Klhl41	muscle	young	0.0701	24	6.02	9.77	0.17	0.432
1300	Ccdc181	muscle	young	0.0622	10.9	19.1	4.57	0.169	0.435
1409	Morn4	muscle	young	0.0986	13.6	16.4	3.22	0.169	0.435
1636	Acsm5	muscle	young	0.082	22	7.97	0.281	0.169	0.435
471	Nudt7	muscle	young	0.169	19.7	10.3	4.71	0.168	0.436
721	Phka1	muscle	young	0.123	13.7	16.3	10.3	0.169	0.436
1722	Mmgt1	muscle	young	0.0792	15	15	6.23	0.168	0.436
1006	Flii	muscle	young	0.0575	23.4	6.59	7	0.168	0.437
1665	Pkd2	muscle	young	0.0969	4.08	1.92	4.78	0.168	0.437
111	Des	muscle	young	0.0294	10.5	19.5	11.9	0.168	0.438
317	Gfpt2	muscle	young	0.16	23.9	6.14	3.35	0.167	0.438
1643	Senp2	muscle	young	0.0561	8.35	21.7	5.95	0.168	0.438
148	Abra	muscle	young	0.175	10.5	19.5	8.18	0.167	0.44
767	Pmp22	muscle	young	0.342	1.2	4.8	5.9	0.167	0.44
1577	Mrpl42	muscle	young	0.0636	4.37	1.63	7.65	0.167	0.44
84	Dot1l	muscle	young	0.0983	0.965	5.04	5.62	0.166	0.441
822	Eif3g	muscle	young	0.0502	7.83	22.2	6.39	0.166	0.441
972	Atg2a	muscle	young	0.0858	19.4	10.6	5.29	0.166	0.441
18	Otud1	muscle	young	0.212	17.3	12.7	4.99	0.166	0.442
66	Hspb8	muscle	young	0.0603	5.79	0.207	9.08	0.166	0.442
300	Tmem185a	muscle	young	0.0742	7.5	22.5	5.66	0.166	0.442
678	Mvp	muscle	young	0.0602	6.42	23.6	5.99	0.166	0.442
99	Actn2	muscle	young	0.204	23.3	6.66	10.1	0.165	0.443
311	Mgp	muscle	young	0.228	5.64	0.364	4.96	0.166	0.443
1027	Entpd4	muscle	young	0.28	24	6.02	0.176	0.165	0.444
1408	Atp6v0c	muscle	young	0.0409	8.86	21.1	6.15	0.165	0.444
1367	Rhou	muscle	young	0.183	5.58	0.424	5.81	0.165	0.445
114	Tuba1a	muscle	young	0.201	3.57	2.43	4.51	0.163	0.449
145	Arfgap3	muscle	young	0.0658	1.92	4.08	3.26	0.163	0.449
1282	Myd88	muscle	young	0.0886	6.33	23.7	3.03	0.163	0.449
231	Eif4a1	muscle	young	0.0659	17.8	12.2	6.81	0.162	0.451
451	Snrpf	muscle	young	0.0965	5.52	0.478	4.27	0.162	0.451
617	Fn1	muscle	young	0.282	1.3	4.7	5.9	0.162	0.451
775	Rai14	muscle	young	0.0698	16.4	13.6	3.95	0.162	0.451
1892	Dcaf11	muscle	young	0.0263	13.8	16.2	7.98	0.162	0.451
1235	Nasp	muscle	young	0.0811	10.7	19.3	4.09	0.161	0.453
1939	Mospd3	muscle	young	0.0754	2.85	3.15	3.39	0.161	0.453
85	Hspb6	muscle	young	0.127	23.9	6.11	9.6	0.161	0.455
869	Mpp6	muscle	young	0.0439	6.03	24	6.76	0.161	0.455
1737	Slc15a4	muscle	young	0.0927	8.41	21.6	4.4	0.161	0.455
41	Rtn4	muscle	young	0.0373	11.5	18.5	10.1	0.16	0.456
1532	Fmc1	muscle	young	0.114	3.47	2.53	5.46	0.16	0.456
117	Gpx1	muscle	young	0.0621	8.86	21.1	6.1	0.16	0.457
2000	Herc4	muscle	young	0.0561	7.64	22.4	5.28	0.16	0.457
763	Tmem176a	muscle	young	0.171	23.3	6.69	3.26	0.159	0.459
938	Rpl22l1	muscle	young	0.067	7.89	22.1	5.92	0.159	0.459
1322	Inpp5a	muscle	young	0.0406	6.85	23.2	7.57	0.159	0.459
1846	Cst3	muscle	young	0.075	4.43	1.57	8.63	0.159	0.459
1481	Med27	muscle	young	0.0764	5.8	0.199	3.63	0.158	0.46
957	Arhgap35	muscle	young	0.132	21	8.97	6.07	0.158	0.461
1545	P3h3	muscle	young	0.114	2.01	3.99	2.9	0.158	0.461
905	Ndufs3	muscle	young	0.09	7.5	22.5	8.27	0.158	0.462
1412	Sorbs2	muscle	young	0.113	14.6	15.4	7.14	0.158	0.462
1426	Zfp810	muscle	young	0.119	0.123	5.88	1.24	0.158	0.462
1212	Gdap1	muscle	young	0.207	13.8	16.2	5.9	0.157	0.463
1503	Pyurf	muscle	young	0.0587	3.43	2.57	4.65	0.157	0.463
1286	Gse1	muscle	young	0.131	8.14	21.9	5.47	0.156	0.465
1258	Rab1a	muscle	young	0.0311	5.99	0.00519	7.16	0.156	0.466
1015	Snx25	muscle	young	0.0631	4.99	1.01	3.67	0.156	0.467
1997	Uaca	muscle	young	0.0696	20.3	9.75	9.14	0.156	0.467
752	Sav1	muscle	young	0.0352	1.61	4.39	6.32	0.155	0.468
257	Dnaja4	muscle	young	0.128	1.4	4.6	7.26	0.155	0.469
817	Tmem233	muscle	young	0.0742	19.1	10.9	8.29	0.155	0.469
1031	Atp6v1f	muscle	young	0.0587	9.28	20.7	5.8	0.155	0.469
1249	Atp1b2	muscle	young	0.0808	7.47	22.5	7.9	0.155	0.469
1273	Ppp1r13l	muscle	young	0.0941	4.79	1.21	2.4	0.155	0.469
1452	Mcm4	muscle	young	0.0751	18	12	3	0.155	0.469
161	Adgre5	muscle	young	0.109	1.44	4.56	4.77	0.155	0.47
1352	Plcl1	muscle	young	0.103	14.6	15.4	3.84	0.154	0.47
854	Map3k14	muscle	young	0.0905	4.39	1.61	3.15	0.154	0.471
1417	Hadha	muscle	young	0.122	21.5	8.48	8.95	0.154	0.472
1928	Ccdc12	muscle	young	0.0572	6.44	23.6	5.6	0.154	0.472
185	Ywhaz	muscle	young	0.0655	10	20	6.01	0.153	0.473
1949	Car2	muscle	young	0.149	2.15	3.85	3.99	0.153	0.473
830	Mns1	muscle	young	0.0807	20.9	9.12	0.998	0.153	0.474
1685	Tssc4	muscle	young	0.0896	5.62	0.375	3.43	0.153	0.474
1783	Psmb1	muscle	young	0.0542	8.33	21.7	7.08	0.152	0.476
1958	Mrpl16	muscle	young	0.0647	9.34	20.7	5.94	0.152	0.476
1181	Rap1b	muscle	young	0.0559	2.82	3.18	5.69	0.152	0.477
1618	Gipc2	muscle	young	0.139	16.2	13.8	0.548	0.152	0.477
1111	Elovl1	muscle	young	0.112	1.06	4.94	3.11	0.15	0.48
1430	Dad1	muscle	young	0.0597	8.03	22	5.47	0.151	0.48
499	Tex10	muscle	young	0.0538	14.9	15.1	4.48	0.15	0.481
579	Rpsa	muscle	young	0.0606	7.64	22.4	8.93	0.15	0.481
1080	Prmt2	muscle	young	0.065	6.39	23.6	2.58	0.15	0.481
1407	Mcrip1	muscle	young	0.1	11.4	18.6	4.95	0.15	0.481
729	Scn1b	muscle	young	0.0705	6.98	23	9.2	0.15	0.482
1330	Cuta	muscle	young	0.0806	7.7	22.3	5.8	0.15	0.482
1881	Zbtb2	muscle	young	0.0813	7.72	22.3	3.35	0.15	0.482
1319	Vps13d	muscle	young	0.108	18.6	11.4	6.58	0.149	0.484
3	Hspb7	muscle	young	0.246	0.503	5.5	8.53	0.149	0.485
112	Map1a	muscle	young	0.171	0.233	5.77	4.68	0.148	0.485
1309	Upf2	muscle	young	0.0615	16.3	13.7	6.63	0.148	0.485
1766	Rpl27	muscle	young	0.0678	5.08	0.918	6.81	0.148	0.485
968	Thbs4	muscle	young	0.27	5.08	0.918	5.99	0.147	0.488
1675	Nt5c1a	muscle	young	0.294	20.7	9.32	3.68	0.147	0.489
1519	Medag	muscle	young	0.0965	7.8	22.2	3.08	0.147	0.49
1814	Rpa1	muscle	young	0.0401	11.1	18.9	6.76	0.147	0.49
509	Eepd1	muscle	young	0.0622	9.85	20.2	7.96	0.146	0.491
1620	Mybpc1	muscle	young	0.235	0.0643	5.94	10.8	0.146	0.491
525	Zw10	muscle	young	0.0516	4.09	1.91	4.06	0.146	0.492
639	Rpl29	muscle	young	0.0611	7.11	22.9	7.27	0.146	0.492
1421	Rgs10	muscle	young	0.147	1.55	4.45	1.65	0.146	0.492
1690	Nagk	muscle	young	0.0738	5.23	0.768	3.09	0.146	0.492
1933	Eva1b	muscle	young	0.108	23.4	6.62	2.55	0.146	0.492
308	Tmem43	muscle	young	0.0661	8.09	21.9	5.36	0.144	0.495
1847	Tspyl2	muscle	young	0.0515	19.3	10.7	4.54	0.144	0.496
183	Snx7	muscle	young	0.0962	7.57	22.4	2.16	0.144	0.497
269	Xirp2	muscle	young	0.112	18.7	11.3	11.7	0.143	0.499
1399	Hmces	muscle	young	0.0744	6.04	24	2.66	0.143	0.499
635	Rps5	muscle	young	0.0591	8.07	21.9	8.33	0.143	0.5
279	Tgfb1	muscle	young	0.11	0.707	5.29	3.09	0.142	0.501
476	Oser1	muscle	young	0.0599	0.773	5.23	4.68	0.142	0.501
692	Cxcl16	muscle	young	0.127	4.76	1.24	1.74	0.142	0.502
1866	Mfap5	muscle	young	0.152	0.0884	5.91	4.13	0.142	0.502
1297	Gid4	muscle	young	0.0593	10.2	19.8	7.69	0.142	0.503
1727	Prkcsh	muscle	young	0.0571	3.48	2.52	4.9	0.142	0.503
1019	Atp1b1	muscle	young	0.246	22.1	7.88	7.94	0.141	0.504
1094	Mgat2	muscle	young	0.0606	9.06	20.9	3.77	0.141	0.504
1608	Ctsk	muscle	young	0.169	6.02	24	2.82	0.141	0.504
1877	Ndufs6	muscle	young	0.0923	3.74	2.26	7.08	0.141	0.504
782	Ehbp1	muscle	young	0.0737	3.66	2.34	4.55	0.141	0.505
384	Lrrfip1	muscle	young	0.0873	16.5	13.5	7.65	0.141	0.506
427	Lrrc59	muscle	young	0.0692	23.1	6.9	5.93	0.14	0.506
1879	Kbtbd12	muscle	young	0.0996	16.4	13.6	5.93	0.14	0.506
1104	Rpl28	muscle	young	0.0652	3.74	2.26	7.55	0.14	0.508
533	Efhd2	muscle	young	0.0878	2.38	3.62	3.35	0.139	0.509
567	Itsn1	muscle	young	0.069	23.1	6.89	7.32	0.139	0.51
1325	Kcnn1	muscle	young	0.0346	22.6	7.36	5.16	0.139	0.51
1535	Mapre3	muscle	young	0.0297	6.17	23.8	6.52	0.139	0.51
1591	Zfp84	muscle	young	0.0592	18.4	11.6	3.48	0.139	0.51
1951	Myoz3	muscle	young	0.0452	12.2	17.8	8.53	0.139	0.51
803	Polr2m	muscle	young	0.0383	5.16	0.835	8.35	0.139	0.511
576	Pcna	muscle	young	0.0642	9.9	20.1	4.91	0.138	0.512
1764	Htatip2	muscle	young	0.0778	5.14	0.856	3.67	0.138	0.513
263	Tbkbp1	muscle	young	0.125	16.5	13.5	4.06	0.137	0.515
740	Satb1	muscle	young	0.0274	11.2	18.8	6.97	0.137	0.515
1471	Bax	muscle	young	0.078	3.44	2.56	2.89	0.137	0.516
1114	Marcksl1	muscle	young	0.109	2.4	3.6	1.29	0.136	0.517
1590	Mrc2	muscle	young	0.0957	8.59	21.4	4.04	0.136	0.517
1824	Bahd1	muscle	young	0.0715	21.8	8.25	3.71	0.136	0.518
27	Rcan1	muscle	young	0.168	3.13	2.87	7.03	0.135	0.519
348	Rpl4	muscle	young	0.0448	9.61	20.4	9.57	0.135	0.52
1993	Nras	muscle	young	0.0629	12.7	17.3	5.56	0.135	0.52
1755	Mroh1	muscle	young	0.0629	16.7	13.3	4.96	0.135	0.521
1232	Mrps21	muscle	young	0.0668	6.87	23.1	6.55	0.135	0.522
1274	Ywhab	muscle	young	0.032	20	10	6.26	0.135	0.522
1463	Npm1	muscle	young	0.0398	11	19	7.28	0.134	0.523
187	Acox2	muscle	young	0.0678	2.96	3.04	0.404	0.133	0.525
234	Otulin	muscle	young	0.0983	0.675	5.33	4.71	0.134	0.525
495	Rpl23	muscle	young	0.0615	3.83	2.17	7.31	0.133	0.525
810	Sec63	muscle	young	0.0581	19.2	10.8	5.91	0.133	0.525
848	Adrm1	muscle	young	0.0277	10.5	19.5	6.97	0.133	0.525
1070	Klhdc8b	muscle	young	0.0745	4.27	1.73	2.58	0.133	0.525
1449	Pdk1	muscle	young	0.0678	19.3	10.7	6.83	0.133	0.525
1026	Ibtk	muscle	young	0.0592	16.4	13.6	7.37	0.133	0.526
661	Rpl35	muscle	young	0.0724	3.87	2.13	7.36	0.132	0.528
865	Nnt	muscle	young	0.156	21.2	8.78	7.73	0.132	0.528
798	Scpep1	muscle	young	0.0673	4.02	1.98	3.58	0.132	0.529
403	Svip	muscle	young	0.0318	13.3	16.7	6.22	0.131	0.531
1194	Ppp4c	muscle	young	0.0868	4.76	1.24	4.85	0.131	0.531
1720	Kyat1	muscle	young	0.0766	11.5	18.5	4.96	0.131	0.531
1848	Lsm7	muscle	young	0.0817	3.98	2.02	3.47	0.131	0.532
48	Ftl1	muscle	young	0.0508	16.3	13.7	7.12	0.13	0.535
429	Pdpn	muscle	young	0.114	2.66	3.34	2.52	0.13	0.535
1406	Clip4	muscle	young	0.137	1.42	4.58	7.51	0.13	0.535
1696	Synm	muscle	young	0.103	17.6	12.4	10.9	0.13	0.535
1775	Gatb	muscle	young	0.0665	6.58	23.4	4.88	0.13	0.535
1830	Zfp157	muscle	young	0.0731	3.54	2.46	2.53	0.13	0.535
222	Kpna1	muscle	young	0.0686	12.6	17.4	8.25	0.129	0.536
534	Hdgfl2	muscle	young	0.0359	13	17	5.71	0.129	0.537
636	Vps37a	muscle	young	0.0642	9.8	20.2	6.99	0.129	0.537
658	Dbndd2	muscle	young	0.103	0.279	5.72	2.84	0.129	0.537
1204	Psme3	muscle	young	0.0269	4	2	6.48	0.129	0.538
620	Kars	muscle	young	0.0325	2.95	3.05	7.28	0.128	0.539
1327	Ints6	muscle	young	0.0603	13.8	16.2	4.1	0.128	0.539
1671	Dpt	muscle	young	0.0982	23.5	6.47	5.67	0.128	0.539
51	Jund	muscle	young	0.133	4.59	1.41	5.84	0.128	0.54
1157	Rps15a	muscle	young	0.059	6.4	23.6	6.96	0.128	0.54
133	Nr4a3	muscle	young	0.319	3.46	2.54	2.3	0.128	0.541
991	R3hdm2	muscle	young	0.0602	23.1	6.86	7.46	0.128	0.541
116	Snai3	muscle	young	0.153	12.9	17.1	4.08	0.126	0.544
566	Trak1	muscle	young	0.0381	19.9	10.1	8.55	0.127	0.544
1738	Ppme1	muscle	young	0.0325	1.45	4.55	5.32	0.127	0.544
1267	Ifngr1	muscle	young	0.0522	20.9	9.07	5.26	0.124	0.551
1614	Crip2	muscle	young	0.105	5.97	0.0288	5.13	0.124	0.551
1802	Gng10	muscle	young	0.0235	16.5	13.5	0.0421	0.124	0.551
423	Thy1	muscle	young	0.158	1.07	4.93	3.2	0.124	0.552
1632	Serpinf1	muscle	young	0.134	5.5	0.502	5.35	0.124	0.552
894	Pgam5	muscle	young	0.0385	10.9	19.1	5.42	0.123	0.553
682	Aqp4	muscle	young	0.155	2.12	3.88	5.27	0.123	0.554
1793	Eif4ebp3	muscle	young	0.0505	5.26	0.738	0.394	0.123	0.554
1272	Aco2	muscle	young	0.0321	21.4	8.58	10.8	0.123	0.555
1418	Mmachc	muscle	young	0.0537	9.88	20.1	5.62	0.122	0.557
1041	Agtpbp1	muscle	young	0.0577	17.2	12.8	6.69	0.122	0.558
363	Cdk14	muscle	young	0.0804	10.4	19.6	2.26	0.121	0.56
702	Dcun1d2	muscle	young	0.0408	6.7	23.3	7.31	0.12	0.561
1366	Sucla2	muscle	young	0.0484	7.92	22.1	9.41	0.12	0.561
1687	Degs1	muscle	young	0.0695	1.92	4.08	4.77	0.121	0.561
522	Rps9	muscle	young	0.0732	7.9	22.1	8.11	0.12	0.562
613	Gnai2	muscle	young	0.0479	3.14	2.86	6.35	0.12	0.562
974	Speg	muscle	young	0.091	21.1	8.93	9.14	0.12	0.563
1835	Exoc4	muscle	young	0.0856	20.7	9.29	6.8	0.12	0.564
964	Ankrd10	muscle	young	0.0427	7.26	22.7	5.28	0.119	0.565
1446	Emc10	muscle	young	0.047	7.41	22.6	5.9	0.119	0.565
42	Rhoc	muscle	young	0.0769	2.05	3.95	4.77	0.119	0.566
159	Fabp3	muscle	young	0.184	22.5	7.46	8.88	0.119	0.566
394	Axl	muscle	young	0.0908	17.1	12.9	5.53	0.119	0.566
648	Hsdl2	muscle	young	0.095	21.3	8.72	6.78	0.119	0.566
1160	Tmtc4	muscle	young	0.0716	6.16	23.8	2.48	0.119	0.566
1236	Usp24	muscle	young	0.0931	19.6	10.4	7.76	0.119	0.566
1587	Tapbp	muscle	young	0.0537	0.0869	5.91	5.35	0.119	0.566
1596	Eci3	muscle	young	0.0464	17	13	0.124	0.119	0.566
1973	Ube3b	muscle	young	0.0385	17	13	8.08	0.119	0.566
1005	Sf3b5	muscle	young	0.0615	6.32	23.7	5.12	0.118	0.567
388	Trim55	muscle	young	0.0399	2.71	3.29	6.57	0.118	0.568
1790	Ssc4d	muscle	young	0.0628	9.6	20.4	1.04	0.118	0.57
914	Slc25a23	muscle	young	0.0924	1.24	4.76	4.83	0.116	0.573
1845	Pold3	muscle	young	0.0663	17.7	12.3	3.22	0.116	0.573
1225	Rplp1	muscle	young	0.0565	2.53	3.47	8.32	0.116	0.574
685	Tspyl1	muscle	young	0.0267	4.25	1.75	7.06	0.116	0.575
761	Ecsit	muscle	young	0.0418	7.84	22.2	6.92	0.116	0.575
813	Rrp9	muscle	young	0.0474	15.5	14.5	4.68	0.116	0.575
1743	Rnf19b	muscle	young	0.0256	22.8	7.16	5.13	0.116	0.575
930	Smpx	muscle	young	0.0396	6.89	23.1	8.47	0.116	0.576
594	Nfyb	muscle	young	0.0301	16	14	5.6	0.115	0.577
1154	Ccdc80	muscle	young	0.157	22.3	7.71	4.83	0.115	0.577
1709	Zdhhc4	muscle	young	0.0547	11.8	18.2	5.04	0.115	0.577
680	Tmem183a	muscle	young	0.0314	9.86	20.1	4.73	0.115	0.578
689	Fitm2	muscle	young	0.0586	1.61	4.39	7.25	0.115	0.578
1716	Lancl2	muscle	young	0.0682	17.9	12.1	4.3	0.114	0.579
298	Laptm5	muscle	young	0.193	0.325	5.67	2.81	0.114	0.58
1368	Tspan8	muscle	young	0.0636	4.86	1.14	6.65	0.114	0.58
1750	Acot13	muscle	young	0.0813	4.17	1.83	6.55	0.113	0.582
190	Vopp1	muscle	young	0.112	23.4	6.62	3.09	0.113	0.583
1888	Cdca4	muscle	young	0.0757	21.7	8.31	2.15	0.113	0.583
893	Cd48	muscle	young	0.121	5.36	0.636	0.98	0.113	0.584
1822	Rpl26	muscle	young	0.0587	6.58	23.4	7.68	0.112	0.585
1906	Timm21	muscle	young	0.0801	5.23	0.773	5.17	0.112	0.585
1088	Klf3	muscle	young	0.0825	12.6	17.4	4.36	0.112	0.587
158	Itgb1	muscle	young	0.0431	1.9	4.1	8.15	0.111	0.588
340	Trafd1	muscle	young	0.047	6.6	23.4	5.74	0.111	0.588
624	Rpl19	muscle	young	0.0944	4.67	1.33	6.08	0.111	0.588
1456	Tmed3	muscle	young	0.0329	6.85	23.2	4.18	0.111	0.589
1116	Get4	muscle	young	0.0305	7.77	22.2	5.61	0.111	0.59
1231	Gsn	muscle	young	0.0566	8.08	21.9	9.78	0.111	0.59
1340	Gnl2	muscle	young	0.036	19.8	10.2	5.82	0.111	0.59
1804	Sigmar1	muscle	young	0.0826	2.36	3.64	3.35	0.111	0.59
897	Pomgnt1	muscle	young	0.0223	10.7	19.3	6.39	0.11	0.591
1372	Pdcd6	muscle	young	0.0645	11.1	18.9	4.47	0.11	0.591
54	Lgmn	muscle	young	0.0925	2.79	3.21	5.28	0.11	0.592
1482	Sord	muscle	young	0.0304	14.3	15.7	6.89	0.11	0.593
647	Rplp0	muscle	young	0.0529	7.09	22.9	9.51	0.109	0.594
1451	Ubtd2	muscle	young	0.103	7.27	22.7	2.23	0.109	0.595
971	Socs3	muscle	young	0.152	23	6.98	2.32	0.109	0.596
1669	Sin3b	muscle	young	0.0303	5.01	0.995	5.07	0.109	0.596
1915	Smarcc1	muscle	young	0.0411	2.94	3.06	5.29	0.108	0.597
118	Zc3h12a	muscle	young	0.0795	22.4	7.6	2.1	0.108	0.598
175	Lipg	muscle	young	0.0569	11.8	18.2	0.237	0.108	0.599
853	Cox8b	muscle	young	0.0922	2.5	3.5	7.43	0.107	0.6
861	Dnajc28	muscle	young	0.0333	21.1	8.86	5.66	0.107	0.6
1222	Med10	muscle	young	0.0389	4.58	1.42	3.59	0.107	0.6
1228	Rps27	muscle	young	0.0628	1.61	4.39	6.28	0.107	0.6
1575	Il1r1	muscle	young	0.134	11.5	18.5	3.87	0.107	0.6
1656	Mtrr	muscle	young	0.0546	14.3	15.7	5.15	0.107	0.601
619	Panx1	muscle	young	0.0967	5.19	0.809	3.85	0.107	0.602
686	Tnfrsf1b	muscle	young	0.14	3.32	2.68	2.81	0.107	0.602
1999	Nudcd2	muscle	young	0.031	13.2	16.8	4.31	0.107	0.602
1568	Tinf2	muscle	young	0.0293	9.7	20.3	4.54	0.106	0.604
1768	Frmd8	muscle	young	0.0682	12.2	17.8	2.96	0.106	0.605
611	Prdx3	muscle	young	0.0501	8.72	21.3	8.12	0.105	0.606
1069	Stk17b	muscle	young	0.0515	15	15	3.71	0.105	0.607
91	Ankrd2	muscle	young	0.262	23.6	6.41	7.41	0.105	0.608
272	Lrrfip2	muscle	young	0.0369	20.3	9.68	7.07	0.104	0.609
1155	Hint2	muscle	young	0.107	7.22	22.8	4.8	0.104	0.609
130	P4hb	muscle	young	0.0229	7.17	22.8	7.86	0.104	0.61
1036	Arhgef9	muscle	young	0.0521	18.1	11.9	4.61	0.104	0.61
157	Cotl1	muscle	young	0.139	3.02	2.98	2.75	0.103	0.612
1528	Ppm1b	muscle	young	0.0382	3.41	2.59	8.49	0.103	0.612
796	Gstm7	muscle	young	0.168	1.27	4.73	2.16	0.103	0.613
486	Cnksr1	muscle	young	0.0496	14.1	15.9	6.83	0.103	0.614
808	Psmd3	muscle	young	0.0286	8.04	22	7.37	0.103	0.614
1741	Thnsl2	muscle	young	0.061	11.5	18.5	3.77	0.103	0.614
950	Rpl7	muscle	young	0.0393	5.08	0.918	8.45	0.102	0.615
1551	Dctn2	muscle	young	0.0272	6.37	23.6	6.94	0.102	0.616
532	Apoe	muscle	young	0.131	1.58	4.42	6.42	0.102	0.617
545	Pnp	muscle	young	0.111	9.53	20.5	2.01	0.102	0.617
1570	Edem2	muscle	young	0.052	4.53	1.47	3.06	0.102	0.617
1138	Lyn	muscle	young	0.0955	2.69	3.31	3.28	0.101	0.619
1416	Tlr3	muscle	young	0.0612	2.27	3.73	1.95	0.101	0.619
233	Anxa1	muscle	young	0.116	1.95	4.05	4.62	0.101	0.62
2013	Iqsec2	muscle	young	0.0884	23.2	6.82	4.01	0.101	0.62
1099	Plod2	muscle	young	0.0895	2.09	3.91	2.22	0.1	0.621
1932	Sema6c	muscle	young	0.0507	3.72	2.28	7.53	0.101	0.621
1983	Fam160a1	muscle	young	0.0658	18.6	11.4	6.23	0.101	0.621
1028	Rnase4	muscle	young	0.0548	11.2	18.8	5.3	0.1	0.622
1776	Mtmr2	muscle	young	0.0472	15.6	14.4	4.97	0.1	0.622
1394	Fkrp	muscle	young	0.0333	9.46	20.5	6.65	0.0993	0.625
1767	Gamt	muscle	young	0.0475	3.69	2.31	3.97	0.0987	0.626
862	Hsd3b7	muscle	young	0.0501	7.81	22.2	0.348	0.0986	0.627
1047	Arpp21	muscle	young	0.19	21.8	8.19	3.01	0.0985	0.627
1289	Slc25a20	muscle	young	0.104	23.2	6.79	6.93	0.0985	0.627
490	Fech	muscle	young	0.0238	11.1	18.9	7.84	0.0979	0.629
1174	Igfbp4	muscle	young	0.0712	7	23	6.25	0.098	0.629
1625	Drg1	muscle	young	0.0302	4.91	1.09	5.89	0.0976	0.63
1659	Aaas	muscle	young	0.0269	8.16	21.8	3.1	0.0977	0.63
603	Asb14	muscle	young	0.0332	8.23	21.8	7.52	0.0971	0.631
1731	Phf5a	muscle	young	0.0546	11.2	18.8	5.49	0.0974	0.631
1652	Dusp26	muscle	young	0.144	0.279	5.72	5.55	0.0968	0.632
165	Hsf2	muscle	young	0.0383	12.1	17.9	5.4	0.0965	0.633
242	Mcee	muscle	young	0.0894	5.86	0.14	5.41	0.0967	0.633
710	Avpi1	muscle	young	0.0608	10.8	19.2	3.92	0.0966	0.633
107	Tmed10	muscle	young	0.0296	14.3	15.7	7.28	0.0963	0.634
1849	Slc25a39	muscle	young	0.0712	4.27	1.73	5.91	0.0964	0.634
12	Mrpl45	muscle	young	0.0672	6.4	23.6	6.29	0.0961	0.635
735	Prkx	muscle	young	0.0463	15.6	14.4	4.12	0.096	0.635
741	Rab20	muscle	young	0.0623	24	6	2.38	0.096	0.635
1569	Sema4d	muscle	young	0.0447	3.07	2.93	6.99	0.0959	0.635
1404	Zfp111	muscle	young	0.0963	21.5	8.54	2.05	0.095	0.638
31	Capn2	muscle	young	0.0274	2.9	3.1	6.61	0.0947	0.639
1339	Myom1	muscle	young	0.0579	15.8	14.2	11.3	0.0947	0.639
1358	Rhbdf1	muscle	young	0.0658	5.96	0.0429	4.82	0.0947	0.639
500	Ndufv3	muscle	young	0.0721	4.41	1.59	6.75	0.0943	0.64
959	Mrc1	muscle	young	0.15	0.283	5.72	3.71	0.0943	0.64
1657	Sos2	muscle	young	0.0409	11.2	18.8	6.89	0.0943	0.64
1369	Mex3d	muscle	young	0.051	7.04	23	3.01	0.0938	0.642
1043	Trim47	muscle	young	0.12	6.28	23.7	3.68	0.0934	0.643
1852	Alkbh3	muscle	young	0.0352	6.68	23.3	4.57	0.0934	0.643
1925	Phc1	muscle	young	0.0712	14.9	15.1	5.35	0.0935	0.643
863	Tmcc2	muscle	young	0.047	7.57	22.4	7.26	0.0933	0.644
381	Sh3bgrl3	muscle	young	0.114	4.83	1.17	3.78	0.0927	0.645
286	Parp3	muscle	young	0.029	21.3	8.74	7.02	0.0921	0.647
1647	Aasdh	muscle	young	0.0743	7.26	22.7	3.82	0.0919	0.648
1543	Slc3a1	muscle	young	0.0309	2.1	3.9	0.0778	0.091	0.651
1218	Ficd	muscle	young	0.0348	16.3	13.7	4.15	0.0908	0.652
293	Rpl18a	muscle	young	0.0424	5.75	0.246	8.16	0.0902	0.653
923	Rrp1	muscle	young	0.0267	2.48	3.52	6.47	0.0905	0.653
1120	Camk2g	muscle	young	0.0258	12.4	17.6	8.15	0.09	0.654
1530	Mief2	muscle	young	0.0602	13.3	16.7	7.15	0.09	0.654
806	Fkbp11	muscle	young	0.0806	19.2	10.8	0.581	0.0891	0.657
911	Tram1	muscle	young	0.0452	1.77	4.23	4.57	0.0889	0.658
331	Gclc	muscle	young	0.0602	17.6	12.4	4.56	0.0883	0.66
925	Gsta1	muscle	young	0.0247	3.35	2.65	0.0548	0.088	0.661
401	Aldh6a1	muscle	young	0.0412	15.8	14.2	8.02	0.0874	0.663
1962	Lrp5	muscle	young	0.0534	21	9	5.03	0.0872	0.663
32	Hmox1	muscle	young	0.0524	21.5	8.46	3.35	0.087	0.664
755	Mb	muscle	young	0.129	1.36	4.64	11	0.0867	0.665
1450	Trim28	muscle	young	0.0247	10.2	19.8	5.98	0.0866	0.665
1966	Tex264	muscle	young	0.0488	6.99	23	5.14	0.0867	0.665
215	Tmem182	muscle	young	0.0251	12.6	17.4	8.79	0.0864	0.666
559	Acaa2	muscle	young	0.134	22.2	7.77	7.82	0.086	0.667
985	Tango2	muscle	young	0.0714	16.1	13.9	5.62	0.0861	0.667
65	Dnajb1	muscle	young	0.107	11	19	3.48	0.0856	0.669
1008	Ssc5d	muscle	young	0.108	2.82	3.18	3.3	0.0844	0.672
602	Folr2	muscle	young	0.153	4.39	1.61	2.24	0.0835	0.675
660	Id1	muscle	young	0.149	23.3	6.72	4.33	0.0837	0.675
1998	Ndufb5	muscle	young	0.0694	6.04	24	8.21	0.0837	0.675
1715	Lamp2	muscle	young	0.0235	16.4	13.6	6.94	0.083	0.677
104	Ninj1	muscle	young	0.0446	5.99	0.0108	4.3	0.0825	0.679
546	Bves	muscle	young	0.0435	10.3	19.7	6.99	0.0823	0.679
1129	Mcm2	muscle	young	0.0584	4.59	1.41	4.01	0.0826	0.679
1220	Sh2b1	muscle	young	0.04	7.61	22.4	6.64	0.082	0.68
504	Coq8a	muscle	young	0.116	23.2	6.78	9.95	0.0815	0.682
557	Acss2	muscle	young	0.0937	22	8.02	5.99	0.0814	0.682
738	Zfp91	muscle	young	0.0389	16.4	13.6	9.13	0.0814	0.682
1362	Ccdc28b	muscle	young	0.0624	6.41	23.6	4.61	0.0816	0.682
365	Gpd1l	muscle	young	0.0326	15.3	14.7	5.73	0.081	0.684
1206	Zcchc24	muscle	young	0.058	18.6	11.4	6.97	0.0808	0.684
1941	Fgfbp3	muscle	young	0.0765	12.1	17.9	2.08	0.081	0.684
728	Rps12	muscle	young	0.0652	4.97	1.03	6.82	0.0804	0.686
835	Git1	muscle	young	0.0364	0.691	5.31	6.1	0.0805	0.686
1149	Rpl34	muscle	young	0.0563	6.34	23.7	6.68	0.0791	0.69
392	S1pr2	muscle	young	0.0791	1.23	4.77	2	0.0789	0.691
1125	Pip4k2b	muscle	young	0.0563	19.1	10.9	6.92	0.0783	0.693
1491	Slc9a5	muscle	young	0.0792	15.5	14.5	2.22	0.0784	0.693
1843	Eipr1	muscle	young	0.0254	13.4	16.6	3.61	0.0781	0.694
147	Cap2	muscle	young	0.0263	22.9	7.11	8.92	0.0777	0.695
329	Cd14	muscle	young	0.133	14.9	15.1	1.58	0.0776	0.695
1907	Samm50	muscle	young	0.0411	5.75	0.245	7.96	0.0776	0.695
1333	Pdha1	muscle	young	0.0238	19.8	10.2	9.97	0.0773	0.696
1478	Dpp3	muscle	young	0.0327	12.9	17.1	4.84	0.0771	0.697
1721	Myoz1	muscle	young	0.0288	10.4	19.6	11	0.077	0.697
970	Psmb2	muscle	young	0.0463	9.65	20.4	6.22	0.0768	0.698
953	Mfap4	muscle	young	0.168	4.67	1.33	2.51	0.0766	0.699
1030	Csf1r	muscle	young	0.128	23.5	6.52	3.88	0.076	0.701
67	Myl12a	muscle	young	0.101	0.51	5.49	6.47	0.0754	0.703
255	Slc39a1	muscle	young	0.0346	6.12	23.9	5.86	0.0754	0.703
1251	Nudt12	muscle	young	0.0433	14.2	15.8	3.51	0.0751	0.704
1434	Kcnb1	muscle	young	0.113	2.42	3.58	5.31	0.075	0.704
1670	Mrps5	muscle	young	0.0405	7.11	22.9	5.92	0.0749	0.704
1863	mt-Co1	muscle	young	0.046	22.3	7.72	13.3	0.075	0.704
1046	Cyth2	muscle	young	0.0487	3.79	2.21	4.78	0.0748	0.705
874	Ppp2r5c	muscle	young	0.0268	2.58	3.42	7.01	0.074	0.708
1034	Myoc	muscle	young	0.0893	7.68	22.3	5.95	0.0735	0.709
1628	Eif4ebp2	muscle	young	0.0695	13.1	16.9	8.93	0.0737	0.709
573	Lcp1	muscle	young	0.179	1.45	4.55	3.02	0.0729	0.711
1987	Rbfox1	muscle	young	0.0392	19.9	10.1	8.37	0.073	0.711
1442	Cdk4	muscle	young	0.0409	6.08	23.9	4.99	0.0726	0.712
1517	Smc6	muscle	young	0.0378	10.8	19.2	6	0.0728	0.712
1805	Barx2	muscle	young	0.262	2.29	3.71	4.07	0.0726	0.712
406	Ccn2	muscle	young	0.116	3.89	2.11	4.95	0.0723	0.713
1474	Hebp1	muscle	young	0.0646	11.7	18.3	3	0.0724	0.713
71	Bag3	muscle	young	0.0631	0.469	5.53	7.62	0.0718	0.715
821	Reep1	muscle	young	0.0659	15.2	14.8	7.07	0.0716	0.716
1831	Kyat3	muscle	young	0.0506	17.8	12.2	3.91	0.0715	0.716
872	Atxn10	muscle	young	0.0484	2.53	3.47	5.36	0.0712	0.717
1385	Nono	muscle	young	0.0189	20	9.99	6.17	0.0714	0.717
150	Uap1	muscle	young	0.0205	15.6	14.4	6.37	0.0709	0.718
1938	Pigx	muscle	young	0.0481	7.83	22.2	3.6	0.071	0.718
1621	Hif1an	muscle	young	0.0644	17.5	12.5	8.46	0.0708	0.719
852	Lgalsl	muscle	young	0.0224	0.679	5.32	7.5	0.0704	0.72
786	Hspa5	muscle	young	0.0369	5.14	0.861	7.92	0.07	0.721
1141	Agpat4	muscle	young	0.0822	0.549	5.45	1.96	0.0688	0.726
1279	Ankrd46	muscle	young	0.0399	19.8	10.2	5.02	0.0683	0.727
1689	Fip1l1	muscle	young	0.0273	1.6	4.4	5.17	0.0684	0.727
503	Gins2	muscle	young	0.0465	16.1	13.9	0.308	0.068	0.728
1203	St3gal1	muscle	young	0.103	8.98	21	4.88	0.0681	0.728
1562	Srf	muscle	young	0.0328	1.28	4.72	7.14	0.0682	0.728
1060	Arpc1a	muscle	young	0.0384	4.48	1.52	5.07	0.0679	0.729
783	Iffo1	muscle	young	0.0481	23.7	6.28	4.24	0.067	0.732
1201	Rpl12	muscle	young	0.0367	8.41	21.6	7.55	0.0671	0.732
1651	Plac8	muscle	young	0.156	2.65	3.35	0.892	0.0661	0.735
1828	Uba52	muscle	young	0.0913	3.58	2.42	2.15	0.0658	0.736
789	Rragc	muscle	young	0.0253	3.88	2.12	5.45	0.0651	0.739
1140	Necap2	muscle	young	0.0328	3.26	2.74	4.58	0.065	0.739
1163	Hint3	muscle	young	0.0402	10.6	19.4	4.98	0.0644	0.741
1974	Tmem204	muscle	young	0.084	2.72	3.28	3.98	0.0645	0.741
1779	Tnfsf10	muscle	young	0.0674	17.6	12.4	3.71	0.0642	0.742
131	Rrp12	muscle	young	0.0514	10.9	19.1	6.19	0.0638	0.743
1243	Aph1a	muscle	young	0.0327	14.9	15.1	5.32	0.0639	0.743
410	Rpl10	muscle	young	0.0317	7.25	22.8	8.11	0.0635	0.744
984	Mcu	muscle	young	0.0336	1.94	4.06	5.65	0.0633	0.745
1553	Gnb2	muscle	young	0.0464	3.82	2.18	5.97	0.0633	0.745
151	Tgm2	muscle	young	0.0411	0.688	5.31	6.8	0.0625	0.748
455	Acad11	muscle	young	0.0352	14.5	15.5	6.44	0.0626	0.748
1374	Mapk14	muscle	young	0.0363	11.4	18.6	7.88	0.0626	0.748
227	Lgals1	muscle	young	0.042	7.78	22.2	7.45	0.0616	0.751
1819	Cfp	muscle	young	0.099	1.21	4.79	2.8	0.0616	0.751
2007	Etfb	muscle	young	0.117	3.36	2.64	2.38	0.0614	0.752
1724	Actn3	muscle	young	0.0576	17	13	12.8	0.0612	0.753
1891	Atp2a2	muscle	young	0.164	0.301	5.7	8.46	0.0609	0.754
1904	Abcb10	muscle	young	0.0182	8.5	21.5	5.45	0.0607	0.754
1045	Osbpl5	muscle	young	0.0647	0.46	5.54	4.52	0.0605	0.755
1095	Fermt2	muscle	young	0.0196	11	19	8.48	0.0601	0.756
1668	Kctd11	muscle	young	0.0602	22.9	7.07	2.21	0.0601	0.756
799	Lsm14b	muscle	young	0.0115	0.118	5.88	6.08	0.06	0.757
1024	Podxl2	muscle	young	0.0283	7.48	22.5	6.63	0.0601	0.757
935	Echs1	muscle	young	0.0645	4.02	1.98	7.23	0.0596	0.758
1497	Rmdn1	muscle	young	0.0661	20.6	9.42	4.87	0.0596	0.758
62	Ssr1	muscle	young	0.0211	6.87	23.1	6.65	0.0593	0.76
1479	Acadl	muscle	young	0.102	23.6	6.42	8.48	0.0591	0.76
1523	Tob1	muscle	young	0.0333	19.7	10.3	8.31	0.059	0.76
1811	Myh7	muscle	young	0.265	23.9	6.07	8.67	0.059	0.761
1809	Mettl9	muscle	young	0.0329	7.72	22.3	5.01	0.0587	0.762
1172	Scarb1	muscle	young	0.0626	21.2	8.8	4.74	0.0581	0.764
127	Cdh13	muscle	young	0.0295	16.7	13.3	6.92	0.0575	0.766
1153	Zfp870	muscle	young	0.0451	18.7	11.3	3.92	0.0571	0.768
1976	Prkar2a	muscle	young	0.0358	14.3	15.7	8.85	0.057	0.768
1534	Lsp1	muscle	young	0.0322	17.7	12.3	5.36	0.0566	0.769
605	Rps15	muscle	young	0.0525	5.01	0.993	7.89	0.0565	0.77
246	Masp1	muscle	young	0.117	1.79	4.21	2.23	0.0561	0.771
1447	Atp6ap2	muscle	young	0.0521	6.23	23.8	4.73	0.0558	0.772
556	Cstb	muscle	young	0.0696	1.44	4.56	3.04	0.0556	0.773
236	Cox6a1	muscle	young	0.0932	5.35	0.651	4.26	0.0554	0.774
1718	Fdps	muscle	young	0.0495	20.2	9.8	0.502	0.055	0.775
1016	Gng12	muscle	young	0.0398	20.9	9.08	5.21	0.0547	0.776
1221	Cnpy3	muscle	young	0.0299	23.7	6.25	3.57	0.0545	0.777
1347	P3h1	muscle	young	0.0453	5.89	0.106	3.83	0.0545	0.777
630	Cdnf	muscle	young	0.0431	22.8	7.18	6.45	0.0544	0.778
1529	Gabarap	muscle	young	0.0346	7.66	22.3	7.33	0.0542	0.778
1566	Clta	muscle	young	0.0454	1.73	4.27	5.81	0.0543	0.778
450	Ube2z	muscle	young	0.0119	19.9	10.1	5.49	0.054	0.779
1057	Bid	muscle	young	0.0608	23.3	6.67	0.943	0.0541	0.779
1464	Fbxo31	muscle	young	0.0284	16.4	13.6	7.77	0.0536	0.78
690	Id3	muscle	young	0.0859	8.31	21.7	4.5	0.0535	0.781
1510	Snx8	muscle	young	0.035	18.1	11.9	4.06	0.0531	0.782
1719	Unc50	muscle	young	0.0413	8.1	21.9	4.17	0.0528	0.784
1246	Lin37	muscle	young	0.0404	7.43	22.6	2.8	0.0524	0.785
1533	Ybx2	muscle	young	0.0841	23.2	6.81	3.69	0.0523	0.785
1348	Rnps1	muscle	young	0.0231	5.52	0.476	6.34	0.0517	0.787
656	Pygm	muscle	young	0.0303	15.9	14.1	12.6	0.0515	0.788
766	Lyve1	muscle	young	0.101	14.3	15.7	3.26	0.0514	0.789
78	Vcl	muscle	young	0.04	15.8	14.2	6.78	0.0507	0.791
1527	Gopc	muscle	young	0.0233	20.1	9.89	4.64	0.0508	0.791
1711	Ptpn21	muscle	young	0.0493	7.01	23	6.26	0.0507	0.791
698	Eci1	muscle	young	0.0711	2.92	3.08	7.16	0.0504	0.793
1355	Ndufb3	muscle	young	0.0663	3.94	2.06	6.99	0.0497	0.795
488	Slc35e3	muscle	young	0.0302	22.2	7.77	3.31	0.0494	0.796
2	Fhl1	muscle	young	0.132	23	7.05	10.2	0.0493	0.797
1117	Ccpg1	muscle	young	0.0468	10.6	19.4	2.98	0.0491	0.797
671	Etfdh	muscle	young	0.0642	23.4	6.58	7.83	0.049	0.798
11	Dysf	muscle	young	0.0518	20.9	9.14	6.64	0.0485	0.8
37	Glmp	muscle	young	0.0311	2.01	3.99	4.47	0.0482	0.801
1920	Zfp3	muscle	young	0.032	20.5	9.46	4.82	0.0481	0.801
1713	Hibch	muscle	young	0.0407	6.23	23.8	5.93	0.0478	0.802
221	Tpm3	muscle	young	0.207	2.22	3.78	7.65	0.0476	0.803
63	Lgals3	muscle	young	0.0879	18.9	11.1	2.49	0.0471	0.805
1071	Ldhb	muscle	young	0.152	23.8	6.16	8.21	0.047	0.805
1935	Lsm3	muscle	young	0.0579	9.57	20.4	3.31	0.0467	0.806
1260	Src	muscle	young	0.0375	22.1	7.87	2.15	0.0464	0.807
711	Use1	muscle	young	0.047	5.07	0.927	6.28	0.0463	0.808
1571	Hes1	muscle	young	0.0705	1.83	4.17	4.69	0.0462	0.808
444	Rcan2	muscle	young	0.0626	1.58	4.42	6.75	0.0455	0.811
1230	Dhrs4	muscle	young	0.102	0.515	5.48	5.2	0.0455	0.811
1299	Xpo1	muscle	young	0.0368	4.18	1.82	5.63	0.0454	0.811
1684	Acadsb	muscle	young	0.0324	12.1	17.9	7.47	0.0455	0.811
1818	Fen1	muscle	young	0.0286	14.1	15.9	3.32	0.0449	0.813
713	Cyba	muscle	young	0.08	5.81	0.19	3.07	0.0444	0.815
981	Nup93	muscle	young	0.0443	11.1	18.9	4.19	0.0444	0.815
1288	Ache	muscle	young	0.037	4.53	1.47	5.36	0.0444	0.815
1303	Mpc1	muscle	young	0.0333	9.93	20.1	7.47	0.0445	0.815
235	Tsc22d1	muscle	young	0.0212	17.3	12.7	7.66	0.0441	0.816
1714	Rpl41	muscle	young	0.0566	3.87	2.13	7.49	0.0438	0.818
94	Ephx2	muscle	young	0.08	0.723	5.28	5.67	0.043	0.82
346	Atp6v0d1	muscle	young	0.0243	5.15	0.848	5.35	0.0423	0.823
1640	Esyt1	muscle	young	0.024	5.74	0.258	5.29	0.0423	0.823
1127	Sdhc	muscle	young	0.0655	9.27	20.7	8.43	0.0418	0.825
35	P4htm	muscle	young	0.0326	11.4	18.6	2.38	0.0416	0.826
1754	Pon2	muscle	young	0.0174	9.95	20.1	5.85	0.0417	0.826
1320	Nos1	muscle	young	0.0893	22	8.02	6.95	0.0413	0.827
306	Ampd1	muscle	young	0.0306	6.83	23.2	10.4	0.041	0.828
645	Cox7a1	muscle	young	0.0694	2	4	6.94	0.0407	0.829
1051	Nacc1	muscle	young	0.0349	8.37	21.6	5.58	0.0409	0.829
795	Prim1	muscle	young	0.0518	3.77	2.23	1.18	0.0405	0.83
1785	Coq8b	muscle	young	0.0507	6.15	23.9	2.02	0.0397	0.833
1515	Hdac1	muscle	young	0.0304	7.66	22.3	4.24	0.0393	0.835
1633	Pvalb	muscle	young	0.0312	6.69	23.3	11.6	0.0391	0.836
302	Gm2a	muscle	young	0.0327	6.89	23.1	4.6	0.0388	0.837
457	Ano6	muscle	young	0.0338	22.4	7.65	6.05	0.0384	0.838
1392	Ptdss1	muscle	young	0.0217	8.66	21.3	5.43	0.0386	0.838
890	Hadhb	muscle	young	0.0549	21.6	8.44	8.74	0.0375	0.842
462	Grn	muscle	young	0.0589	4.15	1.85	4.83	0.0373	0.843
650	Vamp2	muscle	young	0.0272	2.1	3.9	5.91	0.0369	0.844
1522	Samd4b	muscle	young	0.0247	20.9	9.1	4.13	0.0368	0.845
997	Pttg1ip	muscle	young	0.0307	2.84	3.16	5.31	0.0365	0.846
2011	Rragd	muscle	young	0.041	14.6	15.4	8.85	0.0365	0.846
1594	Gatd3a	muscle	young	0.0409	3.69	2.31	7.9	0.0362	0.847
945	Gss	muscle	young	0.0426	15.3	14.7	3.26	0.0361	0.848
1196	Mdh1	muscle	young	0.0662	5.14	0.863	9.46	0.0357	0.849
1899	Cox8a	muscle	young	0.047	1.85	4.15	4.8	0.0358	0.849
140	Csf1	muscle	young	0.049	22.6	7.38	3.76	0.0355	0.85
801	C1qtnf6	muscle	young	0.0634	21.9	8.12	2.26	0.035	0.852
1435	Mylk2	muscle	young	0.0343	8.23	21.8	10.3	0.0347	0.853
844	Rps11	muscle	young	0.0266	3.1	2.9	7.23	0.0346	0.854
232	Lum	muscle	young	0.0725	4.09	1.91	5.08	0.0341	0.856
986	Pgp	muscle	young	0.0206	10.3	19.7	7.19	0.0341	0.856
1786	Sgcb	muscle	young	0.0147	11	19	7.5	0.0338	0.857
264	Tmod1	muscle	young	0.026	10.6	19.4	8.86	0.0334	0.858
441	Hadh	muscle	young	0.0519	22.3	7.74	7.9	0.0335	0.858
1968	Sec61g	muscle	young	0.0404	5.52	0.48	4.84	0.0334	0.858
513	Map3k8	muscle	young	0.0505	3.55	2.45	1.57	0.0332	0.859
996	Mrpl14	muscle	young	0.0681	3.25	2.75	6.04	0.0331	0.859
1589	Parp1	muscle	young	0.0304	19.5	10.5	6.68	0.0332	0.859
265	Glis2	muscle	young	0.054	2.81	3.19	2.62	0.0329	0.86
1119	Mdh2	muscle	young	0.0339	6.7	23.3	9.67	0.0329	0.86
153	Ech1	muscle	young	0.074	22.4	7.55	7.98	0.0324	0.862
587	Aebp1	muscle	young	0.0453	15.2	14.8	7.49	0.0322	0.863
1290	Cr1l	muscle	young	0.018	19.3	10.7	5.51	0.0322	0.863
1547	Snx12	muscle	young	0.0199	23.2	6.82	5.33	0.0319	0.864
697	Mccc2	muscle	young	0.0368	5.95	0.0504	5.52	0.0315	0.866
804	Ndufa9	muscle	young	0.0391	6.27	23.7	8.46	0.0313	0.867
294	Dynll2	muscle	young	0.0169	12	18	9.03	0.031	0.868
113	Fam214b	muscle	young	0.0191	23.1	6.88	5.6	0.0298	0.873
324	Cd151	muscle	young	0.0191	6.53	23.5	6.96	0.0297	0.873
383	Tmem229b	muscle	young	0.0375	5.68	0.324	2.28	0.0298	0.873
1909	Ddx41	muscle	young	0.0243	17.3	12.7	4.02	0.0296	0.873
1093	Ctnna1	muscle	young	0.0245	2.82	3.18	6.26	0.0294	0.874
1106	Egln1	muscle	young	0.0185	9.04	21	8.86	0.0294	0.874
1198	Ndufs1	muscle	young	0.0309	11.8	18.2	9.19	0.0292	0.875
1762	B3gnt2	muscle	young	0.0235	17	13	0.158	0.0293	0.875
1944	Stard10	muscle	young	0.0616	2.88	3.12	5.51	0.0291	0.875
404	Coro1a	muscle	young	0.0944	2.61	3.39	2.61	0.0291	0.876
1586	Rap1gap2	muscle	young	0.0354	16.9	13.1	3.39	0.029	0.876
1694	Ube2ql1	muscle	young	0.0323	7.68	22.3	1.27	0.0288	0.877
1728	Cox6b1	muscle	young	0.045	4.87	1.13	8.09	0.0287	0.877
1978	Uap1l1	muscle	young	0.0347	0.11	5.89	3.05	0.0284	0.879
518	Chrnb1	muscle	young	0.0404	3.99	2.01	5.04	0.0277	0.881
1708	Limd1	muscle	young	0.0208	16	14	7.16	0.0275	0.882
571	Sod2	muscle	young	0.0229	4.36	1.64	8.73	0.0273	0.883
1414	Shisa4	muscle	young	0.0116	12.4	17.6	7.78	0.0272	0.883
89	Pelo	muscle	young	0.0349	17.6	12.4	2.47	0.0271	0.884
932	Rybp	muscle	young	0.0476	8.34	21.7	2.41	0.0268	0.885
933	Sypl2	muscle	young	0.022	15	15	8.93	0.0268	0.885
142	F2r	muscle	young	0.0576	20.7	9.28	3.36	0.0262	0.888
1317	Mdga1	muscle	young	0.0344	5.74	0.26	4.52	0.0257	0.889
1363	Tmem126b	muscle	young	0.0188	8.28	21.7	5.86	0.0258	0.889
999	C1qc	muscle	young	0.0859	1.17	4.83	3.6	0.0256	0.89
408	Tyrobp	muscle	young	0.0997	8.1	21.9	1.65	0.0253	0.891
580	Eef1a1	muscle	young	0.0279	4.27	1.73	8.52	0.0253	0.891
916	Cnst	muscle	young	0.0208	1.97	4.03	6.52	0.0254	0.891
1334	Mxd1	muscle	young	0.0463	3.1	2.9	3.04	0.025	0.892
1190	Naa80	muscle	young	0.0264	15.1	14.9	3.74	0.0241	0.896
132	Tuba4a	muscle	young	0.0338	6.41	23.6	9.89	0.0236	0.898
1067	Pmf1	muscle	young	0.0241	17	13	4.32	0.0237	0.898
1072	Bcat2	muscle	young	0.0326	10.3	19.7	6.58	0.0233	0.899
245	Snd1	muscle	young	0.0143	16.9	13.1	6.07	0.0224	0.903
420	Sdcbp	muscle	young	0.0378	3.32	2.68	5.86	0.0223	0.903
1580	Gramd1c	muscle	young	0.0238	3.11	2.89	0.662	0.0223	0.903
1991	Tmem50a	muscle	young	0.0206	7.59	22.4	5.34	0.0224	0.903
700	Alox5ap	muscle	young	0.0696	19.1	10.9	2.24	0.0221	0.904
1692	Ddx19b	muscle	young	0.0342	17.9	12.1	5.01	0.0221	0.904
667	Sdhaf2	muscle	young	0.0199	6.97	23	5.94	0.022	0.905
568	Hnrnpdl	muscle	young	0.00847	5.98	0.0169	7.45	0.0211	0.909
434	Vdac1	muscle	young	0.0158	2.73	3.27	10.7	0.0204	0.911
1009	Ifitm2	muscle	young	0.0738	23.2	6.77	2.33	0.0204	0.912
536	C1qb	muscle	young	0.0872	1.08	4.92	3.47	0.0199	0.913
770	Dhrs11	muscle	young	0.0316	14.8	15.2	5.23	0.0201	0.913
1422	Gpld1	muscle	young	0.0406	1.34	4.66	1.23	0.02	0.913
1040	Oxr1	muscle	young	0.0194	14	16	6.77	0.0193	0.916
1956	Cemip2	muscle	young	0.0338	6.35	23.6	4.61	0.0194	0.916
321	Fndc5	muscle	young	0.0667	1.79	4.21	7.14	0.0192	0.917
511	Aldh1a1	muscle	young	0.0234	5.2	0.796	8.09	0.019	0.917
459	Phyh	muscle	young	0.038	4.58	1.42	7.91	0.0186	0.919
816	C1qa	muscle	young	0.0877	1.7	4.3	3.71	0.0185	0.919
315	Btd	muscle	young	0.0328	6.64	23.4	3.26	0.0183	0.92
531	Habp4	muscle	young	0.0117	22.9	7.11	5.9	0.0183	0.92
592	Chpt1	muscle	young	0.0298	14	16	8.01	0.0183	0.92
1825	Lrpprc	muscle	young	0.0181	13.5	16.5	7.36	0.018	0.921
1520	Arhgap11a	muscle	young	0.037	15	15	1.76	0.0176	0.923
1705	Sf3a3	muscle	young	0.021	1.81	4.19	4.25	0.0176	0.923
1361	Snrpa	muscle	young	0.0132	7.45	22.6	4.91	0.0173	0.925
1803	Ppan	muscle	young	0.0164	3.71	2.29	3.48	0.0173	0.925
297	Cpt2	muscle	young	0.0366	20.9	9.11	6.54	0.0166	0.927
1922	Pdcd6ip	muscle	young	0.0135	16.2	13.8	6.18	0.0165	0.928
515	Hibadh	muscle	young	0.0223	8.82	21.2	7.53	0.0162	0.929
1270	Fap	muscle	young	0.0364	5.28	0.72	3.11	0.0157	0.931
1758	Dym	muscle	young	0.0217	12.4	17.6	7.09	0.0158	0.931
581	Flot2	muscle	young	0.0177	8.68	21.3	6.53	0.0152	0.933
601	Pink1	muscle	young	0.0149	18.5	11.5	9.96	0.0154	0.933
638	Rpl13a	muscle	young	0.0276	14.4	15.6	1.84	0.0153	0.933
83	Cd99l2	muscle	young	0.014	23.2	6.82	7	0.0151	0.934
912	Idh2	muscle	young	0.0708	21.7	8.26	8.57	0.0147	0.935
1509	Coq7	muscle	young	0.0321	7.6	22.4	6.1	0.0148	0.935
1423	Cmbl	muscle	young	0.0323	21.5	8.5	6.5	0.0146	0.936
679	Fcer1g	muscle	young	0.0583	21.9	8.13	1.85	0.0144	0.937
378	Tes	muscle	young	0.0241	11.6	18.4	1.85	0.0142	0.938
708	Mmut	muscle	young	0.0149	13.7	16.3	6.79	0.0141	0.938
1275	Tmem176b	muscle	young	0.0447	22.3	7.69	3.8	0.0141	0.938
395	Spire1	muscle	young	0.0288	16.5	13.5	4.39	0.0138	0.939
1329	Glud1	muscle	young	0.0149	8.32	21.7	7.58	0.0136	0.94
672	Tst	muscle	young	0.0217	10.6	19.4	4.73	0.0131	0.942
1893	Dhdh	muscle	young	0.0251	8.22	21.8	6.32	0.0133	0.942
125	Rab21	muscle	young	0.0136	4.49	1.51	6.96	0.0127	0.944
1512	Coq10a	muscle	young	0.0234	5.01	0.988	8.77	0.0128	0.944
1655	Eprs	muscle	young	0.00907	22.1	7.85	8.64	0.0119	0.948
1771	Ccm2	muscle	young	0.0107	3.7	2.3	5.04	0.0119	0.948
754	Ppp1r9b	muscle	young	0.0151	22.4	7.61	5.35	0.0115	0.949
1332	Ctss	muscle	young	0.0646	1.96	4.04	2.88	0.0115	0.949
466	Slc25a5	muscle	young	0.0318	17.3	12.7	5.52	0.0114	0.95
259	Plekhb2	muscle	young	0.00768	22.7	7.27	6.97	0.011	0.952
1112	Nudt8	muscle	young	0.0184	2.34	3.66	0.196	0.0108	0.952
1516	Rmdn3	muscle	young	0.0212	19.6	10.4	3.21	0.0108	0.952
794	Capn3	muscle	young	0.013	0.867	5.13	7.75	0.0108	0.953
1189	Acadm	muscle	young	0.0296	0.3	5.7	9.02	0.0107	0.953
1748	Dxo	muscle	young	0.0221	12.4	17.6	3.07	0.0103	0.954
1133	Mavs	muscle	young	0.0191	18	12	5.94	0.0101	0.955
1807	Slc9a8	muscle	young	0.0171	4.2	1.8	5.58	0.0102	0.955
1199	Selenbp1	muscle	young	0.0479	3.15	2.85	4.76	0.00997	0.956
1240	Fbln2	muscle	young	0.0251	12.9	17.1	6.24	0.01	0.956
497	Kpnb1	muscle	young	0.0114	11.6	18.4	7.11	0.00967	0.957
1152	Nudt2	muscle	young	0.0167	2.77	3.23	4.39	0.00928	0.959
314	Rnf10	muscle	young	0.00826	7.77	22.2	8.93	0.00898	0.96
361	Sqstm1	muscle	young	0.00953	8.01	22	9.66	0.00901	0.96
600	Cd74	muscle	young	0.0655	0.803	5.2	5.24	0.00853	0.962
652	Gpt	muscle	young	0.0245	6.09	23.9	5.22	0.00828	0.963
774	Ldhd	muscle	young	0.0181	17.1	12.9	5.88	0.00832	0.963
1506	Rbm14	muscle	young	0.0206	8.36	21.6	2.75	0.00845	0.963
1082	Tab2	muscle	young	0.0128	11.5	18.5	8.11	0.00816	0.964
1729	Adk	muscle	young	0.0273	5.24	0.76	6.69	0.00744	0.967
1513	Uqcrc2	muscle	young	0.015	12.6	17.4	9.18	0.00666	0.97
1658	Zhx1	muscle	young	0.0103	18	12	5.82	0.00677	0.97
834	Zbtb42	muscle	young	0.0159	8.69	21.3	1.37	0.00662	0.971
1126	Ddo	muscle	young	0.00953	12.2	17.8	5.69	0.00655	0.971
178	Ptpn12	muscle	young	0.00985	15.9	14.1	4.4	0.00623	0.972
880	Lsmem1	muscle	young	0.015	19.6	10.4	5.93	0.00638	0.972
1324	Klhl23	muscle	young	0.0287	16.9	13.1	5.36	0.00628	0.972
1238	Ccl6	muscle	young	0.0564	11.9	18.1	2.88	0.00617	0.973
1472	Galk2	muscle	young	0.0169	7.06	22.9	2.29	0.00614	0.973
831	Suclg2	muscle	young	0.0106	21.5	8.51	6.66	0.00593	0.974
910	Acat1	muscle	young	0.0185	21.7	8.25	8.51	0.0059	0.974
1756	Abi1	muscle	young	0.01	11.5	18.5	4.88	0.00566	0.975
1281	Acadvl	muscle	young	0.0228	2.72	3.28	8.92	0.00518	0.977
885	Tmx4	muscle	young	0.00827	19.1	10.9	4.77	0.00477	0.979
743	Ilk	muscle	young	0.00882	0.573	5.43	5.64	0.00333	0.985
1033	Rabep2	muscle	young	0.0281	19.4	10.6	3.98	0.00344	0.985
1108	Atpaf1	muscle	young	0.00832	17.5	12.5	5.97	0.00329	0.985
90	Lyz2	muscle	young	0.0352	3.86	2.14	6.11	0.00287	0.987
764	Pxmp2	muscle	young	0.0137	4	2	5.39	0.00295	0.987
478	Lrrc39	muscle	young	0.00591	22.7	7.28	7.05	0.00258	0.988
507	Spata9	muscle	young	0.00443	14.1	15.9	0.0618	0.0023	0.99
629	Ccdc91	muscle	young	0.00688	10.2	19.8	7.68	0.00221	0.99
163	Ifi27l2b	muscle	young	0.00206	8.85e-11	6	0.0143	0.00207	0.991
[truncated: 14 more rows]

## Sheet: 10 Dayscircaage
	Gene	Tissue	Group	Amplitude	Phase	peakTime	Basal	R2	pvalue
1926	Per2	muscle	young	1.38	17.1	12.9	4	0.941	2.99e-06		417	1298	32.1263
1357	Fst	muscle	young	0.665	5.51	0.493	2.83	0.94	3.11e-06
830	Coq10b	muscle	young	0.763	20.1	9.85	4.25	0.928	7.42e-06
57	Serpine1	muscle	young	1.11	20.7	9.31	2.68	0.922	1.01e-05
220	Col5a3	muscle	young	0.731	3.97	2.03	5.06	0.92	1.17e-05
1137	Dyrk2	muscle	young	0.673	6.62	23.4	7.08	0.919	1.21e-05
447	Lrrc38	muscle	young	0.431	7.55	22.5	6.11	0.906	2.43e-05
1413	Six1	muscle	young	0.311	6.99	23	7.32	0.892	4.42e-05
1443	Rflnb	muscle	young	0.679	6.36	23.6	4.87	0.886	5.69e-05
1172	Nrbf2	muscle	young	0.22	6.6	23.4	4.72	0.881	7.02e-05
1447	Cpt1a	muscle	young	0.675	20.8	9.18	3.52	0.88	7.16e-05
1124	Picalm	muscle	young	0.201	17.2	12.8	7.15	0.878	7.72e-05
1463	Lrrc30	muscle	young	0.706	8.98	21	7.63	0.87	0.000103
1268	Zc3h6	muscle	young	0.393	17.5	12.5	4.08	0.869	0.000107
452	Cry2	muscle	young	0.359	17.8	12.2	5.91	0.864	0.000126
855	Prr13	muscle	young	0.184	7.25	22.7	4.96	0.858	0.000151
449	Sdc4	muscle	young	0.486	6.58	23.4	5.25	0.853	0.000181
1510	Synj2	muscle	young	0.596	19.8	10.2	5.39	0.851	0.000191
849	Arrdc2	muscle	young	1.32	16.6	13.4	5.54	0.85	0.000196
155	Slc38a2	muscle	young	0.582	10.2	19.8	7.76	0.846	0.000218
335	Prima1	muscle	young	0.463	11.9	18.1	2	0.846	0.000223
1442	Etl4	muscle	young	0.255	19.9	10.1	6.69	0.838	0.000281
728	Lonrf1	muscle	young	0.448	9.74	20.3	4.98	0.837	0.000284
1224	Noct	muscle	young	0.528	14.7	15.3	4.95	0.833	0.000321
1380	Plekhf1	muscle	young	0.407	7.78	22.2	4.23	0.832	0.000323
651	Arid5b	muscle	young	0.337	7.54	22.5	4.54	0.831	0.000335
1925	Plin4	muscle	young	0.383	17.4	12.6	8.12	0.823	0.000411
737	Fgfr1	muscle	young	0.214	19.6	10.4	6.61	0.822	0.000419
118	Hk2	muscle	young	0.242	16.4	13.6	9.28	0.821	0.000432
258	Relt	muscle	young	0.488	4.67	1.33	4.61	0.819	0.000462
766	Wee1	muscle	young	0.403	16.2	13.8	2.83	0.815	0.000498
1247	Wwtr1	muscle	young	0.318	5.13	0.869	5.66	0.815	0.000506
1426	Klhl30	muscle	young	0.444	4.85	1.15	6.77	0.813	0.00053
1098	Marcks	muscle	young	0.396	5.19	0.813	5.6	0.812	0.000548
1834	Stk11ip	muscle	young	0.205	18.1	11.9	4.29	0.811	0.000556
239	Tbc1d1	muscle	young	0.547	11.5	18.5	6.91	0.806	0.000621
188	Hexa	muscle	young	0.0915	6.63	23.4	6.22	0.805	0.00064
202	Laptm4b	muscle	young	0.123	7.06	22.9	5.69	0.803	0.00067
1061	Olfm1	muscle	young	0.486	4.07	1.93	3.1	0.803	0.000673
1740	Vsig10	muscle	young	0.311	23.8	6.25	3.31	0.801	0.000697
696	Rhoj	muscle	young	0.368	4.88	1.12	4.11	0.799	0.000737
984	Bcl6b	muscle	young	0.675	0.341	5.66	3.38	0.797	0.000758
260	Tmem140	muscle	young	0.35	1.23	4.77	5.5	0.797	0.000766
967	Mmp14	muscle	young	0.445	3.82	2.18	3.99	0.794	0.00082
1013	Slc31a2	muscle	young	0.246	7.5	22.5	3.45	0.792	0.000848
1488	Rrp15	muscle	young	0.185	8.19	21.8	3.95	0.792	0.000848
1329	Thra	muscle	young	0.193	2.68	3.32	6.72	0.791	0.000867
897	Fbn1	muscle	young	0.652	2.24	3.76	5.41	0.791	0.000873
1911	Rgs2	muscle	young	0.675	5.95	0.0456	3.51	0.79	0.000899
384	Junb	muscle	young	0.679	0.0622	5.94	3.52	0.789	0.000918
1075	Pkdcc	muscle	young	0.113	3.77	2.23	7.66	0.787	0.000947
110	Glul	muscle	young	0.666	14.9	15.1	8.16	0.786	0.00096
1281	Pik3ip1	muscle	young	0.329	22.8	7.17	5.95	0.784	0.001
58	Efna1	muscle	young	0.282	7.22	22.8	4.1	0.784	0.00101
735	Rai2	muscle	young	0.268	6.81	23.2	4.95	0.78	0.0011
90	Ppp1r27	muscle	young	0.718	6.3	23.7	7.12	0.777	0.00117
1889	Pik3cd	muscle	young	0.392	20.9	9.07	4.75	0.775	0.0012
111	Hsd11b1	muscle	young	0.289	11	19	3.86	0.774	0.00123
934	Herpud2	muscle	young	0.0816	5.74	0.262	6.33	0.773	0.00128
1378	Tm4sf1	muscle	young	0.307	3.28	2.72	4.88	0.764	0.0015
584	Plekho2	muscle	young	0.444	0.212	5.79	2.97	0.763	0.00153
1595	Pfkfb3	muscle	young	1.02	0.0891	5.91	8.12	0.763	0.00153
1807	Myo1e	muscle	young	0.37	22.3	7.69	3.92	0.763	0.00154
500	Actb	muscle	young	0.225	3.48	2.52	8.14	0.76	0.00161
66	Litaf	muscle	young	0.384	2.7	3.3	3.01	0.759	0.00166
67	Anxa5	muscle	young	0.432	3.01	2.99	5.27	0.758	0.0017
1461	Wipf3	muscle	young	0.218	17.9	12.1	4.94	0.757	0.00173
1364	Snx3	muscle	young	0.101	7.66	22.3	7.21	0.753	0.00184
656	Slc7a8	muscle	young	0.489	14.5	15.5	4.17	0.75	0.00196
691	Gypc	muscle	young	0.199	6.43	23.6	5.63	0.75	0.00197
1078	Ubald2	muscle	young	0.212	20.1	9.89	4.96	0.749	0.00199
326	Loxl1	muscle	young	0.333	1.72	4.28	4.13	0.747	0.00206
1592	Acvr1b	muscle	young	0.472	15.8	14.2	6.6	0.746	0.00209
1514	Bcl10	muscle	young	0.145	5.32	0.681	4.27	0.745	0.00212
1153	Zfp110	muscle	young	0.221	20	9.96	4.54	0.742	0.00224
144	Ppp1r15a	muscle	young	0.28	2.96	3.04	5.14	0.741	0.00229
42	Mid1ip1	muscle	young	0.597	14.9	15.1	6.39	0.741	0.0023
1487	Wnt5a	muscle	young	0.246	5.02	0.981	3.38	0.739	0.00237
1145	Ccdc126	muscle	young	0.287	7.48	22.5	2.43	0.737	0.00244
1266	Irak3	muscle	young	0.245	21.7	8.33	2.17	0.736	0.00248
1578	Mindy1	muscle	young	0.25	2.28	3.72	5.54	0.733	0.00264
1398	Pwwp3b	muscle	young	0.371	9.11	20.9	2.91	0.732	0.00268
628	Arhgap18	muscle	young	0.377	2.84	3.16	3.36	0.729	0.00279
549	Ptn	muscle	young	0.222	3.53	2.47	1.74	0.729	0.00282
1893	P4ha1	muscle	young	0.217	5.28	0.721	5.85	0.729	0.00283
669	Slc25a25	muscle	young	0.619	16.3	13.7	4.99	0.726	0.00294
591	Rrbp1	muscle	young	0.183	0.651	5.35	5.95	0.726	0.00296
197	Scd2	muscle	young	0.513	4.28	1.72	5.82	0.724	0.00304
1797	Fbxo22	muscle	young	0.0841	3.84	2.16	5.19	0.724	0.00304
74	Dnajb4	muscle	young	0.327	9.9	20.1	6.85	0.724	0.00306
850	Zfp955a	muscle	young	0.223	18.8	11.2	3.22	0.723	0.00312
580	Slc41a3	muscle	young	0.228	2.59	3.41	6.97	0.722	0.00313
869	Cntfr	muscle	young	0.475	10.4	19.6	4.35	0.718	0.00335
881	Fbln5	muscle	young	0.238	1.49	4.51	4.07	0.718	0.00335
1301	Hikeshi	muscle	young	0.14	7.49	22.5	6.36	0.718	0.00338
1136	Slc39a10	muscle	young	0.344	7.02	23	3.62	0.716	0.00345
1795	Ecscr	muscle	young	0.34	1.18	4.82	3.11	0.716	0.00347
450	Col15a1	muscle	young	0.47	1.84	4.16	5	0.716	0.00349
32	Col4a1	muscle	young	0.395	2.58	3.42	7.07	0.713	0.00362
89	Col4a2	muscle	young	0.41	2.08	3.92	6.71	0.713	0.00362
1586	Enpep	muscle	young	0.372	3.12	2.88	2.99	0.709	0.00384
515	Ei24	muscle	young	0.0844	10.6	19.4	7.03	0.708	0.00391
1875	Ppid	muscle	young	0.128	5.24	0.756	6.18	0.706	0.00405
670	Dnaja1	muscle	young	0.284	7.84	22.2	5.99	0.704	0.00419
894	Spsb1	muscle	young	0.18	21.2	8.83	2.91	0.703	0.00426
603	Chrnd	muscle	young	0.359	0.146	5.85	2	0.7	0.00442
804	Cgnl1	muscle	young	0.215	1.52	4.48	3.33	0.7	0.00444
873	Plcd3	muscle	young	0.295	4.46	1.54	3.36	0.7	0.00445
1651	Sec14l5	muscle	young	0.5	5.58	0.422	5.92	0.699	0.00448
1625	Bcar3	muscle	young	0.374	5.05	0.946	2.93	0.699	0.00452
1459	Mul1	muscle	young	0.0893	18.3	11.7	5.8	0.698	0.00457
1689	Sh3glb2	muscle	young	0.208	5.21	0.791	4.8	0.697	0.00464
917	Asap1	muscle	young	0.23	22	7.97	4.1	0.696	0.00472
645	Txnrd2	muscle	young	0.105	10.2	19.8	4.83	0.695	0.00476
176	Ckap4	muscle	young	0.261	4.04	1.96	3.37	0.695	0.00479
684	Prkaa1	muscle	young	0.109	6.59	23.4	4.66	0.69	0.00513
438	Chd2	muscle	young	0.25	1.85	4.15	6.21	0.69	0.00517
544	Slc43a1	muscle	young	0.489	23.7	6.29	4.15	0.689	0.00519
1608	Fam220a	muscle	young	0.145	7.29	22.7	7.18	0.689	0.00524
1542	Egflam	muscle	young	0.222	14.4	15.6	5.47	0.688	0.00532
352	Vasp	muscle	young	0.28	3.16	2.84	5.04	0.686	0.00547
556	Pxdn	muscle	young	0.216	2.07	3.93	4.54	0.686	0.00548
305	Slc9a2	muscle	young	0.218	4.22	1.78	5.96	0.685	0.0055
1012	Tars2	muscle	young	0.0852	7.2	22.8	5.41	0.684	0.00559
1634	Emilin1	muscle	young	0.27	2.95	3.05	3.24	0.684	0.00562
1848	Rras2	muscle	young	0.205	5.41	0.589	5.02	0.684	0.00562
141	Ldlr	muscle	young	0.295	4.14	1.86	4.34	0.684	0.00563
1084	Btg3	muscle	young	0.35	6.1	23.9	2.37	0.68	0.00591
877	Chac1	muscle	young	1.19	18.4	11.6	5.48	0.68	0.00594
1635	Prkar1a	muscle	young	0.221	4.16	1.84	7.68	0.679	0.00598
1602	Cdc42ep2	muscle	young	0.455	7.86	22.1	5	0.679	0.00606
653	Grina	muscle	young	0.106	13.3	16.7	7.28	0.678	0.00609
1408	Fbxo34	muscle	young	0.224	4.24	1.76	4.17	0.674	0.00642
1679	Maf	muscle	young	0.212	5.81	0.191	8.91	0.674	0.00643
1701	Nedd4l	muscle	young	0.243	13	17	5.49	0.673	0.0065
112	Tgif1	muscle	young	0.302	4.45	1.55	3.04	0.672	0.00665
1111	Ext1	muscle	young	0.223	3.09	2.91	4.05	0.666	0.00721
508	Tec	muscle	young	0.281	0.991	5.01	2.9	0.664	0.00742
1554	Dipk2a	muscle	young	0.253	6.52	23.5	3.58	0.664	0.00744
1812	Synj1	muscle	young	0.152	19.5	10.5	3.76	0.663	0.00747
965	Cygb	muscle	young	0.263	20.8	9.21	4.35	0.662	0.00756
1043	Vmp1	muscle	young	0.142	8.81	21.2	6.5	0.662	0.00757
1914	Cops5	muscle	young	0.0948	8.13	21.9	7.58	0.662	0.00758
1517	Tspan9	muscle	young	0.319	3.04	2.96	5.33	0.661	0.00766
825	Asb18	muscle	young	0.282	22.6	7.44	5.21	0.66	0.00783
693	Plekhg2	muscle	young	0.359	22.6	7.35	2.93	0.659	0.00788
974	Maf1	muscle	young	0.0871	7.14	22.9	7.31	0.659	0.00789
529	Dstn	muscle	young	0.193	3.75	2.25	5.24	0.658	0.00798
731	Rasa3	muscle	young	0.182	21.8	8.24	3.96	0.657	0.0081
1308	Fzd7	muscle	young	0.339	0.62	5.38	6.45	0.656	0.00825
1397	Cmpk2	muscle	young	0.259	7.94	22.1	2.34	0.656	0.00826
629	Tmem38b	muscle	young	0.127	10	20	7.04	0.656	0.00827
889	Rin2	muscle	young	0.29	3.18	2.82	3.97	0.655	0.00834
472	Phc2	muscle	young	0.226	7.16	22.8	4.88	0.655	0.00837
1733	Rell1	muscle	young	0.186	9.71	20.3	4.38	0.654	0.00846
775	Lrp4	muscle	young	0.247	21.8	8.23	4.12	0.654	0.00848
579	Lrrc32	muscle	young	0.201	1.52	4.48	2.86	0.653	0.00854
622	Tnk2	muscle	young	0.229	7.97	22	6.73	0.653	0.00857
1310	Tm9sf2	muscle	young	0.0498	11.3	18.7	7.09	0.652	0.00861
1890	Nfe2l1	muscle	young	0.108	22.4	7.6	10	0.652	0.00863
1742	Osbpl9	muscle	young	0.0615	23.4	6.61	6.93	0.651	0.00876
802	Tspan14	muscle	young	0.214	5.2	0.797	4.11	0.651	0.00881
574	Vps37b	muscle	young	0.179	6.09	23.9	3.38	0.65	0.00888
359	Pfkfb1	muscle	young	0.32	16.1	13.9	6.36	0.65	0.00889
907	Arf4	muscle	young	0.193	4.67	1.33	5.27	0.649	0.00898
1813	Smtnl2	muscle	young	0.226	9.23	20.8	9.37	0.645	0.00952
1048	Psmd5	muscle	young	0.124	5.91	0.0886	4.91	0.644	0.00961
161	Rab15	muscle	young	0.449	21.1	8.87	2.36	0.642	0.0098
697	Cttnbp2nl	muscle	young	0.179	22.8	7.2	3.3	0.642	0.0098
534	Gabarapl2	muscle	young	0.0838	8.3	21.7	6.56	0.641	0.00992
992	Elf1	muscle	young	0.223	5.4	0.598	3.53	0.641	0.00993
1824	Adrb2	muscle	young	0.351	18.5	11.5	4.47	0.641	0.00993
1404	Slc25a33	muscle	young	0.259	19.1	10.9	4.72	0.641	0.01
514	Ppp2r5a	muscle	young	0.107	5.03	0.972	7.34	0.639	0.0101
114	Nr4a1	muscle	young	0.308	20.2	9.81	7.4	0.639	0.0102
1743	Srsf9	muscle	young	0.189	5	1	3.92	0.639	0.0103
128	Cd63	muscle	young	0.0916	7.03	23	7.1	0.637	0.0104
1526	Ets1	muscle	young	0.376	4.49	1.51	4.7	0.637	0.0105
168	Ptma	muscle	young	0.244	2.8	3.2	6.38	0.636	0.0106
659	Kdelr3	muscle	young	0.29	2.14	3.86	2.02	0.635	0.0107
994	Elf2	muscle	young	0.169	21.1	8.95	5.93	0.635	0.0107
1573	Pik3c3	muscle	young	0.0888	17.9	12.1	4.97	0.635	0.0107
1802	Asb8	muscle	young	0.151	19.7	10.3	7.22	0.635	0.0108
1138	Rangap1	muscle	young	0.117	7.96	22	5.53	0.634	0.0109
1147	Rcc2	muscle	young	0.142	4.85	1.15	4	0.634	0.0109
586	Tgfb1i1	muscle	young	0.253	0.743	5.26	2.82	0.633	0.011
1438	Cyb5r1	muscle	young	0.09	9.07	20.9	6.86	0.632	0.0111
566	Gask1b	muscle	young	0.298	4.73	1.27	4.43	0.632	0.0112
1718	Slc8a3	muscle	young	0.257	18.8	11.2	6.48	0.63	0.0114
219	Tcp11l2	muscle	young	0.195	20.5	9.45	5.58	0.629	0.0116
446	Rab30	muscle	young	0.371	8.8	21.2	3.09	0.628	0.0117
874	Ky	muscle	young	0.386	21.6	8.39	8.29	0.628	0.0117
1545	Ddb1	muscle	young	0.0986	14.1	15.9	8.2	0.628	0.0117
16	Rab7b	muscle	young	0.201	22.6	7.41	2.43	0.627	0.0118
1113	Hnrnpf	muscle	young	0.0747	0.85	5.15	5.83	0.627	0.0118
1241	Cmtm3	muscle	young	0.277	0.973	5.03	2.89	0.627	0.0118
1822	Adpgk	muscle	young	0.268	16.8	13.2	4.23	0.627	0.0118
1725	Rasa4	muscle	young	0.279	5.93	0.0688	5.87	0.625	0.0121
1847	Atoh8	muscle	young	0.407	11.6	18.4	2.67	0.625	0.0122
1498	Rcn3	muscle	young	0.276	0.979	5.02	3.77	0.623	0.0124
336	Fkbp4	muscle	young	0.107	6.34	23.7	7.82	0.622	0.0125
1245	Cdkn2b	muscle	young	0.2	6.66	23.3	1.86	0.621	0.0127
31	Prss23	muscle	young	0.103	5.87	0.133	6.69	0.62	0.0128
1726	Zfp706	muscle	young	0.11	9.82	20.2	6.53	0.619	0.0129
310	Prnp	muscle	young	0.0981	4.56	1.44	7.36	0.618	0.0132
833	Zfp503	muscle	young	0.424	15	15	4.63	0.617	0.0133
64	Bcl2l11	muscle	young	0.255	2.54	3.46	3.43	0.615	0.0136
1086	Elovl5	muscle	young	0.183	6.28	23.7	3.92	0.615	0.0136
13	Irs2	muscle	young	0.397	0.048	5.95	4.96	0.614	0.0138
1018	Nol12	muscle	young	0.104	5.87	0.132	4.84	0.613	0.0139
1366	Slc20a2	muscle	young	0.177	21.2	8.8	6.41	0.611	0.0143
688	Mcam	muscle	young	0.178	3.13	2.87	5.17	0.609	0.0145
1460	Lpcat3	muscle	young	0.0759	2.46	3.54	4.63	0.609	0.0146
185	Klf6	muscle	young	0.25	19.9	10.1	5.63	0.608	0.0148
1341	Map3k11	muscle	young	0.149	2.69	3.31	4.55	0.607	0.0149
938	Scx	muscle	young	0.267	5.28	0.724	3.38	0.605	0.0152
250	Ctsa	muscle	young	0.102	3.15	2.85	6.53	0.605	0.0153
1431	Cope	muscle	young	0.105	8.41	21.6	6.41	0.604	0.0154
1906	Tead4	muscle	young	0.496	5.79	0.205	3.91	0.604	0.0155
678	Cldnd1	muscle	young	0.0845	8.91	21.1	5.93	0.603	0.0156
1211	Tm2d2	muscle	young	0.107	8.55	21.4	5.62	0.602	0.0158
1719	Zbtb7b	muscle	young	0.182	6.37	23.6	5.9	0.602	0.0158
1183	P2rx4	muscle	young	0.19	1.25	4.75	2.71	0.601	0.0159
1637	Erlec1	muscle	young	0.0752	10.9	19.1	5.58	0.601	0.016
1645	Senp8	muscle	young	0.216	8.68	21.3	3.64	0.601	0.016
388	Msantd3	muscle	young	0.0837	6.06	23.9	4.33	0.6	0.0162
957	Chp2	muscle	young	0.297	4.11	1.89	2.31	0.598	0.0165
1587	Zfp869	muscle	young	0.101	19.1	10.9	5.23	0.597	0.0168
409	Pdgfb	muscle	young	0.22	4.87	1.13	5.19	0.595	0.017
1132	Cav3	muscle	young	0.121	6.98	23	6.11	0.594	0.0173
211	Gpt2	muscle	young	0.266	14.1	15.9	8.43	0.593	0.0176
640	Tceal9	muscle	young	0.183	5.05	0.953	4.94	0.593	0.0176
1270	Mcf2l	muscle	young	0.429	15.9	14.1	4.53	0.592	0.0176
1342	Tbc1d10b	muscle	young	0.111	8.36	21.6	5.88	0.592	0.0177
1915	Josd2	muscle	young	0.164	7.21	22.8	5.46	0.591	0.0178
443	Ugdh	muscle	young	0.218	4.21	1.79	3.43	0.591	0.0179
347	Ppp1r18	muscle	young	0.271	21.5	8.46	3.11	0.589	0.0184
1515	Asb10	muscle	young	0.132	12.3	17.7	7.67	0.588	0.0184
1649	Pdk4	muscle	young	0.815	20.5	9.47	9.05	0.588	0.0185
1156	Arrdc4	muscle	young	0.227	7.23	22.8	3.92	0.586	0.019
997	Tbk1	muscle	young	0.0671	23.1	6.93	4.47	0.585	0.0191
12	Egr1	muscle	young	1.05	0.56	5.44	3.38	0.584	0.0192
1092	Fam174a	muscle	young	0.128	8.61	21.4	6.82	0.584	0.0193
821	Nrap	muscle	young	0.172	21.1	8.85	11.1	0.584	0.0194
1173	Cd93	muscle	young	0.336	1.83	4.17	5.3	0.584	0.0194
1755	Tmem150c	muscle	young	0.283	22.5	7.46	0.943	0.583	0.0195
244	Rnd3	muscle	young	0.225	24	6.03	3.24	0.582	0.0197
720	Atp1b3	muscle	young	0.126	4.05	1.95	5.74	0.582	0.0197
445	Klhl33	muscle	young	0.249	17.9	12.1	7.97	0.581	0.02
1854	Hnrnpu	muscle	young	0.0823	7.57	22.4	7.93	0.581	0.02
1095	Rab5c	muscle	young	0.0837	3.89	2.11	5.91	0.58	0.0201
795	Plvap	muscle	young	0.271	2.4	3.6	4.14	0.58	0.0202
898	Cnih4	muscle	young	0.0798	6.87	23.1	5.84	0.58	0.0202
421	Cacybp	muscle	young	0.122	8.06	21.9	6.52	0.579	0.0203
1303	Klhl31	muscle	young	0.199	4.09	1.91	9.2	0.579	0.0204
1154	Extl2	muscle	young	0.153	15.1	14.9	4.59	0.577	0.0209
1882	Rnpep	muscle	young	0.109	2.45	3.55	4.72	0.576	0.0209
1839	Kcna7	muscle	young	0.153	20.6	9.45	6.83	0.575	0.0213
366	Atp8b1	muscle	young	0.228	23.7	6.35	2.02	0.573	0.0216
460	Adamts1	muscle	young	0.344	22.4	7.56	5.66	0.572	0.0219
235	Btg1	muscle	young	0.171	2.29	3.71	4.51	0.572	0.022
1231	Gng11	muscle	young	0.299	4.34	1.66	4.45	0.572	0.022
1023	Wfdc1	muscle	young	0.141	9.48	20.5	6.48	0.571	0.0221
1784	Becn1	muscle	young	0.0695	5.45	0.55	6.72	0.57	0.0224
744	Mllt3	muscle	young	0.0941	20.5	9.51	7.42	0.57	0.0225
1205	Cep19	muscle	young	0.112	8.04	22	4.48	0.57	0.0225
1213	Cblb	muscle	young	0.0615	15.5	14.5	4.37	0.569	0.0225
1509	Smco4	muscle	young	0.152	3.45	2.55	3.43	0.57	0.0225
689	Cebpg	muscle	young	0.161	7.43	22.6	6.77	0.569	0.0227
379	Smtn	muscle	young	0.174	4.2	1.8	6.86	0.567	0.0231
875	Elk3	muscle	young	0.287	3.81	2.19	4.47	0.567	0.0232
1108	Ripk1	muscle	young	0.152	21.4	8.56	2.7	0.565	0.0236
1825	Exosc3	muscle	young	0.139	6.54	23.5	4	0.565	0.0236
428	Lama4	muscle	young	0.225	23.7	6.33	4.79	0.565	0.0237
1332	Klhl2	muscle	young	0.207	12.5	17.5	3.73	0.565	0.0237
466	Slc37a4	muscle	young	0.153	11.2	18.8	7.44	0.564	0.0239
1557	Slc11a2	muscle	young	0.15	13.6	16.4	5.52	0.564	0.0239
525	Lrrc14b	muscle	young	0.0589	4.37	1.63	7.78	0.564	0.024
355	Cald1	muscle	young	0.305	3.48	2.52	5.6	0.563	0.0242
411	Ckb	muscle	young	0.442	3.92	2.08	3.24	0.562	0.0244
647	Plpp7	muscle	young	0.126	9.92	20.1	7.37	0.561	0.0245
822	Pacsin3	muscle	young	0.124	9.11	20.9	8.73	0.561	0.0245
1010	Iqgap1	muscle	young	0.213	0.316	5.68	5.15	0.56	0.0248
1922	F11r	muscle	young	0.277	5.18	0.816	3.72	0.56	0.0249
50	Tnfrsf12a	muscle	young	0.675	5.33	0.667	4.59	0.559	0.025
385	Gpx8	muscle	young	0.217	5.07	0.931	2.66	0.56	0.025
209	Sat1	muscle	young	0.187	24	6.05	4.68	0.559	0.0252
981	Ergic3	muscle	young	0.0848	8.69	21.3	5.5	0.559	0.0252
107	Col3a1	muscle	young	0.399	2.25	3.75	7.3	0.558	0.0253
1603	Slc22a5	muscle	young	0.0987	18.2	11.8	4.28	0.558	0.0254
1904	Slfn5	muscle	young	0.152	23.6	6.38	5.56	0.557	0.0256
271	Gabarapl1	muscle	young	0.23	23	7.05	6.12	0.556	0.0258
45	Phlda1	muscle	young	0.296	7.95	22.1	3.12	0.555	0.0261
43	Csrnp1	muscle	young	0.425	22.7	7.28	2.11	0.555	0.0262
1668	Parp8	muscle	young	0.174	19.8	10.2	4.71	0.555	0.0262
1730	Epha2	muscle	young	0.297	0.541	5.46	2.19	0.555	0.0262
1370	Rbpj	muscle	young	0.081	22	8.02	5.24	0.554	0.0265
150	Serpinh1	muscle	young	0.311	3.72	2.28	5.96	0.553	0.0267
1127	Eml3	muscle	young	0.197	23.8	6.17	3.28	0.551	0.0273
94	Klf5	muscle	young	0.307	3	3	2.91	0.55	0.0274
136	Cct3	muscle	young	0.111	7.14	22.9	6.68	0.551	0.0274
578	Capg	muscle	young	0.175	2.71	3.29	4.17	0.55	0.0275
971	Ctdp1	muscle	young	0.127	7.51	22.5	3.86	0.55	0.0275
1577	Pnpla8	muscle	young	0.142	12.6	17.4	8.22	0.55	0.0275
1429	Zfand5	muscle	young	0.101	19.5	10.5	8.99	0.549	0.0277
1665	Cand1	muscle	young	0.0911	14.1	15.9	4.35	0.549	0.0277
796	Dnajc21	muscle	young	0.0732	6.83	23.2	7.58	0.549	0.0278
351	Cib2	muscle	young	0.124	8.42	21.6	7.8	0.547	0.0283
560	Rasgrp3	muscle	young	0.129	16.9	13.1	6.28	0.547	0.0284
1845	Klc1	muscle	young	0.136	4.74	1.26	6.38	0.545	0.0289
1888	Mia2	muscle	young	0.0805	17.9	12.1	6.42	0.544	0.0292
959	Lin54	muscle	young	0.194	15.6	14.4	3.43	0.543	0.0294
1233	Add3	muscle	young	0.151	3.06	2.94	5.83	0.543	0.0295
47	Hbegf	muscle	young	0.302	11.6	18.4	4.16	0.542	0.0298
538	Tmem127	muscle	young	0.153	23.6	6.42	5.84	0.542	0.0298
1806	Trim8	muscle	young	0.118	3.17	2.83	5.36	0.541	0.03
1335	Ahnak	muscle	young	0.203	18.3	11.7	8.5	0.541	0.0302
292	Rab31	muscle	young	0.24	1.13	4.87	3.16	0.539	0.0307
882	Swap70	muscle	young	0.221	23.2	6.78	3.88	0.539	0.0308
1142	Klf15	muscle	young	0.3	20.6	9.39	5.45	0.538	0.0309
1105	Ezh1	muscle	young	0.125	19.1	10.9	5.78	0.538	0.031
97	Tln1	muscle	young	0.107	24	6.05	7.1	0.537	0.0311
344	Rcn1	muscle	young	0.178	2.24	3.76	3.94	0.536	0.0315
30	Thbs1	muscle	young	0.711	4.12	1.88	3.36	0.536	0.0316
80	Myc	muscle	young	0.396	18.8	11.2	2.42	0.535	0.0318
1109	Arid5a	muscle	young	0.248	21.5	8.51	2.63	0.535	0.0318
1330	Arpc5l	muscle	young	0.0965	8.33	21.7	7.51	0.535	0.0319
368	Csrp1	muscle	young	0.283	1.48	4.52	5.11	0.534	0.0322
1709	Synpo2l	muscle	young	0.121	14.3	15.7	8.24	0.534	0.0322
367	Gpcpd1	muscle	young	0.179	14.8	15.2	9.26	0.534	0.0323
624	Wdr1	muscle	young	0.191	1.84	4.16	6.04	0.533	0.0326
1188	Cbx7	muscle	young	0.111	23.1	6.9	5.39	0.533	0.0326
178	Gadd45b	muscle	young	0.262	22.7	7.31	4.9	0.531	0.033
1753	Wbp1l	muscle	young	0.187	11.4	18.6	6.82	0.531	0.0331
1909	Dpp7	muscle	young	0.0781	2.26	3.74	3.7	0.531	0.0331
836	Dhcr24	muscle	young	0.281	4.43	1.57	3.08	0.531	0.0332
1895	Adam17	muscle	young	0.16	4.43	1.57	4.81	0.53	0.0334
1272	Slc41a1	muscle	young	0.254	21.1	8.88	6.59	0.529	0.0338
1100	Slc39a13	muscle	young	0.0997	5.56	0.443	5.09	0.529	0.0339
1042	Htra3	muscle	young	0.162	7.44	22.6	5.37	0.528	0.034
920	Sec61a1	muscle	young	0.154	1.04	4.96	4.45	0.528	0.0341
1314	Dusp6	muscle	young	0.248	0.604	5.4	3.97	0.528	0.0342
1073	Tspan2	muscle	young	0.307	5.19	0.814	3.72	0.527	0.0343
203	Pmepa1	muscle	young	0.217	5.74	0.264	5.57	0.527	0.0344
1283	Sec61b	muscle	young	0.169	13.4	16.6	4.37	0.527	0.0344
1581	Arsa	muscle	young	0.101	3.84	2.16	2.96	0.526	0.0347
130	Mfge8	muscle	young	0.189	4.99	1.01	5.78	0.526	0.0348
952	Tcf4	muscle	young	0.118	3.41	2.59	6.8	0.525	0.0351
1609	Scn4b	muscle	young	0.109	21.5	8.49	9.24	0.524	0.0354
293	Calm2	muscle	young	0.146	6.97	23	7.91	0.523	0.0356
1536	Dusp28	muscle	young	0.108	9.14	20.9	5.18	0.523	0.0358
316	Fstl1	muscle	young	0.216	23.5	6.54	6.02	0.522	0.0361
756	Nvl	muscle	young	0.178	17.5	12.5	4.68	0.521	0.0363
1716	Cnnm3	muscle	young	0.152	0.918	5.08	4.3	0.52	0.0367
1783	Chchd6	muscle	young	0.197	9.95	20.1	2.78	0.52	0.0369
601	Mapkapk5	muscle	young	0.224	23.1	6.88	1.21	0.519	0.0371
910	Actn4	muscle	young	0.217	2.72	3.28	5.87	0.518	0.0373
501	Hspb3	muscle	young	0.165	4.02	1.98	4.78	0.517	0.038
532	Itga7	muscle	young	0.116	6.18	23.8	6.95	0.516	0.0381
1201	Adgrg1	muscle	young	0.225	17.8	12.2	4.5	0.516	0.0382
1916	Mob1a	muscle	young	0.142	6.42	23.6	4.65	0.516	0.0382
399	Cyhr1	muscle	young	0.0799	8.06	21.9	7.42	0.515	0.0384
637	Tecr	muscle	young	0.0926	9	21	8.61	0.515	0.0386
993	Sh2b3	muscle	young	0.177	17.1	12.9	5.04	0.515	0.0386
145	Cd81	muscle	young	0.154	4.35	1.65	6.52	0.514	0.039
609	Cd276	muscle	young	0.212	19.7	10.3	3.04	0.514	0.0391
905	Enc1	muscle	young	0.164	2.25	3.75	1.73	0.513	0.0391
1832	Dus1l	muscle	young	0.0793	9.82	20.2	5.24	0.512	0.0398
983	Ubxn1	muscle	young	0.0855	7.91	22.1	7.71	0.511	0.0401
1265	Dglucy	muscle	young	0.139	8.1	21.9	5.08	0.511	0.0401
1216	Arhgap10	muscle	young	0.0832	1.38	4.62	6.36	0.51	0.0405
1350	Lpar6	muscle	young	0.207	6.35	23.6	2.65	0.509	0.0406
116	Fos	muscle	young	0.822	2.09	3.91	3.27	0.509	0.0407
1642	Icam2	muscle	young	0.304	2.49	3.51	2.91	0.509	0.0407
901	Adam19	muscle	young	0.273	4.35	1.65	2.91	0.508	0.041
717	Zfp367	muscle	young	0.128	14.1	15.9	5.88	0.508	0.0412
764	Rpia	muscle	young	0.0889	6.99	23	5.06	0.508	0.0413
498	Ppib	muscle	young	0.139	1.98	4.02	4.93	0.507	0.0414
1686	Cfap70	muscle	young	0.202	8.59	21.4	0.948	0.506	0.0418
147	Ier5	muscle	young	0.209	15.7	14.3	4.49	0.505	0.0424
166	Cavin1	muscle	young	0.154	4.23	1.77	7.68	0.505	0.0424
245	Col5a2	muscle	young	0.241	3.05	2.95	4.8	0.504	0.0425
1080	Mtus1	muscle	young	0.172	16.5	13.5	7.84	0.503	0.043
207	Lamb1	muscle	young	0.177	1.6	4.4	5.02	0.502	0.0432
1575	Psmd8	muscle	young	0.102	11.2	18.8	8.42	0.502	0.0434
1116	Arhgap20	muscle	young	0.336	6.19	23.8	6.18	0.501	0.0437
1418	Ptov1	muscle	young	0.123	7.64	22.4	6.79	0.501	0.0439
238	Pvr	muscle	young	0.177	3.94	2.06	3.88	0.5	0.0441
1277	Ctnnd1	muscle	young	0.165	2.96	3.04	2.91	0.499	0.0444
1881	Hmgb2	muscle	young	0.173	5.1	0.895	3.01	0.496	0.0457
923	Ccdc43	muscle	young	0.116	10	20	6.93	0.496	0.0458
254	Sorbs3	muscle	young	0.178	15.8	14.2	6.38	0.496	0.046
762	Ugcg	muscle	young	0.172	21.8	8.16	3.76	0.495	0.0461
362	Slc25a24	muscle	young	0.174	6.21	23.8	2.85	0.495	0.0462
330	Hif1a	muscle	young	0.0933	23.8	6.17	4.83	0.495	0.0464
174	Lmod1	muscle	young	0.437	1.08	4.92	3.55	0.494	0.0465
1714	Wwp1	muscle	young	0.154	15.1	14.9	8.91	0.493	0.0471
1334	Pbdc1	muscle	young	0.067	8.4	21.6	3.53	0.492	0.0476
1541	St7l	muscle	young	0.156	9.52	20.5	4.57	0.492	0.0476
378	Tle3	muscle	young	0.171	18.1	11.9	3.17	0.491	0.0478
73	Col18a1	muscle	young	0.24	2.22	3.78	3.43	0.491	0.048
980	Cab39	muscle	young	0.107	14.2	15.8	8.49	0.49	0.0481
1453	Asah1	muscle	young	0.104	1.34	4.66	4.66	0.489	0.0487
638	Zfp36l1	muscle	young	0.254	7.54	22.5	5.25	0.489	0.0488
1379	Basp1	muscle	young	0.266	2.01	3.99	1.72	0.488	0.0491
101	Mafk	muscle	young	0.216	0.481	5.52	5.08	0.487	0.0495
1864	Wipf1	muscle	young	0.145	22.4	7.64	3.78	0.487	0.0495
1047	Ehhadh	muscle	young	0.132	1.19	4.81	3.67	0.487	0.0497
444	Cma1	muscle	young	0.336	0.153	5.85	1.64	0.486	0.05
743	Flnb	muscle	young	0.273	23.9	6.14	4.58	0.486	0.0502
1279	Tapt1	muscle	young	0.0625	8.47	21.5	6.63	0.486	0.0502
1764	Tagln	muscle	young	0.392	3.01	2.99	5.27	0.485	0.0507
92	Trib1	muscle	young	0.233	17.1	12.9	4.5	0.484	0.0509
1655	Arhgdib	muscle	young	0.219	4.19	1.81	3.45	0.483	0.0514
478	Pabpc1	muscle	young	0.105	15.3	14.7	7.26	0.483	0.0516
1223	Ier2	muscle	young	0.359	1.37	4.63	3.42	0.482	0.0518
1606	Fam160b2	muscle	young	0.0708	15.7	14.3	5.82	0.482	0.0518
1502	Zbtb43	muscle	young	0.141	19.6	10.4	4.39	0.482	0.0519
1029	Rere	muscle	young	0.116	19.6	10.4	6.8	0.481	0.0521
618	Aig1	muscle	young	0.154	2.43	3.57	3.38	0.481	0.0524
953	Myo1c	muscle	young	0.169	21.6	8.42	5.9	0.48	0.0525
440	Arpc1b	muscle	young	0.197	1.06	4.94	4.7	0.48	0.0527
418	Rorc	muscle	young	0.0691	7.74	22.3	7.05	0.48	0.0528
1286	Serpine2	muscle	young	0.096	5.85	0.148	7.54	0.479	0.053
1200	Sgce	muscle	young	0.14	5.79	0.213	3.49	0.479	0.0533
1367	Hras	muscle	young	0.102	9.31	20.7	6.4	0.478	0.0536
1506	Sp110	muscle	young	0.301	3.23	2.77	2.05	0.478	0.0537
1037	Wdr26	muscle	young	0.112	14.8	15.2	7.64	0.475	0.0552
298	Card19	muscle	young	0.149	6.75	23.3	6.54	0.474	0.0556
824	Tnip2	muscle	young	0.169	22	8.01	2.96	0.474	0.0556
1328	Ciao2a	muscle	young	0.0952	7.66	22.3	5.98	0.474	0.0557
1520	Erich1	muscle	young	0.142	17.8	12.2	2.15	0.473	0.0558
1534	Creld2	muscle	young	0.114	3.24	2.76	3.31	0.472	0.0563
221	Igfbp7	muscle	young	0.174	2.28	3.72	6.05	0.472	0.0565
663	Vcan	muscle	young	0.135	2.86	3.14	2.91	0.472	0.0566
860	Por	muscle	young	0.141	20.2	9.76	4.85	0.471	0.0569
1005	Twf2	muscle	young	0.248	1.57	4.43	7.51	0.47	0.0573
1349	Ppfia4	muscle	young	0.17	5.21	0.786	1.36	0.47	0.0574
521	Sfrp4	muscle	young	0.297	22.3	7.69	2.06	0.47	0.0576
406	Lima1	muscle	young	0.238	0.0395	5.96	4.2	0.469	0.0577
1660	Psmd13	muscle	young	0.0971	7.98	22	6.87	0.469	0.0578
1768	Ebag9	muscle	young	0.0991	9.19	20.8	5.51	0.469	0.058
1162	Nme2	muscle	young	0.119	21.9	8.07	0.249	0.469	0.0581
1419	Ammecr1l	muscle	young	0.189	18.3	11.7	3.57	0.468	0.0582
1531	Tceal8	muscle	young	0.225	2.73	3.27	3.71	0.468	0.0582
1611	Tmem186	muscle	young	0.0571	18.1	11.9	5.04	0.468	0.0582
493	Thoc7	muscle	young	0.085	8.45	21.5	6.64	0.468	0.0583
841	Cystm1	muscle	young	0.0994	7.29	22.7	7.42	0.468	0.0583
736	Olfml2b	muscle	young	0.235	1.23	4.77	2.78	0.468	0.0585
1228	Plxna2	muscle	young	0.25	18.2	11.8	4.12	0.468	0.0585
951	Rnf103	muscle	young	0.0703	16.1	13.9	5.37	0.467	0.059
1112	Mfap2	muscle	young	0.242	2.73	3.27	1.43	0.467	0.0591
33	Sparc	muscle	young	0.259	1.16	4.84	7.89	0.466	0.0593
878	Tcaf1	muscle	young	0.119	2.83	3.17	3.09	0.466	0.0593
700	Apln	muscle	young	0.274	22.6	7.36	1.84	0.465	0.0598
1060	Cd4	muscle	young	0.14	13.5	16.5	0.132	0.465	0.0599
386	Ehd2	muscle	young	0.191	5.21	0.79	6.21	0.465	0.06
962	Kcnn3	muscle	young	0.284	23.4	6.6	1.87	0.464	0.0602
184	Dynll1	muscle	young	0.329	5.19	0.814	4.62	0.463	0.0608
1331	Calu	muscle	young	0.0838	23.3	6.74	7.34	0.463	0.0608
1590	Tbc1d20	muscle	young	0.104	5.36	0.636	5.78	0.463	0.0608
231	Bsg	muscle	young	0.0713	6.21	23.8	9.45	0.463	0.061
373	Metrnl	muscle	young	0.279	3.79	2.21	2.79	0.462	0.0614
1449	Pltp	muscle	young	0.28	2.62	3.38	4.52	0.462	0.0616
1622	Srpk1	muscle	young	0.0686	7.79	22.2	5	0.462	0.0616
287	Cavin3	muscle	young	0.251	3.12	2.88	4.05	0.461	0.0617
815	Amd1	muscle	young	0.236	14	16	11	0.461	0.0617
1921	Dram2	muscle	young	0.0666	8.55	21.4	6.72	0.461	0.0619
427	Smco1	muscle	young	0.13	13.7	16.3	6.42	0.461	0.0621
1782	Plxnb2	muscle	young	0.175	0.0164	5.98	4.08	0.46	0.0627
1274	Atraid	muscle	young	0.119	6.38	23.6	5.62	0.459	0.0628
866	Susd5	muscle	young	0.309	2.38	3.62	1.2	0.457	0.064
234	Tmbim1	muscle	young	0.075	1.41	4.59	6.19	0.456	0.0644
1580	Fam184b	muscle	young	0.16	3.28	2.72	0.501	0.455	0.065
1405	Iqcc	muscle	young	0.154	14.9	15.1	3.32	0.455	0.0654
1034	Nucb1	muscle	young	0.0991	1.56	4.44	5.99	0.453	0.0662
1821	Nudt19	muscle	young	0.0897	10.5	19.5	6.58	0.453	0.0664
880	Cmklr1	muscle	young	0.16	19.7	10.3	3.06	0.452	0.0665
1276	Nrtn	muscle	young	0.208	10.2	19.8	2.51	0.452	0.0666
268	Dbt	muscle	young	0.14	10.5	19.5	5.84	0.452	0.067
1072	Ska2	muscle	young	0.198	7.31	22.7	3.1	0.451	0.0675
299	Cnn2	muscle	young	0.308	2.2	3.8	3.66	0.45	0.068
441	Htra1	muscle	young	0.2	8.02	22	5.62	0.45	0.0681
1063	Fam107b	muscle	young	0.215	4.83	1.17	2.2	0.45	0.0681
372	Ly6e	muscle	young	0.241	4.18	1.82	5.93	0.449	0.0683
784	Nfe2l2	muscle	young	0.145	18.1	11.9	5.74	0.449	0.0683
925	Zfyve19	muscle	young	0.0951	10.7	19.3	3.98	0.449	0.0684
1054	Asap2	muscle	young	0.242	0.496	5.5	2.99	0.449	0.0686
1467	Galk1	muscle	young	0.118	1.61	4.39	2.04	0.448	0.0687
1219	Hs6st1	muscle	young	0.114	5.22	0.784	5.67	0.447	0.0694
782	Pdia3	muscle	young	0.191	1.84	4.16	5.95	0.447	0.0696
1150	Crlf1	muscle	young	0.182	5.85	0.154	2.47	0.446	0.07
995	Hdac2	muscle	young	0.0601	9.2	20.8	6.41	0.446	0.0702
1546	Kif3a	muscle	young	0.14	7.66	22.3	3.39	0.445	0.0706
1045	Grk5	muscle	young	0.251	3.78	2.22	3.1	0.444	0.0712
1354	Mtmr1	muscle	young	0.132	16.2	13.8	6.11	0.443	0.0717
927	Proser3	muscle	young	0.168	3.82	2.18	2.53	0.443	0.0718
803	Cmip	muscle	young	0.229	1.5	4.5	2.93	0.442	0.0724
1269	Acta2	muscle	young	0.416	4.76	1.24	5.48	0.442	0.0726
1565	Phf20l1	muscle	young	0.144	12.9	17.1	6.96	0.442	0.0726
153	Selenom	muscle	young	0.233	3.08	2.92	3.44	0.441	0.0728
1612	Fubp1	muscle	young	0.124	13	17	5.41	0.44	0.0736
1318	Reep3	muscle	young	0.133	3.22	2.78	4.62	0.44	0.0738
783	Eif1	muscle	young	0.0758	6.59	23.4	9.43	0.439	0.0741
648	Dab2	muscle	young	0.204	1.18	4.82	4.11	0.439	0.0743
143	Ehd4	muscle	young	0.171	22.9	7.06	5.69	0.439	0.0744
280	Stard7	muscle	young	0.144	21.3	8.68	7.95	0.438	0.0751
474	Tor3a	muscle	young	0.142	1.62	4.38	3.49	0.438	0.0751
665	Nucb2	muscle	young	0.169	3.98	2.02	2.44	0.436	0.0757
1712	Nek4	muscle	young	0.0807	15.9	14.1	3.49	0.436	0.0761
1258	Yipf5	muscle	young	0.102	7.56	22.4	4.63	0.435	0.0763
1186	Zbtb46	muscle	young	0.155	9.94	20.1	3.53	0.435	0.0764
1417	Cd164	muscle	young	0.137	12.1	17.9	7.98	0.435	0.0764
1293	Paip1	muscle	young	0.0509	7.86	22.1	6.91	0.434	0.077
346	C2	muscle	young	0.159	1.79	4.21	0.909	0.434	0.0771
1093	Igf1	muscle	young	0.197	12.1	17.9	4.73	0.434	0.0771
137	Rnd1	muscle	young	0.436	4.13	1.87	2.1	0.434	0.0773
456	Tkt	muscle	young	0.217	5.62	0.382	4.18	0.434	0.0774
1856	Dlc1	muscle	young	0.168	23.9	6.05	4.73	0.433	0.0776
1387	Ndufa4l2	muscle	young	0.261	3.37	2.63	3.08	0.433	0.0779
1128	Tmem69	muscle	young	0.0934	9.96	20	4.8	0.433	0.0781
1225	Kat8	muscle	young	0.0577	1.95	4.05	5.12	0.432	0.0782
1039	S100a16	muscle	young	0.144	6.22	23.8	5.81	0.432	0.0783
1757	Mbd1	muscle	young	0.117	16.3	13.7	5.29	0.432	0.0786
91	Cfl1	muscle	young	0.243	2.58	3.42	5.81	0.431	0.0788
614	Phkg1	muscle	young	0.0845	9.13	20.9	9.81	0.43	0.0796
1667	Cyp51	muscle	young	0.204	4.38	1.62	3.3	0.43	0.0796
1406	Procr	muscle	young	0.187	20.1	9.94	3.18	0.43	0.0797
1176	Rfx1	muscle	young	0.232	17.1	12.9	3.27	0.43	0.0798
115	Ccnd1	muscle	young	0.283	22.5	7.45	3.55	0.429	0.0804
458	Sik1	muscle	young	0.215	20.3	9.73	3.71	0.428	0.0809
896	Oxsm	muscle	young	0.106	23.8	6.18	4.63	0.427	0.0816
1524	Ybey	muscle	young	0.187	7.79	22.2	3.58	0.427	0.0816
317	Zyx	muscle	young	0.179	0.896	5.1	4.62	0.426	0.0822
940	Rnft1	muscle	young	0.105	4.75	1.25	6.16	0.426	0.0823
1067	Lgals9	muscle	young	0.268	2.58	3.42	3.35	0.426	0.0823
546	Cdc25a	muscle	young	0.0934	3.54	2.46	3.66	0.425	0.0826
262	Cspg4	muscle	young	0.241	0.0127	5.99	3.68	0.425	0.0832
383	Plcl2	muscle	young	0.0519	20.6	9.39	7.05	0.425	0.0832
1696	Ier3	muscle	young	0.279	16.8	13.2	3.33	0.424	0.0834
548	Sema7a	muscle	young	0.214	17	13	4.22	0.424	0.0835
1015	Sh3d19	muscle	young	0.192	0.815	5.19	3.54	0.424	0.0835
926	Smad3	muscle	young	0.225	6.54	23.5	7.12	0.423	0.0842
1287	Urgcp	muscle	young	0.0712	5.55	0.454	6.02	0.423	0.0844
233	Msn	muscle	young	0.223	0.829	5.17	5.6	0.423	0.0845
291	Actr3	muscle	young	0.0798	1.78	4.22	6.05	0.422	0.0848
214	Plpp1	muscle	young	0.117	5.44	0.564	5.91	0.421	0.0854
1886	Pacsin2	muscle	young	0.145	1.33	4.67	6.23	0.421	0.0858
1503	Spryd7	muscle	young	0.0957	9.18	20.8	6.56	0.419	0.0867
380	Vsir	muscle	young	0.143	3.3	2.7	3.99	0.417	0.0883
279	Col5a1	muscle	young	0.253	1.77	4.23	5	0.416	0.0886
620	Gnai3	muscle	young	0.0518	5.63	0.374	4.7	0.416	0.0891
1841	Ctif	muscle	young	0.123	1.85	4.15	3.89	0.416	0.0892
343	Eln	muscle	young	0.323	4.85	1.15	4.54	0.415	0.0899
814	Rbl2	muscle	young	0.0898	20.1	9.85	6.32	0.414	0.0899
242	Pdlim4	muscle	young	0.226	3.42	2.58	2.64	0.414	0.0901
149	Ralb	muscle	young	0.205	23.4	6.63	3.82	0.414	0.0902
1759	Hmgn1	muscle	young	0.13	5.5	0.501	5.52	0.414	0.0904
985	Pcolce	muscle	young	0.209	2.57	3.43	5.06	0.414	0.0905
1896	Arhgap17	muscle	young	0.182	0.382	5.62	4.69	0.412	0.0915
1814	Cgrrf1	muscle	young	0.1	8.5	21.5	5.96	0.412	0.0916
494	Fabp5	muscle	young	0.304	3.55	2.45	3.09	0.412	0.0918
1601	Acsl5	muscle	young	0.19	4.59	1.41	3.27	0.411	0.0921
1089	Dnajc3	muscle	young	0.0987	6.96	23	6.16	0.411	0.0922
1175	Tmem132a	muscle	young	0.21	5.67	0.326	2.71	0.411	0.0927
885	Pde4a	muscle	young	0.155	2.44	3.56	6.25	0.41	0.0932
169	Tceal5	muscle	young	0.177	2.62	3.38	4.89	0.405	0.0967
109	Anxa2	muscle	young	0.33	4.53	1.47	5.55	0.405	0.0969
686	Stat3	muscle	young	0.137	23	7.01	5.88	0.405	0.097
1641	Agap3	muscle	young	0.0383	6.41	23.6	6.26	0.405	0.097
986	Arl8a	muscle	young	0.124	22.3	7.75	4.65	0.404	0.0972
392	Det1	muscle	young	0.105	11.1	18.9	5.38	0.404	0.0973
1059	Rcsd1	muscle	young	0.113	17	13	7.74	0.404	0.0973
183	Dlgap4	muscle	young	0.0856	14	16	6.55	0.404	0.0974
1468	Nexn	muscle	young	0.0837	5.56	0.443	10.1	0.404	0.0977
1077	Grhpr	muscle	young	0.0961	6.89	23.1	5.25	0.403	0.098
563	Bak1	muscle	young	0.117	14.8	15.2	4.48	0.403	0.0982
1594	Rassf2	muscle	young	0.175	0.162	5.84	2.72	0.402	0.0986
290	Tnfrsf1a	muscle	young	0.161	0.174	5.83	4.7	0.402	0.0991
1271	Pgm2l1	muscle	young	0.132	14.4	15.6	5.73	0.401	0.0994
1923	Txlnb	muscle	young	0.0992	20	9.97	9.86	0.401	0.0994
758	B2m	muscle	young	0.151	3.44	2.56	6.84	0.401	0.0998
937	Myh9	muscle	young	0.187	23.7	6.28	6.41	0.4	0.1
1754	Sec24d	muscle	young	0.221	0.54	5.46	3.11	0.401	0.1
375	Dtx3	muscle	young	0.0988	6.01	24	5.44	0.399	0.101
1384	Adcy4	muscle	young	0.225	1.63	4.37	3.56	0.399	0.101
1572	Hspb2	muscle	young	0.143	7.72	22.3	6.52	0.4	0.101
471	Impa2	muscle	young	0.246	23.3	6.69	2.97	0.398	0.102
675	Hnrnpa1	muscle	young	0.0926	22.3	7.68	7.32	0.398	0.102
921	Rhoa	muscle	young	0.0952	4.83	1.17	7.25	0.398	0.102
1296	Spin1	muscle	young	0.107	13.4	16.6	5.21	0.397	0.103
1639	Tnfaip1	muscle	young	0.0467	6.28	23.7	6.94	0.396	0.103
1721	Vldlr	muscle	young	0.181	18.3	11.7	9.03	0.397	0.103
722	Ppp3cb	muscle	young	0.0968	12.2	17.8	9.08	0.395	0.104
886	Impdh1	muscle	young	0.0849	0.765	5.24	4.16	0.396	0.104
979	Kif5b	muscle	young	0.143	12.9	17.1	7.83	0.395	0.104
1230	Ralgds	muscle	young	0.174	7.56	22.4	4.17	0.395	0.104
1499	Wls	muscle	young	0.12	12.1	17.9	5.74	0.396	0.104
1706	Btbd10	muscle	young	0.171	7.01	23	3.89	0.396	0.104
1846	Uimc1	muscle	young	0.0801	8.28	21.7	4.5	0.395	0.104
217	Eef1g	muscle	young	0.0616	8.08	21.9	9.08	0.394	0.105
259	Plin2	muscle	young	0.105	3.63	2.37	5.5	0.394	0.105
281	Hk1	muscle	young	0.207	0.0298	5.97	3.57	0.392	0.106
342	Ube2d1	muscle	young	0.0897	21.9	8.1	7.93	0.393	0.106
1280	Tor1aip2	muscle	young	0.0597	16.5	13.5	6.77	0.393	0.106
1732	Nckap5l	muscle	young	0.2	22.6	7.36	1.99	0.392	0.106
1746	Mindy3	muscle	young	0.0897	12.5	17.5	3.8	0.393	0.106
303	Pla2g7	muscle	young	0.143	4.15	1.85	7	0.391	0.107
318	Srbd1	muscle	young	0.0797	23.9	6.15	2.63	0.392	0.107
1466	Fam13a	muscle	young	0.269	0.621	5.38	4.26	0.391	0.107
1791	Terf2ip	muscle	young	0.0583	7.24	22.8	4.96	0.391	0.107
129	Tubb5	muscle	young	0.156	1.87	4.13	5.49	0.39	0.108
420	Vasn	muscle	young	0.247	13.7	16.3	3.2	0.39	0.108
1056	Edf1	muscle	young	0.0983	5.59	0.413	6.92	0.39	0.108
1394	Kcnj12	muscle	young	0.148	11.5	18.5	6.14	0.39	0.108
314	Rnh1	muscle	young	0.0754	9.27	20.7	6.11	0.389	0.109
946	Fscn1	muscle	young	0.224	0.302	5.7	3.64	0.387	0.11
1416	Acyp2	muscle	young	0.0793	6.57	23.4	7.22	0.388	0.11
1428	Hacd1	muscle	young	0.139	7.74	22.3	6.06	0.387	0.11
358	Parva	muscle	young	0.15	1	5	4.3	0.387	0.111
151	Ell	muscle	young	0.13	1.39	4.61	4.41	0.386	0.112
412	Myl6	muscle	young	0.128	3.74	2.26	7.23	0.385	0.112
747	Plk2	muscle	young	0.182	2.49	3.51	3.79	0.385	0.112
1254	Rnf145	muscle	young	0.154	13.3	16.7	4.02	0.386	0.112
1035	Map7d2	muscle	young	0.155	14.5	15.5	0.465	0.385	0.113
793	Rrp1b	muscle	young	0.16	19.7	10.3	3.47	0.383	0.114
842	Gja1	muscle	young	0.212	21.7	8.35	4.01	0.383	0.114
939	Phkb	muscle	young	0.144	14.1	15.9	9.64	0.383	0.114
1236	Plec	muscle	young	0.119	20.7	9.32	10	0.383	0.114
1804	Enpp3	muscle	young	0.356	2.51	3.49	2.18	0.383	0.114
1808	Bst2	muscle	young	0.268	3.77	2.23	3.42	0.383	0.114
266	Ppargc1a	muscle	young	0.143	13.7	16.3	5.76	0.381	0.115
349	Acot9	muscle	young	0.107	5.4	0.597	4.7	0.381	0.115
486	Mrgprf	muscle	young	0.226	7.17	22.8	1.63	0.382	0.115
34	Itga5	muscle	young	0.217	0.0135	5.99	3.77	0.381	0.116
212	Gpat3	muscle	young	0.258	1.4	4.6	2.74	0.38	0.116
325	Parvb	muscle	young	0.0771	2.94	3.06	5.94	0.38	0.116
464	Tada2b	muscle	young	0.107	14.4	15.6	5.17	0.38	0.116
1311	Arpc2	muscle	young	0.066	6.27	23.7	6.67	0.381	0.116
829	Mybph	muscle	young	0.629	4.98	1.02	5.64	0.38	0.117
835	Vegfa	muscle	young	0.15	4.15	1.85	8.21	0.379	0.117
956	Rxrg	muscle	young	0.14	6.76	23.2	6.6	0.379	0.117
1053	Tm6sf1	muscle	young	0.179	1.59	4.41	3.44	0.38	0.117
1593	Slc43a2	muscle	young	0.221	22.8	7.15	4.57	0.38	0.117
307	Dhrs7c	muscle	young	0.118	9.68	20.3	7.93	0.379	0.118
816	Lgals3bp	muscle	young	0.14	1.09	4.91	4.11	0.378	0.118
1249	Grtp1	muscle	young	0.315	4.17	1.83	3.22	0.378	0.118
1543	Dnajb5	muscle	young	0.0641	7.27	22.7	8.23	0.379	0.118
223	Tuba1c	muscle	young	0.141	22.3	7.73	2.56	0.377	0.119
416	Zfp36l2	muscle	young	0.147	1.81	4.19	4.43	0.377	0.119
1353	Pfdn1	muscle	young	0.0586	7.84	22.2	6.63	0.376	0.119
879	Srpk3	muscle	young	0.13	9.28	20.7	6.06	0.376	0.12
1083	Yaf2	muscle	young	0.105	10.5	19.5	5.45	0.376	0.12
1115	Zfp46	muscle	young	0.145	20.2	9.82	5.61	0.375	0.12
1238	Vps37c	muscle	young	0.068	0.484	5.52	5.43	0.376	0.12
1376	Scnm1	muscle	young	0.093	3.53	2.47	5.13	0.376	0.12
593	Ripor1	muscle	young	0.119	2.92	3.08	4.93	0.375	0.121
646	Rbm24	muscle	young	0.0571	17.1	12.9	8.29	0.374	0.121
681	Brms1l	muscle	young	0.06	3.91	2.09	4.83	0.375	0.121
1002	Minpp1	muscle	young	0.0867	9.54	20.5	4.64	0.374	0.121
1212	Cdk19	muscle	young	0.234	15.1	14.9	6.77	0.374	0.121
1260	Krr1	muscle	young	0.0597	9.45	20.6	5.85	0.375	0.121
1540	Pycard	muscle	young	0.193	1.77	4.23	0.901	0.375	0.121
1648	Ppip5k1	muscle	young	0.134	21.9	8.13	7.14	0.374	0.121
1871	Zscan12	muscle	young	0.149	19.8	10.2	3.99	0.374	0.121
41	Me1	muscle	young	0.113	10.6	19.4	8.98	0.373	0.122
241	Hsp90aa1	muscle	young	0.229	6.73	23.3	6.51	0.373	0.122
189	Clic4	muscle	young	0.126	0.918	5.08	5.9	0.373	0.123
363	Tmem70	muscle	young	0.0969	7.66	22.3	6.66	0.372	0.123
1298	Spag7	muscle	young	0.094	7.52	22.5	6.9	0.372	0.123
1472	Pkig	muscle	young	0.0902	8.58	21.4	6.56	0.372	0.123
1605	Zfp512b	muscle	young	0.165	23.4	6.59	4.89	0.372	0.123
1659	Erg	muscle	young	0.188	22.7	7.33	3.81	0.372	0.123
1799	Gadd45a	muscle	young	0.144	14.7	15.3	5	0.372	0.123
1151	Srpx	muscle	young	0.186	7.74	22.3	2.27	0.371	0.124
1193	Asph	muscle	young	0.112	4.68	1.32	8.46	0.371	0.124
1585	Mreg	muscle	young	0.101	12.3	17.7	6.77	0.371	0.124
1633	Med6	muscle	young	0.113	4.73	1.27	3.59	0.371	0.124
746	Foxo4	muscle	young	0.0493	19.6	10.4	7.97	0.37	0.125
1229	Tpra1	muscle	young	0.192	3.69	2.31	4.63	0.37	0.125
1444	Zswim1	muscle	young	0.166	9.84	20.2	3.49	0.37	0.125
85	Gpnmb	muscle	young	0.21	3.1	2.9	1.75	0.369	0.126
170	Copz2	muscle	young	0.0934	6.89	23.1	4.73	0.369	0.126
613	Postn	muscle	young	0.279	1.95	4.05	3.01	0.368	0.127
1390	Nampt	muscle	young	0.0919	15.4	14.6	7.87	0.367	0.127
5	Klhl40	muscle	young	0.12	5.76	0.241	7.42	0.367	0.128
201	Ppp1r36	muscle	young	0.126	12	18	0.219	0.367	0.128
482	Lxn	muscle	young	0.185	5.34	0.661	1.41	0.367	0.128
792	Cmtm6	muscle	young	0.202	5.6	0.395	4.04	0.367	0.128
181	Col1a1	muscle	young	0.41	2.56	3.44	6.05	0.365	0.13
435	Lmcd1	muscle	young	0.397	0.0926	5.91	7.12	0.364	0.13
654	Kifc3	muscle	young	0.0967	9.29	20.7	4.37	0.365	0.13
799	Slc35f5	muscle	young	0.198	7.98	22	5.52	0.365	0.13
1729	Ccdc57	muscle	young	0.2	14.5	15.5	3.15	0.364	0.13
1798	Ufsp1	muscle	young	0.157	5.05	0.951	4.38	0.365	0.13
765	Yars2	muscle	young	0.0864	9.72	20.3	4.53	0.363	0.131
773	H3f3a	muscle	young	0.0711	7.01	23	7.9	0.364	0.131
915	Bicc1	muscle	young	0.114	1.35	4.65	4.26	0.364	0.131
37	Plp2	muscle	young	0.108	14	16	4.74	0.363	0.132
619	Psmb9	muscle	young	0.179	4.94	1.06	2.29	0.362	0.132
761	Adss	muscle	young	0.0718	7.11	22.9	4.48	0.363	0.132
864	Abcb6	muscle	young	0.0641	5.77	0.228	0.299	0.363	0.132
1312	Bpgm	muscle	young	0.0773	10.2	19.8	7.33	0.363	0.132
1862	Pcmtd2	muscle	young	0.0663	21.8	8.19	6.58	0.363	0.132
56	Olfml3	muscle	young	0.209	6.97	23	3.2	0.361	0.133
142	Nab2	muscle	young	0.246	0.566	5.43	2.74	0.361	0.133
763	Shisa5	muscle	young	0.174	2.8	3.2	4.09	0.361	0.133
1496	Mrps14	muscle	young	0.105	7.38	22.6	6.01	0.362	0.133
1584	Nos3	muscle	young	0.229	2.74	3.26	3.88	0.361	0.133
200	Tubb6	muscle	young	0.152	0.483	5.52	3.96	0.361	0.134
785	Arl6ip5	muscle	young	0.101	5.1	0.902	7.24	0.36	0.134
477	Agbl1	muscle	young	0.353	17.9	12.1	3.29	0.359	0.135
999	Cop1	muscle	young	0.0484	12.2	17.8	7.07	0.358	0.136
945	Coro6	muscle	young	0.152	23.5	6.49	7.93	0.357	0.137
1164	Esam	muscle	young	0.149	0.166	5.83	4.99	0.357	0.137
1446	Ctnnbip1	muscle	young	0.168	7.9	22.1	4.79	0.357	0.137
1196	Hat1	muscle	young	0.113	6.95	23.1	4.7	0.356	0.138
1508	Ncapd2	muscle	young	0.106	19.8	10.2	4.03	0.356	0.138
1591	Sptlc2	muscle	young	0.12	23.9	6.09	3.55	0.356	0.138
247	Mgrn1	muscle	young	0.0753	20.6	9.39	6.51	0.355	0.139
1745	Chpf	muscle	young	0.207	7.22	22.8	2.61	0.355	0.139
1756	Nit2	muscle	young	0.0821	6.81	23.2	4.58	0.355	0.139
338	B4galt5	muscle	young	0.118	9.42	20.6	3.99	0.354	0.14
768	Entpd6	muscle	young	0.113	8.05	22	4.18	0.352	0.141
1024	Cwf19l1	muscle	young	0.109	3.73	2.27	3.04	0.353	0.141
1865	Unc119	muscle	young	0.148	8.76	21.2	3.04	0.353	0.141
11	Emp1	muscle	young	0.38	3.44	2.56	5.54	0.352	0.142
884	Tacc1	muscle	young	0.15	21.9	8.15	4.65	0.351	0.142
1400	Bace2	muscle	young	0.229	2.7	3.3	1.89	0.352	0.142
38	Hjv	muscle	young	0.0389	10.5	19.5	10	0.351	0.143
431	Ubxn6	muscle	young	0.0748	9.65	20.4	6.82	0.351	0.143
1122	Fam131a	muscle	young	0.15	9.93	20.1	6.91	0.351	0.143
1313	F3	muscle	young	0.214	3.7	2.3	3.18	0.351	0.143
1195	Man2b2	muscle	young	0.115	22.5	7.48	3.11	0.35	0.144
1320	Abcd1	muscle	young	0.0835	0.886	5.11	5.27	0.35	0.144
1538	Daam1	muscle	young	0.181	6.58	23.4	4.51	0.35	0.144
916	Map2k6	muscle	young	0.152	15.5	14.5	5.53	0.349	0.145
1688	Homer3	muscle	young	0.114	18.6	11.4	2.82	0.349	0.145
1860	Polr3a	muscle	young	0.16	18.7	11.3	3.55	0.349	0.145
533	Serp1	muscle	young	0.106	8.02	22	4.88	0.348	0.146
1842	Plxdc2	muscle	young	0.164	22	8.05	4.33	0.347	0.146
710	Arhgap23	muscle	young	0.171	4.3	1.7	3.87	0.347	0.147
847	mt-Nd5	muscle	young	0.119	20.4	9.57	12.8	0.347	0.147
892	Clec11a	muscle	young	0.241	4.51	1.49	1.61	0.347	0.147
1598	Hnrnpl	muscle	young	0.0855	23.3	6.7	6.77	0.347	0.147
194	Qsox1	muscle	young	0.0914	19	11	4.58	0.346	0.148
919	Drap1	muscle	young	0.0803	7.65	22.3	8.78	0.346	0.148
1703	Gpihbp1	muscle	young	0.223	18.3	11.7	4.85	0.346	0.148
1358	Crispld2	muscle	young	0.141	11.7	18.3	5.33	0.345	0.149
496	Stat1	muscle	young	0.149	4.8	1.2	3.54	0.343	0.151
1009	Slc12a7	muscle	young	0.15	1.23	4.77	3.41	0.343	0.151
117	Ankrd1	muscle	young	0.385	4.42	1.58	4.18	0.342	0.152
495	Ivns1abp	muscle	young	0.0872	14.2	15.8	8.34	0.342	0.152
989	Tmem251	muscle	young	0.162	6.75	23.3	3.35	0.342	0.152
1664	Zbtb18	muscle	young	0.0771	13.2	16.8	7.95	0.342	0.152
21	Asb5	muscle	young	0.0563	19.1	10.9	8.32	0.341	0.153
306	Tax1bp3	muscle	young	0.117	2.64	3.36	2.63	0.341	0.153
900	Usp10	muscle	young	0.099	5.81	0.189	5.95	0.341	0.153
1174	Ipo5	muscle	young	0.0583	16.7	13.3	8.25	0.341	0.153
1497	Plau	muscle	young	0.153	15.9	14.1	5.32	0.34	0.154
1694	Ube4a	muscle	young	0.0848	16.1	13.9	5.87	0.34	0.154
1738	Ap1s1	muscle	young	0.0967	9.03	21	4.53	0.34	0.154
1910	Usp5	muscle	young	0.0537	12.2	17.8	6.51	0.341	0.154
15	Vat1	muscle	young	0.168	23.9	6.11	4.56	0.339	0.155
296	Nes	muscle	young	0.178	1.5	4.5	6.21	0.339	0.155
10	Slc20a1	muscle	young	0.177	5.57	0.428	4.58	0.338	0.156
334	Mob3a	muscle	young	0.167	2.51	3.49	2.54	0.339	0.156
1553	Nsd2	muscle	young	0.114	12.7	17.3	4.12	0.338	0.156
1600	Add1	muscle	young	0.0444	23.3	6.71	6.61	0.337	0.157
1849	Fem1b	muscle	young	0.121	11.6	18.4	5.1	0.337	0.157
224	Usp28	muscle	young	0.122	22.8	7.23	6.58	0.336	0.158
510	Srebf1	muscle	young	0.21	6.06	23.9	6.83	0.337	0.158
687	Arpc3	muscle	young	0.0971	3.7	2.3	5.41	0.336	0.158
794	Rab32	muscle	young	0.249	2.34	3.66	1.29	0.336	0.159
1001	Angptl2	muscle	young	0.156	0.667	5.33	5.66	0.336	0.159
1091	Plin5	muscle	young	0.374	21.4	8.62	4.63	0.335	0.159
1289	Slbp	muscle	young	0.126	6.26	23.7	3.35	0.336	0.159
1652	Tfrc	muscle	young	0.202	14.2	15.8	7.84	0.335	0.159
469	Serping1	muscle	young	0.133	2.8	3.2	6.2	0.335	0.16
1618	Mfsd14b	muscle	young	0.0536	22.7	7.29	4.08	0.335	0.16
912	St3gal4	muscle	young	0.184	7.2	22.8	2.43	0.333	0.161
1704	Vash2	muscle	young	0.314	17.1	12.9	1.71	0.332	0.162
685	Dennd2c	muscle	young	0.226	6.1	23.9	3.24	0.331	0.164
225	Carhsp1	muscle	young	0.152	1.85	4.15	3.99	0.33	0.165
570	Col14a1	muscle	young	0.25	23.5	6.49	3.23	0.33	0.165
839	Inppl1	muscle	young	0.126	23.1	6.92	7.45	0.33	0.165
751	Osbpl6	muscle	young	0.153	14.5	15.5	6.82	0.329	0.166
1202	Tfb2m	muscle	young	0.0616	10.6	19.4	6.23	0.329	0.166
587	Wipi1	muscle	young	0.123	23.3	6.74	6.57	0.328	0.167
1626	Hnrnph2	muscle	young	0.0432	17.4	12.6	6.23	0.328	0.167
389	Neb	muscle	young	0.201	18.1	11.9	12.4	0.327	0.168
436	Pfn1	muscle	young	0.0766	7.56	22.4	7.5	0.328	0.168
558	Pgam1	muscle	young	0.146	5.88	0.12	3.7	0.327	0.169
988	Pam	muscle	young	0.113	0.502	5.5	5.47	0.327	0.169
1374	Tsn	muscle	young	0.0438	9.34	20.7	6.2	0.326	0.169
1564	Trub1	muscle	young	0.113	14.9	15.1	3.84	0.326	0.169
273	Eif4e3	muscle	young	0.0618	8.43	21.6	5.93	0.326	0.17
302	Tpm4	muscle	young	0.193	23.7	6.3	5.66	0.325	0.17
439	Mbd4	muscle	young	0.131	11.3	18.7	1.95	0.326	0.17
448	Cerk	muscle	young	0.152	2.12	3.88	3.3	0.325	0.17
660	Tmod3	muscle	young	0.156	1.33	4.67	4.9	0.326	0.17
1507	Lims1	muscle	young	0.125	20.2	9.81	6.16	0.326	0.17
1582	B4galt1	muscle	young	0.0829	8.19	21.8	5.57	0.325	0.17
125	Col6a2	muscle	young	0.203	1.5	4.5	5.95	0.324	0.171
652	Fabp4	muscle	young	0.229	2.34	3.66	7.52	0.325	0.171
1477	Klc4	muscle	young	0.0565	5.56	0.442	4.63	0.325	0.171
1522	Ext2	muscle	young	0.0694	5.36	0.635	5.76	0.325	0.171
1744	Aph1b	muscle	young	0.124	12.8	17.2	2.85	0.325	0.171
1892	Slc27a1	muscle	young	0.226	21.8	8.2	7.15	0.325	0.171
1019	Cdk20	muscle	young	0.253	5.39	0.606	2.06	0.323	0.172
1118	Ttyh3	muscle	young	0.183	3.61	2.39	3.22	0.324	0.172
509	Kctd10	muscle	young	0.159	5.94	0.0649	4.82	0.323	0.173
1897	Ifitm10	muscle	young	0.174	5.58	0.421	1.48	0.323	0.173
714	Flna	muscle	young	0.216	0.777	5.22	6.2	0.322	0.174
163	Rrad	muscle	young	0.363	8.01	22	3.4	0.321	0.175
1544	Pramef8	muscle	young	0.116	4.21	1.79	3.55	0.321	0.175
599	Vwa1	muscle	young	0.0966	0.463	5.54	5.14	0.32	0.176
1777	Ppp2r3a	muscle	young	0.0752	16.1	13.9	9.03	0.32	0.176
196	Cilp	muscle	young	0.361	0.398	5.6	5.07	0.319	0.178
361	Nol3	muscle	young	0.067	5.3	0.705	6.7	0.318	0.178
461	Fuca1	muscle	young	0.0705	9.24	20.8	4.93	0.319	0.178
1786	N6amt1	muscle	young	0.101	19.3	10.7	4.11	0.319	0.178
649	Ankrd13a	muscle	young	0.0802	15.2	14.8	5.05	0.317	0.179
707	Hlx	muscle	young	0.0987	15.8	14.2	3.3	0.318	0.179
1003	Tubb2a	muscle	young	0.234	6.32	23.7	3.32	0.317	0.18
1167	Nmnat3	muscle	young	0.0776	7.13	22.9	4.75	0.317	0.18
1475	Pwwp2b	muscle	young	0.134	6.52	23.5	2.97	0.317	0.18
423	Cnn3	muscle	young	0.178	2.27	3.73	4.81	0.316	0.181
583	Jun	muscle	young	0.0927	13.4	16.6	7.21	0.316	0.181
255	Dap	muscle	young	0.178	3.85	2.15	3.09	0.315	0.182
410	Fgl2	muscle	young	0.266	1.15	4.85	3.61	0.316	0.182
470	Fkbp10	muscle	young	0.154	20.8	9.24	2.55	0.315	0.182
666	Ptms	muscle	young	0.156	5.91	0.0881	6.18	0.315	0.182
1209	Ccdc22	muscle	young	0.0585	0.977	5.02	0.191	0.315	0.182
1040	Copg2	muscle	young	0.0564	16.6	13.4	4.62	0.315	0.183
1619	Rab11fip5	muscle	young	0.162	24	6.02	5.88	0.314	0.184
206	Stom	muscle	young	0.105	23.1	6.89	5.85	0.312	0.186
1527	Mtss1	muscle	young	0.121	0.711	5.29	4.87	0.312	0.186
673	Stab1	muscle	young	0.175	21.9	8.06	4.2	0.311	0.187
718	Prelid1	muscle	young	0.142	5.87	0.125	4.46	0.311	0.187
630	Kcnj11	muscle	young	0.104	5.38	0.617	7.65	0.311	0.188
806	Camk2d	muscle	young	0.105	11.8	18.2	6.29	0.31	0.188
1454	Atg12	muscle	young	0.0829	6.86	23.1	5.48	0.31	0.188
68	Flnc	muscle	young	0.172	23.6	6.42	9.82	0.31	0.189
179	Chsy1	muscle	young	0.133	3.54	2.46	2.3	0.31	0.189
369	Casp3	muscle	young	0.127	6.63	23.4	1.93	0.309	0.19
1615	Micall1	muscle	young	0.125	24	6.03	4.85	0.309	0.19
4	Xirp1	muscle	young	0.328	3.11	2.89	7.44	0.308	0.191
1348	Zer1	muscle	young	0.0833	20.4	9.62	5.53	0.307	0.192
888	Bola2	muscle	young	0.131	5.27	0.734	3.99	0.306	0.193
1234	Zfp11	muscle	young	0.132	20.1	9.86	2.35	0.305	0.194
1420	Akip1	muscle	young	0.0968	13.6	16.4	3.72	0.305	0.194
590	Timp1	muscle	young	0.31	4.21	1.79	0.475	0.304	0.195
1316	Napa	muscle	young	0.048	8.92	21.1	7.23	0.305	0.195
1401	Ndel1	muscle	young	0.0753	7.44	22.6	6.6	0.304	0.195
1771	Cep131	muscle	young	0.0917	22	8.02	3.62	0.305	0.195
1482	Bcam	muscle	young	0.162	2.54	3.46	5.65	0.304	0.196
1624	Skap2	muscle	young	0.121	0.791	5.21	2.91	0.303	0.196
1695	Ilf3	muscle	young	0.0773	22.5	7.53	5.17	0.304	0.196
568	Itm2c	muscle	young	0.0732	5.24	0.764	5.87	0.303	0.197
1816	Pkn1	muscle	young	0.0844	22.1	7.88	5.72	0.303	0.197
165	Actr1b	muscle	young	0.0397	2.04	3.96	7.7	0.302	0.198
415	P3h4	muscle	young	0.16	22.3	7.73	2.83	0.302	0.198
1519	Entpd1	muscle	young	0.116	2.8	3.2	3.91	0.302	0.198
483	Atg7	muscle	young	0.0609	16.3	13.7	3.61	0.302	0.199
968	Acss1	muscle	young	0.192	21	9.04	5.64	0.301	0.199
1190	Dnajc27	muscle	young	0.0566	19.6	10.4	7.27	0.302	0.199
1036	Prxl2b	muscle	young	0.092	8.42	21.6	7.23	0.301	0.2
1171	Ulk2	muscle	young	0.112	14.4	15.6	7.79	0.301	0.2
1356	Gtf2f1	muscle	young	0.0638	8.46	21.5	5.04	0.301	0.2
122	Tuba1b	muscle	young	0.226	3.18	2.82	4.27	0.3	0.201
922	Stx8	muscle	young	0.0685	9.75	20.2	4.79	0.3	0.201
1411	Dmrt2	muscle	young	0.122	7.23	22.8	2.93	0.3	0.201
701	Mapkapk3	muscle	young	0.0561	13.3	16.7	6.03	0.299	0.202
1373	Plxnd1	muscle	young	0.147	1.47	4.53	6.02	0.299	0.202
120	Pdlim3	muscle	young	0.102	4.59	1.41	9.38	0.298	0.203
524	Mtdh	muscle	young	0.0628	11.2	18.8	8.35	0.299	0.203
1129	Atox1	muscle	young	0.116	4.12	1.88	4.05	0.298	0.203
1177	Smad1	muscle	young	0.115	7.18	22.8	4.04	0.298	0.203
24	Maff	muscle	young	0.359	23.5	6.5	2.21	0.297	0.204
752	Map4	muscle	young	0.114	20	9.99	9.92	0.298	0.204
1338	Arsg	muscle	young	0.157	20.3	9.68	1.29	0.298	0.204
848	Ifngr2	muscle	young	0.0648	7.79	22.2	6.82	0.297	0.205
1815	Clcn1	muscle	young	0.157	18.9	11.1	8.18	0.297	0.205
1088	Serpinb6a	muscle	young	0.107	11.4	18.6	9.26	0.295	0.208
1264	Aktip	muscle	young	0.0533	8.92	21.1	6.72	0.294	0.208
1135	Tbc1d10a	muscle	young	0.112	1.3	4.7	2.5	0.294	0.209
1206	Slc44a1	muscle	young	0.0772	16.2	13.8	5.61	0.293	0.21
210	Clic1	muscle	young	0.217	1.77	4.23	3.9	0.292	0.211
998	Gja3	muscle	young	0.0433	17.9	12.1	0.0371	0.292	0.211
1809	Siva1	muscle	young	0.103	8.79	21.2	4.01	0.293	0.211
278	Lasp1	muscle	young	0.179	4.46	1.54	4.46	0.291	0.213
401	Tcn2	muscle	young	0.0648	16.4	13.6	4.41	0.291	0.213
1559	Polr3c	muscle	young	0.0736	9.15	20.8	5.37	0.291	0.213
216	Tcea3	muscle	young	0.0794	6.4	23.6	8.41	0.29	0.214
827	Boc	muscle	young	0.199	3.75	2.25	2.71	0.29	0.214
969	Ddah1	muscle	young	0.28	2.09	3.91	2.88	0.29	0.214
522	Phpt1	muscle	young	0.102	19.8	10.2	0.577	0.289	0.215
1168	Nrros	muscle	young	0.173	23	7	2.15	0.289	0.215
1421	Usp16	muscle	young	0.0682	11.9	18.1	6.85	0.289	0.215
600	Slc25a38	muscle	young	0.0651	9.84	20.2	4.29	0.288	0.216
1504	Gcsh	muscle	young	0.0797	7.32	22.7	6.12	0.288	0.216
55	S100a10	muscle	young	0.227	3.23	2.77	4.48	0.288	0.217
102	Id4	muscle	young	0.159	1.59	4.41	1.54	0.288	0.217
550	Ctsh	muscle	young	0.17	3.06	2.94	3.68	0.288	0.217
193	Ppic	muscle	young	0.0944	1.9	4.1	4.53	0.287	0.218
252	Mef2c	muscle	young	0.0689	15.5	14.5	9.96	0.287	0.218
960	Stbd1	muscle	young	0.239	6.9	23.1	5.77	0.287	0.218
1152	Dbnl	muscle	young	0.102	4.47	1.53	4.13	0.287	0.219
1480	Pgpep1	muscle	young	0.111	4.7	1.3	4.36	0.286	0.219
1062	Cox4i2	muscle	young	0.179	23.2	6.76	1.87	0.285	0.22
1081	Rps27a	muscle	young	0.0692	7.87	22.1	7.19	0.284	0.222
1485	Adam15	muscle	young	0.178	2.16	3.84	4.8	0.284	0.222
1671	Gnl1	muscle	young	0.0517	9.52	20.5	5.76	0.284	0.222
1325	Man2b1	muscle	young	0.11	0.527	5.47	4.28	0.284	0.223
1571	Eps8	muscle	young	0.107	0.565	5.43	3.06	0.284	0.223
1663	Pigq	muscle	young	0.0659	4.12	1.88	5.02	0.283	0.224
249	Slfn2	muscle	young	0.214	2.88	3.12	2.09	0.282	0.225
871	Yeats4	muscle	young	0.0764	6.37	23.6	4.22	0.282	0.225
950	Psap	muscle	young	0.0491	6.16	23.8	9.86	0.282	0.225
1187	Ing3	muscle	young	0.0704	1.21	4.79	3.37	0.282	0.225
1221	Ift43	muscle	young	0.138	5.55	0.449	3.21	0.282	0.225
263	Rgcc	muscle	young	0.205	7.11	22.9	6.18	0.282	0.226
276	S100a6	muscle	young	0.201	2.08	3.92	5.08	0.281	0.227
933	Smoc2	muscle	young	0.0858	11.4	18.6	6.97	0.28	0.227
1511	Nbl1	muscle	young	0.271	3.98	2.02	4.62	0.281	0.227
893	Rpl31	muscle	young	0.0894	2.16	3.84	7.07	0.28	0.228
1561	Paics	muscle	young	0.0374	9.82	20.2	7.45	0.28	0.228
561	Cd34	muscle	young	0.112	21.9	8.1	6.08	0.279	0.229
1616	Ranbp1	muscle	young	0.124	1.94	4.06	3.28	0.279	0.23
1796	P2rx5	muscle	young	0.149	4.49	1.51	4.04	0.278	0.231
134	Arpc5	muscle	young	0.115	1.77	4.23	4.69	0.276	0.233
377	Arf2	muscle	young	0.108	8.03	22	4.82	0.276	0.233
949	Purb	muscle	young	0.0496	8.61	21.4	6.29	0.276	0.233
1495	Cnnm4	muscle	young	0.244	3.11	2.89	3.51	0.276	0.233
1779	Sh2d3c	muscle	young	0.226	20.4	9.59	3.53	0.276	0.233
1877	Nab1	muscle	young	0.104	5.05	0.951	4.14	0.277	0.233
329	Mllt11	muscle	young	0.0845	9.93	20.1	7.52	0.276	0.234
507	Dmd	muscle	young	0.102	16.3	13.7	6.96	0.276	0.234
631	Pgm1	muscle	young	0.0979	11.9	18.1	10.9	0.276	0.234
703	Eif4h	muscle	young	0.0506	9.13	20.9	7.27	0.276	0.234
709	Jph1	muscle	young	0.096	15.7	14.3	9.24	0.276	0.234
1657	Vps33a	muscle	young	0.12	18	12	6.13	0.276	0.234
770	Frmd6	muscle	young	0.0906	5.26	0.742	4.86	0.275	0.235
834	Lrrc2	muscle	young	0.144	23.1	6.94	7.78	0.275	0.235
973	Gsto1	muscle	young	0.458	4.69	1.31	5.77	0.275	0.235
54	Atf3	muscle	young	0.356	3.01	2.99	3.05	0.275	0.236
434	Jup	muscle	young	0.106	8.51	21.5	6.59	0.274	0.236
723	Tlnrd1	muscle	young	0.137	3.58	2.42	2.93	0.274	0.236
809	Adamts2	muscle	young	0.113	23.5	6.55	4.22	0.274	0.236
1471	S100a11	muscle	young	0.23	2.67	3.33	4.04	0.275	0.236
402	Cap1	muscle	young	0.119	23.5	6.49	4.68	0.274	0.237
913	Ppl	muscle	young	0.256	19.1	10.9	3.42	0.274	0.237
690	Park7	muscle	young	0.0643	8.49	21.5	9.41	0.273	0.238
928	Specc1	muscle	young	0.153	3.27	2.73	2.08	0.273	0.238
1734	Tmem52	muscle	young	0.147	6.94	23.1	5.93	0.273	0.239
340	Cdk17	muscle	young	0.0596	3.82	2.18	3.51	0.272	0.24
1492	Pigp	muscle	young	0.0829	8.88	21.1	6.85	0.272	0.24
930	Mocs2	muscle	young	0.0701	11.2	18.8	5.92	0.27	0.243
1052	Myo1d	muscle	young	0.197	0.324	5.68	3.01	0.269	0.244
1874	Zfp385a	muscle	young	0.191	20.4	9.6	3.25	0.269	0.244
1346	Prkag2	muscle	young	0.124	7.46	22.5	4.34	0.268	0.246
332	Trim63	muscle	young	0.164	8.62	21.4	8.61	0.267	0.247
1226	Rhob	muscle	young	0.116	21.1	8.91	5.85	0.266	0.248
1425	Rgn	muscle	young	0.0333	17.7	12.3	0.0234	0.267	0.248
313	Crip1	muscle	young	0.206	1.5	4.5	4.43	0.265	0.25
727	Map4k4	muscle	young	0.094	1.44	4.56	5.12	0.265	0.25
887	Dbn1	muscle	young	0.149	2.9	3.1	2.91	0.265	0.25
1000	Sbk2	muscle	young	0.241	14.7	15.3	7.67	0.265	0.25
1004	Mrpl17	muscle	young	0.103	7.53	22.5	5.98	0.265	0.25
1207	Pcca	muscle	young	0.0538	18.9	11.1	6.26	0.265	0.25
283	Slc12a4	muscle	young	0.19	17.6	12.4	4.79	0.264	0.252
990	Gpc3	muscle	young	0.296	3.2	2.8	3.49	0.264	0.252
1239	Ppp1r12c	muscle	young	0.0856	3.93	2.07	5	0.262	0.254
1372	Glt8d1	muscle	young	0.0537	4.65	1.35	4.15	0.263	0.254
1	Bgn	muscle	young	0.216	2.11	3.89	5.47	0.262	0.255
391	Islr	muscle	young	0.224	3.32	2.68	4.67	0.262	0.255
1337	Maged1	muscle	young	0.161	2.48	3.52	4.89	0.262	0.255
353	Eif4e2	muscle	young	0.0632	3.31	2.69	6.22	0.261	0.256
407	Ifitm3	muscle	young	0.166	2.3	3.7	5.07	0.262	0.256
1235	Txnl1	muscle	young	0.0362	4.92	1.08	6.76	0.261	0.256
1674	Sil1	muscle	young	0.0491	8.99	21	4.98	0.261	0.256
309	Myom3	muscle	young	0.412	23.6	6.44	6.47	0.261	0.257
1528	Ampd3	muscle	young	0.163	23.4	6.63	4.17	0.261	0.257
585	Cuedc1	muscle	young	0.065	14.9	15.1	8.31	0.259	0.259
677	Arhgdia	muscle	young	0.0688	0.473	5.53	6.49	0.259	0.259
924	Ctsl	muscle	young	0.0841	1.71	4.29	6.79	0.259	0.259
1610	Wnk2	muscle	young	0.194	16.1	13.9	7.33	0.259	0.259
274	Rab28	muscle	young	0.0477	7.42	22.6	7.08	0.259	0.26
527	Ada	muscle	young	0.0623	2.9	3.1	0.53	0.258	0.262
978	Vwf	muscle	young	0.134	21.5	8.5	5.14	0.258	0.262
1518	Trim65	muscle	young	0.129	3.44	2.56	3.1	0.257	0.263
87	Ifi30	muscle	young	0.169	18.4	11.6	2.78	0.256	0.264
98	Nupr1	muscle	young	0.24	3.48	2.52	3.26	0.256	0.264
863	Rassf4	muscle	young	0.251	20.3	9.67	2.38	0.256	0.264
1295	Ergic2	muscle	young	0.0684	12.8	17.2	6.62	0.256	0.264
1026	Sdf4	muscle	young	0.0485	2.35	3.65	6.93	0.255	0.265
1470	Prcp	muscle	young	0.147	21	9.01	2.89	0.256	0.265
339	Parp16	muscle	young	0.079	13.7	16.3	3.2	0.255	0.266
865	Spg21	muscle	young	0.068	18.2	11.8	3.71	0.255	0.266
947	Coro1b	muscle	young	0.14	0.444	5.56	3.78	0.255	0.266
1046	Mrps15	muscle	young	0.0762	5.23	0.767	6.14	0.254	0.267
1774	mt-Nd4l	muscle	young	0.462	19.4	10.6	1.21	0.255	0.267
95	Rnf115	muscle	young	0.12	3.71	2.29	6.95	0.254	0.268
1290	Angptl1	muscle	young	0.197	5.87	0.132	3.14	0.254	0.268
667	Ppm1a	muscle	young	0.0382	9.04	21	8.67	0.253	0.269
729	Mast2	muscle	young	0.0925	17.6	12.4	7.31	0.253	0.269
1436	Fbxl4	muscle	young	0.121	15.1	14.9	5.64	0.252	0.271
269	Lama2	muscle	young	0.129	22.4	7.65	5.52	0.251	0.272
597	Twf1	muscle	young	0.0911	0.0913	5.91	3.68	0.251	0.273
1261	Dusp10	muscle	young	0.171	3.06	2.94	6.19	0.249	0.276
1414	Tspan3	muscle	young	0.0647	6.66	23.3	7.26	0.249	0.276
1011	Slc23a2	muscle	young	0.142	19.5	10.5	4.54	0.248	0.277
1857	Mlh3	muscle	young	0.11	13.8	16.2	4.99	0.248	0.277
1038	Cdh5	muscle	young	0.166	2.8	3.2	6.4	0.247	0.278
1450	Myh10	muscle	young	0.242	3.11	2.89	5.36	0.248	0.278
1810	Sri	muscle	young	0.101	3.87	2.13	4.09	0.247	0.279
1908	Eefsec	muscle	young	0.0689	15.2	14.8	3.03	0.247	0.28
1299	Eng	muscle	young	0.142	5.63	0.37	5.55	0.246	0.281
1653	Amot	muscle	young	0.142	10.2	19.8	7.21	0.246	0.281
199	Emp3	muscle	young	0.204	1.41	4.59	2.82	0.245	0.282
1829	Trip10	muscle	young	0.0395	17.2	12.8	7.86	0.245	0.282
9	Midn	muscle	young	0.127	23.5	6.53	5.06	0.244	0.283
204	Fam78a	muscle	young	0.132	9.1	20.9	5.41	0.245	0.283
1432	Cyb5a	muscle	young	0.112	10.5	19.5	4.69	0.245	0.283
1769	Clstn1	muscle	young	0.148	22	8	5.49	0.245	0.283
253	Tmsb4x	muscle	young	0.125	1.54	4.46	7.43	0.244	0.284
1155	Pros1	muscle	young	0.0948	1.79	4.21	4	0.244	0.284
1214	Sumf2	muscle	young	0.0841	19.2	10.8	3.42	0.244	0.284
1302	Ube2q2	muscle	young	0.0626	13	17	6.36	0.244	0.284
157	App	muscle	young	0.116	1.34	4.66	7.19	0.243	0.286
382	Ywhaq	muscle	young	0.142	3.16	2.84	4.58	0.243	0.286
414	Vezf1	muscle	young	0.0814	20	10	7.65	0.243	0.286
1458	Adamts10	muscle	young	0.119	1.78	4.22	3.63	0.243	0.286
370	Rapgef5	muscle	young	0.161	17	13	3.29	0.242	0.287
1389	Agl	muscle	young	0.137	15.3	14.7	10.6	0.242	0.288
1739	Ddr1	muscle	young	0.035	14.5	15.5	4.5	0.241	0.289
77	Btg2	muscle	young	0.173	24	6.02	4.48	0.241	0.29
124	Col6a1	muscle	young	0.17	1.97	4.03	6	0.24	0.29
606	Gnb1	muscle	young	0.0679	2.45	3.55	6.02	0.241	0.29
820	Spa17	muscle	young	0.0978	3.49	2.51	2.75	0.24	0.29
1772	Iqcb1	muscle	young	0.0757	19	11	2.98	0.24	0.29
213	Rnaseh2a	muscle	young	0.0834	7.36	22.6	3.81	0.24	0.291
311	Hspb1	muscle	young	0.152	4.53	1.47	7.36	0.239	0.292
1218	Glb1	muscle	young	0.119	0.793	5.21	1.9	0.239	0.292
1568	Mapre1	muscle	young	0.0479	7.73	22.3	6.14	0.239	0.292
1884	Slc38a3	muscle	young	0.183	7.83	22.2	6.66	0.239	0.292
158	Gatm	muscle	young	0.312	1.05	4.95	3.14	0.239	0.293
1604	Ak3	muscle	young	0.0511	5.52	0.481	6.55	0.238	0.294
1752	Rab2a	muscle	young	0.0767	9.83	20.2	8.62	0.238	0.294
954	Birc2	muscle	young	0.0671	10.8	19.2	5.28	0.238	0.295
1838	Dync1li1	muscle	young	0.0861	4.51	1.49	5.93	0.238	0.295
1096	Timm22	muscle	young	0.0567	8.47	21.5	5.53	0.237	0.296
1253	Cmya5	muscle	young	0.177	17.4	12.6	12	0.237	0.296
1473	Txndc5	muscle	young	0.0498	23.5	6.46	5.81	0.236	0.297
1654	Creg1	muscle	young	0.0456	4.67	1.33	6.27	0.237	0.297
1692	Azin1	muscle	young	0.0948	14.8	15.2	6.14	0.236	0.297
705	S100a13	muscle	young	0.151	3.14	2.86	3.4	0.236	0.298
1843	Zfp61	muscle	young	0.124	0.0915	5.91	2.22	0.236	0.298
519	Adprhl1	muscle	young	0.16	2.76	3.24	6.09	0.234	0.301
1191	Wdr12	muscle	young	0.0506	11.1	18.9	5.22	0.234	0.301
977	Dcakd	muscle	young	0.175	5.15	0.849	3.79	0.234	0.302
958	Ecpas	muscle	young	0.0973	14.3	15.7	8.64	0.232	0.304
961	Chmp2a	muscle	young	0.0881	5.71	0.291	6.22	0.233	0.304
573	Nr1h3	muscle	young	0.0786	6.86	23.1	4.48	0.232	0.305
702	Trappc6b	muscle	young	0.0704	8.51	21.5	6.05	0.232	0.305
655	Mfsd11	muscle	young	0.0482	7.03	23	4.93	0.23	0.308
315	Alas1	muscle	young	0.125	13	17	7.4	0.23	0.309
581	A3galt2	muscle	young	0.063	14.1	15.9	0.144	0.229	0.31
1087	Eid1	muscle	young	0.0897	5.5	0.505	5.1	0.229	0.31
1818	Ndrg1	muscle	young	0.274	2.29	3.71	5.23	0.229	0.31
596	Nek7	muscle	young	0.0788	14.1	15.9	8.27	0.229	0.311
1250	Ace	muscle	young	0.133	14.2	15.8	5.99	0.229	0.311
1309	Vamp1	muscle	young	0.0746	14.1	15.9	5.7	0.229	0.311
1412	Tmem150a	muscle	young	0.0836	5.21	0.785	5.36	0.229	0.311
1521	Tmem38a	muscle	young	0.0375	13.7	16.3	10.5	0.229	0.311
650	Ubxn4	muscle	young	0.041	1.08	4.92	7	0.228	0.312
1484	Kcmf1	muscle	young	0.0593	12.3	17.7	8.76	0.227	0.314
1551	Ebp	muscle	young	0.114	6.83	23.2	3.18	0.227	0.314
48	Csrp3	muscle	young	0.514	23.7	6.35	6.35	0.227	0.315
175	Coro1c	muscle	young	0.125	2.42	3.58	3.97	0.226	0.315
941	Myh3	muscle	young	0.319	5.52	0.484	2.69	0.226	0.315
1479	Zfp428	muscle	young	0.138	4.62	1.38	2.45	0.227	0.315
1876	Amfr	muscle	young	0.0529	10.1	19.9	8.38	0.227	0.315
127	Sar1b	muscle	young	0.0634	8.75	21.2	9.36	0.226	0.316
711	Mall	muscle	young	0.169	2.9	3.1	2.22	0.226	0.316
948	Ghr	muscle	young	0.0924	15.5	14.5	7.98	0.226	0.316
1422	Gusb	muscle	young	0.139	1.77	4.23	3.81	0.226	0.316
282	Cdc42se1	muscle	young	0.102	5	0.999	4.75	0.225	0.317
616	Pls3	muscle	young	0.147	3.55	2.45	4.92	0.225	0.317
467	Egln3	muscle	young	0.336	0.442	5.56	5.57	0.225	0.318
626	Socs5	muscle	young	0.0859	14.2	15.8	4.71	0.225	0.318
1049	Arhgef40	muscle	young	0.156	3.14	2.86	3.89	0.225	0.318
1673	St3gal3	muscle	young	0.0478	3.17	2.83	6.65	0.225	0.318
492	Inf2	muscle	young	0.153	23	6.99	3.87	0.224	0.319
1469	Tap1	muscle	young	0.189	3.5	2.5	2.73	0.224	0.319
1501	Akirin2	muscle	young	0.118	4.51	1.49	5.45	0.224	0.319
1907	Rassf3	muscle	young	0.137	3.73	2.27	6.6	0.224	0.319
1500	Dusp27	muscle	young	0.096	12.2	17.8	7.03	0.224	0.32
312	Cav1	muscle	young	0.118	3.81	2.19	7.44	0.223	0.321
106	Anxa6	muscle	young	0.0257	7	23	8.18	0.223	0.322
304	Ctsz	muscle	young	0.0631	2.03	3.97	5.31	0.222	0.322
1872	Trim37	muscle	young	0.0955	18.2	11.8	3.67	0.223	0.322
1158	Fkbp3	muscle	young	0.0887	5.82	0.181	7.67	0.222	0.323
812	Gpx7	muscle	young	0.0626	6.39	23.6	3.13	0.222	0.324
1399	Lztr1	muscle	young	0.044	14.2	15.8	5.14	0.221	0.324
1656	Ubl4a	muscle	young	0.0522	9.47	20.5	6.7	0.222	0.324
6	Mustn1	muscle	young	0.188	1.81	4.19	5.92	0.22	0.326
844	Tpm2	muscle	young	0.137	0.911	5.09	12	0.22	0.326
1433	Cdr2l	muscle	young	0.148	1.12	4.88	1.77	0.22	0.326
567	Dhdds	muscle	young	0.0701	21	8.98	4.23	0.219	0.329
1199	Vps72	muscle	young	0.0672	2.35	3.65	6.28	0.219	0.329
1731	Dnajc2	muscle	young	0.0841	7.33	22.7	6.18	0.219	0.329
1765	Fam189a2	muscle	young	0.0637	21.6	8.4	5.1	0.219	0.329
286	Igf2	muscle	young	0.0679	14.6	15.4	0.481	0.218	0.33
327	Abracl	muscle	young	0.153	22.5	7.53	1.74	0.218	0.33
1363	Tppp3	muscle	young	0.166	4.46	1.54	5.89	0.218	0.33
1180	Vgll2	muscle	young	0.276	4.42	1.58	6.23	0.218	0.331
1319	Uck2	muscle	young	0.0812	14	16	4.64	0.217	0.332
788	Osbpl3	muscle	young	0.126	4.26	1.74	1.94	0.216	0.334
1020	Gas6	muscle	young	0.0471	5.78	0.225	7.01	0.216	0.334
1803	Dgka	muscle	young	0.0697	1.13	4.87	4.12	0.217	0.334
1900	Vdac3	muscle	young	0.0609	6.93	23.1	8.85	0.216	0.334
164	Phlda3	muscle	young	0.0721	12.7	17.3	8.66	0.216	0.335
1636	Zc2hc1c	muscle	young	0.113	9.1	20.9	2.45	0.216	0.335
1762	Fbxw8	muscle	young	0.0412	16.8	13.2	5.64	0.216	0.335
240	Cyb5r3	muscle	young	0.0674	1.94	4.06	5.86	0.215	0.336
867	Hpcal1	muscle	young	0.0924	8.81	21.2	2.67	0.215	0.336
1007	Unc93b1	muscle	young	0.153	0.455	5.55	3.25	0.215	0.336
607	Tgfb2	muscle	young	0.0791	1.75	4.25	5.12	0.214	0.338
1599	Cd55	muscle	young	0.0779	18.3	11.7	6.48	0.214	0.338
1351	Rusc2	muscle	young	0.0906	20.4	9.58	5.24	0.214	0.339
1381	Sirt2	muscle	young	0.0363	1.15	4.85	6.98	0.214	0.339
1775	Pde6d	muscle	young	0.0551	6.69	23.3	5.17	0.214	0.339
205	Igfbp6	muscle	young	0.218	3.23	2.77	5.57	0.213	0.341
429	Casq2	muscle	young	0.255	1.44	4.56	5.3	0.212	0.341
1382	Ephb4	muscle	young	0.121	2.54	3.46	4.56	0.213	0.341
692	Actr1a	muscle	young	0.0381	13.9	16.1	6.82	0.212	0.342
40	Hspa1b	muscle	young	0.324	8.44	21.6	2.77	0.211	0.344
72	Zfp622	muscle	young	0.0533	11.7	18.3	5.55	0.211	0.344
171	Atp8b2	muscle	young	0.116	22.1	7.89	3.26	0.211	0.345
753	Slc30a4	muscle	young	0.114	12.9	17.1	5.45	0.211	0.345
1698	Ltbr	muscle	young	0.062	2.05	3.95	4.93	0.211	0.345
520	Gpx3	muscle	young	0.128	2.55	3.45	7.93	0.21	0.346
870	Klf4	muscle	young	0.205	0.783	5.22	4.66	0.21	0.346
1182	Lmnb1	muscle	young	0.0785	2.43	3.57	3.51	0.21	0.346
437	Mxi1	muscle	young	0.0492	3.9	2.1	6.45	0.21	0.347
1368	Mkrn2	muscle	young	0.0335	8.01	22	6.72	0.21	0.347
1678	mt-Co3	muscle	young	0.479	8.52	21.5	6.4	0.21	0.347
615	Marveld1	muscle	young	0.12	20.9	9.09	3.92	0.209	0.348
680	Ctdsp1	muscle	young	0.0493	5.58	0.415	7.18	0.209	0.348
1021	Gbp2	muscle	young	0.157	4.5	1.5	3.55	0.209	0.348
1887	Agfg2	muscle	young	0.0687	15	15	2.93	0.209	0.348
218	Stmn1	muscle	young	0.296	0.991	5.01	2.22	0.208	0.349
856	Itgbl1	muscle	young	0.338	3.62	2.38	2.55	0.208	0.349
1456	Grk6	muscle	young	0.0594	3.22	2.78	4.34	0.209	0.349
457	Eda2r	muscle	young	0.262	20.3	9.75	5.06	0.208	0.35
1101	Gltp	muscle	young	0.11	4.52	1.48	3.54	0.208	0.35
148	Cd44	muscle	young	0.205	3.81	2.19	3.16	0.208	0.351
641	Cybb	muscle	young	0.268	23.5	6.54	2.19	0.208	0.351
1097	Tnks2	muscle	young	0.0866	11.7	18.3	8.16	0.207	0.351
1288	Pxn	muscle	young	0.102	0.291	5.71	6.91	0.207	0.351
1555	Fzd6	muscle	young	0.111	0.37	5.63	3.25	0.208	0.351
1763	Spcs2	muscle	young	0.0599	10.9	19.1	6.42	0.207	0.351
69	Sel1l3	muscle	young	0.105	9.72	20.3	6.47	0.207	0.352
671	Cyp4v3	muscle	young	0.128	0.773	5.23	1.66	0.206	0.353
319	Cd82	muscle	young	0.106	1.39	4.61	3.73	0.206	0.354
1833	Comtd1	muscle	young	0.119	12	18	2.92	0.206	0.354
1144	E2f6	muscle	young	0.0337	7.6	22.4	8.15	0.206	0.355
1166	Ltbp1	muscle	young	0.0968	19.7	10.3	4.3	0.205	0.355
454	Nudt15	muscle	young	0.0879	8.82	21.2	3.31	0.205	0.356
1662	Far1	muscle	young	0.0587	9.76	20.2	4.46	0.205	0.356
1883	Tbx3	muscle	young	0.216	1.2	4.8	3.17	0.205	0.356
88	Zfand2a	muscle	young	0.0643	23.4	6.63	4.02	0.205	0.357
904	Cnp	muscle	young	0.157	2.1	3.9	4.21	0.204	0.358
1727	Rpl18	muscle	young	0.0778	6.17	23.8	7.68	0.204	0.358
572	Rnf217	muscle	young	0.0543	2.24	3.76	5.17	0.203	0.36
1203	Arsb	muscle	young	0.0867	4.06	1.94	2.95	0.203	0.36
29	Tspo	muscle	young	0.0987	5.05	0.951	4.41	0.203	0.361
531	Mapk3	muscle	young	0.11	1.79	4.21	4.94	0.202	0.361
195	Cfl2	muscle	young	0.0415	9.31	20.7	9.34	0.202	0.362
612	Prkag3	muscle	young	0.146	12	18	8.33	0.202	0.362
935	B3galnt1	muscle	young	0.0886	10.6	19.4	1.9	0.202	0.362
1179	Cacng1	muscle	young	0.079	11.2	18.8	8.37	0.202	0.363
1392	G3bp2	muscle	young	0.0483	10.6	19.4	6.97	0.202	0.363
265	Eny2	muscle	young	0.0548	10.5	19.5	5.57	0.201	0.365
831	Sdc2	muscle	young	0.119	1.32	4.68	4.49	0.2	0.366
1741	Klhl34	muscle	young	0.257	22.8	7.22	4.43	0.199	0.369
1560	Cirbp	muscle	young	0.0931	15.5	14.5	5.77	0.198	0.37
1184	Eno1	muscle	young	0.0452	8.45	21.5	6.81	0.198	0.371
1339	Igfbp5	muscle	young	0.185	8.01	22	9.57	0.197	0.372
1493	Erf	muscle	young	0.101	18	12	3.12	0.197	0.372
300	Enah	muscle	young	0.156	22.6	7.35	5.89	0.197	0.373
1465	Dpy19l1	muscle	young	0.0955	5.56	0.435	3.05	0.197	0.373
1761	Abhd14b	muscle	young	0.0941	6.07	23.9	3.31	0.197	0.373
462	Capns1	muscle	young	0.0434	5.74	0.256	7.62	0.196	0.374
859	Ddit3	muscle	young	0.206	7.89	22.1	4.37	0.197	0.374
1140	Jdp2	muscle	young	0.137	11.3	18.7	2.86	0.196	0.374
1873	Ktn1	muscle	young	0.0787	15.6	14.4	8.78	0.196	0.374
35	Myadm	muscle	young	0.159	0.295	5.71	5.2	0.196	0.375
1905	Rhog	muscle	young	0.12	1.39	4.61	3.59	0.196	0.375
1391	Arrdc1	muscle	young	0.121	1.41	4.59	2.57	0.196	0.376
1623	Yipf7	muscle	young	0.131	6.06	23.9	6.55	0.196	0.376
1567	Znhit6	muscle	young	0.0612	7.36	22.6	4.56	0.195	0.377
716	Hcfc1r1	muscle	young	0.0746	6.93	23.1	5.85	0.195	0.378
903	Rpl3	muscle	young	0.0667	1.62	4.38	6.01	0.195	0.378
1451	Ttc19	muscle	young	0.0378	7.78	22.2	6.14	0.195	0.378
1333	Angel1	muscle	young	0.0437	12.7	17.3	3.67	0.194	0.379
1410	Dcaf6	muscle	young	0.112	12.4	17.6	8.08	0.194	0.379
1826	Scn4a	muscle	young	0.149	20.5	9.51	9.18	0.194	0.379
173	Cd9	muscle	young	0.192	1.72	4.28	4.86	0.193	0.38
1885	Plekha4	muscle	young	0.421	0.478	5.52	2.95	0.193	0.381
348	Anxa7	muscle	young	0.106	14.9	15.1	7.48	0.191	0.386
387	Oaf	muscle	young	0.139	0.591	5.41	3.36	0.19	0.387
75	Ctsb	muscle	young	0.0727	0.571	5.43	8.46	0.19	0.388
132	Tagln2	muscle	young	0.135	2.5	3.5	4.75	0.189	0.389
1486	Brk1	muscle	young	0.0771	7.55	22.4	5.79	0.189	0.389
84	Ecm1	muscle	young	0.137	3.32	2.68	4.61	0.189	0.39
551	Uhrf1bp1l	muscle	young	0.12	17.2	12.8	5.22	0.188	0.391
668	Pdgfra	muscle	young	0.084	9.67	20.3	4.87	0.188	0.391
769	Polr1b	muscle	young	0.0729	18.8	11.2	4.49	0.188	0.392
1189	Bex3	muscle	young	0.0971	2.58	3.42	1.44	0.188	0.392
1282	Cul3	muscle	young	0.0722	13.3	16.7	8.93	0.188	0.392
1008	Ppp1r11	muscle	young	0.0841	6.46	23.5	4.9	0.187	0.393
497	Map3k7	muscle	young	0.0848	18.4	11.6	6.86	0.186	0.395
1262	Zbtb5	muscle	young	0.0982	2.02	3.98	2.63	0.187	0.395
964	Hist2h2aa2	muscle	young	0.114	9.12	20.9	1.59	0.186	0.397
1700	Maoa	muscle	young	0.0922	10.2	19.8	4.16	0.186	0.397
121	Slain2	muscle	young	0.0544	12.2	17.8	8	0.185	0.398
774	Cdr2	muscle	young	0.138	5.19	0.809	2.44	0.185	0.398
771	Tgfbi	muscle	young	0.139	23.1	6.93	4.63	0.185	0.399
65	Cryab	muscle	young	0.186	2.05	3.95	8.98	0.184	0.4
1491	Psmd11	muscle	young	0.032	7.11	22.9	7.14	0.183	0.402
1359	Natd1	muscle	young	0.0706	2.64	3.36	3.96	0.183	0.403
424	Ywhah	muscle	young	0.0417	8.46	21.5	5.77	0.182	0.405
975	Tas1r2	muscle	young	0.0153	1.85e-09	6	0.00764	0.182	0.405
1613	Cpa1	muscle	young	0.0259	16	14	0.013	0.182	0.405
465	Gpd1	muscle	young	0.087	13.2	16.8	9.65	0.182	0.406
1550	Ints3	muscle	young	0.0744	6.93	23.1	5.03	0.182	0.406
1735	Dcst2	muscle	young	0.0534	23.2	6.76	0.0647	0.182	0.406
1820	Prkd2	muscle	young	0.16	21.5	8.49	3.1	0.181	0.406
1552	Tmx1	muscle	young	0.0645	10	20	5.09	0.181	0.407
123	S100a4	muscle	young	0.0224	1.76	4.24	0.0261	0.18	0.408
1483	Zfp709	muscle	young	0.0858	14.8	15.2	2.07	0.181	0.408
308	Adamtsl5	muscle	young	0.152	23.7	6.29	5.56	0.18	0.409
1828	Sec31b	muscle	young	0.0857	19.8	10.2	5.18	0.18	0.409
779	Bloc1s5	muscle	young	0.0692	3.53	2.47	4.21	0.18	0.41
625	Prelp	muscle	young	0.143	4.05	1.95	5.04	0.179	0.411
1232	Naaa	muscle	young	0.072	5.03	0.973	3.6	0.178	0.413
1365	Dtnbp1	muscle	young	0.0692	6.53	23.5	5.84	0.178	0.413
725	Lox	muscle	young	0.244	2.93	3.07	3.31	0.178	0.414
777	Myo18b	muscle	young	0.133	20.3	9.71	9.48	0.178	0.414
672	Ptgs1	muscle	young	0.106	16.3	13.7	2.46	0.178	0.415
726	Sparcl1	muscle	young	0.113	23.9	6.07	7.61	0.177	0.416
1388	Ccdc47	muscle	young	0.0498	12.4	17.6	7.19	0.176	0.419
1630	Gmppa	muscle	young	0.0285	11.9	18.1	5.22	0.176	0.419
108	Lmna	muscle	young	0.0775	4.58	1.42	6.71	0.176	0.42
1643	Mapk8ip1	muscle	young	0.159	2.34	3.66	2.73	0.175	0.42
1647	Fam131b	muscle	young	0.0966	16.9	13.1	0.704	0.175	0.42
712	Phldb1	muscle	young	0.0716	21.6	8.38	5.72	0.175	0.421
1134	Hsd17b10	muscle	young	0.087	7.89	22.1	6.06	0.175	0.421
798	Tnni2	muscle	young	0.0632	4.18	1.82	11.6	0.175	0.422
851	Pcdhgc3	muscle	young	0.12	22.7	7.25	2.96	0.174	0.422
413	Fuz	muscle	young	0.0452	7.34	22.7	4.8	0.174	0.423
506	Arl6ip1	muscle	young	0.085	5.16	0.838	4.06	0.174	0.423
1529	Sipa1	muscle	young	0.115	1.97	4.03	3.98	0.174	0.423
1284	Itpkc	muscle	young	0.0766	3.99	2.01	3	0.174	0.424
14	Vim	muscle	young	0.121	23.9	6.09	7.13	0.173	0.425
1794	Ndfip2	muscle	young	0.065	7.33	22.7	4.79	0.173	0.425
22	Lmod2	muscle	young	0.292	18.6	11.4	7.78	0.173	0.426
817	Anxa4	muscle	young	0.0577	5.15	0.849	4.38	0.173	0.426
1079	Os9	muscle	young	0.0937	2.1	3.9	4.64	0.172	0.428
295	Diaph1	muscle	young	0.0814	22.7	7.34	7.48	0.171	0.429
1071	Ldb3	muscle	young	0.0202	1.28	4.72	10.9	0.171	0.429
1146	Asb16	muscle	young	0.0377	1.06	4.94	7.01	0.17	0.431
156	Klhl41	muscle	young	0.0701	24	6.02	9.77	0.17	0.432
1114	Lmf2	muscle	young	0.0583	3.19	2.81	4.21	0.169	0.434
694	Ccdc181	muscle	young	0.0622	10.9	19.1	4.57	0.169	0.435
1215	Serpinb9	muscle	young	0.0726	9.26	20.7	3.01	0.169	0.435
1139	Mmgt1	muscle	young	0.0792	15	15	6.23	0.168	0.436
1620	Phka1	muscle	young	0.123	13.7	16.3	10.3	0.169	0.436
623	Pkd2	muscle	young	0.0969	4.08	1.92	4.78	0.168	0.437
1439	Flii	muscle	young	0.0575	23.4	6.59	7	0.168	0.437
1773	Atp2b3	muscle	young	0.17	18.5	11.5	4.05	0.168	0.437
86	Des	muscle	young	0.0294	10.5	19.5	11.9	0.168	0.438
320	Gfpt2	muscle	young	0.16	23.9	6.14	3.35	0.167	0.438
1758	Senp2	muscle	young	0.0561	8.35	21.7	5.95	0.168	0.438
180	Abra	muscle	young	0.175	10.5	19.5	8.18	0.167	0.44
1197	Mrpl42	muscle	young	0.0636	4.37	1.63	7.65	0.167	0.44
1693	Pmp22	muscle	young	0.342	1.2	4.8	5.9	0.167	0.44
105	Dot1l	muscle	young	0.0983	0.965	5.04	5.62	0.166	0.441
36	Otud1	muscle	young	0.212	17.3	12.7	4.99	0.166	0.442
226	Hspb8	muscle	young	0.0603	5.79	0.207	9.08	0.166	0.442
284	Mvp	muscle	young	0.0602	6.42	23.6	5.99	0.166	0.442
23	Actn2	muscle	young	0.204	23.3	6.66	10.1	0.165	0.443
52	Mgp	muscle	young	0.228	5.64	0.364	4.96	0.166	0.443
1120	Echdc2	muscle	young	0.0825	4.97	1.03	3.88	0.166	0.443
1681	Sp140	muscle	young	0.105	23.8	6.23	1.22	0.165	0.444
1702	Ppp4r1	muscle	young	0.0516	13.4	16.6	4.95	0.165	0.444
1853	Mvb12b	muscle	young	0.0764	17.2	12.8	6.3	0.163	0.448
119	Tuba1a	muscle	young	0.201	3.57	2.43	4.51	0.163	0.449
186	Arfgap3	muscle	young	0.0658	1.92	4.08	3.26	0.163	0.449
1781	Pdgfc	muscle	young	0.191	6.46	23.5	2.06	0.163	0.449
594	Irf1	muscle	young	0.102	1.04	4.96	3.74	0.162	0.451
740	Fn1	muscle	young	0.282	1.3	4.7	5.9	0.162	0.451
899	Eif4a1	muscle	young	0.0659	17.8	12.2	6.81	0.162	0.451
1257	Rai14	muscle	young	0.0698	16.4	13.6	3.95	0.162	0.451
1324	Snrpf	muscle	young	0.0965	5.52	0.478	4.27	0.162	0.451
419	Ccnk	muscle	young	0.107	14.6	15.4	7.52	0.161	0.453
491	Timp2	muscle	young	0.0719	1.88	4.12	7.11	0.161	0.453
1863	Mospd3	muscle	young	0.0754	2.85	3.15	3.39	0.161	0.453
1867	Nasp	muscle	young	0.0811	10.7	19.3	4.09	0.161	0.453
7	Hspb6	muscle	young	0.127	23.9	6.11	9.6	0.161	0.455
25	Rtn4	muscle	young	0.0373	11.5	18.5	10.1	0.16	0.456
20	Gpx1	muscle	young	0.0621	8.86	21.1	6.1	0.16	0.457
256	Inpp5a	muscle	young	0.0406	6.85	23.2	7.57	0.159	0.459
632	Cst3	muscle	young	0.075	4.43	1.57	8.63	0.159	0.459
1027	Tmem176a	muscle	young	0.171	23.3	6.69	3.26	0.159	0.459
1163	Gstk1	muscle	young	0.105	7.09	22.9	5.43	0.159	0.459
1076	Rnd2	muscle	young	0.0932	9.38	20.6	1.98	0.159	0.46
1640	Med27	muscle	young	0.0764	5.8	0.199	3.63	0.158	0.46
425	Klf10	muscle	young	0.17	5.21	0.792	4.67	0.158	0.461
545	P3h3	muscle	young	0.114	2.01	3.99	2.9	0.158	0.461
1917	Plod1	muscle	young	0.0612	0.689	5.31	5.3	0.158	0.461
634	Sorbs2	muscle	young	0.113	14.6	15.4	7.14	0.158	0.462
1751	Parp9	muscle	young	0.0708	2.02	3.98	3.49	0.157	0.463
1117	Wnk1	muscle	young	0.103	18.3	11.7	8.77	0.156	0.465
1831	Gse1	muscle	young	0.131	8.14	21.9	5.47	0.156	0.465
1340	Adal	muscle	young	0.0681	9.53	20.5	4.98	0.155	0.467
1532	Snx25	muscle	young	0.0631	4.99	1.01	3.67	0.156	0.467
53	Dnaja4	muscle	young	0.128	1.4	4.6	7.26	0.155	0.469
463	Atp1b2	muscle	young	0.0808	7.47	22.5	7.9	0.155	0.469
513	Tmem233	muscle	young	0.0742	19.1	10.9	8.29	0.155	0.469
555	Atp6v1f	muscle	young	0.0587	9.28	20.7	5.8	0.155	0.469
1760	Zfp266	muscle	young	0.059	19.5	10.5	4.48	0.155	0.469
1801	Ppp1r13l	muscle	young	0.0941	4.79	1.21	2.4	0.155	0.469
1901	Samd11	muscle	young	0.0493	5.91	0.0914	0.0676	0.155	0.469
490	Adgre5	muscle	young	0.109	1.44	4.56	4.77	0.155	0.47
781	Plbd1	muscle	young	0.161	0.287	5.71	5.11	0.154	0.47
1360	Msrb3	muscle	young	0.0854	15	15	8.19	0.154	0.47
657	Map3k14	muscle	young	0.0905	4.39	1.61	3.15	0.154	0.471
1737	Dcn	muscle	young	0.0921	5.72	0.279	8.8	0.154	0.471
1423	Gja4	muscle	young	0.128	0.693	5.31	2.5	0.154	0.472
146	Ywhaz	muscle	young	0.0655	10	20	6.01	0.153	0.473
1868	Bckdhb	muscle	young	0.0693	8.23	21.8	5.09	0.153	0.473
682	Mns1	muscle	young	0.0807	20.9	9.12	0.998	0.153	0.474
1747	Tssc4	muscle	young	0.0896	5.62	0.375	3.43	0.153	0.474
1424	Rap1b	muscle	young	0.0559	2.82	3.18	5.69	0.152	0.477
1556	Lrrc8a	muscle	young	0.131	16.8	13.2	2.9	0.152	0.477
537	Akt1	muscle	young	0.0529	20.1	9.93	6.32	0.151	0.479
547	Elovl1	muscle	young	0.112	1.06	4.94	3.11	0.15	0.48
1403	Mxra8	muscle	young	0.0762	6.2	23.8	4.78	0.15	0.481
1844	Tmem18	muscle	young	0.0525	6.5	23.5	4.28	0.15	0.481
459	Scn1b	muscle	young	0.0705	6.98	23	9.2	0.15	0.482
936	Gfpt1	muscle	young	0.0608	16.3	13.7	5.88	0.15	0.482
1393	Nudt14	muscle	young	0.0851	9.19	20.8	2.91	0.15	0.482
1537	Hbs1l	muscle	young	0.0354	8.9	21.1	6.83	0.15	0.482
1217	Tnks1bp1	muscle	young	0.0725	23.7	6.33	5.08	0.149	0.484
2	Hspb7	muscle	young	0.246	0.503	5.5	8.53	0.149	0.485
93	Map1a	muscle	young	0.171	0.233	5.77	4.68	0.148	0.485
982	Mrpl9	muscle	young	0.049	7.16	22.8	6.34	0.149	0.485
1041	Upf2	muscle	young	0.0615	16.3	13.7	6.63	0.148	0.485
617	Cdkn1c	muscle	young	0.0874	8.76	21.2	5.16	0.147	0.488
1082	Thbs4	muscle	young	0.27	5.08	0.918	5.99	0.147	0.488
341	Gcat	muscle	young	0.088	4.31	1.69	3.86	0.147	0.489
810	Pdgfrb	muscle	young	0.126	2.15	3.85	5.11	0.147	0.489
1672	Fam53a	muscle	young	0.0303	10.5	19.5	6.48	0.147	0.489
267	Medag	muscle	young	0.0965	7.8	22.2	3.08	0.147	0.49
374	Ube2e3	muscle	young	0.0673	8.36	21.6	5.41	0.147	0.49
1437	Lama5	muscle	young	0.159	20.7	9.34	5.4	0.146	0.49
398	Eepd1	muscle	young	0.0622	9.85	20.2	7.96	0.146	0.491
1306	Mybpc1	muscle	young	0.235	0.0643	5.94	10.8	0.146	0.491
485	Rgs10	muscle	young	0.147	1.55	4.45	1.65	0.146	0.492
505	Got2	muscle	young	0.0761	23	6.96	9.17	0.146	0.492
1327	Zw10	muscle	young	0.0516	4.09	1.91	4.06	0.146	0.492
1711	Eva1b	muscle	young	0.108	23.4	6.62	2.55	0.146	0.492
261	Tmem43	muscle	young	0.0661	8.09	21.9	5.36	0.144	0.495
734	Camk2b	muscle	young	0.0539	20.7	9.34	7.98	0.145	0.495
1170	Snx7	muscle	young	0.0962	7.57	22.4	2.16	0.144	0.497
1159	Col4a4	muscle	young	0.104	22.9	7.1	2.35	0.144	0.498
237	Xirp2	muscle	young	0.112	18.7	11.3	11.7	0.143	0.499
1317	Plekha1	muscle	young	0.0346	3.22	2.78	5.94	0.143	0.499
1547	Mpst	muscle	young	0.0441	9.77	20.2	6.45	0.143	0.499
133	Tgfb1	muscle	young	0.11	0.707	5.29	3.09	0.142	0.501
442	Cxcl16	muscle	young	0.127	4.76	1.24	1.74	0.142	0.502
838	Ybx3	muscle	young	0.0385	12.7	17.3	10.8	0.142	0.503
1669	Gid4	muscle	young	0.0593	10.2	19.8	7.69	0.142	0.503
190	Ctsk	muscle	young	0.169	6.02	24	2.82	0.141	0.504
745	Mgat2	muscle	young	0.0606	9.06	20.9	3.77	0.141	0.504
487	Ehbp1	muscle	young	0.0737	3.66	2.34	4.55	0.141	0.505
1294	Lrrfip1	muscle	young	0.0873	16.5	13.5	7.65	0.141	0.506
1208	Asl	muscle	young	0.0668	12	18	3.17	0.14	0.508
571	Efhd2	muscle	young	0.0878	2.38	3.62	3.35	0.139	0.509
846	Npr1	muscle	young	0.0954	2.99	3.01	4.39	0.139	0.51
595	Polr2m	muscle	young	0.0383	5.16	0.835	8.35	0.139	0.511
1462	Stxbp3	muscle	young	0.0556	1.69	4.31	5.75	0.139	0.511
854	Pcna	muscle	young	0.0642	9.9	20.1	4.91	0.138	0.512
1220	Htatip2	muscle	young	0.0778	5.14	0.856	3.67	0.138	0.513
1880	Pfas	muscle	young	0.0742	20.6	9.39	5.02	0.138	0.514
270	Tbkbp1	muscle	young	0.125	16.5	13.5	4.06	0.137	0.515
530	Satb1	muscle	young	0.0274	11.2	18.8	6.97	0.137	0.515
996	Gga2	muscle	young	0.0647	19.8	10.2	4.99	0.137	0.516
229	Marcksl1	muscle	young	0.109	2.4	3.6	1.29	0.136	0.517
1094	Usp6nl	muscle	young	0.126	23.4	6.6	3.37	0.136	0.517
1243	Mrc2	muscle	young	0.0957	8.59	21.4	4.04	0.136	0.517
1728	Tmem17	muscle	young	0.0613	8.62	21.4	2.68	0.136	0.518
19	Rcan1	muscle	young	0.168	3.13	2.87	7.03	0.135	0.519
1589	Myo18a	muscle	young	0.101	2.92	3.08	8.62	0.136	0.519
1371	Ndrg2	muscle	young	0.0402	5.56	0.44	11.1	0.135	0.52
1819	Cmpk1	muscle	young	0.0287	7.31	22.7	5.17	0.135	0.521
706	Sh3rf2	muscle	young	0.085	16.2	13.8	5.48	0.135	0.522
1074	Ywhab	muscle	young	0.032	20	10	6.26	0.135	0.522
1165	Pdlim1	muscle	young	0.259	0.367	5.63	5.64	0.135	0.522
1684	Clic5	muscle	young	0.083	15.3	14.7	8.16	0.134	0.522
602	Klhdc8b	muscle	young	0.0745	4.27	1.73	2.58	0.133	0.525
862	Otulin	muscle	young	0.0983	0.675	5.33	4.71	0.134	0.525
1827	Ncf1	muscle	young	0.212	20.5	9.51	1.71	0.133	0.526
698	Ppp1r1a	muscle	young	0.112	1.05	4.95	5.62	0.133	0.527
1248	Ramp2	muscle	young	0.115	17.9	12.1	4.35	0.132	0.528
365	Scpep1	muscle	young	0.0673	4.02	1.98	3.58	0.132	0.529
627	Bmp1	muscle	young	0.0933	0.796	5.2	4.64	0.132	0.529
1044	Memo1	muscle	young	0.0424	9.68	20.3	5.99	0.132	0.529
1194	Svip	muscle	young	0.0318	13.3	16.7	6.22	0.131	0.531
1490	Zfp623	muscle	young	0.0454	10.8	19.2	3.26	0.13	0.534
26	Ftl1	muscle	young	0.0508	16.3	13.7	7.12	0.13	0.535
489	Pdpn	muscle	young	0.114	2.66	3.34	2.52	0.13	0.535
1440	Zfp157	muscle	young	0.0731	3.54	2.46	2.53	0.13	0.535
1891	Clip4	muscle	young	0.137	1.42	4.58	7.51	0.13	0.535
1607	Smarca5	muscle	young	0.0554	12.7	17.3	6.06	0.13	0.536
1106	Dbndd2	muscle	young	0.103	0.279	5.72	2.84	0.129	0.537
1789	Hdgfl2	muscle	young	0.0359	13	17	5.71	0.129	0.537
1169	Fcgrt	muscle	young	0.065	8.01	22	5.81	0.129	0.538
542	Dpt	muscle	young	0.0982	23.5	6.47	5.67	0.128	0.539
1033	Kars	muscle	young	0.0325	2.95	3.05	7.28	0.128	0.539
126	Jund	muscle	young	0.133	4.59	1.41	5.84	0.128	0.54
1251	Mnat1	muscle	young	0.0558	3	3	4.97	0.128	0.54
71	Nr4a3	muscle	young	0.319	3.46	2.54	2.3	0.128	0.541
227	R3hdm2	muscle	young	0.0602	23.1	6.86	7.46	0.128	0.541
1149	Mipep	muscle	young	0.0282	5.75	0.251	6.25	0.127	0.543
1535	Fbxw4	muscle	young	0.0326	8.19	21.8	5.66	0.127	0.543
63	Snai3	muscle	young	0.153	12.9	17.1	4.08	0.126	0.544
1851	Trak1	muscle	young	0.0381	19.9	10.1	8.55	0.127	0.544
1064	Pld3	muscle	young	0.0466	15.1	14.9	4.14	0.126	0.547
562	Crip2	muscle	young	0.105	5.97	0.0288	5.13	0.124	0.551
733	Gng10	muscle	young	0.0235	16.5	13.5	0.0421	0.124	0.551
890	Ifngr1	muscle	young	0.0522	20.9	9.07	5.26	0.124	0.551
62	Thy1	muscle	young	0.158	1.07	4.93	3.2	0.124	0.552
422	Serpinf1	muscle	young	0.134	5.5	0.502	5.35	0.124	0.552
395	Aqp4	muscle	young	0.155	2.12	3.88	5.27	0.123	0.554
1705	Sobp	muscle	young	0.0883	22.9	7.07	6.25	0.123	0.554
1285	Mtmr6	muscle	young	0.065	16.7	13.3	6.9	0.122	0.556
1361	Bcl2l2	muscle	young	0.0364	19.9	10.1	5.94	0.122	0.556
1305	Mmachc	muscle	young	0.0537	9.88	20.1	5.62	0.122	0.557
589	Agtpbp1	muscle	young	0.0577	17.2	12.8	6.69	0.122	0.558
1396	Scp2	muscle	young	0.0352	11	19	7.62	0.121	0.558
1430	mt-Nd2	muscle	young	0.0843	23.5	6.5	12.1	0.121	0.559
575	Cdk14	muscle	young	0.0804	10.4	19.6	2.26	0.121	0.56
1102	Dcun1d2	muscle	young	0.0408	6.7	23.3	7.31	0.12	0.561
1242	Notch2	muscle	young	0.0737	23.2	6.83	3.73	0.121	0.561
1650	Pgm5	muscle	young	0.143	2.01	3.99	4.34	0.121	0.561
356	Gnai2	muscle	young	0.0479	3.14	2.86	6.35	0.12	0.562
1244	Rps9	muscle	young	0.0732	7.9	22.1	8.11	0.12	0.562
1869	Atpsckmt	muscle	young	0.0613	4.95	1.05	3.93	0.12	0.563
883	Ankrd10	muscle	young	0.0427	7.26	22.7	5.28	0.119	0.565
103	Rhoc	muscle	young	0.0769	2.05	3.95	4.77	0.119	0.566
323	Axl	muscle	young	0.0908	17.1	12.9	5.53	0.119	0.566
1452	Usp24	muscle	young	0.0931	19.6	10.4	7.76	0.119	0.566
1770	Naga	muscle	young	0.0651	5.39	0.61	3.5	0.119	0.566
1894	Fabp3	muscle	young	0.184	22.5	7.46	8.88	0.119	0.566
1596	Slc25a23	muscle	young	0.0924	1.24	4.76	4.83	0.116	0.573
1104	Cd163	muscle	young	0.184	15.9	14.1	3.41	0.116	0.574
858	Zbtb21	muscle	young	0.0624	6.76	23.2	3.14	0.116	0.575
1516	Tspyl1	muscle	young	0.0267	4.25	1.75	7.06	0.116	0.575
468	Smpx	muscle	young	0.0396	6.89	23.1	8.47	0.116	0.576
1792	Ndufaf2	muscle	young	0.0649	3.35	2.65	3.81	0.115	0.576
499	Ccdc80	muscle	young	0.157	22.3	7.71	4.83	0.115	0.577
518	Nfyb	muscle	young	0.0301	16	14	5.6	0.115	0.577
911	Fitm2	muscle	young	0.0586	1.61	4.39	7.25	0.115	0.578
943	Zfp180	muscle	young	0.0751	7.36	22.6	5.3	0.115	0.578
1690	Selenoo	muscle	young	0.0549	7.54	22.5	4.74	0.115	0.578
658	Laptm5	muscle	young	0.193	0.325	5.67	2.81	0.114	0.58
1588	Clec3b	muscle	young	0.0738	5.84	0.155	5.47	0.114	0.581
1321	C4b	muscle	young	0.276	23.3	6.7	3.59	0.113	0.582
60	Vopp1	muscle	young	0.112	23.4	6.62	3.09	0.113	0.583
1055	Cdca4	muscle	young	0.0757	21.7	8.31	2.15	0.113	0.583
1793	S1pr1	muscle	young	0.113	22.1	7.9	5.01	0.113	0.583
394	Cd48	muscle	young	0.121	5.36	0.636	0.98	0.113	0.584
1566	Timm21	muscle	young	0.0801	5.23	0.773	5.17	0.112	0.585
908	Klf3	muscle	young	0.0825	12.6	17.4	4.36	0.112	0.587
167	Itgb1	muscle	young	0.0431	1.9	4.1	8.15	0.111	0.588
811	Trafd1	muscle	young	0.047	6.6	23.4	5.74	0.111	0.588
929	Tmed3	muscle	young	0.0329	6.85	23.2	4.18	0.111	0.589
264	Gsn	muscle	young	0.0566	8.08	21.9	9.78	0.111	0.59
724	Pomgnt1	muscle	young	0.0223	10.7	19.3	6.39	0.11	0.591
1850	Pdcd6	muscle	young	0.0645	11.1	18.9	4.47	0.11	0.591
104	Lgmn	muscle	young	0.0925	2.79	3.21	5.28	0.11	0.592
1658	Rab5a	muscle	young	0.0427	15	15	6.43	0.109	0.594
536	Socs3	muscle	young	0.152	23	6.98	2.32	0.109	0.596
1562	Sin3b	muscle	young	0.0303	5.01	0.995	5.07	0.109	0.596
1928	Pick1	muscle	young	0.0931	5.15	0.849	4.49	0.108	0.597
198	Zc3h12a	muscle	young	0.0795	22.4	7.6	2.1	0.108	0.598
1661	Trdn	muscle	young	0.0395	11.5	18.5	11.3	0.108	0.598
79	Lipg	muscle	young	0.0569	11.8	18.2	0.237	0.108	0.599
1685	Hip1r	muscle	young	0.0857	15	15	4.48	0.108	0.599
540	Il1r1	muscle	young	0.134	11.5	18.5	3.87	0.107	0.6
1375	Rps27	muscle	young	0.0628	1.61	4.39	6.28	0.107	0.6
1859	Dnajc28	muscle	young	0.0333	21.1	8.86	5.66	0.107	0.6
840	Nomo1	muscle	young	0.0621	15	15	7.63	0.107	0.601
405	Tnfrsf1b	muscle	young	0.14	3.32	2.68	2.81	0.107	0.602
476	Panx1	muscle	young	0.0967	5.19	0.809	3.85	0.107	0.602
818	Acta1	muscle	young	0.0363	23.6	6.42	13.1	0.106	0.604
832	Frmd8	muscle	young	0.0682	12.2	17.8	2.96	0.106	0.605
1861	Gsk3a	muscle	young	0.0427	11.5	18.5	7	0.106	0.605
760	mt-Nd1	muscle	young	0.05	23.5	6.54	12.4	0.105	0.606
1785	Taf10	muscle	young	0.0349	4.49	1.51	5.78	0.105	0.606
1427	Stk17b	muscle	young	0.0515	15	15	3.71	0.105	0.607
432	Ankrd2	muscle	young	0.262	23.6	6.41	7.41	0.105	0.608
1778	Lrrfip2	muscle	young	0.0369	20.3	9.68	7.07	0.104	0.609
852	Fbp2	muscle	young	0.0517	12.2	17.8	5.83	0.104	0.61
891	P4hb	muscle	young	0.0229	7.17	22.8	7.86	0.104	0.61
1805	Cc2d1b	muscle	young	0.0245	15.5	14.5	5.1	0.104	0.61
789	Carns1	muscle	young	0.103	8.69	21.3	4.81	0.104	0.611
400	Ppm1b	muscle	young	0.0382	3.41	2.59	8.49	0.103	0.612
588	Cotl1	muscle	young	0.139	3.02	2.98	2.75	0.103	0.612
17	Gstm7	muscle	young	0.168	1.27	4.73	2.16	0.103	0.613
730	Cnksr1	muscle	young	0.0496	14.1	15.9	6.83	0.103	0.614
1383	Schip1	muscle	young	0.102	0.446	5.55	1.77	0.103	0.614
1539	Timm17a	muscle	young	0.0319	10.8	19.2	7.6	0.102	0.615
1570	Pde8a	muscle	young	0.0804	4.34	1.66	4.89	0.102	0.615
819	Sc5d	muscle	young	0.045	5.85	0.153	5.56	0.102	0.616
257	Apoe	muscle	young	0.131	1.58	4.42	6.42	0.102	0.617
576	Pnp	muscle	young	0.111	9.53	20.5	2.01	0.102	0.617
1858	Rbbp9	muscle	young	0.0511	1.93	4.07	3.56	0.102	0.617
767	Atp2b4	muscle	young	0.0836	23.6	6.42	4.2	0.101	0.618
1563	Lyn	muscle	young	0.0955	2.69	3.31	3.28	0.101	0.619
1927	Tlr3	muscle	young	0.0612	2.27	3.73	1.95	0.101	0.619
70	Myh4	muscle	young	0.0692	20.8	9.2	14.6	0.101	0.62
187	Anxa1	muscle	young	0.116	1.95	4.05	4.62	0.101	0.62
294	Nid2	muscle	young	0.0846	21.7	8.3	3.89	0.101	0.62
1210	Plod2	muscle	young	0.0895	2.09	3.91	2.22	0.1	0.621
1629	Sema6c	muscle	young	0.0507	3.72	2.28	7.53	0.101	0.621
608	Rnase4	muscle	young	0.0548	11.2	18.8	5.3	0.1	0.622
1631	Gm5471	muscle	young	0.0127	23.9	6.06	0.0127	0.1	0.622
1377	Lrif1	muscle	young	0.054	23.9	6.13	4.32	0.0998	0.623
780	Cpq	muscle	young	0.0615	11.2	18.8	4.24	0.0996	0.624
1817	Kif1c	muscle	young	0.0287	16.3	13.7	10.7	0.0994	0.624
676	Gpd2	muscle	young	0.0896	15.7	14.3	8.16	0.0989	0.626
96	Hsd3b7	muscle	young	0.0501	7.81	22.2	0.348	0.0986	0.627
592	mt-Nd6	muscle	young	0.0915	5.09	0.906	7.06	0.0986	0.627
390	Igfbp4	muscle	young	0.0712	7	23	6.25	0.098	0.629
750	Fech	muscle	young	0.0238	11.1	18.9	7.84	0.0979	0.629
1352	Ppt1	muscle	young	0.0377	3.88	2.12	4.15	0.0979	0.629
1638	Mfsd8	muscle	young	0.0343	13.2	16.8	4.79	0.0975	0.63
511	Asb14	muscle	young	0.0332	8.23	21.8	7.52	0.0971	0.631
516	Hsf2	muscle	young	0.0383	12.1	17.9	5.4	0.0965	0.633
755	Avpi1	muscle	young	0.0608	10.8	19.2	3.92	0.0966	0.633
1322	Tmed10	muscle	young	0.0296	14.3	15.7	7.28	0.0963	0.634
18	Mrpl45	muscle	young	0.0672	6.4	23.6	6.29	0.0961	0.635
695	Prkx	muscle	young	0.0463	15.6	14.4	4.12	0.096	0.635
1464	Rab20	muscle	young	0.0623	24	6	2.38	0.096	0.635
1362	Gkap1	muscle	young	0.0406	8.6	21.4	4.82	0.0955	0.637
972	Ggct	muscle	young	0.0493	13.2	16.8	3.78	0.0949	0.638
1736	Pigk	muscle	young	0.0448	11.2	18.8	5.54	0.0951	0.638
46	Capn2	muscle	young	0.0274	2.9	3.1	6.61	0.0947	0.639
643	Colec12	muscle	young	0.0946	5.02	0.976	3.58	0.0947	0.639
1069	Rhbdf1	muscle	young	0.0658	5.96	0.0429	4.82	0.0947	0.639
1920	Lrg1	muscle	young	0.13	22.8	7.22	4.08	0.0948	0.639
805	Mrc1	muscle	young	0.15	0.283	5.72	3.71	0.0943	0.64
1707	Selenon	muscle	young	0.0616	2.27	3.73	3.21	0.0945	0.64
674	Trim47	muscle	young	0.12	6.28	23.7	3.68	0.0934	0.643
1125	Phc1	muscle	young	0.0712	14.9	15.1	5.35	0.0935	0.643
1448	Alkbh3	muscle	young	0.0352	6.68	23.3	4.57	0.0934	0.643
1297	Tmcc2	muscle	young	0.047	7.57	22.4	7.26	0.0933	0.644
371	Sh3bgrl3	muscle	young	0.114	4.83	1.17	3.78	0.0927	0.645
1435	Bloc1s1	muscle	young	0.0575	23.7	6.35	0.368	0.0926	0.646
78	Tnnt3	muscle	young	0.0408	3.26	2.74	12.7	0.0923	0.647
605	Parp3	muscle	young	0.029	21.3	8.74	7.02	0.0921	0.647
931	Nectin2	muscle	young	0.0548	22.9	7.12	2.15	0.0921	0.647
1434	Pear1	muscle	young	0.115	0.312	5.69	3.68	0.0921	0.647
1476	Hmgn2	muscle	young	0.0529	4.1	1.9	5.63	0.0903	0.653
772	Ramp1	muscle	young	0.144	2.73	3.27	5.76	0.0899	0.654
1070	Camk2g	muscle	young	0.0258	12.4	17.6	8.15	0.09	0.654
1304	Gprasp1	muscle	young	0.0371	3.58	2.42	5.17	0.0898	0.655
754	Fkbp11	muscle	young	0.0806	19.2	10.8	0.581	0.0891	0.657
955	Tram1	muscle	young	0.0452	1.77	4.23	4.57	0.0889	0.658
1780	Rcor3	muscle	young	0.0315	23.1	6.92	5.33	0.0888	0.658
559	Mmp2	muscle	young	0.089	5.41	0.586	5.48	0.0882	0.66
1031	Gclc	muscle	young	0.0602	17.6	12.4	4.56	0.0883	0.66
1776	Dusp22	muscle	young	0.0401	5.18	0.823	5.97	0.0878	0.661
1787	Gsta1	muscle	young	0.0247	3.35	2.65	0.0548	0.088	0.661
1157	Pgrmc1	muscle	young	0.0552	23.6	6.37	4.27	0.0876	0.662
331	Aldh6a1	muscle	young	0.0412	15.8	14.2	8.02	0.0874	0.663
8	Hmox1	muscle	young	0.0524	21.5	8.46	3.35	0.087	0.664
1133	Aprt	muscle	young	0.0611	6.3	23.7	4.53	0.087	0.664
397	Mb	muscle	young	0.129	1.36	4.64	11	0.0867	0.665
1315	Tex264	muscle	young	0.0488	6.99	23	5.14	0.0867	0.665
1525	C2cd2	muscle	young	0.0523	11.6	18.4	8.09	0.0863	0.666
662	Tango2	muscle	young	0.0714	16.1	13.9	5.62	0.0861	0.667
172	Dnajb1	muscle	young	0.107	11	19	3.48	0.0856	0.669
621	Ssc5d	muscle	young	0.108	2.82	3.18	3.3	0.0844	0.672
1902	Sptbn1	muscle	young	0.0593	15	15	7.68	0.0841	0.674
800	Folr2	muscle	young	0.153	4.39	1.61	2.24	0.0835	0.675
1267	Id1	muscle	young	0.149	23.3	6.72	4.33	0.0837	0.675
1344	Vkorc1	muscle	young	0.0378	3.38	2.62	0.253	0.0832	0.677
1870	Yipf1	muscle	young	0.0545	5.51	0.487	3.34	0.0827	0.678
113	Ninj1	muscle	young	0.0446	5.99	0.0108	4.3	0.0825	0.679
569	Zfp91	muscle	young	0.0389	16.4	13.6	9.13	0.0814	0.682
1837	Mccc1	muscle	young	0.0313	23.2	6.85	5.93	0.0816	0.682
152	Gpd1l	muscle	young	0.0326	15.3	14.7	5.73	0.081	0.684
748	Zcchc24	muscle	young	0.058	18.6	11.4	6.97	0.0808	0.684
1369	Fgfbp3	muscle	young	0.0765	12.1	17.9	2.08	0.081	0.684
1523	Rpl39	muscle	young	0.0633	1.34	4.66	5.66	0.0806	0.685
396	Git1	muscle	young	0.0364	0.691	5.31	6.1	0.0805	0.686
1246	Plxna1	muscle	young	0.0907	5.97	0.0252	4.93	0.0799	0.687
944	Lamc1	muscle	young	0.0698	0.963	5.04	6.73	0.0795	0.689
1489	Arl16	muscle	young	0.0484	0.363	5.64	2.34	0.0794	0.689
1687	Gnpat	muscle	young	0.0172	2.53	3.47	8.07	0.0793	0.689
1699	Pknox1	muscle	young	0.0435	18.1	11.9	4.27	0.0796	0.689
222	S1pr2	muscle	young	0.0791	1.23	4.77	2	0.0789	0.691
857	Pdgfrl	muscle	young	0.101	2.43	3.57	1.26	0.0786	0.692
1912	Slc9a5	muscle	young	0.0792	15.5	14.5	2.22	0.0784	0.693
942	Llgl2	muscle	young	0.0502	6.58	23.4	3.68	0.078	0.694
1830	Ndufaf3	muscle	young	0.0527	6.06	23.9	4.29	0.078	0.694
357	Cd14	muscle	young	0.133	14.9	15.1	1.58	0.0776	0.695
481	Dbi	muscle	young	0.0895	3.04	2.96	6.38	0.0777	0.695
719	Cap2	muscle	young	0.0263	22.9	7.11	8.92	0.0777	0.695
1006	Wdr45	muscle	young	0.07	22.8	7.17	2.88	0.0777	0.695
1385	Myoz1	muscle	young	0.0288	10.4	19.6	11	0.077	0.697
843	Mfap4	muscle	young	0.168	4.67	1.33	2.51	0.0766	0.699
1051	Ppp1r14c	muscle	young	0.0548	7.45	22.6	7.47	0.076	0.701
1130	Csf1r	muscle	young	0.128	23.5	6.52	3.88	0.076	0.701
1014	Myl1	muscle	young	0.0402	12.8	17.2	12.1	0.0756	0.702
364	Myl12a	muscle	young	0.101	0.51	5.49	6.47	0.0754	0.703
484	Slc39a1	muscle	young	0.0346	6.12	23.9	5.86	0.0754	0.703
1204	Mrps5	muscle	young	0.0405	7.11	22.9	5.92	0.0749	0.704
1256	Nudt12	muscle	young	0.0433	14.2	15.8	3.51	0.0751	0.704
1790	Rab5b	muscle	young	0.0222	14.3	15.7	7.33	0.0749	0.705
1068	Wsb2	muscle	young	0.0188	11.5	18.5	7.62	0.0736	0.709
1835	Chchd10	muscle	young	0.0468	2.26	3.74	9	0.0735	0.709
823	Asnsd1	muscle	young	0.0772	2.09	3.91	3.32	0.0732	0.71
683	Lcp1	muscle	young	0.179	1.45	4.55	3.02	0.0729	0.711
1879	Rbfox1	muscle	young	0.0392	19.9	10.1	8.37	0.073	0.711
333	Barx2	muscle	young	0.262	2.29	3.71	4.07	0.0726	0.712
861	Smc6	muscle	young	0.0378	10.8	19.2	6	0.0728	0.712
404	Ccn2	muscle	young	0.116	3.89	2.11	4.95	0.0723	0.713
807	Hebp1	muscle	young	0.0646	11.7	18.3	3	0.0724	0.713
76	Bag3	muscle	young	0.0631	0.469	5.53	7.62	0.0718	0.715
243	Reep1	muscle	young	0.0659	15.2	14.8	7.07	0.0716	0.716
1680	Nono	muscle	young	0.0189	20	9.99	6.17	0.0714	0.717
139	Uap1	muscle	young	0.0205	15.6	14.4	6.37	0.0709	0.718
1597	Il2rg	muscle	young	0.0876	24	6.01	0.689	0.0711	0.718
1558	Lgalsl	muscle	young	0.0224	0.679	5.32	7.5	0.0704	0.72
1090	mt-Nd4	muscle	young	0.0595	22.5	7.51	11.8	0.0696	0.723
1494	Btbd1	muscle	young	0.032	16.3	13.7	8.33	0.0689	0.725
914	Agpat4	muscle	young	0.0822	0.549	5.45	1.96	0.0688	0.726
1715	Ywhag	muscle	young	0.0329	16.2	13.8	8.76	0.0688	0.726
1148	St3gal1	muscle	young	0.103	8.98	21	4.88	0.0681	0.728
1160	Gins2	muscle	young	0.0465	16.1	13.9	0.308	0.068	0.728
970	Heca	muscle	young	0.0364	20.8	9.22	5.78	0.0671	0.732
1899	Uba52	muscle	young	0.0913	3.58	2.42	2.15	0.0658	0.736
557	Adcy2	muscle	young	0.0514	19.3	10.7	6.12	0.0655	0.737
1326	Sox9	muscle	young	0.081	6.62	23.4	1.98	0.0656	0.737
1275	Rragc	muscle	young	0.0253	3.88	2.12	5.45	0.0651	0.739
1720	Necap2	muscle	young	0.0328	3.26	2.74	4.58	0.065	0.739
732	Rrp12	muscle	young	0.0514	10.9	19.1	6.19	0.0638	0.743
787	Rpl10	muscle	young	0.0317	7.25	22.8	8.11	0.0635	0.744
1811	Mcu	muscle	young	0.0336	1.94	4.06	5.65	0.0633	0.745
83	Tgm2	muscle	young	0.0411	0.688	5.31	6.8	0.0625	0.748
488	Mapk14	muscle	young	0.0363	11.4	18.6	7.88	0.0626	0.748
1065	Acad11	muscle	young	0.0352	14.5	15.5	6.44	0.0626	0.748
27	Lgals1	muscle	young	0.042	7.78	22.2	7.45	0.0616	0.751
1513	Cfp	muscle	young	0.099	1.21	4.79	2.8	0.0616	0.751
324	Actn3	muscle	young	0.0576	17	13	12.8	0.0612	0.753
1628	Ttc7b	muscle	young	0.0279	13.5	16.5	7.44	0.0609	0.754
1512	Osbpl5	muscle	young	0.0647	0.46	5.54	4.52	0.0605	0.755
236	Podxl2	muscle	young	0.0283	7.48	22.5	6.63	0.0601	0.757
1583	Egf	muscle	young	0.0544	23.7	6.33	6.03	0.0601	0.757
504	Echs1	muscle	young	0.0645	4.02	1.98	7.23	0.0596	0.758
138	Ssr1	muscle	young	0.0211	6.87	23.1	6.65	0.0593	0.76
480	Tob1	muscle	young	0.0333	19.7	10.3	8.31	0.059	0.76
301	Myh8	muscle	young	0.0763	1.23	4.77	2.05	0.0589	0.761
895	Scarb1	muscle	young	0.0626	21.2	8.8	4.74	0.0581	0.764
1445	Anapc2	muscle	young	0.0236	8.36	21.6	5.71	0.0579	0.764
715	Csgalnact1	muscle	young	0.0532	18	12	2.25	0.0578	0.765
1028	Tspan11	muscle	young	0.066	23.1	6.85	1.64	0.0577	0.765
44	Cdh13	muscle	young	0.0295	16.7	13.3	6.92	0.0575	0.766
644	Zfp870	muscle	young	0.0451	18.7	11.3	3.92	0.0571	0.768
1185	Gpr4	muscle	young	0.0673	22.9	7.1	2.13	0.0569	0.768
1576	Prkar2a	muscle	young	0.0358	14.3	15.7	8.85	0.057	0.768
1918	Pspc1	muscle	young	0.0289	14.7	15.3	3.87	0.0563	0.77
228	Masp1	muscle	young	0.117	1.79	4.21	2.23	0.0561	0.771
1913	Cep104	muscle	young	0.0357	20.5	9.53	6.24	0.0559	0.772
610	Cstb	muscle	young	0.0696	1.44	4.56	3.04	0.0556	0.773
1355	Ptp4a3	muscle	young	0.031	21.1	8.87	9.73	0.0555	0.773
1415	Mlip	muscle	young	0.0254	12.2	17.8	6.35	0.0556	0.773
552	Cox6a1	muscle	young	0.0932	5.35	0.651	4.26	0.0554	0.774
1066	Cnpy3	muscle	young	0.0299	23.7	6.25	3.57	0.0545	0.777
963	Clta	muscle	young	0.0454	1.73	4.27	5.81	0.0543	0.778
1050	Gabarap	muscle	young	0.0346	7.66	22.3	7.33	0.0542	0.778
1057	Cdnf	muscle	young	0.0431	22.8	7.18	6.45	0.0544	0.778
564	Ube2z	muscle	young	0.0119	19.9	10.1	5.49	0.054	0.779
1627	Bid	muscle	young	0.0608	23.3	6.67	0.943	0.0541	0.779
987	Fbxo31	muscle	young	0.0284	16.4	13.6	7.77	0.0536	0.78
976	Id3	muscle	young	0.0859	8.31	21.7	4.5	0.0535	0.781
1126	Cfd	muscle	young	0.345	0.133	5.87	4.91	0.0533	0.782
1227	Snx8	muscle	young	0.035	18.1	11.9	4.06	0.0531	0.782
708	Irak1bp1	muscle	young	0.0351	17	13	2.91	0.053	0.783
1919	Ivd	muscle	young	0.0422	7.26	22.7	7.62	0.0524	0.785
1237	Rgl2	muscle	young	0.0417	3.47	2.53	5.33	0.052	0.786
1800	Ndufb9	muscle	young	0.0946	2.17	3.83	6.17	0.052	0.786
664	Pygm	muscle	young	0.0303	15.9	14.1	12.6	0.0515	0.788
1569	Lyve1	muscle	young	0.101	14.3	15.7	3.26	0.0514	0.789
82	Vcl	muscle	young	0.04	15.8	14.2	6.78	0.0507	0.791
1121	Gopc	muscle	young	0.0233	20.1	9.89	4.64	0.0508	0.791
1161	Got1	muscle	young	0.0798	2.14	3.86	8.83	0.0508	0.791
1099	Lrrc8c	muscle	young	0.0595	23.2	6.84	3.89	0.0493	0.796
3	Fhl1	muscle	young	0.132	23	7.05	10.2	0.0493	0.797
535	Adamts9	muscle	young	0.0586	12.4	17.6	2.78	0.0491	0.797
909	Ccpg1	muscle	young	0.0468	10.6	19.4	2.98	0.0491	0.797
1836	Tpm1	muscle	young	0.026	8.18	21.8	12.7	0.0487	0.799
140	Dysf	muscle	young	0.0518	20.9	9.14	6.64	0.0485	0.8
81	Glmp	muscle	young	0.0311	2.01	3.99	4.47	0.0482	0.801
517	Zfp3	muscle	young	0.032	20.5	9.46	4.82	0.0481	0.801
1750	Smtnl1	muscle	young	0.138	0.378	5.62	7.11	0.0482	0.801
177	Tpm3	muscle	young	0.207	2.22	3.78	7.65	0.0476	0.803
611	Prdx2	muscle	young	0.0637	6.17	23.8	7.23	0.0474	0.804
39	Lgals3	muscle	young	0.0879	18.9	11.1	2.49	0.0471	0.805
1441	Ldhb	muscle	young	0.152	23.8	6.16	8.21	0.047	0.805
1697	Fbxo42	muscle	young	0.0458	19.2	10.8	4.61	0.0467	0.806
321	Src	muscle	young	0.0375	22.1	7.87	2.15	0.0464	0.807
577	Use1	muscle	young	0.047	5.07	0.927	6.28	0.0463	0.808
1259	Hes1	muscle	young	0.0705	1.83	4.17	4.69	0.0462	0.808
297	Nid1	muscle	young	0.0449	14.9	15.1	6.39	0.0458	0.81
1788	Dcaf5	muscle	young	0.0525	19.8	10.2	6.79	0.0458	0.81
208	Dhrs4	muscle	young	0.102	0.515	5.48	5.2	0.0455	0.811
790	Acadsb	muscle	young	0.0324	12.1	17.9	7.47	0.0455	0.811
1530	Ltbp4	muscle	young	0.0744	18.7	11.3	6.85	0.0452	0.812
1924	F13a1	muscle	young	0.116	2.97	3.03	3.81	0.0447	0.814
381	Ache	muscle	young	0.037	4.53	1.47	5.36	0.0444	0.815
582	Cyba	muscle	young	0.08	5.81	0.19	3.07	0.0444	0.815
1119	Nup93	muscle	young	0.0443	11.1	18.9	4.19	0.0444	0.815
1767	Renbp	muscle	young	0.0526	3.05	2.95	1.47	0.0444	0.815
376	Tsc22d1	muscle	young	0.0212	17.3	12.7	7.66	0.0441	0.816
61	Ephx2	muscle	young	0.08	0.723	5.28	5.67	0.043	0.82
759	Haus7	muscle	young	0.0223	7.02	23	3.58	0.0429	0.821
642	Atp6v0d1	muscle	young	0.0243	5.15	0.848	5.35	0.0423	0.823
906	Dpp9	muscle	young	0.0226	4.16	1.84	6.33	0.0423	0.823
1022	Esyt1	muscle	young	0.024	5.74	0.258	5.29	0.0423	0.823
1579	Camk2a	muscle	young	0.0485	14.4	15.6	9.16	0.0425	0.823
49	P4htm	muscle	young	0.0326	11.4	18.6	2.38	0.0416	0.826
791	Pon2	muscle	young	0.0174	9.95	20.1	5.85	0.0417	0.826
1749	Clpb	muscle	young	0.0231	23.4	6.64	6.61	0.0416	0.826
215	Ampd1	muscle	young	0.0306	6.83	23.2	10.4	0.041	0.828
1407	Mxd4	muscle	young	0.028	19.2	10.8	6.07	0.0412	0.828
408	Cox7a1	muscle	young	0.0694	2	4	6.94	0.0407	0.829
704	Nacc1	muscle	young	0.0349	8.37	21.6	5.58	0.0409	0.829
1336	Prim1	muscle	young	0.0518	3.77	2.23	1.18	0.0405	0.83
1123	Mybbp1a	muscle	young	0.0337	18.9	11.1	6.9	0.0395	0.834
1198	Hdac1	muscle	young	0.0304	7.66	22.3	4.24	0.0393	0.835
1670	Timm10	muscle	young	0.0572	7.02	23	4.7	0.0393	0.835
182	Pvalb	muscle	young	0.0312	6.69	23.3	11.6	0.0391	0.836
543	Gm2a	muscle	young	0.0327	6.89	23.1	4.6	0.0388	0.837
1724	Zfand2b	muscle	young	0.0282	13	17	3.91	0.0387	0.837
797	Ptdss1	muscle	young	0.0217	8.66	21.3	5.43	0.0386	0.838
1292	Ano6	muscle	young	0.0338	22.4	7.65	6.05	0.0384	0.838
932	Prag1	muscle	young	0.042	5.08	0.925	2.52	0.0374	0.842
1717	Fam120b	muscle	young	0.0286	4.2	1.8	5.1	0.0375	0.842
131	Grn	muscle	young	0.0589	4.15	1.85	4.83	0.0373	0.843
1644	Zmym1	muscle	young	0.0373	21.9	8.07	3.33	0.0373	0.843
918	Fnip2	muscle	young	0.0386	20.4	9.62	3.14	0.037	0.844
1141	Zdhhc2	muscle	young	0.0901	22.4	7.63	1.59	0.0369	0.844
1409	Vamp2	muscle	young	0.0272	2.1	3.9	5.91	0.0369	0.844
1676	Samd4b	muscle	young	0.0247	20.9	9.1	4.13	0.0368	0.845
749	Pttg1ip	muscle	young	0.0307	2.84	3.16	5.31	0.0365	0.846
1614	Fbxw11	muscle	young	0.0235	9.1	20.9	6.51	0.0365	0.846
565	Gss	muscle	young	0.0426	15.3	14.7	3.26	0.0361	0.848
1240	Cox8a	muscle	young	0.047	1.85	4.15	4.8	0.0358	0.849
135	Csf1	muscle	young	0.049	22.6	7.38	3.76	0.0355	0.85
248	C1qtnf6	muscle	young	0.0634	21.9	8.12	2.26	0.035	0.852
1255	Fam133b	muscle	young	0.0283	7.38	22.6	4.59	0.035	0.852
232	Mylk2	muscle	young	0.0343	8.23	21.8	10.3	0.0347	0.853
826	Pcdh1	muscle	young	0.0562	3.76	2.24	3.71	0.0346	0.854
191	Lum	muscle	young	0.0725	4.09	1.91	5.08	0.0341	0.856
1025	Pgp	muscle	young	0.0206	10.3	19.7	7.19	0.0341	0.856
1722	Sptan1	muscle	young	0.0411	22	7.96	6.35	0.034	0.856
1252	Sgcb	muscle	young	0.0147	11	19	7.5	0.0338	0.857
433	Map3k8	muscle	young	0.0505	3.55	2.45	1.57	0.0332	0.859
160	Glis2	muscle	young	0.054	2.81	3.19	2.62	0.0329	0.86
403	Ech1	muscle	young	0.074	22.4	7.55	7.98	0.0324	0.862
275	Aebp1	muscle	young	0.0453	15.2	14.8	7.49	0.0322	0.863
1300	Mapk9	muscle	young	0.0305	13.6	16.4	6.56	0.0321	0.863
1666	Cln3	muscle	young	0.0236	17.7	12.3	3.05	0.0316	0.865
475	Mccc2	muscle	young	0.0368	5.95	0.0504	5.52	0.0315	0.866
738	Pinlyp	muscle	young	0.0115	7.18	22.8	0.0292	0.031	0.868
801	Dynll2	muscle	young	0.0169	12	18	9.03	0.031	0.868
1457	Zfp574	muscle	young	0.0278	11	19	3.89	0.0304	0.87
1748	L3mbtl3	muscle	young	0.0364	3.45	2.55	3.59	0.0304	0.87
100	Fam214b	muscle	young	0.0191	23.1	6.88	5.6	0.0298	0.873
154	Cd151	muscle	young	0.0191	6.53	23.5	6.96	0.0297	0.873
453	Ctnna1	muscle	young	0.0245	2.82	3.18	6.26	0.0294	0.874
872	Egln1	muscle	young	0.0185	9.04	21	8.86	0.0294	0.874
639	B3gnt2	muscle	young	0.0235	17	13	0.158	0.0293	0.875
1549	Coro1a	muscle	young	0.0944	2.61	3.39	2.61	0.0291	0.876
1574	Rap1gap2	muscle	young	0.0354	16.9	13.1	3.39	0.029	0.876
473	Uap1l1	muscle	young	0.0347	0.11	5.89	3.05	0.0284	0.879
1621	Tmem11	muscle	young	0.0233	13.1	16.9	6.02	0.0279	0.88
808	Chrnb1	muscle	young	0.0404	3.99	2.01	5.04	0.0277	0.881
1032	Limd1	muscle	young	0.0208	16	14	7.16	0.0275	0.882
1898	Mybpc2	muscle	young	0.0358	16.1	13.9	12.6	0.0276	0.882
1675	Shisa4	muscle	young	0.0116	12.4	17.6	7.78	0.0272	0.883
51	Pelo	muscle	young	0.0349	17.6	12.4	2.47	0.0271	0.884
1058	Rybp	muscle	young	0.0476	8.34	21.7	2.41	0.0268	0.885
528	Adm	muscle	young	0.0469	19.6	10.4	1.95	0.0263	0.887
1273	Lrp1	muscle	young	0.0354	22.8	7.24	6.26	0.0263	0.887
59	F2r	muscle	young	0.0576	20.7	9.28	3.36	0.0262	0.888
1548	Inpp5k	muscle	young	0.0134	2.68	3.32	5.49	0.026	0.888
713	C1qc	muscle	young	0.0859	1.17	4.83	3.6	0.0256	0.89
1291	Cryz	muscle	young	0.0231	16.4	13.6	4.3	0.0255	0.89
230	Eef1a1	muscle	young	0.0279	4.27	1.73	8.52	0.0253	0.891
285	Tyrobp	muscle	young	0.0997	8.1	21.9	1.65	0.0253	0.891
417	Mt3	muscle	young	0.0654	20	9.99	0.841	0.0243	0.895
393	Tuba4a	muscle	young	0.0338	6.41	23.6	9.89	0.0236	0.898
288	Bcat2	muscle	young	0.0326	10.3	19.7	6.58	0.0233	0.899
1323	Tuba8	muscle	young	0.0232	1.42	4.58	8.33	0.0234	0.899
159	Sdcbp	muscle	young	0.0378	3.32	2.68	5.86	0.0223	0.903
1030	Gramd1c	muscle	young	0.0238	3.11	2.89	0.662	0.0223	0.903
1632	Tmem50a	muscle	young	0.0206	7.59	22.4	5.34	0.0224	0.903
1395	Alox5ap	muscle	young	0.0696	19.1	10.9	2.24	0.0221	0.904
554	Sdhaf2	muscle	young	0.0199	6.97	23	5.94	0.022	0.905
1478	Ccdc136	muscle	young	0.0494	5.15	0.845	4.28	0.0211	0.909
679	Ifitm2	muscle	young	0.0738	23.2	6.77	2.33	0.0204	0.912
1683	Apbb1	muscle	young	0.0181	2.57	3.43	3.93	0.0204	0.912
451	C1qb	muscle	young	0.0872	1.08	4.92	3.47	0.0199	0.913
1852	Gpld1	muscle	young	0.0406	1.34	4.66	1.23	0.02	0.913
541	Hspa2	muscle	young	0.0499	22.1	7.94	3.55	0.0196	0.915
1878	Npr3	muscle	young	0.0556	22.4	7.59	3.57	0.0194	0.916
1646	Fndc5	muscle	young	0.0667	1.79	4.21	7.14	0.0192	0.917
1345	Bad	muscle	young	0.0255	5.94	0.0576	3.85	0.0188	0.918
360	C1qa	muscle	young	0.0877	1.7	4.3	3.71	0.0185	0.919
1103	Hoxa11	muscle	young	0.0819	11.5	18.5	3.19	0.0185	0.919
1713	Phyh	muscle	young	0.038	4.58	1.42	7.91	0.0186	0.919
28	Habp4	muscle	young	0.0117	22.9	7.11	5.9	0.0183	0.92
328	Btd	muscle	young	0.0328	6.64	23.4	3.26	0.0183	0.92
598	Chpt1	muscle	young	0.0298	14	16	8.01	0.0183	0.92
1855	Urm1	muscle	young	0.0352	9.79	20.2	4.72	0.0184	0.92
1766	Lrpprc	muscle	young	0.0181	13.5	16.5	7.36	0.018	0.921
1682	Arhgap11a	muscle	young	0.037	15	15	1.76	0.0176	0.923
1677	St3gal5	muscle	young	0.0388	5.4	0.603	7.31	0.0174	0.924
526	Mgst3	muscle	young	0.0278	6.75	23.2	7.79	0.0168	0.927
539	Cpt2	muscle	young	0.0366	20.9	9.11	6.54	0.0166	0.927
1085	Entpd2	muscle	young	0.0288	8.83	21.2	2.34	0.0168	0.927
636	Ptgfrn	muscle	young	0.0327	22.7	7.28	4.16	0.0163	0.929
741	Hibadh	muscle	young	0.0223	8.82	21.2	7.53	0.0162	0.929
1343	Aldh2	muscle	young	0.0392	1.16	4.84	7.47	0.0162	0.929
553	Fap	muscle	young	0.0364	5.28	0.72	3.11	0.0157	0.931
479	Pink1	muscle	young	0.0149	18.5	11.5	9.96	0.0154	0.933
99	Cd99l2	muscle	young	0.014	23.2	6.82	7	0.0151	0.934
813	Fcer1g	muscle	young	0.0583	21.9	8.13	1.85	0.0144	0.937
289	Tes	muscle	young	0.0241	11.6	18.4	1.85	0.0142	0.938
1178	Tmem176b	muscle	young	0.0447	22.3	7.69	3.8	0.0141	0.938
1691	Mmut	muscle	young	0.0149	13.7	16.3	6.79	0.0141	0.938
739	Spire1	muscle	young	0.0288	16.5	13.5	4.39	0.0138	0.939
1347	Wac	muscle	young	0.015	16.8	13.2	5.62	0.014	0.939
721	Glud1	muscle	young	0.0149	8.32	21.7	7.58	0.0136	0.94
350	Tst	muscle	young	0.0217	10.6	19.4	4.73	0.0131	0.942
192	Rab21	muscle	young	0.0136	4.49	1.51	6.96	0.0127	0.944
876	Dlg1	muscle	young	0.0158	9.44	20.6	6.95	0.0125	0.945
1823	Prkaca	muscle	young	0.00953	3.88	2.12	7.18	0.0122	0.946
162	Ddx23	muscle	young	0.0127	11.7	18.3	7.18	0.0119	0.947
1474	Lysmd2	muscle	young	0.0196	1.56	4.44	3.36	0.0118	0.948
430	Ppp1r9b	muscle	young	0.0151	22.4	7.61	5.35	0.0115	0.949
1017	Ctss	muscle	young	0.0646	1.96	4.04	2.88	0.0115	0.949
845	Slc25a5	muscle	young	0.0318	17.3	12.7	5.52	0.0114	0.95
778	Polr3d	muscle	young	0.016	12.5	17.5	4.98	0.0112	0.951
1181	Coq4	muscle	young	0.0229	8.53	21.5	3.39	0.011	0.952
1481	Capn3	muscle	young	0.013	0.867	5.13	7.75	0.0108	0.953
1723	Tango6	muscle	young	0.0193	2.41	3.59	4.07	0.0107	0.953
837	Mavs	muscle	young	0.0191	18	12	5.94	0.0101	0.955
633	Selenbp1	muscle	young	0.0479	3.15	2.85	4.76	0.00997	0.956
661	Fbln2	muscle	young	0.0251	12.9	17.1	6.24	0.01	0.956
455	Rnf10	muscle	young	0.00826	7.77	22.2	8.93	0.00898	0.96
635	Cd74	muscle	young	0.0655	0.803	5.2	5.24	0.00853	0.962
1505	Alad	muscle	young	0.0242	12	18	4.78	0.00857	0.962
1840	Rbm14	muscle	young	0.0206	8.36	21.6	2.75	0.00845	0.963
277	Tab2	muscle	young	0.0128	11.5	18.5	8.11	0.00816	0.964
1263	Eral1	muscle	young	0.014	18.3	11.7	5	0.00722	0.968
1131	Piezo1	muscle	young	0.0342	5.69	0.312	5.08	0.00699	0.969
1222	Sort1	muscle	young	0.0302	18	12	6.97	0.00678	0.97
502	Zbtb42	muscle	young	0.0159	8.69	21.3	1.37	0.00662	0.971
251	Ptpn12	muscle	young	0.00985	15.9	14.1	4.4	0.00623	0.972
991	Lsmem1	muscle	young	0.015	19.6	10.4	5.93	0.00638	0.972
1710	Klhl23	muscle	young	0.0287	16.9	13.1	5.36	0.00628	0.972
828	Mylpf	muscle	young	0.0102	4.24	1.76	11.2	0.00617	0.973
1110	Ccl6	muscle	young	0.0564	11.9	18.1	2.88	0.00617	0.973
1278	Galk2	muscle	young	0.0169	7.06	22.9	2.29	0.00614	0.973
523	Acat1	muscle	young	0.0185	21.7	8.25	8.51	0.0059	0.974
1143	Suclg2	muscle	young	0.0106	21.5	8.51	6.66	0.00593	0.974
1192	Ckm	muscle	young	0.00911	23.9	6.06	13.1	0.00581	0.974
853	Abi1	muscle	young	0.01	11.5	18.5	4.88	0.00566	0.975
966	Susd4	muscle	young	0.00968	1.15	4.85	0.353	0.00469	0.979
1386	Strbp	muscle	young	0.0122	9.17	20.8	5.34	0.00462	0.979
1455	Tmx4	muscle	young	0.00827	19.1	10.9	4.77	0.00477	0.979
776	Bap1	muscle	young	0.00664	2.51	3.49	6.43	0.00416	0.981
354	Ilk	muscle	young	0.00882	0.573	5.43	5.64	0.00333	0.985
786	Rabep2	muscle	young	0.0281	19.4	10.6	3.98	0.00344	0.985
742	Lcn2	muscle	young	0.0456	3.74	2.26	1.15	0.00307	0.986
345	Lyz2	muscle	young	0.0352	3.86	2.14	6.11	0.00287	0.987
1307	Fan1	muscle	young	0.0228	12	18	3.75	0.00299	0.987
757	Lrrc39	muscle	young	0.00591	22.7	7.28	7.05	0.00258	0.988
1016	Kremen1	muscle	young	0.00802	5.35	0.65	6.71	0.00242	0.989
1107	Myl3	muscle	young	0.0415	7.6	22.4	8.25	0.00249	0.989
426	Ccdc91	muscle	young	0.00688	10.2	19.8	7.68	0.00221	0.99
1708	Zdhhc1	muscle	young	0.00523	21.7	8.34	4.74	0.00218	0.99
322	Ifi27l2b	muscle	young	0.00206	8.85e-11	6	0.0143	0.00207	0.991
868	Asf1a	muscle	young	0.00597	14.7	15.3	4.71	0.00188	0.992
1866	Ctcf	muscle	young	0.00343	7.21	22.8	6.01	0.00145	0.993
246	Adhfe1	muscle	young	0.00756	17.4	12.6	5.68	0.00131	0.994
604	Rras	muscle	young	0.00655	5.32	0.679	4.44	0.00104	0.995
1533	Rxra	muscle	young	0.00625	0.725	5.27	8.08	0.000871	0.996
1402	Arglu1	muscle	young	0.00282	1.9	4.1	6.81	0.000755	0.997
1617	Ppp2ca	muscle	young	0.00274	15.2	14.8	7.88	0.000688	0.997
1903	Fkbp9	muscle	young	0.00278	2.2	3.8	6.97	0.000732	0.997
272	Gbe1	muscle	young	0.0043	7.14	22.9	6.6	0.000189	0.999
902	Fes	muscle	young	0.00409	16.4	13.6	2.64	0.000218	0.999
337	Asb9	muscle	young	9.81e-40	12	18	2.11e-42
503	Snurf	muscle	young	9.81e-40	12	18	2.11e-42
512	Dnajc22	muscle	young	9.81e-40	12	18	2.11e-42
699	C1qtnf5	muscle	young	9.81e-40	12	18	2.11e-42

## Sheet: 20 Dayscircaage
	Gene	Tissue	Group	Amplitude	Phase	peakTime	Basal	R2	pvalue
715	Coq10b	muscle	young	0.763	20.1	9.85	4.25	0.928	7.42e-06		334	1535	21.759
49	Serpine1	muscle	young	1.11	20.7	9.31	2.68	0.922	1.01e-05
215	Col5a3	muscle	young	0.731	3.97	2.03	5.06	0.92	1.17e-05
757	Dyrk2	muscle	young	0.673	6.62	23.4	7.08	0.919	1.21e-05
1433	Creb3l1	muscle	young	0.635	5.01	0.991	2.37	0.917	1.37e-05
355	Lrrc38	muscle	young	0.431	7.55	22.5	6.11	0.906	2.43e-05
1173	Six1	muscle	young	0.311	6.99	23	7.32	0.892	4.42e-05
1526	Rflnb	muscle	young	0.679	6.36	23.6	4.87	0.886	5.69e-05
1313	Miga2	muscle	young	0.588	6.29	23.7	4.88	0.882	6.66e-05
1232	Picalm	muscle	young	0.201	17.2	12.8	7.15	0.878	7.72e-05
1213	Pim1	muscle	young	0.782	6.44	23.6	4.59	0.877	7.91e-05
1057	Lrig1	muscle	young	0.252	15.4	14.6	7.16	0.876	8.18e-05
752	Pdzrn3	muscle	young	0.202	21.3	8.72	7.55	0.874	9.07e-05
1115	Lrrc30	muscle	young	0.706	8.98	21	7.63	0.87	0.000103
481	Cry2	muscle	young	0.359	17.8	12.2	5.91	0.864	0.000126
1235	Prr13	muscle	young	0.184	7.25	22.7	4.96	0.858	0.000151
1002	Vapa	muscle	young	0.105	6.81	23.2	7.59	0.856	0.000165
343	Sdc4	muscle	young	0.486	6.58	23.4	5.25	0.853	0.000181
524	Slc38a2	muscle	young	0.582	10.2	19.8	7.76	0.846	0.000218
139	Prima1	muscle	young	0.463	11.9	18.1	2	0.846	0.000223
875	Hexim1	muscle	young	0.213	6.16	23.8	5.72	0.839	0.000272
1488	Ankrd9	muscle	young	0.437	11.8	18.2	7.51	0.832	0.000326
826	Fgfr1	muscle	young	0.214	19.6	10.4	6.61	0.822	0.000419
28	Hk2	muscle	young	0.242	16.4	13.6	9.28	0.821	0.000432
566	Relt	muscle	young	0.488	4.67	1.33	4.61	0.819	0.000462
801	Marcks	muscle	young	0.396	5.19	0.813	5.6	0.812	0.000548
228	Tbc1d1	muscle	young	0.547	11.5	18.5	6.91	0.806	0.000621
784	Hexa	muscle	young	0.0915	6.63	23.4	6.22	0.805	0.00064
666	Laptm4b	muscle	young	0.123	7.06	22.9	5.69	0.803	0.00067
476	Rhoj	muscle	young	0.368	4.88	1.12	4.11	0.799	0.000737
594	Bcl6b	muscle	young	0.675	0.341	5.66	3.38	0.797	0.000758
88	Tmem140	muscle	young	0.35	1.23	4.77	5.5	0.797	0.000766
750	Mmp14	muscle	young	0.445	3.82	2.18	3.99	0.794	0.00082
1109	Kif16b	muscle	young	0.19	21.5	8.5	6.56	0.794	0.00082
596	Rrp15	muscle	young	0.185	8.19	21.8	3.95	0.792	0.000848
1465	Thra	muscle	young	0.193	2.68	3.32	6.72	0.791	0.000867
1006	Fbn1	muscle	young	0.652	2.24	3.76	5.41	0.791	0.000873
506	Rgs2	muscle	young	0.675	5.95	0.0456	3.51	0.79	0.000899
109	Junb	muscle	young	0.679	0.0622	5.94	3.52	0.789	0.000918
985	Pkdcc	muscle	young	0.113	3.77	2.23	7.66	0.787	0.000947
5	Glul	muscle	young	0.666	14.9	15.1	8.16	0.786	0.00096
51	Efna1	muscle	young	0.282	7.22	22.8	4.1	0.784	0.00101
1318	Ppp2r2d	muscle	young	0.105	8.46	21.5	6.26	0.782	0.00106
84	Ppp1r27	muscle	young	0.718	6.3	23.7	7.12	0.777	0.00117
834	Pik3cd	muscle	young	0.392	20.9	9.07	4.75	0.775	0.0012
89	Hsd11b1	muscle	young	0.289	11	19	3.86	0.774	0.00123
504	Herpud2	muscle	young	0.0816	5.74	0.262	6.33	0.773	0.00128
1440	Tm4sf1	muscle	young	0.307	3.28	2.72	4.88	0.764	0.0015
1246	Hlf	muscle	young	0.43	17.2	12.8	4.87	0.764	0.00151
396	Plekho2	muscle	young	0.444	0.212	5.79	2.97	0.763	0.00153
365	Actb	muscle	young	0.225	3.48	2.52	8.14	0.76	0.00161
178	Litaf	muscle	young	0.384	2.7	3.3	3.01	0.759	0.00166
95	Anxa5	muscle	young	0.432	3.01	2.99	5.27	0.758	0.0017
1121	Slc7a8	muscle	young	0.489	14.5	15.5	4.17	0.75	0.00196
591	Ubald2	muscle	young	0.212	20.1	9.89	4.96	0.749	0.00199
480	Loxl1	muscle	young	0.333	1.72	4.28	4.13	0.747	0.00206
532	Acvr1b	muscle	young	0.472	15.8	14.2	6.6	0.746	0.00209
621	Zfp110	muscle	young	0.221	20	9.96	4.54	0.742	0.00224
1096	Unc119b	muscle	young	0.271	5.21	0.794	4.68	0.742	0.00226
114	Ppp1r15a	muscle	young	0.28	2.96	3.04	5.14	0.741	0.00229
25	Mid1ip1	muscle	young	0.597	14.9	15.1	6.39	0.741	0.0023
631	Ccdc126	muscle	young	0.287	7.48	22.5	2.43	0.737	0.00244
598	Irak3	muscle	young	0.245	21.7	8.33	2.17	0.736	0.00248
473	Arhgap18	muscle	young	0.377	2.84	3.16	3.36	0.729	0.00279
625	Ptn	muscle	young	0.222	3.53	2.47	1.74	0.729	0.00282
358	P4ha1	muscle	young	0.217	5.28	0.721	5.85	0.729	0.00283
609	Slc25a25	muscle	young	0.619	16.3	13.7	4.99	0.726	0.00294
914	Rrbp1	muscle	young	0.183	0.651	5.35	5.95	0.726	0.00296
1012	Preb	muscle	young	0.107	10.6	19.4	6.22	0.726	0.00297
65	Scd2	muscle	young	0.513	4.28	1.72	5.82	0.724	0.00304
832	Fbxo22	muscle	young	0.0841	3.84	2.16	5.19	0.724	0.00304
619	Dnajb4	muscle	young	0.327	9.9	20.1	6.85	0.724	0.00306
211	Cntfr	muscle	young	0.475	10.4	19.6	4.35	0.718	0.00335
892	Fbln5	muscle	young	0.238	1.49	4.51	4.07	0.718	0.00335
332	Hikeshi	muscle	young	0.14	7.49	22.5	6.36	0.718	0.00338
1469	Tmem109	muscle	young	0.111	7.59	22.4	8.58	0.717	0.00342
1424	Ecscr	muscle	young	0.34	1.18	4.82	3.11	0.716	0.00347
246	Col15a1	muscle	young	0.47	1.84	4.16	5	0.716	0.00349
32	Col4a1	muscle	young	0.395	2.58	3.42	7.07	0.713	0.00362
99	Col4a2	muscle	young	0.41	2.08	3.92	6.71	0.713	0.00362
546	Eya1	muscle	young	0.247	5.47	0.526	5.3	0.71	0.00384
311	Ei24	muscle	young	0.0844	10.6	19.4	7.03	0.708	0.00391
1344	Ppid	muscle	young	0.128	5.24	0.756	6.18	0.706	0.00405
1441	Spsb1	muscle	young	0.18	21.2	8.83	2.91	0.703	0.00426
1098	Cgnl1	muscle	young	0.215	1.52	4.48	3.33	0.7	0.00444
703	Sec14l5	muscle	young	0.5	5.58	0.422	5.92	0.699	0.00448
196	Ckap4	muscle	young	0.261	4.04	1.96	3.37	0.695	0.00479
1516	Chd2	muscle	young	0.25	1.85	4.15	6.21	0.69	0.00517
543	Slc43a1	muscle	young	0.489	23.7	6.29	4.15	0.689	0.00519
1402	Pnkd	muscle	young	0.191	6.23	23.8	5.47	0.689	0.00519
1245	Msi2	muscle	young	0.155	19.8	10.2	7.58	0.687	0.00537
128	Vasp	muscle	young	0.28	3.16	2.84	5.04	0.686	0.00547
568	Pxdn	muscle	young	0.216	2.07	3.93	4.54	0.686	0.00548
1275	Slc9a2	muscle	young	0.218	4.22	1.78	5.96	0.685	0.0055
1491	Arhgef10l	muscle	young	0.16	4.37	1.63	6.94	0.685	0.00555
849	Tars2	muscle	young	0.0852	7.2	22.8	5.41	0.684	0.00559
857	Ldlr	muscle	young	0.295	4.14	1.86	4.34	0.684	0.00563
1445	Rdh14	muscle	young	0.129	8.5	21.5	6.09	0.683	0.00572
274	Tbx15	muscle	young	0.182	13.1	16.9	8.82	0.681	0.00587
1464	Btg3	muscle	young	0.35	6.1	23.9	2.37	0.68	0.00591
1499	Chac1	muscle	young	1.19	18.4	11.6	5.48	0.68	0.00594
928	Rhobtb1	muscle	young	0.281	18.5	11.5	5.54	0.679	0.00598
622	E2f3	muscle	young	0.167	4.69	1.31	4.86	0.679	0.00605
464	Pde4b	muscle	young	0.378	8.49	21.5	6.88	0.678	0.00607
1089	Grina	muscle	young	0.106	13.3	16.7	7.28	0.678	0.00609
251	Maf	muscle	young	0.212	5.81	0.191	8.91	0.674	0.00643
1386	Nedd4l	muscle	young	0.243	13	17	5.49	0.673	0.0065
275	Tgif1	muscle	young	0.302	4.45	1.55	3.04	0.672	0.00665
1028	Emcn	muscle	young	0.297	4.17	1.83	4.09	0.668	0.00697
1406	Rab5if	muscle	young	0.144	8	22	6.38	0.668	0.00697
1129	Acvr1	muscle	young	0.274	6.1	23.9	4.95	0.665	0.00725
1238	Tec	muscle	young	0.281	0.991	5.01	2.9	0.664	0.00742
556	Mafa	muscle	young	0.19	6.86	23.1	6.77	0.663	0.00748
371	Cygb	muscle	young	0.263	20.8	9.21	4.35	0.662	0.00756
986	Plekhg2	muscle	young	0.359	22.6	7.35	2.93	0.659	0.00788
486	Maf1	muscle	young	0.0871	7.14	22.9	7.31	0.659	0.00789
1329	Bpnt1	muscle	young	0.228	7.06	22.9	4.21	0.658	0.00796
509	Dstn	muscle	young	0.193	3.75	2.25	5.24	0.658	0.00798
843	Rasa3	muscle	young	0.182	21.8	8.24	3.96	0.657	0.0081
1278	Ctbp1	muscle	young	0.0803	9.81	20.2	8.09	0.655	0.00829
1502	Phc2	muscle	young	0.226	7.16	22.8	4.88	0.655	0.00837
883	Alg2	muscle	young	0.244	15.1	14.9	4.7	0.654	0.0084
852	Mark3	muscle	young	0.0981	6.96	23	6.61	0.654	0.00843
1353	Nuak1	muscle	young	0.219	4.68	1.32	5.47	0.652	0.00871
717	Dusp13	muscle	young	0.132	7.84	22.2	7.57	0.651	0.00874
658	Vps37b	muscle	young	0.179	6.09	23.9	3.38	0.65	0.00888
1224	Pfkfb1	muscle	young	0.32	16.1	13.9	6.36	0.65	0.00889
1185	Arf4	muscle	young	0.193	4.67	1.33	5.27	0.649	0.00898
1518	Dusp7	muscle	young	0.514	17.6	12.4	4.54	0.646	0.0093
603	Smtnl2	muscle	young	0.226	9.23	20.8	9.37	0.645	0.00952
1055	Cttnbp2nl	muscle	young	0.179	22.8	7.2	3.3	0.642	0.0098
1316	Rab15	muscle	young	0.449	21.1	8.87	2.36	0.642	0.0098
766	Elf1	muscle	young	0.223	5.4	0.598	3.53	0.641	0.00993
407	Slc25a33	muscle	young	0.259	19.1	10.9	4.72	0.641	0.01
293	Ppp2r5a	muscle	young	0.107	5.03	0.972	7.34	0.639	0.0101
683	Cldn5	muscle	young	0.481	4.98	1.02	4.09	0.64	0.0101
57	Nr4a1	muscle	young	0.308	20.2	9.81	7.4	0.639	0.0102
367	Cd63	muscle	young	0.0916	7.03	23	7.1	0.637	0.0104
188	Ptma	muscle	young	0.244	2.8	3.2	6.38	0.636	0.0106
539	Kdelr3	muscle	young	0.29	2.14	3.86	2.02	0.635	0.0107
458	Rcc2	muscle	young	0.142	4.85	1.15	4	0.634	0.0109
825	Tgfb1i1	muscle	young	0.253	0.743	5.26	2.82	0.633	0.011
1029	Gask1b	muscle	young	0.298	4.73	1.27	4.43	0.632	0.0112
1225	Akap8l	muscle	young	0.167	23	6.98	5.62	0.631	0.0113
280	Slc8a3	muscle	young	0.257	18.8	11.2	6.48	0.63	0.0114
1132	Pcnt	muscle	young	0.146	17.9	12.1	7.02	0.629	0.0115
361	Tcp11l2	muscle	young	0.195	20.5	9.45	5.58	0.629	0.0116
1145	Eloc	muscle	young	0.1	9.08	20.9	6.97	0.628	0.0116
1153	Rab30	muscle	young	0.371	8.8	21.2	3.09	0.628	0.0117
18	Rab7b	muscle	young	0.201	22.6	7.41	2.43	0.627	0.0118
1016	Cmtm3	muscle	young	0.277	0.973	5.03	2.89	0.627	0.0118
1099	Adpgk	muscle	young	0.268	16.8	13.2	4.23	0.627	0.0118
1506	Hnrnpf	muscle	young	0.0747	0.85	5.15	5.83	0.627	0.0118
669	Ppp2cb	muscle	young	0.226	8.25	21.7	6.02	0.623	0.0123
1134	Rcn3	muscle	young	0.276	0.979	5.02	3.77	0.623	0.0124
979	Fkbp4	muscle	young	0.107	6.34	23.7	7.82	0.622	0.0125
899	Cdkn2b	muscle	young	0.2	6.66	23.3	1.86	0.621	0.0127
171	Prss23	muscle	young	0.103	5.87	0.133	6.69	0.62	0.0128
1155	Zfp706	muscle	young	0.11	9.82	20.2	6.53	0.619	0.0129
1201	Zfp503	muscle	young	0.424	15	15	4.63	0.617	0.0133
108	Bcl2l11	muscle	young	0.255	2.54	3.46	3.43	0.615	0.0136
567	Elovl5	muscle	young	0.183	6.28	23.7	3.92	0.615	0.0136
11	Irs2	muscle	young	0.397	0.048	5.95	4.96	0.614	0.0138
1196	Mnt	muscle	young	0.198	0.962	5.04	3.94	0.613	0.0139
1404	Timp3	muscle	young	0.187	17.7	12.3	7.6	0.611	0.0143
1399	Mcam	muscle	young	0.178	3.13	2.87	5.17	0.609	0.0145
1042	Smg5	muscle	young	0.141	5.92	0.0815	6.43	0.608	0.0147
490	Klf6	muscle	young	0.25	19.9	10.1	5.63	0.608	0.0148
1319	Dnaja2	muscle	young	0.0506	12.5	17.5	8.47	0.608	0.0148
1008	Map3k11	muscle	young	0.149	2.69	3.31	4.55	0.607	0.0149
517	Ctsa	muscle	young	0.102	3.15	2.85	6.53	0.605	0.0153
736	Mpp5	muscle	young	0.205	15.3	14.7	6.11	0.605	0.0153
1291	Cope	muscle	young	0.105	8.41	21.6	6.41	0.604	0.0154
1484	Slc38a4	muscle	young	0.426	6.69	23.3	7.48	0.604	0.0155
92	Cldnd1	muscle	young	0.0845	8.91	21.1	5.93	0.603	0.0156
748	Zbtb7b	muscle	young	0.182	6.37	23.6	5.9	0.602	0.0158
1431	Pde4d	muscle	young	0.351	17.6	12.4	6.8	0.601	0.0159
1295	Erlec1	muscle	young	0.0752	10.9	19.1	5.58	0.601	0.016
1070	Pdlim7	muscle	young	0.132	5.72	0.28	8.13	0.6	0.0162
642	Ppp1r2	muscle	young	0.075	8.46	21.5	7.81	0.599	0.0164
301	Chp2	muscle	young	0.297	4.11	1.89	2.31	0.598	0.0165
362	Pdgfb	muscle	young	0.22	4.87	1.13	5.19	0.595	0.017
861	Cx3cl1	muscle	young	0.289	1.48	4.52	1.89	0.595	0.0171
73	Gpt2	muscle	young	0.266	14.1	15.9	8.43	0.593	0.0176
775	Tceal9	muscle	young	0.183	5.05	0.953	4.94	0.593	0.0176
1182	Ugdh	muscle	young	0.218	4.21	1.79	3.43	0.591	0.0179
456	Ppp1r18	muscle	young	0.271	21.5	8.46	3.11	0.589	0.0184
1356	Gls	muscle	young	0.109	14	16	6.72	0.588	0.0184
1359	Zc4h2	muscle	young	0.178	7.11	22.9	1.45	0.588	0.0184
1393	Stard13	muscle	young	0.266	2.25	3.75	3.23	0.588	0.0184
838	Slc3a2	muscle	young	0.12	7.3	22.7	5.13	0.588	0.0185
927	Arrdc4	muscle	young	0.227	7.23	22.8	3.92	0.586	0.019
1253	Taf8	muscle	young	0.1	5.02	0.975	4.49	0.585	0.0191
7	Egr1	muscle	young	1.05	0.56	5.44	3.38	0.584	0.0192
1287	Tmcc3	muscle	young	0.186	3.61	2.39	5.53	0.585	0.0192
865	Cd93	muscle	young	0.336	1.83	4.17	5.3	0.584	0.0194
224	Rnd3	muscle	young	0.225	24	6.03	3.24	0.582	0.0197
455	Txnip	muscle	young	0.201	23.8	6.17	9.6	0.581	0.02
674	Klhl33	muscle	young	0.249	17.9	12.1	7.97	0.581	0.02
1193	Plvap	muscle	young	0.271	2.4	3.6	4.14	0.58	0.0202
496	Klhl31	muscle	young	0.199	4.09	1.91	9.2	0.579	0.0204
827	Rnpep	muscle	young	0.109	2.45	3.55	4.72	0.576	0.0209
1190	Atl2	muscle	young	0.133	12.6	17.4	8.59	0.574	0.0215
167	Atp8b1	muscle	young	0.228	23.7	6.35	2.02	0.573	0.0216
1191	Adamts1	muscle	young	0.344	22.4	7.56	5.66	0.572	0.0219
270	Btg1	muscle	young	0.171	2.29	3.71	4.51	0.572	0.022
288	Gng11	muscle	young	0.299	4.34	1.66	4.45	0.572	0.022
127	Cep19	muscle	young	0.112	8.04	22	4.48	0.57	0.0225
620	Cebpg	muscle	young	0.161	7.43	22.6	6.77	0.569	0.0227
1058	Tbc1d19	muscle	young	0.124	12.5	17.5	5.17	0.568	0.0229
207	Smtn	muscle	young	0.174	4.2	1.8	6.86	0.567	0.0231
588	Elk3	muscle	young	0.287	3.81	2.19	4.47	0.567	0.0232
797	Stim2	muscle	young	0.279	10.6	19.4	6.29	0.565	0.0236
414	Lama4	muscle	young	0.225	23.7	6.33	4.79	0.565	0.0237
1364	Lmo2	muscle	young	0.328	2.66	3.34	3.07	0.565	0.0237
219	Slc37a4	muscle	young	0.153	11.2	18.8	7.44	0.564	0.0239
906	Lrrc14b	muscle	young	0.0589	4.37	1.63	7.78	0.564	0.024
612	Cald1	muscle	young	0.305	3.48	2.52	5.6	0.563	0.0242
1436	Ppp1r3d	muscle	young	0.287	7.18	22.8	2.88	0.562	0.0243
727	Ckb	muscle	young	0.442	3.92	2.08	3.24	0.562	0.0244
691	Plpp7	muscle	young	0.126	9.92	20.1	7.37	0.561	0.0245
1254	Ppp4r2	muscle	young	0.122	9.51	20.5	6.48	0.561	0.0247
903	F11r	muscle	young	0.277	5.18	0.816	3.72	0.56	0.0249
87	Tnfrsf12a	muscle	young	0.675	5.33	0.667	4.59	0.559	0.025
512	Gpx8	muscle	young	0.217	5.07	0.931	2.66	0.56	0.025
1418	Cdc42	muscle	young	0.0967	0.756	5.24	7.88	0.559	0.0251
201	Sat1	muscle	young	0.187	24	6.05	4.68	0.559	0.0252
94	Col3a1	muscle	young	0.399	2.25	3.75	7.3	0.558	0.0253
798	Gabarapl1	muscle	young	0.23	23	7.05	6.12	0.556	0.0258
34	Phlda1	muscle	young	0.296	7.95	22.1	3.12	0.555	0.0261
42	Csrnp1	muscle	young	0.425	22.7	7.28	2.11	0.555	0.0262
1428	Epha2	muscle	young	0.297	0.541	5.46	2.19	0.555	0.0262
344	Serpinh1	muscle	young	0.311	3.72	2.28	5.96	0.553	0.0267
1147	Rfesd	muscle	young	0.103	8.91	21.1	4.6	0.553	0.0267
1087	Lbx1	muscle	young	0.107	8.37	21.6	7.09	0.552	0.0269
322	Klf5	muscle	young	0.307	3	3	2.91	0.55	0.0274
469	Capg	muscle	young	0.175	2.71	3.29	4.17	0.55	0.0275
728	Pnpla8	muscle	young	0.142	12.6	17.4	8.22	0.55	0.0275
1188	Zfand5	muscle	young	0.101	19.5	10.5	8.99	0.549	0.0277
579	Dnajc21	muscle	young	0.0732	6.83	23.2	7.58	0.549	0.0278
163	Cib2	muscle	young	0.124	8.42	21.6	7.8	0.547	0.0283
383	Rasgrp3	muscle	young	0.129	16.9	13.1	6.28	0.547	0.0284
1498	Ccdc86	muscle	young	0.13	11.6	18.4	5.1	0.544	0.0291
126	Hbegf	muscle	young	0.302	11.6	18.4	4.16	0.542	0.0298
911	Tmem127	muscle	young	0.153	23.6	6.42	5.84	0.542	0.0298
449	Rps6kb1	muscle	young	0.12	14.3	15.7	6.19	0.541	0.0301
1385	Cct6a	muscle	young	0.0949	9.28	20.7	7.29	0.54	0.0303
1497	Cdc42ep3	muscle	young	0.107	8.07	21.9	5.89	0.54	0.0303
374	Rab31	muscle	young	0.24	1.13	4.87	3.16	0.539	0.0307
570	Btnl9	muscle	young	0.236	0.353	5.65	2.69	0.539	0.0308
855	Swap70	muscle	young	0.221	23.2	6.78	3.88	0.539	0.0308
950	Ezh1	muscle	young	0.125	19.1	10.9	5.78	0.538	0.031
291	Tln1	muscle	young	0.107	24	6.05	7.1	0.537	0.0311
236	Atf4	muscle	young	0.128	7	23	7.75	0.537	0.0312
294	Rcn1	muscle	young	0.178	2.24	3.76	3.94	0.536	0.0315
43	Thbs1	muscle	young	0.711	4.12	1.88	3.36	0.536	0.0316
103	Myc	muscle	young	0.396	18.8	11.2	2.42	0.535	0.0318
253	Csrp1	muscle	young	0.283	1.48	4.52	5.11	0.534	0.0322
523	Gpcpd1	muscle	young	0.179	14.8	15.2	9.26	0.534	0.0323
962	Cbx7	muscle	young	0.111	23.1	6.9	5.39	0.533	0.0326
160	Gadd45b	muscle	young	0.262	22.7	7.31	4.9	0.531	0.033
1026	Kctd21	muscle	young	0.24	5.81	0.186	2.91	0.531	0.033
910	Wbp1l	muscle	young	0.187	11.4	18.6	6.82	0.531	0.0331
1478	Dpp7	muscle	young	0.0781	2.26	3.74	3.7	0.531	0.0331
327	Dhcr24	muscle	young	0.281	4.43	1.57	3.08	0.531	0.0332
615	Osr1	muscle	young	0.185	2.1	3.9	2.25	0.531	0.0332
1144	Htra3	muscle	young	0.162	7.44	22.6	5.37	0.528	0.034
742	Tspan2	muscle	young	0.307	5.19	0.814	3.72	0.527	0.0343
953	Pmepa1	muscle	young	0.217	5.74	0.264	5.57	0.527	0.0344
415	Mfge8	muscle	young	0.189	4.99	1.01	5.78	0.526	0.0348
776	Tcf4	muscle	young	0.118	3.41	2.59	6.8	0.525	0.0351
1049	Agtr1a	muscle	young	0.186	3.15	2.85	2.54	0.524	0.0354
1435	Smim19	muscle	young	0.115	9.08	20.9	5.86	0.524	0.0355
78	Calm2	muscle	young	0.146	6.97	23	7.91	0.523	0.0356
771	Sash1	muscle	young	0.2	3.77	2.23	4.31	0.523	0.0357
419	Fstl1	muscle	young	0.216	23.5	6.54	6.02	0.522	0.0361
1063	Chchd6	muscle	young	0.197	9.95	20.1	2.78	0.52	0.0369
79	Mapkapk5	muscle	young	0.224	23.1	6.88	1.21	0.519	0.0371
1368	Actn4	muscle	young	0.217	2.72	3.28	5.87	0.518	0.0373
966	Gin1	muscle	young	0.138	7.37	22.6	3.18	0.518	0.0375
1078	Otud6b	muscle	young	0.0921	12.6	17.4	7.1	0.518	0.0376
700	Hspb3	muscle	young	0.165	4.02	1.98	4.78	0.517	0.038
1305	Mrps22	muscle	young	0.112	9.32	20.7	4.73	0.517	0.038
1175	Adgrg1	muscle	young	0.225	17.8	12.2	4.5	0.516	0.0382
433	Cyhr1	muscle	young	0.0799	8.06	21.9	7.42	0.515	0.0384
1417	Tecr	muscle	young	0.0926	9	21	8.61	0.515	0.0386
1015	Slc2a4	muscle	young	0.0643	12.8	17.2	9.44	0.514	0.0389
354	Cd81	muscle	young	0.154	4.35	1.65	6.52	0.514	0.039
844	Cd276	muscle	young	0.212	19.7	10.3	3.04	0.514	0.0391
1050	Dus1l	muscle	young	0.0793	9.82	20.2	5.24	0.512	0.0398
1234	Taf12	muscle	young	0.139	7.7	22.3	5.51	0.511	0.0398
1376	Lpar6	muscle	young	0.207	6.35	23.6	2.65	0.509	0.0406
102	Fos	muscle	young	0.822	2.09	3.91	3.27	0.509	0.0407
1218	Adam19	muscle	young	0.273	4.35	1.65	2.91	0.508	0.041
553	Ppib	muscle	young	0.139	1.98	4.02	4.93	0.507	0.0414
1264	Cacng6	muscle	young	0.0786	8.53	21.5	7.89	0.505	0.0421
1303	Mettl1	muscle	young	0.15	9.38	20.6	4.43	0.505	0.0421
172	Cavin1	muscle	young	0.154	4.23	1.77	7.68	0.505	0.0424
242	Ier5	muscle	young	0.209	15.7	14.3	4.49	0.505	0.0424
452	Col5a2	muscle	young	0.241	3.05	2.95	4.8	0.504	0.0425
1395	Plat	muscle	young	0.304	23.8	6.18	2.92	0.504	0.0425
420	Mtus1	muscle	young	0.172	16.5	13.5	7.84	0.503	0.043
169	Lamb1	muscle	young	0.177	1.6	4.4	5.02	0.502	0.0432
432	Arhgap20	muscle	young	0.336	6.19	23.8	6.18	0.501	0.0437
934	Ptov1	muscle	young	0.123	7.64	22.4	6.79	0.501	0.0439
1467	Pvr	muscle	young	0.177	3.94	2.06	3.88	0.5	0.0441
938	Ctnnd1	muscle	young	0.165	2.96	3.04	2.91	0.499	0.0444
681	Ikbkb	muscle	young	0.112	0.101	5.9	4.7	0.499	0.0447
231	Ccdc43	muscle	young	0.116	10	20	6.93	0.496	0.0458
91	Sorbs3	muscle	young	0.178	15.8	14.2	6.38	0.496	0.046
1486	Cavin4	muscle	young	0.163	1.95	4.05	7.52	0.495	0.046
648	Slc25a24	muscle	young	0.174	6.21	23.8	2.85	0.495	0.0462
147	Hif1a	muscle	young	0.0933	23.8	6.17	4.83	0.495	0.0464
110	Lmod1	muscle	young	0.437	1.08	4.92	3.55	0.494	0.0465
1527	Snrnp35	muscle	young	0.0914	9.69	20.3	4.7	0.494	0.0465
916	Ccdc34	muscle	young	0.183	4.35	1.65	3.11	0.493	0.0471
1394	Gca	muscle	young	0.196	15.2	14.8	3.12	0.493	0.0471
1192	St7l	muscle	young	0.156	9.52	20.5	4.57	0.492	0.0476
1361	Pbdc1	muscle	young	0.067	8.4	21.6	3.53	0.492	0.0476
794	Tle3	muscle	young	0.171	18.1	11.9	3.17	0.491	0.0478
104	Col18a1	muscle	young	0.24	2.22	3.78	3.43	0.491	0.048
1298	Bzw1	muscle	young	0.0482	8.95	21	6.58	0.491	0.048
1523	Ssr3	muscle	young	0.143	12.8	17.2	8.2	0.49	0.0484
1471	Sox18	muscle	young	0.359	9.35	20.6	3.98	0.487	0.0494
76	Mafk	muscle	young	0.216	0.481	5.52	5.08	0.487	0.0495
1163	Ehhadh	muscle	young	0.132	1.19	4.81	3.67	0.487	0.0497
245	Cma1	muscle	young	0.336	0.153	5.85	1.64	0.486	0.05
614	Tapt1	muscle	young	0.0625	8.47	21.5	6.63	0.486	0.0502
159	Trib1	muscle	young	0.233	17.1	12.9	4.5	0.484	0.0509
483	Ier2	muscle	young	0.359	1.37	4.63	3.42	0.482	0.0518
929	Rere	muscle	young	0.116	19.6	10.4	6.8	0.481	0.0521
559	Tmcc1	muscle	young	0.133	10.4	19.6	6.78	0.481	0.0522
1504	Aig1	muscle	young	0.154	2.43	3.57	3.38	0.481	0.0524
576	Arpc1b	muscle	young	0.197	1.06	4.94	4.7	0.48	0.0527
994	Sgce	muscle	young	0.14	5.79	0.213	3.49	0.479	0.0533
643	Hras	muscle	young	0.102	9.31	20.7	6.4	0.478	0.0536
1282	Tomm34	muscle	young	0.146	1.93	4.07	4.3	0.477	0.054
1438	Mettl5	muscle	young	0.141	7.62	22.4	3.43	0.477	0.0542
233	Card19	muscle	young	0.149	6.75	23.3	6.54	0.474	0.0556
1140	Pstk	muscle	young	0.128	10.1	19.9	5.3	0.474	0.0556
117	Igfbp7	muscle	young	0.174	2.28	3.72	6.05	0.472	0.0565
1375	Por	muscle	young	0.141	20.2	9.76	4.85	0.471	0.0569
1148	Crem	muscle	young	0.154	5.03	0.971	3.7	0.47	0.0575
459	Sfrp4	muscle	young	0.297	22.3	7.69	2.06	0.47	0.0576
305	Lima1	muscle	young	0.238	0.0395	5.96	4.2	0.469	0.0577
152	Ebag9	muscle	young	0.0991	9.19	20.8	5.51	0.469	0.058
675	Nme2	muscle	young	0.119	21.9	8.07	0.249	0.469	0.0581
1310	Thoc7	muscle	young	0.085	8.45	21.5	6.64	0.468	0.0583
1157	Olfml2b	muscle	young	0.235	1.23	4.77	2.78	0.468	0.0585
16	Sparc	muscle	young	0.259	1.16	4.84	7.89	0.466	0.0593
304	Apln	muscle	young	0.274	22.6	7.36	1.84	0.465	0.0598
821	Cd4	muscle	young	0.14	13.5	16.5	0.132	0.465	0.0599
431	Ehd2	muscle	young	0.191	5.21	0.79	6.21	0.465	0.06
1492	Kcnn3	muscle	young	0.284	23.4	6.6	1.87	0.464	0.0602
363	Dynll1	muscle	young	0.329	5.19	0.814	4.62	0.463	0.0608
286	Bsg	muscle	young	0.0713	6.21	23.8	9.45	0.463	0.061
613	Metrnl	muscle	young	0.279	3.79	2.21	2.79	0.462	0.0614
1249	Pltp	muscle	young	0.28	2.62	3.38	4.52	0.462	0.0616
457	Cavin3	muscle	young	0.251	3.12	2.88	4.05	0.461	0.0617
789	Amd1	muscle	young	0.236	14	16	11	0.461	0.0617
677	Smco1	muscle	young	0.13	13.7	16.3	6.42	0.461	0.0621
1212	Arhgap29	muscle	young	0.152	4.83	1.17	4.93	0.458	0.0635
1358	Acbd4	muscle	young	0.141	6.86	23.1	4.6	0.457	0.0639
937	Susd5	muscle	young	0.309	2.38	3.62	1.2	0.457	0.064
277	Tmbim1	muscle	young	0.075	1.41	4.59	6.19	0.456	0.0644
1195	Galnt18	muscle	young	0.289	3.32	2.68	2.47	0.455	0.065
1493	Fam184b	muscle	young	0.16	3.28	2.72	0.501	0.455	0.065
1529	Rgl1	muscle	young	0.207	2.47	3.53	3.66	0.455	0.0654
1194	Morf4l1	muscle	young	0.0564	10.2	19.8	7.85	0.454	0.0655
1338	Cnot7	muscle	young	0.0932	11.9	18.1	6.58	0.453	0.0661
1164	Nucb1	muscle	young	0.0991	1.56	4.44	5.99	0.453	0.0662
1250	Nudt19	muscle	young	0.0897	10.5	19.5	6.58	0.453	0.0664
853	Cmklr1	muscle	young	0.16	19.7	10.3	3.06	0.452	0.0665
1443	Smug1	muscle	young	0.118	5.77	0.231	4.04	0.452	0.0669
1450	Zfp954	muscle	young	0.138	10.3	19.7	2.7	0.452	0.0669
295	Dbt	muscle	young	0.14	10.5	19.5	5.84	0.452	0.067
823	Glo1	muscle	young	0.0613	9.74	20.3	7.41	0.45	0.0677
112	Cnn2	muscle	young	0.308	2.2	3.8	3.66	0.45	0.068
434	Htra1	muscle	young	0.2	8.02	22	5.62	0.45	0.0681
1343	Fam107b	muscle	young	0.215	4.83	1.17	2.2	0.45	0.0681
353	Nfe2l2	muscle	young	0.145	18.1	11.9	5.74	0.449	0.0683
670	Ly6e	muscle	young	0.241	4.18	1.82	5.93	0.449	0.0683
1177	Ppat	muscle	young	0.146	18.4	11.6	5.8	0.449	0.0683
221	Zfyve19	muscle	young	0.0951	10.7	19.3	3.98	0.449	0.0684
1453	Pdia3	muscle	young	0.191	1.84	4.16	5.95	0.447	0.0696
650	Crlf1	muscle	young	0.182	5.85	0.154	2.47	0.446	0.07
1442	Zcrb1	muscle	young	0.108	6.63	23.4	7.18	0.445	0.0705
660	Chmp3	muscle	young	0.0583	6.78	23.2	6.13	0.444	0.0712
1430	Grk5	muscle	young	0.251	3.78	2.22	3.1	0.444	0.0712
1074	Usp25	muscle	young	0.162	14.1	15.9	7.8	0.442	0.0722
330	Phf20l1	muscle	young	0.144	12.9	17.1	6.96	0.442	0.0726
115	Selenom	muscle	young	0.233	3.08	2.92	3.44	0.441	0.0728
1269	Eif1	muscle	young	0.0758	6.59	23.4	9.43	0.439	0.0741
1257	Dab2	muscle	young	0.204	1.18	4.82	4.11	0.439	0.0743
347	Ehd4	muscle	young	0.171	22.9	7.06	5.69	0.439	0.0744
1511	Iqsec1	muscle	young	0.118	22.8	7.21	6.3	0.439	0.0744
886	Nr2c1	muscle	young	0.129	19.9	10.1	3.65	0.438	0.0748
474	Rabl6	muscle	young	0.0803	10	20	7.74	0.438	0.0749
309	Tor3a	muscle	young	0.142	1.62	4.38	3.49	0.438	0.0751
1103	Stard7	muscle	young	0.144	21.3	8.68	7.95	0.438	0.0751
572	Nucb2	muscle	young	0.169	3.98	2.02	2.44	0.436	0.0757
989	Nek4	muscle	young	0.0807	15.9	14.1	3.49	0.436	0.0761
949	Paip1	muscle	young	0.0509	7.86	22.1	6.91	0.434	0.077
244	C2	muscle	young	0.159	1.79	4.21	0.909	0.434	0.0771
817	Igf1	muscle	young	0.197	12.1	17.9	4.73	0.434	0.0771
307	Rnd1	muscle	young	0.436	4.13	1.87	2.1	0.434	0.0773
584	Tkt	muscle	young	0.217	5.62	0.382	4.18	0.434	0.0774
1210	Ndufa4l2	muscle	young	0.261	3.37	2.63	3.08	0.433	0.0779
1500	Marf1	muscle	young	0.106	17.8	12.2	5.58	0.432	0.0786
58	Cfl1	muscle	young	0.243	2.58	3.42	5.81	0.431	0.0788
465	Phkg1	muscle	young	0.0845	9.13	20.9	9.81	0.43	0.0796
1227	Procr	muscle	young	0.187	20.1	9.94	3.18	0.43	0.0797
68	Ccnd1	muscle	young	0.283	22.5	7.45	3.55	0.429	0.0804
217	Sik1	muscle	young	0.215	20.3	9.73	3.71	0.428	0.0809
563	Ybey	muscle	young	0.187	7.79	22.2	3.58	0.427	0.0816
782	Sfxn5	muscle	young	0.175	2.22	3.78	3.17	0.427	0.0816
688	Zyx	muscle	young	0.179	0.896	5.1	4.62	0.426	0.0822
138	Lgals9	muscle	young	0.268	2.58	3.42	3.35	0.426	0.0823
1496	Zc3h15	muscle	young	0.0539	8.8	21.2	6.86	0.426	0.0824
629	Cdc25a	muscle	young	0.0934	3.54	2.46	3.66	0.425	0.0826
494	Cspg4	muscle	young	0.241	0.0127	5.99	3.68	0.425	0.0832
809	Plcl2	muscle	young	0.0519	20.6	9.39	7.05	0.425	0.0832
380	Sema7a	muscle	young	0.214	17	13	4.22	0.424	0.0835
1149	Sh3d19	muscle	young	0.192	0.815	5.19	3.54	0.424	0.0835
856	Smad3	muscle	young	0.225	6.54	23.5	7.12	0.423	0.0842
508	Msn	muscle	young	0.223	0.829	5.17	5.6	0.423	0.0845
408	Actr3	muscle	young	0.0798	1.78	4.22	6.05	0.422	0.0848
722	Fli1	muscle	young	0.159	2.2	3.8	3.47	0.421	0.0854
806	Plpp1	muscle	young	0.117	5.44	0.564	5.91	0.421	0.0854
339	Spryd7	muscle	young	0.0957	9.18	20.8	6.56	0.419	0.0867
1093	Hoxc6	muscle	young	0.211	5.63	0.368	2.52	0.419	0.0869
974	Bud23	muscle	young	0.0841	8.29	21.7	4.77	0.417	0.0881
935	Egfl7	muscle	young	0.24	2.77	3.23	5.09	0.417	0.0882
647	Vsir	muscle	young	0.143	3.3	2.7	3.99	0.417	0.0883
1222	Suds3	muscle	young	0.0495	7.03	23	7.25	0.417	0.0885
279	Col5a1	muscle	young	0.253	1.77	4.23	5	0.416	0.0886
495	Gnai3	muscle	young	0.0518	5.63	0.374	4.7	0.416	0.0891
1110	Gzf1	muscle	young	0.141	20.8	9.22	5.52	0.415	0.0896
489	Rbl2	muscle	young	0.0898	20.1	9.85	6.32	0.414	0.0899
799	Eln	muscle	young	0.323	4.85	1.15	4.54	0.415	0.0899
444	Pdlim4	muscle	young	0.226	3.42	2.58	2.64	0.414	0.0901
82	Ralb	muscle	young	0.205	23.4	6.63	3.82	0.414	0.0902
961	Pcolce	muscle	young	0.209	2.57	3.43	5.06	0.414	0.0905
749	Arhgap17	muscle	young	0.182	0.382	5.62	4.69	0.412	0.0915
316	Fabp5	muscle	young	0.304	3.55	2.45	3.09	0.412	0.0918
1085	Acsl5	muscle	young	0.19	4.59	1.41	3.27	0.411	0.0921
423	Dnajc3	muscle	young	0.0987	6.96	23	6.16	0.411	0.0922
1505	Pde4a	muscle	young	0.155	2.44	3.56	6.25	0.41	0.0932
1447	Hsd17b11	muscle	young	0.146	23.6	6.35	3.72	0.409	0.0935
792	Tmem216	muscle	young	0.196	14.5	15.5	1.99	0.409	0.094
822	Arx	muscle	young	0.143	12.4	17.6	0.556	0.406	0.0958
287	Anxa2	muscle	young	0.33	4.53	1.47	5.55	0.405	0.0969
1104	Stat3	muscle	young	0.137	23	7.01	5.88	0.405	0.097
623	Arl8a	muscle	young	0.124	22.3	7.75	4.65	0.404	0.0972
155	Det1	muscle	young	0.105	11.1	18.9	5.38	0.404	0.0973
463	Dlgap4	muscle	young	0.0856	14	16	6.55	0.404	0.0974
1130	Itga6	muscle	young	0.272	23.5	6.51	4.95	0.404	0.0975
1387	Bak1	muscle	young	0.117	14.8	15.2	4.48	0.403	0.0982
1241	Rassf2	muscle	young	0.175	0.162	5.84	2.72	0.402	0.0986
296	Tnfrsf1a	muscle	young	0.161	0.174	5.83	4.7	0.402	0.0991
785	Pgm2l1	muscle	young	0.132	14.4	15.6	5.73	0.401	0.0994
646	B2m	muscle	young	0.151	3.44	2.56	6.84	0.401	0.0998
602	Sec24d	muscle	young	0.221	0.54	5.46	3.11	0.401	0.1
847	Myh9	muscle	young	0.187	23.7	6.28	6.41	0.4	0.1
285	Impa2	muscle	young	0.246	23.3	6.69	2.97	0.398	0.102
1513	Rhoa	muscle	young	0.0952	4.83	1.17	7.25	0.398	0.102
325	Ppp3cb	muscle	young	0.0968	12.2	17.8	9.08	0.395	0.104
999	Impdh1	muscle	young	0.0849	0.765	5.24	4.16	0.396	0.104
1062	Wls	muscle	young	0.12	12.1	17.9	5.74	0.396	0.104
313	Plin2	muscle	young	0.105	3.63	2.37	5.5	0.394	0.105
208	Ube2d1	muscle	young	0.0897	21.9	8.1	7.93	0.393	0.106
398	Lonrf2	muscle	young	0.134	0.707	5.29	0.828	0.393	0.106
1425	Acad8	muscle	young	0.0887	10.3	19.7	5.8	0.393	0.106
186	Srbd1	muscle	young	0.0797	23.9	6.15	2.63	0.392	0.107
303	Pla2g7	muscle	young	0.143	4.15	1.85	7	0.391	0.107
422	Kcnj12	muscle	young	0.148	11.5	18.5	6.14	0.39	0.108
638	Vasn	muscle	young	0.247	13.7	16.3	3.2	0.39	0.108
735	Tubb5	muscle	young	0.156	1.87	4.13	5.49	0.39	0.108
1035	Tmem100	muscle	young	0.314	12.3	17.7	4.79	0.39	0.108
537	Popdc3	muscle	young	0.12	6.1	23.9	6.07	0.389	0.109
760	Rnh1	muscle	young	0.0754	9.27	20.7	6.11	0.389	0.109
786	Fscn1	muscle	young	0.224	0.302	5.7	3.64	0.387	0.11
941	Art3	muscle	young	0.0775	10.4	19.6	7.91	0.388	0.11
1123	Zc3h4	muscle	young	0.141	19.7	10.3	5.43	0.388	0.11
1280	Acyp2	muscle	young	0.0793	6.57	23.4	7.22	0.388	0.11
1283	Pdlim2	muscle	young	0.246	3.68	2.32	2.22	0.388	0.11
640	Parva	muscle	young	0.15	1	5	4.3	0.387	0.111
1300	Pdlim5	muscle	young	0.0955	7.14	22.9	9.33	0.387	0.111
1522	Gcc1	muscle	young	0.102	4.41	1.59	4.18	0.387	0.111
151	Ell	muscle	young	0.13	1.39	4.61	4.41	0.386	0.112
389	Myl6	muscle	young	0.128	3.74	2.26	7.23	0.385	0.112
1203	Gprc5c	muscle	young	0.149	0.0731	5.93	5.79	0.385	0.112
1475	Plk2	muscle	young	0.182	2.49	3.51	3.79	0.385	0.112
562	Phkb	muscle	young	0.144	14.1	15.9	9.64	0.383	0.114
1179	Rrp1b	muscle	young	0.16	19.7	10.3	3.47	0.383	0.114
1334	Enpp3	muscle	young	0.356	2.51	3.49	2.18	0.383	0.114
298	Mrgprf	muscle	young	0.226	7.17	22.8	1.63	0.382	0.115
331	Acot9	muscle	young	0.107	5.4	0.597	4.7	0.381	0.115
592	Zfp777	muscle	young	0.0461	12.2	17.8	5.19	0.381	0.115
686	Ppargc1a	muscle	young	0.143	13.7	16.3	5.76	0.381	0.115
1205	Bmi1	muscle	young	0.115	11.1	18.9	6.74	0.382	0.115
55	Itga5	muscle	young	0.217	0.0135	5.99	3.77	0.381	0.116
265	Parvb	muscle	young	0.0771	2.94	3.06	5.94	0.38	0.116
544	Tada2b	muscle	young	0.107	14.4	15.6	5.17	0.38	0.116
545	Larp1b	muscle	young	0.0679	9.56	20.4	6.82	0.38	0.116
1397	Ddrgk1	muscle	young	0.0756	8.1	21.9	7.1	0.38	0.116
477	Vegfa	muscle	young	0.15	4.15	1.85	8.21	0.379	0.117
902	Slc43a2	muscle	young	0.221	22.8	7.15	4.57	0.38	0.117
1422	Tm6sf1	muscle	young	0.179	1.59	4.41	3.44	0.38	0.117
248	Dhrs7c	muscle	young	0.118	9.68	20.3	7.93	0.379	0.118
258	Tuba1c	muscle	young	0.141	22.3	7.73	2.56	0.377	0.119
385	Zfp36l2	muscle	young	0.147	1.81	4.19	4.43	0.377	0.119
338	Yaf2	muscle	young	0.105	10.5	19.5	5.45	0.376	0.12
578	Plcd4	muscle	young	0.123	19.6	10.4	7.61	0.375	0.12
963	Cops7a	muscle	young	0.0766	9.63	20.4	6.94	0.376	0.12
1090	Trim35	muscle	young	0.12	6.18	23.8	7.73	0.376	0.12
210	Brms1l	muscle	young	0.06	3.91	2.09	4.83	0.375	0.121
411	Ripor1	muscle	young	0.119	2.92	3.08	4.93	0.375	0.121
850	Rbm24	muscle	young	0.0571	17.1	12.9	8.29	0.374	0.121
864	Zscan12	muscle	young	0.149	19.8	10.2	3.99	0.374	0.121
1186	Cdk19	muscle	young	0.234	15.1	14.9	6.77	0.374	0.121
1446	Rdm1	muscle	young	0.13	7	23	4.94	0.375	0.121
59	Me1	muscle	young	0.113	10.6	19.4	8.98	0.373	0.122
800	Hsp90aa1	muscle	young	0.229	6.73	23.3	6.51	0.373	0.122
1439	Gimap4	muscle	young	0.272	3.11	2.89	3.14	0.374	0.122
540	Clic4	muscle	young	0.126	0.918	5.08	5.9	0.373	0.123
791	Srpx	muscle	young	0.186	7.74	22.3	2.27	0.371	0.124
1328	Asph	muscle	young	0.112	4.68	1.32	8.46	0.371	0.124
250	Foxo4	muscle	young	0.0493	19.6	10.4	7.97	0.37	0.125
1215	Fam189b	muscle	young	0.125	11.7	18.3	4.67	0.37	0.125
54	Gpnmb	muscle	young	0.21	3.1	2.9	1.75	0.369	0.126
203	Copz2	muscle	young	0.0934	6.89	23.1	4.73	0.369	0.126
518	Mlf1	muscle	young	0.122	13	17	8.26	0.369	0.126
1105	Mrpl11	muscle	young	0.116	8.26	21.7	5.92	0.369	0.126
599	Postn	muscle	young	0.279	1.95	4.05	3.01	0.368	0.127
19	Klhl40	muscle	young	0.12	5.76	0.241	7.42	0.367	0.128
107	Ppp1r36	muscle	young	0.126	12	18	0.219	0.367	0.128
360	Lxn	muscle	young	0.185	5.34	0.661	1.41	0.367	0.128
1113	Zfp365	muscle	young	0.282	3.25	2.75	1.68	0.367	0.128
1304	Slc30a9	muscle	young	0.0576	8.96	21	7.44	0.366	0.128
174	Col1a1	muscle	young	0.41	2.56	3.44	6.05	0.365	0.13
639	Ufsp1	muscle	young	0.157	5.05	0.951	4.38	0.365	0.13
951	Ccdc57	muscle	young	0.2	14.5	15.5	3.15	0.364	0.13
1086	Bicc1	muscle	young	0.114	1.35	4.65	4.26	0.364	0.131
184	Plp2	muscle	young	0.108	14	16	4.74	0.363	0.132
329	Bpgm	muscle	young	0.0773	10.2	19.8	7.33	0.363	0.132
901	Cul1	muscle	young	0.0837	17.3	12.7	7.07	0.362	0.132
12	Olfml3	muscle	young	0.209	6.97	23	3.2	0.361	0.133
119	Nab2	muscle	young	0.246	0.566	5.43	2.74	0.361	0.133
741	Shisa5	muscle	young	0.174	2.8	3.2	4.09	0.361	0.133
905	Nptn	muscle	young	0.055	13.5	16.5	6.98	0.361	0.133
871	Tubb6	muscle	young	0.152	0.483	5.52	3.96	0.361	0.134
795	Agbl1	muscle	young	0.353	17.9	12.1	3.29	0.359	0.135
839	Cop1	muscle	young	0.0484	12.2	17.8	7.07	0.358	0.136
617	Coro6	muscle	young	0.152	23.5	6.49	7.93	0.357	0.137
1407	Esam	muscle	young	0.149	0.166	5.83	4.99	0.357	0.137
1004	Tusc2	muscle	young	0.0744	8.5	21.5	5.87	0.356	0.138
575	Mgrn1	muscle	young	0.0753	20.6	9.39	6.51	0.355	0.139
1102	Tatdn2	muscle	young	0.0893	18.6	11.4	5.72	0.355	0.139
663	B4galt5	muscle	young	0.118	9.42	20.6	3.99	0.354	0.14
709	Nrarp	muscle	young	0.197	2.59	3.41	3.47	0.353	0.141
1067	Cwf19l1	muscle	young	0.109	3.73	2.27	3.04	0.353	0.141
1209	Entpd6	muscle	young	0.113	8.05	22	4.18	0.352	0.141
1317	Bms1	muscle	young	0.0637	2.96	3.04	6.05	0.353	0.141
21	Emp1	muscle	young	0.38	3.44	2.56	5.54	0.352	0.142
1416	Tacc1	muscle	young	0.15	21.9	8.15	4.65	0.351	0.142
47	Hjv	muscle	young	0.0389	10.5	19.5	10	0.351	0.143
1251	F3	muscle	young	0.214	3.7	2.3	3.18	0.351	0.143
1462	Ctdsp2	muscle	young	0.104	1.61	4.39	7.47	0.35	0.143
732	Atp1a2	muscle	young	0.102	22.3	7.71	10.9	0.35	0.144
1020	Fxr2	muscle	young	0.0377	4.5	1.5	7.77	0.35	0.144
1503	Man2b2	muscle	young	0.115	22.5	7.48	3.11	0.35	0.144
774	Itm2b	muscle	young	0.102	7.66	22.3	8.28	0.349	0.145
923	Serp1	muscle	young	0.106	8.02	22	4.88	0.348	0.146
555	Arhgap23	muscle	young	0.171	4.3	1.7	3.87	0.347	0.147
1001	Clec11a	muscle	young	0.241	4.51	1.49	1.61	0.347	0.147
1339	Rpl5	muscle	young	0.0793	7.82	22.2	8.44	0.347	0.147
252	Qsox1	muscle	young	0.0914	19	11	4.58	0.346	0.148
526	Gpihbp1	muscle	young	0.223	18.3	11.7	4.85	0.346	0.148
837	P2rx6	muscle	young	0.102	5.62	0.384	4.84	0.345	0.149
1401	Crispld2	muscle	young	0.141	11.7	18.3	5.33	0.345	0.149
583	Ankrd1	muscle	young	0.385	4.42	1.58	4.18	0.342	0.152
783	Zbtb18	muscle	young	0.0771	13.2	16.8	7.95	0.342	0.152
38	Asb5	muscle	young	0.0563	19.1	10.9	8.32	0.341	0.153
273	Tax1bp3	muscle	young	0.117	2.64	3.36	2.63	0.341	0.153
292	Casq1	muscle	young	0.0727	8.16	21.8	11.3	0.341	0.153
662	Usp10	muscle	young	0.099	5.81	0.189	5.95	0.341	0.153
31	Vat1	muscle	young	0.168	23.9	6.11	4.56	0.339	0.155
1421	Nes	muscle	young	0.178	1.5	4.5	6.21	0.339	0.155
1	Slc20a1	muscle	young	0.177	5.57	0.428	4.58	0.338	0.156
216	Mob3a	muscle	young	0.167	2.51	3.49	2.54	0.339	0.156
705	Dpf3	muscle	young	0.0934	5.19	0.81	4.25	0.339	0.156
616	Usp28	muscle	young	0.122	22.8	7.23	6.58	0.336	0.158
888	Klf16	muscle	young	0.108	6.29	23.7	1.93	0.337	0.158
1166	Arpc3	muscle	young	0.0971	3.7	2.3	5.41	0.336	0.158
445	Tfrc	muscle	young	0.202	14.2	15.8	7.84	0.335	0.159
511	Rab32	muscle	young	0.249	2.34	3.66	1.29	0.336	0.159
704	Plin5	muscle	young	0.374	21.4	8.62	4.63	0.335	0.159
761	Slbp	muscle	young	0.126	6.26	23.7	3.35	0.336	0.159
970	Angptl2	muscle	young	0.156	0.667	5.33	5.66	0.336	0.159
180	Serping1	muscle	young	0.133	2.8	3.2	6.2	0.335	0.16
885	Mfsd14b	muscle	young	0.0536	22.7	7.29	4.08	0.335	0.16
1307	Kansl1l	muscle	young	0.0944	12.3	17.7	5.58	0.334	0.16
897	Tmem60	muscle	young	0.0729	7.7	22.3	4.6	0.334	0.161
1244	Vash2	muscle	young	0.314	17.1	12.9	1.71	0.332	0.162
442	Carhsp1	muscle	young	0.152	1.85	4.15	3.99	0.33	0.165
586	Col14a1	muscle	young	0.25	23.5	6.49	3.23	0.33	0.165
534	Osbpl6	muscle	young	0.153	14.5	15.5	6.82	0.329	0.166
1095	Map3k10	muscle	young	0.0749	8.29	21.7	6.42	0.329	0.166
1315	Nup85	muscle	young	0.0853	12	18	4.88	0.329	0.166
441	Pgam1	muscle	young	0.146	5.88	0.12	3.7	0.327	0.169
593	Pam	muscle	young	0.113	0.502	5.5	5.47	0.327	0.169
1258	Tsn	muscle	young	0.0438	9.34	20.7	6.2	0.326	0.169
384	Tpm4	muscle	young	0.193	23.7	6.3	5.66	0.325	0.17
405	Tmod3	muscle	young	0.156	1.33	4.67	4.9	0.326	0.17
479	Eif4e3	muscle	young	0.0618	8.43	21.6	5.93	0.326	0.17
745	Cerk	muscle	young	0.152	2.12	3.88	3.3	0.325	0.17
154	Col6a2	muscle	young	0.203	1.5	4.5	5.95	0.324	0.171
531	Fabp4	muscle	young	0.229	2.34	3.66	7.52	0.325	0.171
988	Ttyh3	muscle	young	0.183	3.61	2.39	3.22	0.324	0.172
1122	Cdk20	muscle	young	0.253	5.39	0.606	2.06	0.323	0.172
589	Kctd10	muscle	young	0.159	5.94	0.0649	4.82	0.323	0.173
1223	Flna	muscle	young	0.216	0.777	5.22	6.2	0.322	0.174
1309	Pramef8	muscle	young	0.116	4.21	1.79	3.55	0.321	0.175
829	Vwa1	muscle	young	0.0966	0.463	5.54	5.14	0.32	0.176
1032	Ppp2r3a	muscle	young	0.0752	16.1	13.9	9.03	0.32	0.176
328	Cilp	muscle	young	0.361	0.398	5.6	5.07	0.319	0.178
828	Fuca1	muscle	young	0.0705	9.24	20.8	4.93	0.319	0.178
1419	Nol3	muscle	young	0.067	5.3	0.705	6.7	0.318	0.178
247	Adipor1	muscle	young	0.0606	10.8	19.2	8.94	0.318	0.179
1437	Hlx	muscle	young	0.0987	15.8	14.2	3.3	0.318	0.179
1512	Dtna	muscle	young	0.114	11.9	18.1	7.24	0.317	0.18
366	Cnn3	muscle	young	0.178	2.27	3.73	4.81	0.316	0.181
97	Dap	muscle	young	0.178	3.85	2.15	3.09	0.315	0.182
230	Fgl2	muscle	young	0.266	1.15	4.85	3.61	0.316	0.182
454	Fkbp10	muscle	young	0.154	20.8	9.24	2.55	0.315	0.182
933	Ptms	muscle	young	0.156	5.91	0.0881	6.18	0.315	0.182
342	Copg2	muscle	young	0.0564	16.6	13.4	4.62	0.315	0.183
189	Stom	muscle	young	0.105	23.1	6.89	5.85	0.312	0.186
915	Mapkap1	muscle	young	0.063	8.74	21.3	6.13	0.312	0.186
1279	Mtss1	muscle	young	0.121	0.711	5.29	4.87	0.312	0.186
846	Stab1	muscle	young	0.175	21.9	8.06	4.2	0.311	0.187
538	Kcnj11	muscle	young	0.104	5.38	0.617	7.65	0.311	0.188
1107	Atg12	muscle	young	0.0829	6.86	23.1	5.48	0.31	0.188
1187	Zdhhc16	muscle	young	0.0705	11	19	4.77	0.31	0.188
1277	Selenoh	muscle	young	0.138	7.22	22.8	3.71	0.31	0.188
341	Chsy1	muscle	young	0.133	3.54	2.46	2.3	0.31	0.189
379	Flnc	muscle	young	0.172	23.6	6.42	9.82	0.31	0.189
952	Hook1	muscle	young	0.205	15.2	14.8	5.85	0.309	0.189
393	Casp3	muscle	young	0.127	6.63	23.4	1.93	0.309	0.19
520	Capza2	muscle	young	0.0864	11	19	9.05	0.309	0.19
3	Xirp1	muscle	young	0.328	3.11	2.89	7.44	0.308	0.191
447	Akip1	muscle	young	0.0968	13.6	16.4	3.72	0.305	0.194
707	Timp1	muscle	young	0.31	4.21	1.79	0.475	0.304	0.195
634	Itm2c	muscle	young	0.0732	5.24	0.764	5.87	0.303	0.197
711	P3h4	muscle	young	0.16	22.3	7.73	2.83	0.302	0.198
1056	Abce1	muscle	young	0.0671	14.3	15.7	6.65	0.303	0.198
637	Acss1	muscle	young	0.192	21	9.04	5.64	0.301	0.199
765	Atg7	muscle	young	0.0609	16.3	13.7	3.61	0.302	0.199
501	Ulk2	muscle	young	0.112	14.4	15.6	7.79	0.301	0.2
960	Pum2	muscle	young	0.101	14	16	7.41	0.3	0.201
1018	Tuba1b	muscle	young	0.226	3.18	2.82	4.27	0.3	0.201
113	Mtdh	muscle	young	0.0628	11.2	18.8	8.35	0.299	0.203
636	Pdlim3	muscle	young	0.102	4.59	1.41	9.38	0.298	0.203
881	Smad1	muscle	young	0.115	7.18	22.8	4.04	0.298	0.203
36	Maff	muscle	young	0.359	23.5	6.5	2.21	0.297	0.204
1053	Arsg	muscle	young	0.157	20.3	9.68	1.29	0.298	0.204
693	Ifngr2	muscle	young	0.0648	7.79	22.2	6.82	0.297	0.205
1331	Clcn1	muscle	young	0.157	18.9	11.1	8.18	0.297	0.205
1472	Rab6a	muscle	young	0.0731	11.4	18.6	7.35	0.296	0.206
585	Aktip	muscle	young	0.0533	8.92	21.1	6.72	0.294	0.208
982	Serpinb6a	muscle	young	0.107	11.4	18.6	9.26	0.295	0.208
1531	Slc44a1	muscle	young	0.0772	16.2	13.8	5.61	0.293	0.21
237	Clic1	muscle	young	0.217	1.77	4.23	3.9	0.292	0.211
958	Lnpk	muscle	young	0.103	14.2	15.8	5.75	0.292	0.211
260	Lasp1	muscle	young	0.179	4.46	1.54	4.46	0.291	0.213
359	Tcn2	muscle	young	0.0648	16.4	13.6	4.41	0.291	0.213
1162	Polr3c	muscle	young	0.0736	9.15	20.8	5.37	0.291	0.213
730	Tcea3	muscle	young	0.0794	6.4	23.6	8.41	0.29	0.214
1156	Ddah1	muscle	young	0.28	2.09	3.91	2.88	0.29	0.214
1243	Boc	muscle	young	0.199	3.75	2.25	2.71	0.29	0.214
768	Phpt1	muscle	young	0.102	19.8	10.2	0.577	0.289	0.215
805	Usp16	muscle	young	0.0682	11.9	18.1	6.85	0.289	0.215
959	Nrros	muscle	young	0.173	23	7	2.15	0.289	0.215
125	Slc25a38	muscle	young	0.0651	9.84	20.2	4.29	0.288	0.216
24	Id4	muscle	young	0.159	1.59	4.41	1.54	0.288	0.217
137	S100a10	muscle	young	0.227	3.23	2.77	4.48	0.288	0.217
632	Sephs2	muscle	young	0.121	4.89	1.11	5.96	0.288	0.217
880	Ctsh	muscle	young	0.17	3.06	2.94	3.68	0.288	0.217
321	Ppic	muscle	young	0.0944	1.9	4.1	4.53	0.287	0.218
1501	Stbd1	muscle	young	0.239	6.9	23.1	5.77	0.287	0.218
635	Mstn	muscle	young	0.226	14.9	15.1	7.2	0.286	0.22
815	Rpl15	muscle	young	0.0606	7.68	22.3	7.88	0.285	0.222
912	Ppp3cc	muscle	young	0.0884	12.6	17.4	5.31	0.284	0.222
402	Tubb4b	muscle	young	0.096	6.19	23.8	7.85	0.283	0.223
1341	Man2b1	muscle	young	0.11	0.527	5.47	4.28	0.284	0.223
802	Pigq	muscle	young	0.0659	4.12	1.88	5.02	0.283	0.224
118	Slfn2	muscle	young	0.214	2.88	3.12	2.09	0.282	0.225
369	Yeats4	muscle	young	0.0764	6.37	23.6	4.22	0.282	0.225
729	Psap	muscle	young	0.0491	6.16	23.8	9.86	0.282	0.225
1377	Reep5	muscle	young	0.0586	10.7	19.3	7.78	0.282	0.225
1255	Syde1	muscle	young	0.114	3.14	2.86	3.17	0.281	0.226
1345	Rgcc	muscle	young	0.205	7.11	22.9	6.18	0.282	0.226
177	S100a6	muscle	young	0.201	2.08	3.92	5.08	0.281	0.227
661	Smoc2	muscle	young	0.0858	11.4	18.6	6.97	0.28	0.227
874	Stmn2	muscle	young	0.255	4.23	1.77	2.53	0.28	0.228
142	Cd34	muscle	young	0.112	21.9	8.1	6.08	0.279	0.229
1184	Naa38	muscle	young	0.126	5.65	0.352	4.85	0.278	0.23
149	Arpc5	muscle	young	0.115	1.77	4.23	4.69	0.276	0.233
811	Arf2	muscle	young	0.108	8.03	22	4.82	0.276	0.233
71	Jph1	muscle	young	0.096	15.7	14.3	9.24	0.276	0.234
812	Pgm1	muscle	young	0.0979	11.9	18.1	10.9	0.276	0.234
991	Vps33a	muscle	young	0.12	18	12	6.13	0.276	0.234
1322	Mllt11	muscle	young	0.0845	9.93	20.1	7.52	0.276	0.234
387	Ank3	muscle	young	0.098	16.1	13.9	7.13	0.275	0.235
870	Frmd6	muscle	young	0.0906	5.26	0.742	4.86	0.275	0.235
944	Pcdh12	muscle	young	0.318	4.41	1.59	2.96	0.275	0.235
62	Atf3	muscle	young	0.356	3.01	2.99	3.05	0.275	0.236
334	Jup	muscle	young	0.106	8.51	21.5	6.59	0.274	0.236
708	Adamts2	muscle	young	0.113	23.5	6.55	4.22	0.274	0.236
1363	Tlnrd1	muscle	young	0.137	3.58	2.42	2.93	0.274	0.236
326	Ppl	muscle	young	0.256	19.1	10.9	3.42	0.274	0.237
406	Cap1	muscle	young	0.119	23.5	6.49	4.68	0.274	0.237
904	Park7	muscle	young	0.0643	8.49	21.5	9.41	0.273	0.238
790	Tmem52	muscle	young	0.147	6.94	23.1	5.93	0.273	0.239
272	Cdk17	muscle	young	0.0596	3.82	2.18	3.51	0.272	0.24
1106	Padi2	muscle	young	0.137	23.1	6.88	8.03	0.272	0.24
1302	Pigp	muscle	young	0.0829	8.88	21.1	6.85	0.272	0.24
227	Thrsp	muscle	young	0.275	9.89	20.1	4.46	0.27	0.242
314	Mocs2	muscle	young	0.0701	11.2	18.8	5.92	0.27	0.243
1003	Gphn	muscle	young	0.058	17.1	12.9	6.03	0.268	0.245
1355	Ptcd2	muscle	young	0.0861	5.8	0.201	5.23	0.268	0.245
630	Prkag2	muscle	young	0.124	7.46	22.5	4.34	0.268	0.246
1084	Sephs1	muscle	young	0.0661	15.9	14.1	5.34	0.268	0.246
1520	Nfix	muscle	young	0.0583	20.1	9.94	8.61	0.268	0.246
320	Trim63	muscle	young	0.164	8.62	21.4	8.61	0.267	0.247
1524	Emc2	muscle	young	0.0713	7.83	22.2	6.69	0.267	0.247
558	Rgn	muscle	young	0.0333	17.7	12.3	0.0234	0.267	0.248
1211	Serinc1	muscle	young	0.0565	12.7	17.3	8.12	0.267	0.248
1066	Atp2c1	muscle	young	0.0866	0.152	5.85	5.57	0.266	0.249
461	Crip1	muscle	young	0.206	1.5	4.5	4.43	0.265	0.25
772	Dbn1	muscle	young	0.149	2.9	3.1	2.91	0.265	0.25
1072	Mrpl17	muscle	young	0.103	7.53	22.5	5.98	0.265	0.25
1380	Pcca	muscle	young	0.0538	18.9	11.1	6.26	0.265	0.25
1461	Pmpca	muscle	young	0.0359	13.5	16.5	7.84	0.265	0.25
1357	Med7	muscle	young	0.0959	6.78	23.2	4.26	0.264	0.251
1046	Slc12a4	muscle	young	0.19	17.6	12.4	4.79	0.264	0.252
1495	Gpc3	muscle	young	0.296	3.2	2.8	3.49	0.264	0.252
942	Msrb1	muscle	young	0.195	13.1	16.9	6.79	0.263	0.254
2	Bgn	muscle	young	0.216	2.11	3.89	5.47	0.262	0.255
525	Islr	muscle	young	0.224	3.32	2.68	4.67	0.262	0.255
656	Polg	muscle	young	0.0693	0.647	5.35	5.75	0.262	0.255
324	Cog7	muscle	young	0.0492	21.5	8.54	4.74	0.261	0.256
712	Ifitm3	muscle	young	0.166	2.3	3.7	5.07	0.262	0.256
940	Eif4e2	muscle	young	0.0632	3.31	2.69	6.22	0.261	0.256
967	Myom3	muscle	young	0.412	23.6	6.44	6.47	0.261	0.257
956	Cuedc1	muscle	young	0.065	14.9	15.1	8.31	0.259	0.259
1261	Arhgdia	muscle	young	0.0688	0.473	5.53	6.49	0.259	0.259
131	Rab28	muscle	young	0.0477	7.42	22.6	7.08	0.259	0.26
1038	Tmem88	muscle	young	0.215	0.941	5.06	3.01	0.258	0.26
1274	Rpn2	muscle	young	0.0601	3.14	2.86	6.4	0.258	0.26
863	Acsl6	muscle	young	0.109	13.7	16.3	5.75	0.258	0.261
657	Ada	muscle	young	0.0623	2.9	3.1	0.53	0.258	0.262
968	Abcc5	muscle	young	0.0979	1.29	4.71	6.32	0.258	0.262
796	Galnt1	muscle	young	0.0949	13.7	16.3	7.3	0.257	0.263
1528	Adcy9	muscle	young	0.272	20.6	9.41	5.43	0.257	0.263
37	Nupr1	muscle	young	0.24	3.48	2.52	3.26	0.256	0.264
135	Ifi30	muscle	young	0.169	18.4	11.6	2.78	0.256	0.264
529	Cpa3	muscle	young	0.235	23.8	6.18	1.39	0.256	0.264
1014	Ergic2	muscle	young	0.0684	12.8	17.2	6.62	0.256	0.264
1332	Rassf4	muscle	young	0.251	20.3	9.67	2.38	0.256	0.264
1011	Prcp	muscle	young	0.147	21	9.01	2.89	0.256	0.265
1021	Lrrc20	muscle	young	0.0458	10.2	19.8	8.32	0.255	0.265
1281	Sdf4	muscle	young	0.0485	2.35	3.65	6.93	0.255	0.265
679	Parp16	muscle	young	0.079	13.7	16.3	3.2	0.255	0.266
920	Spg21	muscle	young	0.068	18.2	11.8	3.71	0.255	0.266
1030	Gpr180	muscle	young	0.0731	9.97	20	5.65	0.255	0.266
1068	Coro1b	muscle	young	0.14	0.444	5.56	3.78	0.255	0.266
721	Abcf2	muscle	young	0.0412	10	20	7.69	0.254	0.267
462	Angptl1	muscle	young	0.197	5.87	0.132	3.14	0.254	0.268
499	Rnf115	muscle	young	0.12	3.71	2.29	6.95	0.254	0.268
194	Ppm1a	muscle	young	0.0382	9.04	21	8.67	0.253	0.269
417	Rbp7	muscle	young	0.193	4.29	1.71	1.34	0.253	0.269
1023	Nipa2	muscle	young	0.0975	14.2	15.8	5.95	0.253	0.269
882	Fbxl4	muscle	young	0.121	15.1	14.9	5.64	0.252	0.271
878	Lama2	muscle	young	0.129	22.4	7.65	5.52	0.251	0.272
808	Twf1	muscle	young	0.0911	0.0913	5.91	3.68	0.251	0.273
858	Nkap	muscle	young	0.0736	16.9	13.1	4.31	0.25	0.274
930	Cebpd	muscle	young	0.374	18.2	11.8	4.46	0.249	0.275
746	Srl	muscle	young	0.0954	19.7	10.3	11	0.249	0.276
1292	Mlh3	muscle	young	0.11	13.8	16.2	4.99	0.248	0.277
530	Cdh5	muscle	young	0.166	2.8	3.2	6.4	0.247	0.278
1025	Sri	muscle	young	0.101	3.87	2.13	4.09	0.247	0.279
1198	Ash2l	muscle	young	0.0394	17.6	12.4	5.47	0.247	0.279
898	Dedd	muscle	young	0.0627	8.06	21.9	5.87	0.246	0.281
259	Emp3	muscle	young	0.204	1.41	4.59	2.82	0.245	0.282
4	Midn	muscle	young	0.127	23.5	6.53	5.06	0.244	0.283
61	Fam78a	muscle	young	0.132	9.1	20.9	5.41	0.245	0.283
157	Tmsb4x	muscle	young	0.125	1.54	4.46	7.43	0.244	0.284
682	Ube2q2	muscle	young	0.0626	13	17	6.36	0.244	0.284
854	Sumf2	muscle	young	0.0841	19.2	10.8	3.42	0.244	0.284
1534	Pros1	muscle	young	0.0948	1.79	4.21	4	0.244	0.284
278	Vezf1	muscle	young	0.0814	20	10	7.65	0.243	0.286
582	Ywhaq	muscle	young	0.142	3.16	2.84	4.58	0.243	0.286
1075	App	muscle	young	0.116	1.34	4.66	7.19	0.243	0.286
984	Rapgef5	muscle	young	0.161	17	13	3.29	0.242	0.287
1369	Lgi2	muscle	young	0.137	20.5	9.52	2.88	0.242	0.287
1456	Hdlbp	muscle	young	0.0798	20.4	9.64	9.12	0.242	0.288
810	Gtdc1	muscle	young	0.0763	12.5	17.5	5.26	0.241	0.289
50	Btg2	muscle	young	0.173	24	6.02	4.48	0.241	0.29
164	Col6a1	muscle	young	0.17	1.97	4.03	6	0.24	0.29
1127	Spa17	muscle	young	0.0978	3.49	2.51	2.75	0.24	0.29
1508	Hddc2	muscle	young	0.129	4.9	1.1	3.82	0.24	0.29
143	Rnaseh2a	muscle	young	0.0834	7.36	22.6	3.81	0.24	0.291
1379	Hspb1	muscle	young	0.152	4.53	1.47	7.36	0.239	0.292
437	Gatm	muscle	young	0.312	1.05	4.95	3.14	0.239	0.293
780	Rab2a	muscle	young	0.0767	9.83	20.2	8.62	0.238	0.294
1091	Ak3	muscle	young	0.0511	5.52	0.481	6.55	0.238	0.294
781	Cmya5	muscle	young	0.177	17.4	12.6	12	0.237	0.296
995	Magt1	muscle	young	0.0451	5.46	0.536	5.97	0.237	0.296
1247	Creg1	muscle	young	0.0456	4.67	1.33	6.27	0.237	0.297
1237	S100a13	muscle	young	0.151	3.14	2.86	3.4	0.236	0.298
862	Raf1	muscle	young	0.0432	6.11	23.9	7.78	0.233	0.302
872	Zfand3	muscle	young	0.0322	6.02	24	7.85	0.234	0.302
997	Slu7	muscle	young	0.0319	22.4	7.61	5.91	0.233	0.302
698	Ecpas	muscle	young	0.0973	14.3	15.7	8.64	0.232	0.304
1286	Synj2bp	muscle	young	0.0437	10.9	19.1	6.54	0.233	0.304
300	Trappc6b	muscle	young	0.0704	8.51	21.5	6.05	0.232	0.305
472	Mfsd11	muscle	young	0.0482	7.03	23	4.93	0.23	0.308
86	Alas1	muscle	young	0.125	13	17	7.4	0.23	0.309
1082	Ndufb6	muscle	young	0.112	4.39	1.61	7.13	0.23	0.309
1126	Kcnc4	muscle	young	0.184	9.23	20.8	6.36	0.229	0.309
816	A3galt2	muscle	young	0.063	14.1	15.9	0.144	0.229	0.31
577	Nek7	muscle	young	0.0788	14.1	15.9	8.27	0.229	0.311
754	Tmem38a	muscle	young	0.0375	13.7	16.3	10.5	0.229	0.311
1047	Tmem150a	muscle	young	0.0836	5.21	0.785	5.36	0.229	0.311
1239	Vamp1	muscle	young	0.0746	14.1	15.9	5.7	0.229	0.311
1409	Echdc1	muscle	young	0.0723	5.45	0.545	5.03	0.228	0.311
895	Tie1	muscle	young	0.155	2.92	3.08	5.46	0.228	0.312
1041	Nudt3	muscle	young	0.0734	8.23	21.8	7.34	0.227	0.313
610	Kcmf1	muscle	young	0.0593	12.3	17.7	8.76	0.227	0.314
81	Coro1c	muscle	young	0.125	2.42	3.58	3.97	0.226	0.315
100	Csrp3	muscle	young	0.514	23.7	6.35	6.35	0.227	0.315
690	Amfr	muscle	young	0.0529	10.1	19.9	8.38	0.227	0.315
907	Cacna1s	muscle	young	0.121	19	11	10.5	0.226	0.315
1133	Wtap	muscle	young	0.0597	12.2	17.8	5.64	0.226	0.315
193	Sar1b	muscle	young	0.0634	8.75	21.2	9.36	0.226	0.316
689	Ghr	muscle	young	0.0924	15.5	14.5	7.98	0.226	0.316
917	Mall	muscle	young	0.169	2.9	3.1	2.22	0.226	0.316
1065	Gusb	muscle	young	0.139	1.77	4.23	3.81	0.226	0.316
282	Pls3	muscle	young	0.147	3.55	2.45	4.92	0.225	0.317
580	Cdc42se1	muscle	young	0.102	5	0.999	4.75	0.225	0.317
1479	Alg3	muscle	young	0.0646	8.99	21	3.72	0.225	0.317
1060	St3gal3	muscle	young	0.0478	3.17	2.83	6.65	0.225	0.318
770	Rassf3	muscle	young	0.137	3.73	2.27	6.6	0.224	0.319
1470	Inf2	muscle	young	0.153	23	6.99	3.87	0.224	0.319
1142	Ankrd52	muscle	young	0.133	23.8	6.2	5.91	0.224	0.32
235	Cav1	muscle	young	0.118	3.81	2.19	7.44	0.223	0.321
716	Anxa6	muscle	young	0.0257	7	23	8.18	0.223	0.322
758	Ctsz	muscle	young	0.0631	2.03	3.97	5.31	0.222	0.322
818	Gpx7	muscle	young	0.0626	6.39	23.6	3.13	0.222	0.324
15	Mustn1	muscle	young	0.188	1.81	4.19	5.92	0.22	0.326
696	Dhdds	muscle	young	0.0701	21	8.98	4.23	0.219	0.329
1392	Uspl1	muscle	young	0.0998	7.79	22.2	6.03	0.219	0.329
269	Abracl	muscle	young	0.153	22.5	7.53	1.74	0.218	0.33
565	Igf2	muscle	young	0.0679	14.6	15.4	0.481	0.218	0.33
254	Osbpl3	muscle	young	0.126	4.26	1.74	1.94	0.216	0.334
607	Phlda3	muscle	young	0.0721	12.7	17.3	8.66	0.216	0.335
1348	Unc93b1	muscle	young	0.153	0.455	5.55	3.25	0.215	0.336
1390	Hpcal1	muscle	young	0.0924	8.81	21.2	2.67	0.215	0.336
281	Selenok	muscle	young	0.0679	8.24	21.8	6.6	0.215	0.337
1454	Opa1	muscle	young	0.0723	16.3	13.7	7.54	0.215	0.337
969	Ccnyl1	muscle	young	0.122	21.7	8.31	5.29	0.214	0.338
1229	Ldha	muscle	young	0.0563	8.3	21.7	11.3	0.214	0.338
564	Sirt2	muscle	young	0.0363	1.15	4.85	6.98	0.214	0.339
851	Pde6d	muscle	young	0.0551	6.69	23.3	5.17	0.214	0.339
132	Igfbp6	muscle	young	0.218	3.23	2.77	5.57	0.213	0.341
744	Ephb4	muscle	young	0.121	2.54	3.46	4.56	0.213	0.341
44	Zfp622	muscle	young	0.0533	11.7	18.3	5.55	0.211	0.344
48	Hspa1b	muscle	young	0.324	8.44	21.6	2.77	0.211	0.344
1220	Zc3h14	muscle	young	0.0488	12	18	6.52	0.211	0.344
213	Atp8b2	muscle	young	0.116	22.1	7.89	3.26	0.211	0.345
195	Gpx3	muscle	young	0.128	2.55	3.45	7.93	0.21	0.346
536	Klf4	muscle	young	0.205	0.783	5.22	4.66	0.21	0.346
762	Mxi1	muscle	young	0.0492	3.9	2.1	6.45	0.21	0.347
1197	Gpn2	muscle	young	0.0956	1.94	4.06	2.98	0.21	0.347
466	Ctdsp1	muscle	young	0.0493	5.58	0.415	7.18	0.209	0.348
600	Gbp2	muscle	young	0.157	4.5	1.5	3.55	0.209	0.348
918	Marveld1	muscle	young	0.12	20.9	9.09	3.92	0.209	0.348
692	Itgbl1	muscle	young	0.338	3.62	2.38	2.55	0.208	0.349
723	Stmn1	muscle	young	0.296	0.991	5.01	2.22	0.208	0.349
931	Gltp	muscle	young	0.11	4.52	1.48	3.54	0.208	0.35
1372	Eda2r	muscle	young	0.262	20.3	9.75	5.06	0.208	0.35
372	Cd44	muscle	young	0.205	3.81	2.19	3.16	0.208	0.351
535	Spcs2	muscle	young	0.0599	10.9	19.1	6.42	0.207	0.351
569	Cybb	muscle	young	0.268	23.5	6.54	2.19	0.208	0.351
1297	Tnks2	muscle	young	0.0866	11.7	18.3	8.16	0.207	0.351
202	Sel1l3	muscle	young	0.105	9.72	20.3	6.47	0.207	0.352
1005	Cyp4v3	muscle	young	0.128	0.773	5.23	1.66	0.206	0.353
1135	Cd82	muscle	young	0.106	1.39	4.61	3.73	0.206	0.354
1366	Comtd1	muscle	young	0.119	12	18	2.92	0.206	0.354
980	E2f6	muscle	young	0.0337	7.6	22.4	8.15	0.206	0.355
173	Nudt15	muscle	young	0.0879	8.82	21.2	3.31	0.205	0.356
788	Tbx3	muscle	young	0.216	1.2	4.8	3.17	0.205	0.356
1265	Larp1	muscle	young	0.0402	5.88	0.119	8.22	0.205	0.356
492	Zfand2a	muscle	young	0.0643	23.4	6.63	4.02	0.205	0.357
232	Cacng7	muscle	young	0.0752	11	19	5.03	0.203	0.36
497	Arsb	muscle	young	0.0867	4.06	1.94	2.95	0.203	0.36
819	Tent4b	muscle	young	0.065	9.01	21	5.07	0.203	0.36
1167	Commd8	muscle	young	0.042	9.99	20	5.27	0.203	0.36
1413	Rnf217	muscle	young	0.0543	2.24	3.76	5.17	0.203	0.36
41	Tspo	muscle	young	0.0987	5.05	0.951	4.41	0.203	0.361
214	Mapk3	muscle	young	0.11	1.79	4.21	4.94	0.202	0.361
747	Pde4dip	muscle	young	0.15	20.3	9.72	11.8	0.203	0.361
40	Prkag3	muscle	young	0.146	12	18	8.33	0.202	0.362
767	B3galnt1	muscle	young	0.0886	10.6	19.4	1.9	0.202	0.362
1097	Arfgef1	muscle	young	0.114	14.9	15.1	7.83	0.202	0.362
1154	Eloa	muscle	young	0.0697	17.3	12.7	6.84	0.202	0.363
1216	G3bp2	muscle	young	0.0483	10.6	19.4	6.97	0.202	0.363
1259	Slc29a2	muscle	young	0.113	10.3	19.7	2.96	0.201	0.364
1490	Rab11a	muscle	young	0.0588	8.68	21.3	6.03	0.201	0.364
505	Net1	muscle	young	0.114	12.3	17.7	6.29	0.201	0.365
996	Pcare	muscle	young	0.0225	17.9	12.1	0.0251	0.2	0.366
1337	Cinp	muscle	young	0.0827	6.02	24	4.57	0.198	0.371
1240	Erf	muscle	young	0.101	18	12	3.12	0.197	0.372
1138	Dpy19l1	muscle	young	0.0955	5.56	0.435	3.05	0.197	0.373
1208	Senp6	muscle	young	0.0551	12.2	17.8	6.36	0.197	0.373
1412	Enah	muscle	young	0.156	22.6	7.35	5.89	0.197	0.373
170	Ddit3	muscle	young	0.206	7.89	22.1	4.37	0.197	0.374
30	Myadm	muscle	young	0.159	0.295	5.71	5.2	0.196	0.375
1165	Mapk6	muscle	young	0.0995	23.6	6.35	5.91	0.196	0.375
1176	Znhit6	muscle	young	0.0612	7.36	22.6	4.56	0.195	0.377
1033	Rpl3	muscle	young	0.0667	1.62	4.38	6.01	0.195	0.378
234	Ankrd40	muscle	young	0.0317	7.64	22.4	8.85	0.194	0.379
725	Scn4a	muscle	young	0.149	20.5	9.51	9.18	0.194	0.379
1037	Dcaf6	muscle	young	0.112	12.4	17.6	8.08	0.194	0.379
205	Cd9	muscle	young	0.192	1.72	4.28	4.86	0.193	0.38
606	Rdx	muscle	young	0.0609	13.1	16.9	8.32	0.194	0.38
199	Ralbp1	muscle	young	0.0348	4.03	1.97	6.21	0.193	0.381
1299	Fgfr1op2	muscle	young	0.046	9.61	20.4	6.93	0.191	0.385
427	Anxa7	muscle	young	0.106	14.9	15.1	7.48	0.191	0.386
318	Oaf	muscle	young	0.139	0.591	5.41	3.36	0.19	0.387
1351	Tmem87a	muscle	young	0.094	19.2	10.8	6.27	0.19	0.387
209	Ctsb	muscle	young	0.0727	0.571	5.43	8.46	0.19	0.388
179	Tagln2	muscle	young	0.135	2.5	3.5	4.75	0.189	0.389
80	Ecm1	muscle	young	0.137	3.32	2.68	4.61	0.189	0.39
876	Tmem63b	muscle	young	0.0579	17.9	12.1	6.58	0.189	0.39
1383	Dek	muscle	young	0.0248	18.2	11.8	6.29	0.189	0.39
887	Cdc42ep1	muscle	young	0.0964	5.35	0.65	3.82	0.188	0.391
983	Pdgfra	muscle	young	0.084	9.67	20.3	4.87	0.188	0.391
628	Cul3	muscle	young	0.0722	13.3	16.7	8.93	0.188	0.392
1477	Ubqln4	muscle	young	0.0388	14	16	7.49	0.187	0.394
1052	Thap12	muscle	young	0.0799	14	16	8.55	0.186	0.396
1141	Maoa	muscle	young	0.0922	10.2	19.8	4.16	0.186	0.397
1320	Klc2	muscle	young	0.0352	11	19	6.87	0.186	0.397
502	Cdr2	muscle	young	0.138	5.19	0.809	2.44	0.185	0.398
1367	Tgfbi	muscle	young	0.139	23.1	6.93	4.63	0.185	0.399
156	Cryab	muscle	young	0.186	2.05	3.95	8.98	0.184	0.4
896	Tas1r2	muscle	young	0.0153	1.85e-09	6	0.00764	0.182	0.405
1466	Ywhah	muscle	young	0.0417	8.46	21.5	5.77	0.182	0.405
471	Prkd2	muscle	young	0.16	21.5	8.49	3.1	0.181	0.406
990	Dcst2	muscle	young	0.0534	23.2	6.76	0.0647	0.182	0.406
1094	Gpd1	muscle	young	0.087	13.2	16.8	9.65	0.182	0.406
1273	Usp47	muscle	young	0.0943	16	14	9.25	0.182	0.406
121	S100a4	muscle	young	0.0224	1.76	4.24	0.0261	0.18	0.408
527	Zfp709	muscle	young	0.0858	14.8	15.2	2.07	0.181	0.408
284	Adamtsl5	muscle	young	0.152	23.7	6.29	5.56	0.18	0.409
1378	Fundc1	muscle	young	0.0492	8.05	21.9	5.54	0.18	0.409
1427	Sec31b	muscle	young	0.0857	19.8	10.2	5.18	0.18	0.409
652	Prelp	muscle	young	0.143	4.05	1.95	5.04	0.179	0.411
877	Naaa	muscle	young	0.072	5.03	0.973	3.6	0.178	0.413
574	Lox	muscle	young	0.244	2.93	3.07	3.31	0.178	0.414
1217	Ptgs1	muscle	young	0.106	16.3	13.7	2.46	0.178	0.415
451	Sparcl1	muscle	young	0.113	23.9	6.07	7.61	0.177	0.416
356	Ccng1	muscle	young	0.0747	13	17	10.5	0.176	0.417
731	Ccdc47	muscle	young	0.0498	12.4	17.6	7.19	0.176	0.419
335	Lmna	muscle	young	0.0775	4.58	1.42	6.71	0.176	0.42
879	Mapk8ip1	muscle	young	0.159	2.34	3.66	2.73	0.175	0.42
1077	Fam131b	muscle	young	0.0966	16.9	13.1	0.704	0.175	0.42
645	Phldb1	muscle	young	0.0716	21.6	8.38	5.72	0.175	0.421
101	Tnni2	muscle	young	0.0632	4.18	1.82	11.6	0.175	0.422
1045	Arl6ip1	muscle	young	0.085	5.16	0.838	4.06	0.174	0.423
739	Epas1	muscle	young	0.0731	19.3	10.7	7.63	0.173	0.424
1350	Rnf220	muscle	young	0.0275	12.4	17.6	6.19	0.173	0.424
29	Vim	muscle	young	0.121	23.9	6.09	7.13	0.173	0.425
45	Lmod2	muscle	young	0.292	18.6	11.4	7.78	0.173	0.426
773	Anxa4	muscle	young	0.0577	5.15	0.849	4.38	0.173	0.426
713	Zmynd11	muscle	young	0.0427	20.3	9.74	7.22	0.172	0.428
368	Diaph1	muscle	young	0.0814	22.7	7.34	7.48	0.171	0.429
1448	Ldb3	muscle	young	0.0202	1.28	4.72	10.9	0.171	0.429
1172	Asb16	muscle	young	0.0377	1.06	4.94	7.01	0.17	0.431
701	Rtn2	muscle	young	0.0407	9.33	20.7	9.64	0.17	0.433
977	Nmrk2	muscle	young	0.416	0.299	5.7	7	0.169	0.434
932	Serpinb9	muscle	young	0.0726	9.26	20.7	3.01	0.169	0.435
1335	Esco1	muscle	young	0.0809	12.2	17.8	4.54	0.169	0.435
753	Phka1	muscle	young	0.123	13.7	16.3	10.3	0.169	0.436
1301	Smarcd2	muscle	young	0.0569	10.5	19.5	4.25	0.169	0.436
665	Pkd2	muscle	young	0.0969	4.08	1.92	4.78	0.168	0.437
373	Des	muscle	young	0.0294	10.5	19.5	11.9	0.168	0.438
392	Gfpt2	muscle	young	0.16	23.9	6.14	3.35	0.167	0.438
590	Kmt5a	muscle	young	0.0546	14.1	15.9	7.87	0.167	0.438
1324	Senp2	muscle	young	0.0561	8.35	21.7	5.95	0.168	0.438
1371	Eif4g2	muscle	young	0.0484	11	19	10.1	0.168	0.438
778	Abra	muscle	young	0.175	10.5	19.5	8.18	0.167	0.44
975	Grk2	muscle	young	0.0538	9.15	20.9	6.65	0.167	0.44
1120	Ptges3l	muscle	young	0.113	5.46	0.542	4.17	0.167	0.44
436	Dot1l	muscle	young	0.0983	0.965	5.04	5.62	0.166	0.441
1268	Atg2a	muscle	young	0.0858	19.4	10.6	5.29	0.166	0.441
39	Otud1	muscle	young	0.212	17.3	12.7	4.99	0.166	0.442
166	Mvp	muscle	young	0.0602	6.42	23.6	5.99	0.166	0.442
1509	Hspb8	muscle	young	0.0603	5.79	0.207	9.08	0.166	0.442
77	Actn2	muscle	young	0.204	23.3	6.66	10.1	0.165	0.443
190	Mgp	muscle	young	0.228	5.64	0.364	4.96	0.166	0.443
450	Tpx2	muscle	young	0.186	3.72	2.28	3.31	0.165	0.443
1242	Echdc2	muscle	young	0.0825	4.97	1.03	3.88	0.166	0.443
804	Sp140	muscle	young	0.105	23.8	6.23	1.22	0.165	0.444
1373	Ormdl3	muscle	young	0.0362	9.07	20.9	5.73	0.164	0.446
1081	Spop	muscle	young	0.0383	5.22	0.783	8.73	0.164	0.447
276	Mvb12b	muscle	young	0.0764	17.2	12.8	6.3	0.163	0.448
111	Tuba1a	muscle	young	0.201	3.57	2.43	4.51	0.163	0.449
884	Arfgap3	muscle	young	0.0658	1.92	4.08	3.26	0.163	0.449
1206	Pdgfc	muscle	young	0.191	6.46	23.5	2.06	0.163	0.449
697	Xpo7	muscle	young	0.0625	18.3	11.7	6.39	0.163	0.45
1202	Ttf1	muscle	young	0.0462	3.1	2.9	3.71	0.163	0.45
507	Irf1	muscle	young	0.102	1.04	4.96	3.74	0.162	0.451
738	Eif4a1	muscle	young	0.0659	17.8	12.2	6.81	0.162	0.451
1125	Fn1	muscle	young	0.282	1.3	4.7	5.9	0.162	0.451
428	Timp2	muscle	young	0.0719	1.88	4.12	7.11	0.161	0.453
484	Ccnk	muscle	young	0.107	14.6	15.4	7.52	0.161	0.453
1474	Gda	muscle	young	0.0637	22.4	7.63	4.01	0.161	0.454
10	Hspb6	muscle	young	0.127	23.9	6.11	9.6	0.161	0.455
85	Rtn4	muscle	young	0.0373	11.5	18.5	10.1	0.16	0.456
60	Gpx1	muscle	young	0.0621	8.86	21.1	6.1	0.16	0.457
678	Cst3	muscle	young	0.075	4.43	1.57	8.63	0.159	0.459
1131	Tmem176a	muscle	young	0.171	23.3	6.69	3.26	0.159	0.459
1267	Gstk1	muscle	young	0.105	7.09	22.9	5.43	0.159	0.459
1381	Inpp5a	muscle	young	0.0406	6.85	23.2	7.57	0.159	0.459
664	P3h3	muscle	young	0.114	2.01	3.99	2.9	0.158	0.461
1388	Klf10	muscle	young	0.17	5.21	0.792	4.67	0.158	0.461
1398	Auh	muscle	young	0.0789	8.02	22	5.95	0.158	0.461
400	Popdc2	muscle	young	0.07	8.52	21.5	6.23	0.157	0.465
1036	Rreb1	muscle	young	0.0996	4.73	1.27	5.67	0.156	0.467
1181	Hnrnpc	muscle	young	0.0508	6.2	23.8	6.82	0.156	0.467
1270	Adal	muscle	young	0.0681	9.53	20.5	4.98	0.155	0.467
992	Adck5	muscle	young	0.0931	10	20	2.65	0.155	0.468
1489	Wdtc1	muscle	young	0.0548	13.8	16.2	7.44	0.155	0.468
70	Atp1b2	muscle	young	0.0808	7.47	22.5	7.9	0.155	0.469
312	Dnaja4	muscle	young	0.128	1.4	4.6	7.26	0.155	0.469
416	Tmem233	muscle	young	0.0742	19.1	10.9	8.29	0.155	0.469
493	Eif4b	muscle	young	0.0628	16.4	13.6	8.86	0.155	0.469
165	Msrb3	muscle	young	0.0854	15	15	8.19	0.154	0.47
1073	Adgre5	muscle	young	0.109	1.44	4.56	4.77	0.155	0.47
1112	Plbd1	muscle	young	0.161	0.287	5.71	5.11	0.154	0.47
267	Map3k14	muscle	young	0.0905	4.39	1.61	3.15	0.154	0.471
706	Dcn	muscle	young	0.0921	5.72	0.279	8.8	0.154	0.471
1473	Mgme1	muscle	young	0.0573	4.83	1.17	4.75	0.154	0.471
96	Ywhaz	muscle	young	0.0655	10	20	6.01	0.153	0.473
1306	Car2	muscle	young	0.149	2.15	3.85	3.99	0.153	0.473
733	Mns1	muscle	young	0.0807	20.9	9.12	0.998	0.153	0.474
515	Abcb4	muscle	young	0.0548	15.9	14.1	8.32	0.152	0.476
1285	Gipc2	muscle	young	0.139	16.2	13.8	0.548	0.152	0.477
1325	Snapin	muscle	young	0.0331	8.15	21.8	6.91	0.152	0.477
726	Akt1	muscle	young	0.0529	20.1	9.93	6.32	0.151	0.479
756	Atg9a	muscle	young	0.0999	18.4	11.6	6.24	0.151	0.479
1178	Elovl1	muscle	young	0.112	1.06	4.94	3.11	0.15	0.48
1019	Mxra8	muscle	young	0.0762	6.2	23.8	4.78	0.15	0.481
510	Hbs1l	muscle	young	0.0354	8.9	21.1	6.83	0.15	0.482
521	Scn1b	muscle	young	0.0705	6.98	23	9.2	0.15	0.482
831	Nudt14	muscle	young	0.0851	9.19	20.8	2.91	0.15	0.482
1022	Tnks1bp1	muscle	young	0.0725	23.7	6.33	5.08	0.149	0.484
8	Hspb7	muscle	young	0.246	0.503	5.5	8.53	0.149	0.485
249	Map1a	muscle	young	0.171	0.233	5.77	4.68	0.148	0.485
404	Upf2	muscle	young	0.0615	16.3	13.7	6.63	0.148	0.485
1266	Mrpl9	muscle	young	0.049	7.16	22.8	6.34	0.149	0.485
889	Cdkn1c	muscle	young	0.0874	8.76	21.2	5.16	0.147	0.488
1076	Gcat	muscle	young	0.088	4.31	1.69	3.86	0.147	0.489
144	Medag	muscle	young	0.0965	7.8	22.2	3.08	0.147	0.49
443	Ube2e3	muscle	young	0.0673	8.36	21.6	5.41	0.147	0.49
1400	Lsm14a	muscle	young	0.0363	11.8	18.2	7.42	0.146	0.491
257	Rgs10	muscle	young	0.147	1.55	4.45	1.65	0.146	0.492
357	Got2	muscle	young	0.0761	23	6.96	9.17	0.146	0.492
860	Ogfrl1	muscle	young	0.0647	11	19	4.22	0.145	0.493
424	Tmem43	muscle	young	0.0661	8.09	21.9	5.36	0.144	0.495
673	Zdhhc3	muscle	young	0.059	17.8	12.2	7.13	0.145	0.495
1124	Aoc3	muscle	young	0.237	3.33	2.67	3.39	0.144	0.497
541	Col4a4	muscle	young	0.104	22.9	7.1	2.35	0.144	0.498
1080	Aggf1	muscle	young	0.0506	7.84	22.2	5.46	0.143	0.498
1262	Zc3h8	muscle	young	0.0282	1.71	4.29	4.25	0.144	0.498
894	Mpst	muscle	young	0.0441	9.77	20.2	6.45	0.143	0.499
759	Rps5	muscle	young	0.0591	8.07	21.9	8.33	0.143	0.5
191	Tgfb1	muscle	young	0.11	0.707	5.29	3.09	0.142	0.501
649	Cxcl16	muscle	young	0.127	4.76	1.24	1.74	0.142	0.502
1137	Mfap5	muscle	young	0.152	0.0884	5.91	4.13	0.142	0.502
836	Ybx3	muscle	young	0.0385	12.7	17.3	10.8	0.142	0.503
1024	Gid4	muscle	young	0.0593	10.2	19.8	7.69	0.142	0.503
333	Ctsk	muscle	young	0.169	6.02	24	2.82	0.141	0.504
446	Mgat2	muscle	young	0.0606	9.06	20.9	3.77	0.141	0.504
181	Ehbp1	muscle	young	0.0737	3.66	2.34	4.55	0.141	0.505
1340	Uba5	muscle	young	0.0716	9.7	20.3	4.93	0.14	0.506
1452	Rock1	muscle	young	0.0691	10.9	19.1	5.1	0.14	0.507
779	Zfp317	muscle	young	0.0616	12.9	17.1	4.89	0.139	0.509
1108	Efhd2	muscle	young	0.0878	2.38	3.62	3.35	0.139	0.509
913	Itsn1	muscle	young	0.069	23.1	6.89	7.32	0.139	0.51
919	Myoz3	muscle	young	0.0452	12.2	17.8	8.53	0.139	0.51
1460	Npr1	muscle	young	0.0954	2.99	3.01	4.39	0.139	0.51
659	Ndufa12	muscle	young	0.0598	4.35	1.65	7.47	0.139	0.511
676	Polr2m	muscle	young	0.0383	5.16	0.835	8.35	0.139	0.511
1420	Pcna	muscle	young	0.0642	9.9	20.1	4.91	0.138	0.512
130	Satb1	muscle	young	0.0274	11.2	18.8	6.97	0.137	0.515
435	Tbkbp1	muscle	young	0.125	16.5	13.5	4.06	0.137	0.515
129	Marcksl1	muscle	young	0.109	2.4	3.6	1.29	0.136	0.517
66	Rcan1	muscle	young	0.168	3.13	2.87	7.03	0.135	0.519
1391	Mfsd6	muscle	young	0.0872	0.424	5.58	3.39	0.136	0.519
1159	Rpl4	muscle	young	0.0448	9.61	20.4	9.57	0.135	0.52
651	Ccdc92	muscle	young	0.0914	4.74	1.26	0.743	0.135	0.521
922	Ywhab	muscle	young	0.032	20	10	6.26	0.135	0.522
1054	Pdlim1	muscle	young	0.259	0.367	5.63	5.64	0.135	0.522
1161	Sh3rf2	muscle	young	0.085	16.2	13.8	5.48	0.135	0.522
893	Anp32e	muscle	young	0.0368	12.6	17.4	7.33	0.134	0.523
1043	Acox2	muscle	young	0.0678	2.96	3.04	0.404	0.133	0.525
1189	Sec63	muscle	young	0.0581	19.2	10.8	5.91	0.133	0.525
1333	Klhdc8b	muscle	young	0.0745	4.27	1.73	2.58	0.133	0.525
105	Ppp1r1a	muscle	young	0.112	1.05	4.95	5.62	0.133	0.527
848	Ramp2	muscle	young	0.115	17.9	12.1	4.35	0.132	0.528
238	Scpep1	muscle	young	0.0673	4.02	1.98	3.58	0.132	0.529
513	Memo1	muscle	young	0.0424	9.68	20.3	5.99	0.132	0.529
1180	Cav2	muscle	young	0.0792	3.92	2.08	5.39	0.132	0.529
737	Svip	muscle	young	0.0318	13.3	16.7	6.22	0.131	0.531
1296	Sbf1	muscle	young	0.0615	15.8	14.2	6.61	0.131	0.531
1342	Parp6	muscle	young	0.0387	13.7	16.3	5.66	0.131	0.532
23	Ftl1	muscle	young	0.0508	16.3	13.7	7.12	0.13	0.535
557	Pdpn	muscle	young	0.114	2.66	3.34	2.52	0.13	0.535
743	Dbndd2	muscle	young	0.103	0.279	5.72	2.84	0.129	0.537
348	Fcgrt	muscle	young	0.065	8.01	22	5.81	0.129	0.538
239	Dpt	muscle	young	0.0982	23.5	6.47	5.67	0.128	0.539
1221	Prdm2	muscle	young	0.104	4.54	1.46	5.94	0.128	0.539
161	Jund	muscle	young	0.133	4.59	1.41	5.84	0.128	0.54
1150	Mnat1	muscle	young	0.0558	3	3	4.97	0.128	0.54
33	Nr4a3	muscle	young	0.319	3.46	2.54	2.3	0.128	0.541
256	R3hdm2	muscle	young	0.0602	23.1	6.86	7.46	0.128	0.541
685	Mipep	muscle	young	0.0282	5.75	0.251	6.25	0.127	0.543
13	Snai3	muscle	young	0.153	12.9	17.1	4.08	0.126	0.544
820	Mospd1	muscle	young	0.054	11.7	18.3	7.19	0.126	0.546
399	Crip2	muscle	young	0.105	5.97	0.0288	5.13	0.124	0.551
981	Ifngr1	muscle	young	0.0522	20.9	9.07	5.26	0.124	0.551
1354	Gng10	muscle	young	0.0235	16.5	13.5	0.0421	0.124	0.551
69	Thy1	muscle	young	0.158	1.07	4.93	3.2	0.124	0.552
323	Serpinf1	muscle	young	0.134	5.5	0.502	5.35	0.124	0.552
694	Sobp	muscle	young	0.0883	22.9	7.07	6.25	0.123	0.554
948	Aqp4	muscle	young	0.155	2.12	3.88	5.27	0.123	0.554
315	Galnt11	muscle	young	0.0651	1.77	4.23	4.26	0.123	0.555
1434	Mtmr6	muscle	young	0.065	16.7	13.3	6.9	0.122	0.556
336	Agtpbp1	muscle	young	0.0577	17.2	12.8	6.69	0.122	0.558
1532	Scp2	muscle	young	0.0352	11	19	7.62	0.121	0.558
390	Gnai2	muscle	young	0.0479	3.14	2.86	6.35	0.12	0.562
787	Uri1	muscle	young	0.044	5.52	0.477	6.27	0.12	0.563
124	Rhoc	muscle	young	0.0769	2.05	3.95	4.77	0.119	0.566
440	Axl	muscle	young	0.0908	17.1	12.9	5.53	0.119	0.566
1200	Usp24	muscle	young	0.0931	19.6	10.4	7.76	0.119	0.566
1199	Uqcc2	muscle	young	0.0632	6.23	23.8	6.84	0.118	0.57
777	Cd163	muscle	young	0.184	15.9	14.1	3.41	0.116	0.574
1146	Tspyl1	muscle	young	0.0267	4.25	1.75	7.06	0.116	0.575
225	Nfyb	muscle	young	0.0301	16	14	5.6	0.115	0.577
401	Ccdc80	muscle	young	0.157	22.3	7.71	4.83	0.115	0.577
429	Zfp180	muscle	young	0.0751	7.36	22.6	5.3	0.115	0.578
438	Laptm5	muscle	young	0.193	0.325	5.67	2.81	0.114	0.58
993	Clec3b	muscle	young	0.0738	5.84	0.155	5.47	0.114	0.581
1272	Fbxl3	muscle	young	0.0331	12.5	17.5	6.79	0.114	0.581
75	Vopp1	muscle	young	0.112	23.4	6.62	3.09	0.113	0.583
240	Cd48	muscle	young	0.121	5.36	0.636	0.98	0.113	0.584
1360	Szrd1	muscle	young	0.0259	4.49	1.51	7.47	0.112	0.586
626	Klf3	muscle	young	0.0825	12.6	17.4	4.36	0.112	0.587
83	Gsn	muscle	young	0.0566	8.08	21.9	9.78	0.111	0.59
120	Lgmn	muscle	young	0.0925	2.79	3.21	5.28	0.11	0.592
891	Narf	muscle	young	0.0581	19.9	10.1	7.71	0.11	0.592
1382	Kctd15	muscle	young	0.0518	23.2	6.81	6.89	0.11	0.592
1476	Cep57	muscle	young	0.0487	21.5	8.52	3.49	0.11	0.593
813	Socs3	muscle	young	0.152	23	6.98	2.32	0.109	0.596
352	Zc3h12a	muscle	young	0.0795	22.4	7.6	2.1	0.108	0.598
900	Trdn	muscle	young	0.0395	11.5	18.5	11.3	0.108	0.598
67	Lipg	muscle	young	0.0569	11.8	18.2	0.237	0.108	0.599
964	Cox8b	muscle	young	0.0922	2.5	3.5	7.43	0.107	0.6
1007	Il1r1	muscle	young	0.134	11.5	18.5	3.87	0.107	0.6
1136	Dnajc28	muscle	young	0.0333	21.1	8.86	5.66	0.107	0.6
653	Nomo1	muscle	young	0.0621	15	15	7.63	0.107	0.601
467	Tnfrsf1b	muscle	young	0.14	3.32	2.68	2.81	0.107	0.602
1352	Panx1	muscle	young	0.0967	5.19	0.809	3.85	0.107	0.602
533	Cc2d1b	muscle	young	0.0245	15.5	14.5	5.1	0.104	0.61
1118	Arhgef9	muscle	young	0.0521	18.1	11.9	4.61	0.104	0.61
1271	Fbp2	muscle	young	0.0517	12.2	17.8	5.83	0.104	0.61
1507	Carns1	muscle	young	0.103	8.69	21.3	4.81	0.104	0.611
548	Cotl1	muscle	young	0.139	3.02	2.98	2.75	0.103	0.612
769	Ppm1b	muscle	young	0.0382	3.41	2.59	8.49	0.103	0.612
46	Gstm7	muscle	young	0.168	1.27	4.73	2.16	0.103	0.613
1468	Cnksr1	muscle	young	0.0496	14.1	15.9	6.83	0.103	0.614
1293	Foxk2	muscle	young	0.05	0.901	5.1	6.33	0.102	0.615
64	Apoe	muscle	young	0.131	1.58	4.42	6.42	0.102	0.617
308	Pnp	muscle	young	0.111	9.53	20.5	2.01	0.102	0.617
699	Rabep1	muscle	young	0.0686	16.3	13.7	6.58	0.102	0.617
936	Slmap	muscle	young	0.0489	18.4	11.6	6.86	0.102	0.617
1171	Atp2b4	muscle	young	0.0836	23.6	6.42	4.2	0.101	0.618
6	Myh4	muscle	young	0.0692	20.8	9.2	14.6	0.101	0.62
192	Anxa1	muscle	young	0.116	1.95	4.05	4.62	0.101	0.62
268	Nid2	muscle	young	0.0846	21.7	8.3	3.89	0.101	0.62
1426	Fut8	muscle	young	0.0763	15	15	5.24	0.101	0.62
1463	Sema6c	muscle	young	0.0507	3.72	2.28	7.53	0.101	0.621
573	Rnase4	muscle	young	0.0548	11.2	18.8	5.3	0.1	0.622
608	Cpq	muscle	young	0.0615	11.2	18.8	4.24	0.0996	0.624
835	Kif1c	muscle	young	0.0287	16.3	13.7	10.7	0.0994	0.624
1051	Fkrp	muscle	young	0.0333	9.46	20.5	6.65	0.0993	0.625
611	Gpd2	muscle	young	0.0896	15.7	14.3	8.16	0.0989	0.626
116	Hsd3b7	muscle	young	0.0501	7.81	22.2	0.348	0.0986	0.627
1071	Arpp21	muscle	young	0.19	21.8	8.19	3.01	0.0985	0.627
1487	Tfam	muscle	young	0.0281	7.29	22.7	6.23	0.0987	0.627
220	Igfbp4	muscle	young	0.0712	7	23	6.25	0.098	0.629
391	Fech	muscle	young	0.0238	11.1	18.9	7.84	0.0979	0.629
601	Zfp426	muscle	young	0.0487	1.46	4.54	3.86	0.0978	0.629
1389	Zmynd19	muscle	young	0.033	9.82	20.2	5.13	0.0969	0.632
1533	Dusp26	muscle	young	0.144	0.279	5.72	5.55	0.0968	0.632
1289	Slc25a39	muscle	young	0.0712	4.27	1.73	5.91	0.0964	0.634
22	Mrpl45	muscle	young	0.0672	6.4	23.6	6.29	0.0961	0.635
814	Prkx	muscle	young	0.0463	15.6	14.4	4.12	0.096	0.635
1231	Sema4d	muscle	young	0.0447	3.07	2.93	6.99	0.0959	0.635
908	Gkap1	muscle	young	0.0406	8.6	21.4	4.82	0.0955	0.637
1117	Ggct	muscle	young	0.0493	13.2	16.8	3.78	0.0949	0.638
1517	Zfp111	muscle	young	0.0963	21.5	8.54	2.05	0.095	0.638
206	Capn2	muscle	young	0.0274	2.9	3.1	6.61	0.0947	0.639
571	Colec12	muscle	young	0.0946	5.02	0.976	3.58	0.0947	0.639
1294	Rhbdf1	muscle	young	0.0658	5.96	0.0429	4.82	0.0947	0.639
939	Mrc1	muscle	young	0.15	0.283	5.72	3.71	0.0943	0.64
1326	Sos2	muscle	young	0.0409	11.2	18.8	6.89	0.0943	0.64
1370	Ndufv3	muscle	young	0.0721	4.41	1.59	6.75	0.0943	0.64
1480	Phf2	muscle	young	0.0435	22.6	7.35	6.27	0.0943	0.64
349	Phc1	muscle	young	0.0712	14.9	15.1	5.35	0.0935	0.643
500	Alkbh3	muscle	young	0.0352	6.68	23.3	4.57	0.0934	0.643
684	Trim47	muscle	young	0.12	6.28	23.7	3.68	0.0934	0.643
1048	Tmcc2	muscle	young	0.047	7.57	22.4	7.26	0.0933	0.644
226	Sh3bgrl3	muscle	young	0.114	4.83	1.17	3.78	0.0927	0.645
719	Clec14a	muscle	young	0.0853	9.11	20.9	3.25	0.0925	0.646
20	Tnnt3	muscle	young	0.0408	3.26	2.74	12.7	0.0923	0.647
597	Nectin2	muscle	young	0.0548	22.9	7.12	2.15	0.0921	0.647
947	Parp3	muscle	young	0.029	21.3	8.74	7.02	0.0921	0.647
841	Myot	muscle	young	0.0435	10.1	19.9	10.4	0.0914	0.65
1365	Unc5a	muscle	young	0.0537	14.4	15.6	5.06	0.0903	0.653
1530	Hmgn2	muscle	young	0.0529	4.1	1.9	5.63	0.0903	0.653
987	Camk2g	muscle	young	0.0258	12.4	17.6	8.15	0.09	0.654
1152	Tfb1m	muscle	young	0.045	14.2	15.8	3.36	0.0897	0.655
978	Fkbp11	muscle	young	0.0806	19.2	10.8	0.581	0.0891	0.657
1010	Efemp1	muscle	young	0.0958	0.0474	5.95	4	0.0886	0.659
264	Mmp2	muscle	young	0.089	5.41	0.586	5.48	0.0882	0.66
340	Cbfb	muscle	young	0.0425	18.3	11.7	7.49	0.0883	0.66
734	Pgrmc1	muscle	young	0.0552	23.6	6.37	4.27	0.0876	0.662
140	Aldh6a1	muscle	young	0.0412	15.8	14.2	8.02	0.0874	0.663
14	Hmox1	muscle	young	0.0524	21.5	8.46	3.35	0.087	0.664
187	Mb	muscle	young	0.129	1.36	4.64	11	0.0867	0.665
604	C2cd2	muscle	young	0.0523	11.6	18.4	8.09	0.0863	0.666
148	Dnajb1	muscle	young	0.107	11	19	3.48	0.0856	0.669
1449	Ndufb7	muscle	young	0.0903	5.24	0.762	7.3	0.0851	0.67
867	Ssc5d	muscle	young	0.108	2.82	3.18	3.3	0.0844	0.672
1031	Cab39l	muscle	young	0.0409	3.24	2.76	5.54	0.084	0.674
1230	Dennd4b	muscle	young	0.0396	15.5	14.5	7.79	0.084	0.674
485	Id1	muscle	young	0.149	23.3	6.72	4.33	0.0837	0.675
551	Folr2	muscle	young	0.153	4.39	1.61	2.24	0.0835	0.675
1101	Spen	muscle	young	0.1	0.76	5.24	5.02	0.0834	0.676
1330	Lamp2	muscle	young	0.0235	16.4	13.6	6.94	0.083	0.677
1482	Yipf1	muscle	young	0.0545	5.51	0.487	3.34	0.0827	0.678
90	Ninj1	muscle	young	0.0446	5.99	0.0108	4.3	0.0825	0.679
212	Sh2b1	muscle	young	0.04	7.61	22.4	6.64	0.082	0.68
909	Ifit2	muscle	young	0.0661	1.12	4.88	2.67	0.0822	0.68
158	Zfp91	muscle	young	0.0389	16.4	13.6	9.13	0.0814	0.682
1494	Ndufb11	muscle	young	0.0664	6.36	23.6	7.9	0.0815	0.682
255	Gpd1l	muscle	young	0.0326	15.3	14.7	5.73	0.081	0.684
714	Zcchc24	muscle	young	0.058	18.6	11.4	6.97	0.0808	0.684
1349	Slc35b4	muscle	young	0.055	4.02	1.98	3.75	0.0808	0.684
1415	Fgfbp3	muscle	young	0.0765	12.1	17.9	2.08	0.081	0.684
1432	Vps9d1	muscle	young	0.0257	10.5	19.5	4.85	0.0806	0.685
542	Git1	muscle	young	0.0364	0.691	5.31	6.1	0.0805	0.686
1321	Rps12	muscle	young	0.0652	4.97	1.03	6.82	0.0804	0.686
1183	Gnptab	muscle	young	0.0841	18.1	11.9	4.97	0.08	0.687
386	Pknox1	muscle	young	0.0435	18.1	11.9	4.27	0.0796	0.689
943	Flywch1	muscle	young	0.0242	10.5	19.5	6.12	0.0795	0.689
1143	Dicer1	muscle	young	0.0812	20.3	9.65	6.45	0.0793	0.689
1457	Dcun1d1	muscle	young	0.0616	9.7	20.3	6.46	0.079	0.69
204	S1pr2	muscle	young	0.0791	1.23	4.77	2	0.0789	0.691
522	Pdgfrl	muscle	young	0.101	2.43	3.57	1.26	0.0786	0.692
695	Slc9a5	muscle	young	0.0792	15.5	14.5	2.22	0.0784	0.693
351	Cd14	muscle	young	0.133	14.9	15.1	1.58	0.0776	0.695
377	Dbi	muscle	young	0.0895	3.04	2.96	6.38	0.0777	0.695
845	Wdr45	muscle	young	0.07	22.8	7.17	2.88	0.0777	0.695
1128	Cap2	muscle	young	0.0263	22.9	7.11	8.92	0.0777	0.695
1088	Myoz1	muscle	young	0.0288	10.4	19.6	11	0.077	0.697
1290	Selenop	muscle	young	0.0511	2.02	3.98	7.69	0.0769	0.698
1160	Mfap4	muscle	young	0.168	4.67	1.33	2.51	0.0766	0.699
561	Csf1r	muscle	young	0.128	23.5	6.52	3.88	0.076	0.701
1314	Dtwd2	muscle	young	0.038	21.2	8.79	3.06	0.0758	0.701
680	Rab5b	muscle	young	0.0222	14.3	15.7	7.33	0.0749	0.705
498	Hspa1l	muscle	young	0.0751	3.7	2.3	5.91	0.0736	0.709
1204	Eif4ebp2	muscle	young	0.0695	13.1	16.9	8.93	0.0737	0.709
382	Asnsd1	muscle	young	0.0772	2.09	3.91	3.32	0.0732	0.71
633	Map10	muscle	young	0.0464	5.47	0.532	2.64	0.0732	0.71
890	Lcp1	muscle	young	0.179	1.45	4.55	3.02	0.0729	0.711
1411	Rbfox1	muscle	young	0.0392	19.9	10.1	8.37	0.073	0.711
605	Smc6	muscle	young	0.0378	10.8	19.2	6	0.0728	0.712
1510	Barx2	muscle	young	0.262	2.29	3.71	4.07	0.0726	0.712
1151	Ccn2	muscle	young	0.116	3.89	2.11	4.95	0.0723	0.713
302	Bag3	muscle	young	0.0631	0.469	5.53	7.62	0.0718	0.715
74	Reep1	muscle	young	0.0659	15.2	14.8	7.07	0.0716	0.716
262	Uap1	muscle	young	0.0205	15.6	14.4	6.37	0.0709	0.718
1458	Oxct1	muscle	young	0.0606	23.7	6.3	9.15	0.0691	0.724
552	Ptpn11	muscle	young	0.0415	13.8	16.2	7.8	0.0688	0.726
1013	Agpat4	muscle	young	0.0822	0.549	5.45	1.96	0.0688	0.726
1485	Dpp8	muscle	young	0.0803	18.2	11.8	7.56	0.0686	0.726
317	St3gal1	muscle	young	0.103	8.98	21	4.88	0.0681	0.728
672	Gtf3c6	muscle	young	0.0231	11	19	5.34	0.0682	0.728
350	Heca	muscle	young	0.0364	20.8	9.22	5.78	0.0671	0.732
1515	Ctu2	muscle	young	0.0327	6.13	23.9	3.43	0.0659	0.736
425	Adcy2	muscle	young	0.0514	19.3	10.7	6.12	0.0655	0.737
1059	Sema3c	muscle	young	0.0399	3.2	2.8	6.28	0.0656	0.737
1040	Rragc	muscle	young	0.0253	3.88	2.12	5.45	0.0651	0.739
182	Rpl10	muscle	young	0.0317	7.25	22.8	8.11	0.0635	0.744
1514	Nfyc	muscle	young	0.0278	21.3	8.75	5.67	0.0635	0.744
346	Lipa	muscle	young	0.0552	19.3	10.7	3.31	0.0629	0.746
1525	Prkab2	muscle	young	0.0715	14.4	15.6	9.3	0.0627	0.747
93	Tgm2	muscle	young	0.0411	0.688	5.31	6.8	0.0625	0.748
482	Mapk14	muscle	young	0.0363	11.4	18.6	7.88	0.0626	0.748
1252	Acad11	muscle	young	0.0352	14.5	15.5	6.44	0.0626	0.748
395	Lgals1	muscle	young	0.042	7.78	22.2	7.45	0.0616	0.751
53	Actn3	muscle	young	0.0576	17	13	12.8	0.0612	0.753
388	Podxl2	muscle	young	0.0283	7.48	22.5	6.63	0.0601	0.757
1336	Luzp1	muscle	young	0.0428	4.36	1.64	4.49	0.06	0.757
1219	Echs1	muscle	young	0.0645	4.02	1.98	7.23	0.0596	0.758
145	Ssr1	muscle	young	0.0211	6.87	23.1	6.65	0.0593	0.76
175	Tob1	muscle	young	0.0333	19.7	10.3	8.31	0.059	0.76
370	Scarb1	muscle	young	0.0626	21.2	8.8	4.74	0.0581	0.764
921	Csgalnact1	muscle	young	0.0532	18	12	2.25	0.0578	0.765
1233	Tspan11	muscle	young	0.066	23.1	6.85	1.64	0.0577	0.765
176	Cdh13	muscle	young	0.0295	16.7	13.3	6.92	0.0575	0.766
549	Gpr4	muscle	young	0.0673	22.9	7.1	2.13	0.0569	0.768
560	Zfp870	muscle	young	0.0451	18.7	11.3	3.92	0.0571	0.768
1119	Prkar2a	muscle	young	0.0358	14.3	15.7	8.85	0.057	0.768
1451	Pigo	muscle	young	0.0568	21.4	8.57	3.78	0.0571	0.768
183	Masp1	muscle	young	0.117	1.79	4.21	2.23	0.0561	0.771
376	Cep104	muscle	young	0.0357	20.5	9.53	6.24	0.0559	0.772
468	Cstb	muscle	young	0.0696	1.44	4.56	3.04	0.0556	0.773
720	Cox6a1	muscle	young	0.0932	5.35	0.651	4.26	0.0554	0.774
1284	Dpf2	muscle	young	0.0216	23.9	6.13	6.22	0.0551	0.775
926	Gabarap	muscle	young	0.0346	7.66	22.3	7.33	0.0542	0.778
998	Clta	muscle	young	0.0454	1.73	4.27	5.81	0.0543	0.778
1311	Cdnf	muscle	young	0.0431	22.8	7.18	6.45	0.0544	0.778
478	Dnajc14	muscle	young	0.0253	2.88	3.12	5.4	0.054	0.779
1312	Ube2z	muscle	young	0.0119	19.9	10.1	5.49	0.054	0.779
271	Id3	muscle	young	0.0859	8.31	21.7	4.5	0.0535	0.781
644	Cfd	muscle	young	0.345	0.133	5.87	4.91	0.0533	0.782
1260	Eif4ebp1	muscle	young	0.0522	12.5	17.5	5.91	0.0528	0.783
1429	Rasd2	muscle	young	0.111	19.7	10.3	6.7	0.0527	0.784
222	Ndufb9	muscle	young	0.0946	2.17	3.83	6.17	0.052	0.786
448	Pygm	muscle	young	0.0303	15.9	14.1	12.6	0.0515	0.788
168	Vcl	muscle	young	0.04	15.8	14.2	6.78	0.0507	0.791
229	Got1	muscle	young	0.0798	2.14	3.86	8.83	0.0508	0.791
1519	Ptpn21	muscle	young	0.0493	7.01	23	6.26	0.0507	0.791
394	Lrrc8c	muscle	young	0.0595	23.2	6.84	3.89	0.0493	0.796
9	Fhl1	muscle	young	0.132	23	7.05	10.2	0.0493	0.797
755	Adamts9	muscle	young	0.0586	12.4	17.6	2.78	0.0491	0.797
1483	Ccpg1	muscle	young	0.0468	10.6	19.4	2.98	0.0491	0.797
290	Tpm1	muscle	young	0.026	8.18	21.8	12.7	0.0487	0.799
162	Glmp	muscle	young	0.0311	2.01	3.99	4.47	0.0482	0.801
595	Zfp3	muscle	young	0.032	20.5	9.46	4.82	0.0481	0.801
955	Slc25a3	muscle	young	0.0401	7.22	22.8	9.88	0.048	0.801
1139	Sdhb	muscle	young	0.0707	3.98	2.02	8.87	0.048	0.801
197	Tpm3	muscle	young	0.207	2.22	3.78	7.65	0.0476	0.803
1405	Phf20	muscle	young	0.0267	14.7	15.3	5.78	0.0477	0.803
409	Prdx2	muscle	young	0.0637	6.17	23.8	7.23	0.0474	0.804
35	Lgals3	muscle	young	0.0879	18.9	11.1	2.49	0.0471	0.805
957	Fbxo42	muscle	young	0.0458	19.2	10.8	4.61	0.0467	0.806
299	Src	muscle	young	0.0375	22.1	7.87	2.15	0.0464	0.807
1248	Zfp174	muscle	young	0.0388	14.8	15.2	2.67	0.0466	0.807
263	Hes1	muscle	young	0.0705	1.83	4.17	4.69	0.0462	0.808
1459	Use1	muscle	young	0.047	5.07	0.927	6.28	0.0463	0.808
381	Nid1	muscle	young	0.0449	14.9	15.1	6.39	0.0458	0.81
519	Dcaf5	muscle	young	0.0525	19.8	10.2	6.79	0.0458	0.81
345	Acadsb	muscle	young	0.0324	12.1	17.9	7.47	0.0455	0.811
547	Dhrs4	muscle	young	0.102	0.515	5.48	5.2	0.0455	0.811
439	Ache	muscle	young	0.037	4.53	1.47	5.36	0.0444	0.815
655	Renbp	muscle	young	0.0526	3.05	2.95	1.47	0.0444	0.815
842	Cyba	muscle	young	0.08	5.81	0.19	3.07	0.0444	0.815
1323	Tsc22d1	muscle	young	0.0212	17.3	12.7	7.66	0.0441	0.816
954	Rab22a	muscle	young	0.0289	9.09	20.9	6.7	0.0437	0.818
337	Dpp9	muscle	young	0.0226	4.16	1.84	6.33	0.0423	0.823
475	Camk2a	muscle	young	0.0485	14.4	15.6	9.16	0.0425	0.823
627	Atp6v0d1	muscle	young	0.0243	5.15	0.848	5.35	0.0423	0.823
1079	Esyt1	muscle	young	0.024	5.74	0.258	5.29	0.0423	0.823
1069	Gcdh	muscle	young	0.0341	1.06	4.94	5.7	0.0421	0.824
1228	Depdc5	muscle	young	0.0397	18.9	11.1	4.02	0.042	0.824
134	P4htm	muscle	young	0.0326	11.4	18.6	2.38	0.0416	0.826
869	Pon2	muscle	young	0.0174	9.95	20.1	5.85	0.0417	0.826
488	Zbed4	muscle	young	0.0607	7.97	22	4.18	0.0414	0.827
26	Ampd1	muscle	young	0.0306	6.83	23.2	10.4	0.041	0.828
63	Cox7a1	muscle	young	0.0694	2	4	6.94	0.0407	0.829
1174	Arih2	muscle	young	0.0277	12.2	17.8	6.94	0.0409	0.829
1009	Senp3	muscle	young	0.0218	10.5	19.5	5.32	0.0407	0.83
641	Mybbp1a	muscle	young	0.0337	18.9	11.1	6.9	0.0395	0.834
1346	Hdac1	muscle	young	0.0304	7.66	22.3	4.24	0.0393	0.835
17	Pvalb	muscle	young	0.0312	6.69	23.3	11.6	0.0391	0.836
554	Gm2a	muscle	young	0.0327	6.89	23.1	4.6	0.0388	0.837
1158	Mthfsd	muscle	young	0.0196	2.81	3.19	4.19	0.0379	0.841
122	Grn	muscle	young	0.0589	4.15	1.85	4.83	0.0373	0.843
491	Fbxw11	muscle	young	0.0235	9.1	20.9	6.51	0.0365	0.846
668	Pttg1ip	muscle	young	0.0307	2.84	3.16	5.31	0.0365	0.846
1347	Cox8a	muscle	young	0.047	1.85	4.15	4.8	0.0358	0.849
150	Csf1	muscle	young	0.049	22.6	7.38	3.76	0.0355	0.85
243	C1qtnf6	muscle	young	0.0634	21.9	8.12	2.26	0.035	0.852
27	Mylk2	muscle	young	0.0343	8.23	21.8	10.3	0.0347	0.853
873	Pcdh1	muscle	young	0.0562	3.76	2.24	3.71	0.0346	0.854
418	Lum	muscle	young	0.0725	4.09	1.91	5.08	0.0341	0.856
1384	Adcy6	muscle	young	0.0425	23.8	6.21	5.36	0.034	0.856
807	Sgcb	muscle	young	0.0147	11	19	7.5	0.0338	0.857
1168	Dcxr	muscle	young	0.0538	5.62	0.384	3.2	0.0335	0.858
1521	Tmod1	muscle	young	0.026	10.6	19.4	8.86	0.0334	0.858
283	Glis2	muscle	young	0.054	2.81	3.19	2.62	0.0329	0.86
618	Aebp1	muscle	young	0.0453	15.2	14.8	7.49	0.0322	0.863
624	Mapk9	muscle	young	0.0305	13.6	16.4	6.56	0.0321	0.863
528	Mccc2	muscle	young	0.0368	5.95	0.0504	5.52	0.0315	0.866
378	Dynll2	muscle	young	0.0169	12	18	9.03	0.031	0.868
824	Pinlyp	muscle	young	0.0115	7.18	22.8	0.0292	0.031	0.868
965	Fam214b	muscle	young	0.0191	23.1	6.88	5.6	0.0298	0.873
266	Ctnna1	muscle	young	0.0245	2.82	3.18	6.26	0.0294	0.874
1064	Egln1	muscle	young	0.0185	9.04	21	8.86	0.0294	0.874
945	B3gnt2	muscle	young	0.0235	17	13	0.158	0.0293	0.875
1000	Coro1a	muscle	young	0.0944	2.61	3.39	2.61	0.0291	0.876
833	Ube2ql1	muscle	young	0.0323	7.68	22.3	1.27	0.0288	0.877
136	Uap1l1	muscle	young	0.0347	0.11	5.89	3.05	0.0284	0.879
1039	Mybpc2	muscle	young	0.0358	16.1	13.9	12.6	0.0276	0.882
718	Hirip3	muscle	young	0.0334	15.1	14.9	3.73	0.0274	0.883
106	Pelo	muscle	young	0.0349	17.6	12.4	2.47	0.0271	0.884
1362	Vegfb	muscle	young	0.0481	3.15	2.85	7.26	0.0268	0.885
516	Cacnb1	muscle	young	0.0168	12.1	17.9	7.76	0.0263	0.887
581	Adm	muscle	young	0.0469	19.6	10.4	1.95	0.0263	0.887
56	F2r	muscle	young	0.0576	20.7	9.28	3.36	0.0262	0.888
1027	Mdga1	muscle	young	0.0344	5.74	0.26	4.52	0.0257	0.889
751	C1qc	muscle	young	0.0859	1.17	4.83	3.6	0.0256	0.89
306	Eef1a1	muscle	young	0.0279	4.27	1.73	8.52	0.0253	0.891
403	Tyrobp	muscle	young	0.0997	8.1	21.9	1.65	0.0253	0.891
1396	Mt3	muscle	young	0.0654	20	9.99	0.841	0.0243	0.895
671	Cox4i1	muscle	young	0.0369	5.72	0.276	9.33	0.0239	0.897
185	Bcat2	muscle	young	0.0326	10.3	19.7	6.58	0.0233	0.899
972	Tuba8	muscle	young	0.0232	1.42	4.58	8.33	0.0234	0.899
740	Samd8	muscle	young	0.0181	8.89	21.1	6.44	0.0229	0.901
200	Sdcbp	muscle	young	0.0378	3.32	2.68	5.86	0.0223	0.903
514	Gramd1c	muscle	young	0.0238	3.11	2.89	0.662	0.0223	0.903
866	Ddx19b	muscle	young	0.0342	17.9	12.1	5.01	0.0221	0.904
710	Sdhaf2	muscle	young	0.0199	6.97	23	5.94	0.022	0.905
868	Pxmp4	muscle	young	0.0228	0.587	5.41	4.45	0.0217	0.906
1017	Ifitm2	muscle	young	0.0738	23.2	6.77	2.33	0.0204	0.912
702	C1qb	muscle	young	0.0872	1.08	4.92	3.47	0.0199	0.913
803	Dhrs11	muscle	young	0.0316	14.8	15.2	5.23	0.0201	0.913
153	Hspa2	muscle	young	0.0499	22.1	7.94	3.55	0.0196	0.915
1061	Atn1	muscle	young	0.0392	2.11	3.89	2.94	0.0195	0.915
550	Oxr1	muscle	young	0.0194	14	16	6.77	0.0193	0.916
724	Zfp64	muscle	young	0.0301	21.8	8.24	3.4	0.0191	0.917
1044	Fndc5	muscle	young	0.0667	1.79	4.21	7.14	0.0192	0.917
1236	Aldh1a1	muscle	young	0.0234	5.2	0.796	8.09	0.019	0.917
375	C1qa	muscle	young	0.0877	1.7	4.3	3.71	0.0185	0.919
123	Habp4	muscle	young	0.0117	22.9	7.11	5.9	0.0183	0.92
587	Btd	muscle	young	0.0328	6.64	23.4	3.26	0.0183	0.92
1170	Maged2	muscle	young	0.016	16.9	13.1	4.4	0.0184	0.92
1410	Nqo1	muscle	young	0.0202	12.6	17.4	5.35	0.0179	0.922
297	Mgst3	muscle	young	0.0278	6.75	23.2	7.79	0.0168	0.927
924	Entpd2	muscle	young	0.0288	8.83	21.2	2.34	0.0168	0.927
1092	Akt2	muscle	young	0.0163	13.3	16.7	8.57	0.0168	0.927
1414	Zswim9	muscle	young	0.0221	8.63	21.4	5.35	0.0167	0.927
1111	Ptgfrn	muscle	young	0.0327	22.7	7.28	4.16	0.0163	0.929
1408	Aldh2	muscle	young	0.0392	1.16	4.84	7.47	0.0162	0.929
412	Dym	muscle	young	0.0217	12.4	17.6	7.09	0.0158	0.931
426	Fap	muscle	young	0.0364	5.28	0.72	3.11	0.0157	0.931
241	Pink1	muscle	young	0.0149	18.5	11.5	9.96	0.0154	0.933
840	Fcer1g	muscle	young	0.0583	21.9	8.13	1.85	0.0144	0.937
1423	Nsmce2	muscle	young	0.0213	9.23	20.8	4.2	0.0142	0.937
198	Tes	muscle	young	0.0241	11.6	18.4	1.85	0.0142	0.938
1083	Tmem176b	muscle	young	0.0447	22.3	7.69	3.8	0.0141	0.938
1288	Wac	muscle	young	0.015	16.8	13.2	5.62	0.014	0.939
487	Glud1	muscle	young	0.0149	8.32	21.7	7.58	0.0136	0.94
141	Tst	muscle	young	0.0217	10.6	19.4	4.73	0.0131	0.942
364	Ckmt2	muscle	young	0.0422	4.84	1.16	10.3	0.0129	0.943
1116	Sox7	muscle	young	0.0374	11.9	18.1	3.26	0.0131	0.943
410	Dlg1	muscle	young	0.0158	9.44	20.6	6.95	0.0125	0.945
52	Ddx23	muscle	young	0.0127	11.7	18.3	7.18	0.0119	0.947
470	Ppp1r9b	muscle	young	0.0151	22.4	7.61	5.35	0.0115	0.949
1256	Ctss	muscle	young	0.0646	1.96	4.04	2.88	0.0115	0.949
1100	Cdk18	muscle	young	0.0205	20.4	9.6	3.35	0.0114	0.95
319	Polr3d	muscle	young	0.016	12.5	17.5	4.98	0.0112	0.951
1169	Nudt8	muscle	young	0.0184	2.34	3.66	0.196	0.0108	0.952
1403	Tango6	muscle	young	0.0193	2.41	3.59	4.07	0.0107	0.953
1444	Mavs	muscle	young	0.0191	18	12	5.94	0.0101	0.955
793	Micu2	muscle	young	0.00918	16	14	6.2	0.01	0.956
925	Fbln2	muscle	young	0.0251	12.9	17.1	6.24	0.01	0.956
1455	Selenbp1	muscle	young	0.0479	3.15	2.85	4.76	0.00997	0.956
763	Amotl1	muscle	young	0.0248	1.34	4.66	9.69	0.00959	0.958
654	Cd74	muscle	young	0.0655	0.803	5.2	5.24	0.00853	0.962
1276	Camsap1	muscle	young	0.0223	0.626	5.37	6.12	0.0083	0.963
72	Tab2	muscle	young	0.0128	11.5	18.5	8.11	0.00816	0.964
261	Sort1	muscle	young	0.0302	18	12	6.97	0.00678	0.97
1327	Zhx1	muscle	young	0.0103	18	12	5.82	0.00677	0.97
1034	Zbtb42	muscle	young	0.0159	8.69	21.3	1.37	0.00662	0.971
1308	Scara5	muscle	young	0.0127	9.16	20.8	4.63	0.00662	0.971
413	Ptpn12	muscle	young	0.00985	15.9	14.1	4.4	0.00623	0.972
430	Lsmem1	muscle	young	0.015	19.6	10.4	5.93	0.00638	0.972
460	Ccl6	muscle	young	0.0564	11.9	18.1	2.88	0.00617	0.973
830	Acat1	muscle	young	0.0185	21.7	8.25	8.51	0.0059	0.974
976	Ckm	muscle	young	0.00911	23.9	6.06	13.1	0.00581	0.974
1263	Suclg2	muscle	young	0.0106	21.5	8.51	6.66	0.00593	0.974
310	Hdhd3	muscle	young	0.0173	4.18	1.82	0.839	0.00463	0.979
971	Strbp	muscle	young	0.0122	9.17	20.8	5.34	0.00462	0.979
218	Bap1	muscle	young	0.00664	2.51	3.49	6.43	0.00416	0.981
859	Tspan5	muscle	young	0.0159	19.6	10.4	2.36	0.00412	0.982
1214	Pskh1	muscle	young	0.00698	7.37	22.6	4.74	0.00411	0.982
764	Rabep2	muscle	young	0.0281	19.4	10.6	3.98	0.00344	0.985
223	Lcn2	muscle	young	0.0456	3.74	2.26	1.15	0.00307	0.986
1481	Ugp2	muscle	young	0.00808	8.18	21.8	9.99	0.00315	0.986
289	Lyz2	muscle	young	0.0352	3.86	2.14	6.11	0.00287	0.987
667	Jph2	muscle	young	0.00945	7.41	22.6	10.3	0.00265	0.988
421	Ccdc91	muscle	young	0.00688	10.2	19.8	7.68	0.00221	0.99
503	Ifi27l2b	muscle	young	0.00206	8.85e-11	6	0.0143	0.00207	0.991
1226	Pcolce2	muscle	young	0.0162	16.2	13.8	3.68	0.0021	0.991
453	Asf1a	muscle	young	0.00597	14.7	15.3	4.71	0.00188	0.992
1374	Ctcf	muscle	young	0.00343	7.21	22.8	6.01	0.00145	0.993
98	Adhfe1	muscle	young	0.00756	17.4	12.6	5.68	0.00131	0.994
1207	Rras	muscle	young	0.00655	5.32	0.679	4.44	0.00104	0.995
973	Rxra	muscle	young	0.00625	0.725	5.27	8.08	0.000871	0.996
146	Gbe1	muscle	young	0.0043	7.14	22.9	6.6	0.000189	0.999
133	Asb9	muscle	young	9.81e-40	12	18	2.11e-42
397	Snurf	muscle	young	9.81e-40	12	18	2.11e-42
687	C1qtnf5	muscle	young	9.81e-40	12	18	2.11e-42
946	Slc39a5	muscle	young	9.81e-40	12	18	2.11e-42
1114	Oas1f	muscle	young	9.81e-40	12	18	2.11e-42

## Sheet: 30 Dayscircaage
	Gene	Tissue	Group	Amplitude	Phase	peakTime	Basal	R2	pvalue
993	Fam20c	muscle	young	0.433	3.11	2.89	4.58	0.94	3.22e-06		497	2479	20.0484
1598	Usp2	muscle	young	0.646	17.6	12.4	7.9	0.93	6.31e-06
2036	Coq10b	muscle	young	0.763	20.1	9.85	4.25	0.928	7.42e-06
1682	Anapc16	muscle	young	0.127	8.74	21.3	5.76	0.927	7.87e-06
2083	Rcl1	muscle	young	0.468	20.3	9.73	3.35	0.925	8.66e-06
773	Plekhh3	muscle	young	0.378	11	19	5.61	0.924	9.33e-06
186	Serpine1	muscle	young	1.11	20.7	9.31	2.68	0.922	1.01e-05
653	Asb2	muscle	young	0.48	6.98	23	9.97	0.92	1.15e-05
519	Dyrk2	muscle	young	0.673	6.62	23.4	7.08	0.919	1.21e-05
197	Lrrc38	muscle	young	0.431	7.55	22.5	6.11	0.906	2.43e-05
401	Six1	muscle	young	0.311	6.99	23	7.32	0.892	4.42e-05
2464	Cdc14a	muscle	young	0.54	16.6	13.4	4.85	0.888	5.22e-05
1067	Ubac1	muscle	young	0.12	8.04	22	8.37	0.885	6e-05
2391	Fzd4	muscle	young	0.495	20.2	9.76	6.25	0.883	6.42e-05
2448	Miga2	muscle	young	0.588	6.29	23.7	4.88	0.882	6.66e-05
1035	Lrig1	muscle	young	0.252	15.4	14.6	7.16	0.876	8.18e-05
239	Pdzrn3	muscle	young	0.202	21.3	8.72	7.55	0.874	9.07e-05
2250	Akr1c14	muscle	young	0.302	8.02	22	2.42	0.869	0.000106
1654	Tle4	muscle	young	0.451	13.4	16.6	5.4	0.862	0.000136
1830	Zfp395	muscle	young	0.247	5.02	0.981	4.43	0.86	0.000143
1299	Asb15	muscle	young	0.336	14.7	15.3	7.43	0.856	0.000162
1155	Vapa	muscle	young	0.105	6.81	23.2	7.59	0.856	0.000165
1449	Sdc4	muscle	young	0.486	6.58	23.4	5.25	0.853	0.000181
1385	Arrdc2	muscle	young	1.32	16.6	13.4	5.54	0.85	0.000196
463	Ube2s	muscle	young	0.157	9.08	20.9	6.18	0.849	0.0002
2030	Nudt18	muscle	young	0.58	15.1	14.9	4.44	0.848	0.000209
776	Slc38a2	muscle	young	0.582	10.2	19.8	7.76	0.846	0.000218
119	Prima1	muscle	young	0.463	11.9	18.1	2	0.846	0.000223
157	Hexim1	muscle	young	0.213	6.16	23.8	5.72	0.839	0.000272
533	Tmpo	muscle	young	0.277	12	18	6.74	0.832	0.000323
621	Plekhf1	muscle	young	0.407	7.78	22.2	4.23	0.832	0.000323
388	Ankrd9	muscle	young	0.437	11.8	18.2	7.51	0.832	0.000326
712	Stard3	muscle	young	0.338	20	10	4.38	0.825	0.000392
2384	Plin4	muscle	young	0.383	17.4	12.6	8.12	0.823	0.000411
1737	Dusp8	muscle	young	0.427	7.09	22.9	6.39	0.823	0.000416
107	Hk2	muscle	young	0.242	16.4	13.6	9.28	0.821	0.000432
1952	Slc39a3	muscle	young	0.124	4.29	1.71	4.97	0.82	0.000448
1333	Acin1	muscle	young	0.167	3.97	2.03	6.69	0.817	0.000478
540	Klhl30	muscle	young	0.444	4.85	1.15	6.77	0.813	0.00053
2278	Marcks	muscle	young	0.396	5.19	0.813	5.6	0.812	0.000548
1901	Zfp462	muscle	young	0.343	5.36	0.642	4.79	0.81	0.000563
2367	Maco1	muscle	young	0.311	15.2	14.8	6.25	0.81	0.000573
368	Usp21	muscle	young	0.191	6.17	23.8	4.56	0.807	0.000605
1752	Hoxc11	muscle	young	0.29	8.36	21.6	4.08	0.807	0.000612
261	Tbc1d1	muscle	young	0.547	11.5	18.5	6.91	0.806	0.000621
971	Klhl8	muscle	young	0.243	2.34	3.66	5.6	0.806	0.000629
2176	Fkbp5	muscle	young	0.678	11.3	18.7	6.06	0.804	0.000647
1704	Olfm1	muscle	young	0.486	4.07	1.93	3.1	0.803	0.000673
1362	Klf9	muscle	young	0.274	18.1	11.9	8.36	0.8	0.000711
2431	Jak2	muscle	young	0.26	15.3	14.7	6.81	0.8	0.000723
1018	Akt1s1	muscle	young	0.106	7.51	22.5	7.59	0.797	0.000764
625	Tmem140	muscle	young	0.35	1.23	4.77	5.5	0.797	0.000766
977	Setd3	muscle	young	0.0616	8.78	21.2	7.94	0.793	0.00084
647	Rrp15	muscle	young	0.185	8.19	21.8	3.95	0.792	0.000848
358	Thra	muscle	young	0.193	2.68	3.32	6.72	0.791	0.000867
2357	Mn1	muscle	young	0.502	17.7	12.3	5.93	0.79	0.000884
1924	Crcp	muscle	young	0.115	7.55	22.5	4.79	0.789	0.000907
1203	Junb	muscle	young	0.679	0.0622	5.94	3.52	0.789	0.000918
2070	Ctnnb1	muscle	young	0.0597	8.5	21.5	8.4	0.789	0.000919
284	Tmem208	muscle	young	0.161	7.86	22.1	4.16	0.788	0.000922
462	Pkdcc	muscle	young	0.113	3.77	2.23	7.66	0.787	0.000947
2	Glul	muscle	young	0.666	14.9	15.1	8.16	0.786	0.00096
1492	Wdr18	muscle	young	0.113	8.12	21.9	5.72	0.786	0.000971
1380	Pik3ip1	muscle	young	0.329	22.8	7.17	5.95	0.784	0.001
352	Efna1	muscle	young	0.282	7.22	22.8	4.1	0.784	0.00101
1557	Ppp2r2d	muscle	young	0.105	8.46	21.5	6.26	0.782	0.00106
771	Tob2	muscle	young	0.521	18.5	11.5	6.44	0.781	0.00107
1028	Chmp6	muscle	young	0.0862	7.27	22.7	5.38	0.779	0.00112
1386	Dnttip2	muscle	young	0.146	18.8	11.2	5.53	0.779	0.00113
1632	Trim24	muscle	young	0.212	15.8	14.2	6.46	0.779	0.00113
1097	Ppp3r1	muscle	young	0.102	8.36	21.6	7.92	0.778	0.00115
419	Ppp1r27	muscle	young	0.718	6.3	23.7	7.12	0.777	0.00117
1174	Nck2	muscle	young	0.284	5.62	0.376	4.91	0.776	0.00118
277	Pik3cd	muscle	young	0.392	20.9	9.07	4.75	0.775	0.0012
166	Hsd11b1	muscle	young	0.289	11	19	3.86	0.774	0.00123
398	Herpud2	muscle	young	0.0816	5.74	0.262	6.33	0.773	0.00128
2175	Map2k2	muscle	young	0.0975	8.75	21.3	7.93	0.766	0.00146
169	Hlf	muscle	young	0.43	17.2	12.8	4.87	0.764	0.00151
896	Plekho2	muscle	young	0.444	0.212	5.79	2.97	0.763	0.00153
2069	Spsb3	muscle	young	0.139	7.33	22.7	5.93	0.763	0.00153
2254	Pfkfb3	muscle	young	1.02	0.0891	5.91	8.12	0.763	0.00153
1925	Myo1e	muscle	young	0.37	22.3	7.69	3.92	0.763	0.00154
1785	Dars	muscle	young	0.118	9.75	20.2	6.96	0.761	0.00158
289	Smpdl3b	muscle	young	0.3	14	16	2.67	0.761	0.0016
903	G3bp1	muscle	young	0.105	4.12	1.88	7.35	0.761	0.00161
1433	Actb	muscle	young	0.225	3.48	2.52	8.14	0.76	0.00161
205	Litaf	muscle	young	0.384	2.7	3.3	3.01	0.759	0.00166
373	Anxa5	muscle	young	0.432	3.01	2.99	5.27	0.758	0.0017
1340	Srebf2	muscle	young	0.228	3.8	2.2	4.77	0.757	0.00172
1498	Snx3	muscle	young	0.101	7.66	22.3	7.21	0.753	0.00184
1115	Ankrd11	muscle	young	0.11	0.276	5.72	7.59	0.752	0.00189
855	Mettl21c	muscle	young	0.213	11.8	18.2	7.3	0.752	0.0019
764	Slc7a8	muscle	young	0.489	14.5	15.5	4.17	0.75	0.00196
2026	Gypc	muscle	young	0.199	6.43	23.6	5.63	0.75	0.00197
178	Ubald2	muscle	young	0.212	20.1	9.89	4.96	0.749	0.00199
2204	Loxl1	muscle	young	0.333	1.72	4.28	4.13	0.747	0.00206
1164	Tfeb	muscle	young	0.17	8.37	21.6	7.04	0.747	0.00207
103	Acvr1b	muscle	young	0.472	15.8	14.2	6.6	0.746	0.00209
1795	Zfp110	muscle	young	0.221	20	9.96	4.54	0.742	0.00224
2154	Zfp629	muscle	young	0.187	20.2	9.77	4.34	0.742	0.00225
741	Unc119b	muscle	young	0.271	5.21	0.794	4.68	0.742	0.00226
919	Ppp1r15a	muscle	young	0.28	2.96	3.04	5.14	0.741	0.00229
1771	Shisa2	muscle	young	0.256	8.69	21.3	7.26	0.741	0.00229
50	Mid1ip1	muscle	young	0.597	14.9	15.1	6.39	0.741	0.0023
2360	Irak3	muscle	young	0.245	21.7	8.33	2.17	0.736	0.00248
2037	Snta1	muscle	young	0.149	10.6	19.4	8.32	0.735	0.00253
2139	Rnf126	muscle	young	0.174	12.4	17.6	6.32	0.733	0.00262
611	Mindy1	muscle	young	0.25	2.28	3.72	5.54	0.733	0.00264
1539	Hyal2	muscle	young	0.261	6.11	23.9	4.17	0.733	0.00264
1784	Pwwp3b	muscle	young	0.371	9.11	20.9	2.91	0.732	0.00268
600	Tab1	muscle	young	0.153	22.8	7.25	4.58	0.73	0.00275
747	P4ha1	muscle	young	0.217	5.28	0.721	5.85	0.729	0.00283
2223	Slc35b1	muscle	young	0.148	8.62	21.4	5.72	0.729	0.00283
294	Slc25a25	muscle	young	0.619	16.3	13.7	4.99	0.726	0.00294
2474	Pnpla7	muscle	young	0.155	19.6	10.4	5.93	0.726	0.00295
132	Preb	muscle	young	0.107	10.6	19.4	6.22	0.726	0.00297
279	Scd2	muscle	young	0.513	4.28	1.72	5.82	0.724	0.00304
1248	Fbxo22	muscle	young	0.0841	3.84	2.16	5.19	0.724	0.00304
1215	Dnajb4	muscle	young	0.327	9.9	20.1	6.85	0.724	0.00306
1225	Slc41a3	muscle	young	0.228	2.59	3.41	6.97	0.722	0.00313
1599	Gadd45g	muscle	young	0.451	20.5	9.49	5.86	0.722	0.00316
1567	Hnrnpm	muscle	young	0.152	5.73	0.267	7.2	0.719	0.00328
135	Cntfr	muscle	young	0.475	10.4	19.6	4.35	0.718	0.00335
586	Hikeshi	muscle	young	0.14	7.49	22.5	6.36	0.718	0.00338
156	Tmem109	muscle	young	0.111	7.59	22.4	8.58	0.717	0.00342
1166	Abcf3	muscle	young	0.0743	10.9	19.1	6.4	0.716	0.00344
1512	Slc35e4	muscle	young	0.172	12.7	17.3	5.8	0.715	0.00355
397	Cdk9	muscle	young	0.124	7.2	22.8	5.03	0.714	0.0036
369	Col4a1	muscle	young	0.395	2.58	3.42	7.07	0.713	0.00362
1134	Col4a2	muscle	young	0.41	2.08	3.92	6.71	0.713	0.00362
1823	Dnajb2	muscle	young	0.106	5.1	0.902	6.71	0.713	0.00362
952	Pdia6	muscle	young	0.125	5.09	0.908	5.76	0.713	0.00363
167	Ei24	muscle	young	0.0844	10.6	19.4	7.03	0.708	0.00391
2277	Apex1	muscle	young	0.124	10.3	19.7	5.32	0.707	0.004
1742	Ppid	muscle	young	0.128	5.24	0.756	6.18	0.706	0.00405
652	Aldh9a1	muscle	young	0.506	20.7	9.27	3.47	0.706	0.00406
1535	Tgfb3	muscle	young	0.18	1.4	4.6	5.83	0.702	0.00431
1931	Sec14l5	muscle	young	0.5	5.58	0.422	5.92	0.699	0.00448
1069	Rcc1l	muscle	young	0.0876	10.3	19.7	5.39	0.698	0.00457
1409	Mul1	muscle	young	0.0893	18.3	11.7	5.8	0.698	0.00457
874	Lactb	muscle	young	0.104	7.94	22.1	5.34	0.695	0.00475
809	Txnrd2	muscle	young	0.105	10.2	19.8	4.83	0.695	0.00476
2306	Ckap4	muscle	young	0.261	4.04	1.96	3.37	0.695	0.00479
114	Slc43a1	muscle	young	0.489	23.7	6.29	4.15	0.689	0.00519
1304	Slc9a2	muscle	young	0.218	4.22	1.78	5.96	0.685	0.0055
510	Arhgef10l	muscle	young	0.16	4.37	1.63	6.94	0.685	0.00555
1886	Pdcd7	muscle	young	0.275	4.47	1.53	5.17	0.685	0.00555
572	Aip	muscle	young	0.102	7.49	22.5	6.71	0.684	0.00558
350	Tars2	muscle	young	0.0852	7.2	22.8	5.41	0.684	0.00559
2418	Dclre1a	muscle	young	0.207	18.2	11.8	2.45	0.683	0.00567
1763	Atg4c	muscle	young	0.168	7.69	22.3	3.63	0.683	0.0057
566	Rdh14	muscle	young	0.129	8.5	21.5	6.09	0.683	0.00572
1857	Zfp410	muscle	young	0.14	7.74	22.3	4.65	0.682	0.00574
1300	Grb10	muscle	young	0.217	5.92	0.077	5.26	0.682	0.00576
590	Calr	muscle	young	0.109	3.59	2.41	7.49	0.682	0.0058
123	Tbx15	muscle	young	0.182	13.1	16.9	8.82	0.681	0.00587
1623	Xab2	muscle	young	0.135	20.6	9.39	4.41	0.68	0.00591
669	Chac1	muscle	young	1.19	18.4	11.6	5.48	0.68	0.00594
396	Rhobtb1	muscle	young	0.281	18.5	11.5	5.54	0.679	0.00598
209	Pde4b	muscle	young	0.378	8.49	21.5	6.88	0.678	0.00607
1839	Nceh1	muscle	young	0.5	20.8	9.15	5.19	0.676	0.00624
144	Maf	muscle	young	0.212	5.81	0.191	8.91	0.674	0.00643
856	Taf5l	muscle	young	0.168	9.11	20.9	4.47	0.673	0.00652
1636	Osgep	muscle	young	0.107	5.73	0.267	5.61	0.672	0.0066
1510	Tgif1	muscle	young	0.302	4.45	1.55	3.04	0.672	0.00665
1627	Asb12	muscle	young	0.163	2.41	3.59	5.45	0.671	0.0067
609	Strap	muscle	young	0.109	9.27	20.7	7.46	0.669	0.00693
1581	Wnt9a	muscle	young	0.152	7.53	22.5	4.83	0.669	0.00694
2454	Rab5if	muscle	young	0.144	8	22	6.38	0.668	0.00697
366	Eri3	muscle	young	0.0753	8.89	21.1	6.87	0.667	0.0071
100	Mafa	muscle	young	0.19	6.86	23.1	6.77	0.663	0.00748
922	Pigv	muscle	young	0.138	6.07	23.9	4.36	0.663	0.00748
1812	Ptrh2	muscle	young	0.122	7.55	22.4	4.17	0.66	0.00782
266	Maf1	muscle	young	0.0871	7.14	22.9	7.31	0.659	0.00789
859	Dstn	muscle	young	0.193	3.75	2.25	5.24	0.658	0.00798
402	Rab11fip3	muscle	young	0.262	3.91	2.09	7.27	0.658	0.008
1560	Fam32a	muscle	young	0.18	0.0131	5.99	4.34	0.657	0.00808
2351	Abtb2	muscle	young	0.318	6.22	23.8	4.51	0.657	0.00812
1387	Pdcd4	muscle	young	0.193	22.9	7.1	4.43	0.657	0.00813
1073	Dyrk1b	muscle	young	0.191	17.8	12.2	6.06	0.656	0.00822
1740	Agpat5	muscle	young	0.122	6.96	23	5.42	0.656	0.00825
2272	Cmpk2	muscle	young	0.259	7.94	22.1	2.34	0.656	0.00826
286	Ctbp1	muscle	young	0.0803	9.81	20.2	8.09	0.655	0.00829
303	Alg2	muscle	young	0.244	15.1	14.9	4.7	0.654	0.0084
378	Tnk2	muscle	young	0.229	7.97	22	6.73	0.653	0.00857
1490	Nuak1	muscle	young	0.219	4.68	1.32	5.47	0.652	0.00871
1355	Apbb3	muscle	young	0.226	15.8	14.2	4.57	0.651	0.00872
304	Dusp13	muscle	young	0.132	7.84	22.2	7.57	0.651	0.00874
795	Bin1	muscle	young	0.0872	7.78	22.2	10.1	0.651	0.00881
1204	Spata2	muscle	young	0.171	6.61	23.4	4.83	0.651	0.00881
1341	Pfkfb1	muscle	young	0.32	16.1	13.9	6.36	0.65	0.00889
2075	Cog2	muscle	young	0.177	21.9	8.09	4.75	0.65	0.00889
1432	Dusp7	muscle	young	0.514	17.6	12.4	4.54	0.646	0.0093
1139	Orai3	muscle	young	0.14	5.23	0.772	4.03	0.645	0.0095
109	Smtnl2	muscle	young	0.226	9.23	20.8	9.37	0.645	0.00952
2290	Pwwp3a	muscle	young	0.175	1.79	4.21	4.95	0.644	0.0096
1368	Rab15	muscle	young	0.449	21.1	8.87	2.36	0.642	0.0098
1978	Cttnbp2nl	muscle	young	0.179	22.8	7.2	3.3	0.642	0.0098
1960	Sepsecs	muscle	young	0.235	18.2	11.8	4.18	0.642	0.00981
1152	Jtb	muscle	young	0.12	8.27	21.7	6.68	0.641	0.01
1523	Rab11b	muscle	young	0.122	1.57	4.43	6.53	0.64	0.01
87	Ppp2r5a	muscle	young	0.107	5.03	0.972	7.34	0.639	0.0101
1723	Clock	muscle	young	0.263	4.79	1.21	5.44	0.639	0.0101
264	Nr4a1	muscle	young	0.308	20.2	9.81	7.4	0.639	0.0102
2361	Xpc	muscle	young	0.0695	19.7	10.3	4.38	0.639	0.0102
1045	Zmynd8	muscle	young	0.172	21.6	8.42	4.54	0.636	0.0106
1271	Mpdu1	muscle	young	0.179	3.52	2.48	3.44	0.636	0.0106
1332	Elf2	muscle	young	0.169	21.1	8.95	5.93	0.635	0.0107
1497	Stac3	muscle	young	0.099	3.93	2.07	8.38	0.634	0.0108
2400	Atxn2	muscle	young	0.158	0.43	5.57	5.78	0.633	0.011
477	Cyb5r1	muscle	young	0.09	9.07	20.9	6.86	0.632	0.0111
1006	Furin	muscle	young	0.108	5.57	0.43	5.81	0.632	0.0111
438	Akap8l	muscle	young	0.167	23	6.98	5.62	0.631	0.0113
1546	Snx15	muscle	young	0.187	5.37	0.635	3.89	0.631	0.0113
180	Slc8a3	muscle	young	0.257	18.8	11.2	6.48	0.63	0.0114
1364	Pcnt	muscle	young	0.146	17.9	12.1	7.02	0.629	0.0115
1608	Usp30	muscle	young	0.166	21.7	8.34	3.77	0.629	0.0115
1805	Slc16a3	muscle	young	0.198	10.6	19.4	8.6	0.629	0.0115
1268	Eloc	muscle	young	0.1	9.08	20.9	6.97	0.628	0.0116
1829	Rab30	muscle	young	0.371	8.8	21.2	3.09	0.628	0.0117
20	Rab7b	muscle	young	0.201	22.6	7.41	2.43	0.627	0.0118
1207	Sox13	muscle	young	0.229	13.9	16.1	3.91	0.627	0.0119
1348	Dhx16	muscle	young	0.0933	8.96	21	4.84	0.626	0.0119
700	Ulk1	muscle	young	0.142	19.5	10.5	6.8	0.626	0.012
1082	Dhrs7b	muscle	young	0.0876	11.3	18.7	5.1	0.626	0.012
2330	Mapt	muscle	young	0.114	6.06	23.9	7.32	0.626	0.012
781	Ppp2cb	muscle	young	0.226	8.25	21.7	6.02	0.623	0.0123
718	Fkbp4	muscle	young	0.107	6.34	23.7	7.82	0.622	0.0125
1702	Apold1	muscle	young	1.04	0.332	5.67	2.13	0.621	0.0127
707	Prss23	muscle	young	0.103	5.87	0.133	6.69	0.62	0.0128
1951	Zfp706	muscle	young	0.11	9.82	20.2	6.53	0.619	0.0129
2466	Ubald1	muscle	young	0.161	22.4	7.57	5.65	0.619	0.0131
478	Zfp503	muscle	young	0.424	15	15	4.63	0.617	0.0133
1462	Pim3	muscle	young	0.288	21.8	8.25	5.07	0.616	0.0134
1186	Socs2	muscle	young	0.396	13.4	16.6	4.69	0.616	0.0135
90	Bcl2l11	muscle	young	0.255	2.54	3.46	3.43	0.615	0.0136
1956	Emc4	muscle	young	0.0967	7.94	22.1	5.99	0.615	0.0137
12	Irs2	muscle	young	0.397	0.048	5.95	4.96	0.614	0.0138
565	Hdgf	muscle	young	0.0589	8.83	21.2	8.92	0.614	0.0138
1078	Usf1	muscle	young	0.146	5.57	0.425	4.78	0.612	0.0142
1165	Ttc4	muscle	young	0.16	3.86	2.14	5.77	0.611	0.0143
2373	Ythdc1	muscle	young	0.137	2.09	3.91	5.52	0.61	0.0145
601	Lpcat3	muscle	young	0.0759	2.46	3.54	4.63	0.609	0.0146
322	Smg5	muscle	young	0.141	5.92	0.0815	6.43	0.608	0.0147
768	Klf6	muscle	young	0.25	19.9	10.1	5.63	0.608	0.0148
1690	Dnaja2	muscle	young	0.0506	12.5	17.5	8.47	0.608	0.0148
815	Zfp219	muscle	young	0.15	3.88	2.12	4.67	0.606	0.0151
1084	Mpp5	muscle	young	0.205	15.3	14.7	6.11	0.605	0.0153
1907	Cope	muscle	young	0.105	8.41	21.6	6.41	0.604	0.0154
1425	Slc38a4	muscle	young	0.426	6.69	23.3	7.48	0.604	0.0155
60	Cldnd1	muscle	young	0.0845	8.91	21.1	5.93	0.603	0.0156
1436	Klhl25	muscle	young	0.177	9.45	20.5	2.87	0.603	0.0156
145	Zbtb7b	muscle	young	0.182	6.37	23.6	5.9	0.602	0.0158
272	Tm2d2	muscle	young	0.107	8.55	21.4	5.62	0.602	0.0158
1525	Sae1	muscle	young	0.136	6.05	24	5.21	0.602	0.0158
2333	Pde4d	muscle	young	0.351	17.6	12.4	6.8	0.601	0.0159
1100	Erlec1	muscle	young	0.0752	10.9	19.1	5.58	0.601	0.016
2153	Senp8	muscle	young	0.216	8.68	21.3	3.64	0.601	0.016
164	Pdlim7	muscle	young	0.132	5.72	0.28	8.13	0.6	0.0162
1469	Ppp1r2	muscle	young	0.075	8.46	21.5	7.81	0.599	0.0164
2094	Phospho2	muscle	young	0.154	8.04	22	5.07	0.599	0.0164
735	Chp2	muscle	young	0.297	4.11	1.89	2.31	0.598	0.0165
995	Calr3	muscle	young	0.11	11.2	18.8	2.81	0.598	0.0165
2084	Zfp869	muscle	young	0.101	19.1	10.9	5.23	0.597	0.0168
1545	Dab2ip	muscle	young	0.208	4.66	1.34	6.53	0.596	0.0169
1647	Tbc1d17	muscle	young	0.119	18.4	11.6	5.97	0.594	0.0172
984	Cav3	muscle	young	0.121	6.98	23	6.11	0.594	0.0173
2016	Anapc1	muscle	young	0.155	16.9	13.1	5.97	0.594	0.0173
33	Gpt2	muscle	young	0.266	14.1	15.9	8.43	0.593	0.0176
651	Thrb	muscle	young	0.18	18.8	11.2	5.09	0.592	0.0177
2436	Ttc32	muscle	young	0.147	9.4	20.6	4.94	0.592	0.0177
821	Rftn1	muscle	young	0.275	1.38	4.62	4.08	0.591	0.0179
1917	Ank1	muscle	young	0.173	6.21	23.8	9.4	0.59	0.0181
1110	Gls	muscle	young	0.109	14	16	6.72	0.588	0.0184
184	Slc3a2	muscle	young	0.12	7.3	22.7	5.13	0.588	0.0185
1729	Abhd17a	muscle	young	0.0869	9.05	21	6.43	0.588	0.0185
813	Tysnd1	muscle	young	0.0995	18.2	11.8	4.45	0.587	0.0186
1088	Tbc1d31	muscle	young	0.326	5.91	0.0945	2.31	0.586	0.019
1726	Taf8	muscle	young	0.1	5.02	0.975	4.49	0.585	0.0191
16	Egr1	muscle	young	1.05	0.56	5.44	3.38	0.584	0.0192
711	Nop16	muscle	young	0.096	9.07	20.9	4.81	0.585	0.0192
319	Mlf2	muscle	young	0.0853	7.25	22.7	7.86	0.584	0.0193
2242	B4galt6	muscle	young	0.246	2.44	3.56	1.89	0.583	0.0195
1046	Pus10	muscle	young	0.167	17.2	12.8	4.6	0.583	0.0196
1422	Kat14	muscle	young	0.0763	7	23	5.21	0.583	0.0196
1664	Khdc4	muscle	young	0.143	5.97	0.032	5.72	0.583	0.0196
921	Rnd3	muscle	young	0.225	24	6.03	3.24	0.582	0.0197
1820	Pithd1	muscle	young	0.0839	10.2	19.8	5.42	0.582	0.0197
273	Txnip	muscle	young	0.201	23.8	6.17	9.6	0.581	0.02
281	Klhl33	muscle	young	0.249	17.9	12.1	7.97	0.581	0.02
469	Rnf187	muscle	young	0.0781	7.89	22.1	6.94	0.58	0.0202
490	Klhl31	muscle	young	0.199	4.09	1.91	9.2	0.579	0.0204
2452	Ubl7	muscle	young	0.128	13.5	16.5	6.44	0.579	0.0204
2107	Pik3ca	muscle	young	0.182	3.22	2.78	6.52	0.578	0.0205
1451	Tubg1	muscle	young	0.102	7.88	22.1	5.17	0.578	0.0206
637	Eef1aknmt	muscle	young	0.134	17.9	12.1	4.1	0.577	0.0209
1102	Atl2	muscle	young	0.133	12.6	17.4	8.59	0.574	0.0215
461	Atp8b1	muscle	young	0.228	23.7	6.35	2.02	0.573	0.0216
1500	Cic	muscle	young	0.17	21	8.99	5.25	0.573	0.0216
1241	Gucd1	muscle	young	0.145	18.2	11.8	6.27	0.572	0.0219
320	Gng11	muscle	young	0.299	4.34	1.66	4.45	0.572	0.022
889	Btg1	muscle	young	0.171	2.29	3.71	4.51	0.572	0.022
722	Nup62	muscle	young	0.147	6.27	23.7	5.13	0.571	0.0221
726	Wfdc1	muscle	young	0.141	9.48	20.5	6.48	0.571	0.0221
679	Becn1	muscle	young	0.0695	5.45	0.55	6.72	0.57	0.0224
57	Cep19	muscle	young	0.112	8.04	22	4.48	0.57	0.0225
607	Cebpg	muscle	young	0.161	7.43	22.6	6.77	0.569	0.0227
759	Mrto4	muscle	young	0.13	9.02	21	4.99	0.569	0.0227
852	Aamp	muscle	young	0.097	9.39	20.6	6.95	0.569	0.0227
1484	Tbc1d19	muscle	young	0.124	12.5	17.5	5.17	0.568	0.0229
2301	Smtn	muscle	young	0.174	4.2	1.8	6.86	0.567	0.0231
437	Stim2	muscle	young	0.279	10.6	19.4	6.29	0.565	0.0236
1244	Rexo2	muscle	young	0.0828	6.68	23.3	6.23	0.565	0.0236
1249	Lama4	muscle	young	0.225	23.7	6.33	4.79	0.565	0.0237
709	Cops8	muscle	young	0.0795	10	20	7.03	0.564	0.0238
113	Slc37a4	muscle	young	0.153	11.2	18.8	7.44	0.564	0.0239
1025	Lrrc14b	muscle	young	0.0589	4.37	1.63	7.78	0.564	0.024
1253	Cald1	muscle	young	0.305	3.48	2.52	5.6	0.563	0.0242
67	Plpp7	muscle	young	0.126	9.92	20.1	7.37	0.561	0.0245
1328	Pacsin3	muscle	young	0.124	9.11	20.9	8.73	0.561	0.0245
1201	Ppp4r2	muscle	young	0.122	9.51	20.5	6.48	0.561	0.0247
1526	Atg101	muscle	young	0.155	12.4	17.6	5.36	0.56	0.0248
1948	Fbxo40	muscle	young	0.0959	23.5	6.49	9.37	0.56	0.0248
238	Tnfrsf12a	muscle	young	0.675	5.33	0.667	4.59	0.559	0.025
1537	Gpx8	muscle	young	0.217	5.07	0.931	2.66	0.56	0.025
422	Cct7	muscle	young	0.0844	8.55	21.5	7.51	0.559	0.0252
732	Sat1	muscle	young	0.187	24	6.05	4.68	0.559	0.0252
656	Col3a1	muscle	young	0.399	2.25	3.75	7.3	0.558	0.0253
1661	Cxxc1	muscle	young	0.122	5.52	0.485	4.88	0.558	0.0253
1009	Rbm17	muscle	young	0.0946	4.3	1.7	5.7	0.558	0.0254
1831	Slc22a5	muscle	young	0.0987	18.2	11.8	4.28	0.558	0.0254
1748	Slc35a1	muscle	young	0.126	10.5	19.5	4.48	0.556	0.0259
1807	Ccdc71	muscle	young	0.0988	5.36	0.637	4.57	0.556	0.026
45	Phlda1	muscle	young	0.296	7.95	22.1	3.12	0.555	0.0261
1154	Snap29	muscle	young	0.13	16.7	13.3	5.48	0.555	0.0261
46	Csrnp1	muscle	young	0.425	22.7	7.28	2.11	0.555	0.0262
1818	Mknk1	muscle	young	0.144	19	11	5.28	0.555	0.0263
2150	Fam193b	muscle	young	0.224	5.33	0.669	5.25	0.554	0.0265
1466	Zwint	muscle	young	0.117	11.2	18.8	5.98	0.553	0.0267
200	Lbx1	muscle	young	0.107	8.37	21.6	7.09	0.552	0.0269
1651	Dcun1d5	muscle	young	0.104	9.12	20.9	6.64	0.552	0.027
338	Klf5	muscle	young	0.307	3	3	2.91	0.55	0.0274
1080	Capg	muscle	young	0.175	2.71	3.29	4.17	0.55	0.0275
1814	Pnpla8	muscle	young	0.142	12.6	17.4	8.22	0.55	0.0275
127	Dnajc21	muscle	young	0.0732	6.83	23.2	7.58	0.549	0.0278
1041	Ppp1r14b	muscle	young	0.133	9.65	20.3	6.46	0.548	0.0281
82	Cib2	muscle	young	0.124	8.42	21.6	7.8	0.547	0.0283
441	Rasgrp3	muscle	young	0.129	16.9	13.1	6.28	0.547	0.0284
2231	C1galt1c1	muscle	young	0.169	7.53	22.5	3.91	0.547	0.0284
2289	Ngrn	muscle	young	0.122	5.78	0.216	4.94	0.546	0.0287
1672	Klc1	muscle	young	0.136	4.74	1.26	6.38	0.545	0.0289
435	Ccdc86	muscle	young	0.13	11.6	18.4	5.1	0.544	0.0291
1302	Morf4l2	muscle	young	0.0922	9.89	20.1	7.36	0.544	0.0292
2381	Nr3c1	muscle	young	0.16	11.5	18.5	7.22	0.544	0.0292
1518	Gpatch4	muscle	young	0.123	7.24	22.8	5.69	0.544	0.0293
246	Hbegf	muscle	young	0.302	11.6	18.4	4.16	0.542	0.0298
2320	Tfcp2	muscle	young	0.0761	5.05	0.95	4.09	0.541	0.0299
1958	Rai1	muscle	young	0.174	23.1	6.95	5.15	0.541	0.03
681	Rps6kb1	muscle	young	0.12	14.3	15.7	6.19	0.541	0.0301
858	Polr3k	muscle	young	0.0713	10.5	19.5	5.45	0.541	0.0301
2410	Ints14	muscle	young	0.112	6.4	23.6	4.95	0.541	0.0301
2296	Thnsl1	muscle	young	0.141	12.8	17.2	3.84	0.541	0.0302
2309	Cct6a	muscle	young	0.0949	9.28	20.7	7.29	0.54	0.0303
665	Rab31	muscle	young	0.24	1.13	4.87	3.16	0.539	0.0307
1875	Swap70	muscle	young	0.221	23.2	6.78	3.88	0.539	0.0308
443	Klf15	muscle	young	0.3	20.6	9.39	5.45	0.538	0.0309
1291	Gigyf1	muscle	young	0.167	22.7	7.26	5.62	0.538	0.0309
399	Ezh1	muscle	young	0.125	19.1	10.9	5.78	0.538	0.031
1687	Rcc1	muscle	young	0.144	8.85	21.2	3.85	0.538	0.031
1578	Tln1	muscle	young	0.107	24	6.05	7.1	0.537	0.0311
1906	Wdr5	muscle	young	0.0804	6.91	23.1	5.19	0.538	0.0311
96	Atf4	muscle	young	0.128	7	23	7.75	0.537	0.0312
1791	Ntmt1	muscle	young	0.172	10.7	19.3	4.36	0.537	0.0313
2226	Rcn1	muscle	young	0.178	2.24	3.76	3.94	0.536	0.0315
121	Thbs1	muscle	young	0.711	4.12	1.88	3.36	0.536	0.0316
515	Myc	muscle	young	0.396	18.8	11.2	2.42	0.535	0.0318
1681	Slc7a6os	muscle	young	0.142	3.81	2.19	3.91	0.535	0.0318
1008	Cfap298	muscle	young	0.0926	8.2	21.8	5.36	0.534	0.0322
2215	Csrp1	muscle	young	0.283	1.48	4.52	5.11	0.534	0.0322
212	Gpcpd1	muscle	young	0.179	14.8	15.2	9.26	0.534	0.0323
1114	Sun2	muscle	young	0.0779	4.29	1.71	7.87	0.533	0.0324
1580	Cdc34	muscle	young	0.115	7.95	22	8.4	0.533	0.0325
667	Cbx7	muscle	young	0.111	23.1	6.9	5.39	0.533	0.0326
1031	Hrc	muscle	young	0.0401	1.88	4.12	10.2	0.532	0.0328
949	Kctd21	muscle	young	0.24	5.81	0.186	2.91	0.531	0.033
1119	Wbp1l	muscle	young	0.187	11.4	18.6	6.82	0.531	0.0331
428	Osr1	muscle	young	0.185	2.1	3.9	2.25	0.531	0.0332
710	Dhcr24	muscle	young	0.281	4.43	1.57	3.08	0.531	0.0332
2027	Nop2	muscle	young	0.116	10.8	19.2	4.92	0.531	0.0332
885	Pmvk	muscle	young	0.165	7.47	22.5	4.06	0.531	0.0333
2229	Slc41a1	muscle	young	0.254	21.1	8.88	6.59	0.529	0.0338
1260	Slc39a13	muscle	young	0.0997	5.56	0.443	5.09	0.529	0.0339
1298	Hyou1	muscle	young	0.128	4.1	1.9	5.09	0.528	0.0342
2085	Tspan2	muscle	young	0.307	5.19	0.814	3.72	0.527	0.0343
2455	Pmepa1	muscle	young	0.217	5.74	0.264	5.57	0.527	0.0344
495	Creld1	muscle	young	0.0647	6.9	23.1	5.92	0.526	0.0348
493	Sap30	muscle	young	0.302	6.14	23.9	3.26	0.526	0.0349
1559	Mad2l2	muscle	young	0.135	11.5	18.5	3.71	0.525	0.0351
1855	Slc26a10	muscle	young	0.501	2.73	3.27	2.8	0.525	0.0351
1074	Sltm	muscle	young	0.105	4.73	1.27	6.09	0.525	0.0352
2334	Trmt12	muscle	young	0.134	17.3	12.7	3.59	0.525	0.0352
1033	Bysl	muscle	young	0.0799	7.85	22.2	5.37	0.524	0.0354
1071	Amz2	muscle	young	0.0924	10	20	6.98	0.524	0.0354
1081	Smim19	muscle	young	0.115	9.08	20.9	5.86	0.524	0.0355
17	Calm2	muscle	young	0.146	6.97	23	7.91	0.523	0.0356
1684	Sash1	muscle	young	0.2	3.77	2.23	4.31	0.523	0.0357
2108	Smpd1	muscle	young	0.0603	7.91	22.1	6.7	0.523	0.0357
623	Dusp28	muscle	young	0.108	9.14	20.9	5.18	0.523	0.0358
2203	Fstl1	muscle	young	0.216	23.5	6.54	6.02	0.522	0.0361
2125	Nvl	muscle	young	0.178	17.5	12.5	4.68	0.521	0.0363
2073	Cnnm3	muscle	young	0.152	0.918	5.08	4.3	0.52	0.0367
2304	Nprl2	muscle	young	0.151	8.15	21.9	3.97	0.52	0.0369
687	Pigc	muscle	young	0.0713	13.5	16.5	4.4	0.519	0.037
42	Mapkapk5	muscle	young	0.224	23.1	6.88	1.21	0.519	0.0371
688	Ube2r2	muscle	young	0.0708	7.42	22.6	8.28	0.518	0.0374
618	Otud6b	muscle	young	0.0921	12.6	17.4	7.1	0.518	0.0376
848	Mcat	muscle	young	0.117	10.3	19.7	5	0.517	0.0377
1285	Pex2	muscle	young	0.0984	7.03	23	5.81	0.517	0.0378
1292	Hspb3	muscle	young	0.165	4.02	1.98	4.78	0.517	0.038
344	Cyhr1	muscle	young	0.0799	8.06	21.9	7.42	0.515	0.0384
933	Gfer	muscle	young	0.162	9.74	20.3	5.79	0.515	0.0384
1178	Galnt5	muscle	young	0.269	23.9	6.15	0.539	0.515	0.0387
1824	Sec13	muscle	young	0.0802	8.65	21.4	6.18	0.514	0.0388
1354	Dnaaf2	muscle	young	0.121	8.22	21.8	0.86	0.513	0.0393
2011	Kat2a	muscle	young	0.121	7.29	22.7	4.58	0.513	0.0393
1349	Sf3b3	muscle	young	0.0993	23.3	6.67	4.85	0.512	0.0395
1767	Fzr1	muscle	young	0.0794	5.58	0.423	4.89	0.512	0.0395
1840	Cenpj	muscle	young	0.196	15	15	2.58	0.512	0.0398
1575	Kdm3b	muscle	young	0.135	20.7	9.26	5.55	0.511	0.0399
2098	Lpar6	muscle	young	0.207	6.35	23.6	2.65	0.509	0.0406
330	Fos	muscle	young	0.822	2.09	3.91	3.27	0.509	0.0407
624	Calm1	muscle	young	0.152	6.46	23.5	9.89	0.509	0.0409
1707	Nudt9	muscle	young	0.0826	7.09	22.9	6.46	0.508	0.0411
2409	Timp4	muscle	young	0.561	12.4	17.6	5.25	0.507	0.0413
389	Scamp3	muscle	young	0.0732	8.63	21.4	5.53	0.507	0.0414
666	Unc45a	muscle	young	0.122	2.83	3.17	3.92	0.507	0.0414
2200	Cfap70	muscle	young	0.202	8.59	21.4	0.948	0.506	0.0418
165	Cacng6	muscle	young	0.0786	8.53	21.5	7.89	0.505	0.0421
1273	Ier5	muscle	young	0.209	15.7	14.3	4.49	0.505	0.0424
1919	Cavin1	muscle	young	0.154	4.23	1.77	7.68	0.505	0.0424
1866	Arl1	muscle	young	0.0849	10.4	19.6	7.39	0.504	0.0428
326	Mtus1	muscle	young	0.172	16.5	13.5	7.84	0.503	0.043
2479	Lamb1	muscle	young	0.177	1.6	4.4	5.02	0.502	0.0432
1858	Tent4a	muscle	young	0.175	9.73	20.3	3.64	0.501	0.0436
804	Arhgap20	muscle	young	0.336	6.19	23.8	6.18	0.501	0.0437
1621	Mtfr1l	muscle	young	0.0816	8.03	22	7.84	0.501	0.0437
183	Ptov1	muscle	young	0.123	7.64	22.4	6.79	0.501	0.0439
1683	Sgcg	muscle	young	0.0871	1.67	4.33	7.98	0.501	0.0439
1800	Srp54a	muscle	young	0.247	19	11	3.05	0.5	0.0442
1802	Ruvbl2	muscle	young	0.117	8.2	21.8	5.17	0.499	0.0444
1746	Aftph	muscle	young	0.0844	9	21	5.23	0.499	0.0445
1106	Ikbkb	muscle	young	0.112	0.101	5.9	4.7	0.499	0.0447
2020	Cpsf3	muscle	young	0.106	2.45	3.55	4.95	0.499	0.0447
1065	Mrfap1	muscle	young	0.0939	8.12	21.9	8.07	0.498	0.0451
501	Chmp1a	muscle	young	0.0553	11.4	18.6	6.51	0.497	0.0452
868	Ubac2	muscle	young	0.0701	10	20	5.89	0.498	0.0452
1594	Gatad2a	muscle	young	0.139	6.03	24	5.21	0.497	0.0454
2157	Trim5	muscle	young	0.215	2.54	3.46	1.24	0.497	0.0454
1279	Psph	muscle	young	0.119	9.94	20.1	4.13	0.497	0.0456
190	Ccdc43	muscle	young	0.116	10	20	6.93	0.496	0.0458
484	Rpe	muscle	young	0.0915	6.5	23.5	4.16	0.496	0.0458
310	Sorbs3	muscle	young	0.178	15.8	14.2	6.38	0.496	0.046
534	Cavin4	muscle	young	0.163	1.95	4.05	7.52	0.495	0.046
763	Hif1a	muscle	young	0.0933	23.8	6.17	4.83	0.495	0.0464
37	Lmod1	muscle	young	0.437	1.08	4.92	3.55	0.494	0.0465
488	Snrnp35	muscle	young	0.0914	9.69	20.3	4.7	0.494	0.0465
642	Tmem161a	muscle	young	0.0803	10.1	19.9	6.34	0.494	0.0465
1879	Ifrd1	muscle	young	0.219	8.15	21.9	6.46	0.494	0.0466
1280	Ccdc34	muscle	young	0.183	4.35	1.65	3.11	0.493	0.0471
2424	Fbxw7	muscle	young	0.145	7.77	22.2	5.66	0.492	0.0473
1210	St7l	muscle	young	0.156	9.52	20.5	4.57	0.492	0.0476
1054	Col18a1	muscle	young	0.24	2.22	3.78	3.43	0.491	0.048
1933	Rbm5	muscle	young	0.0934	11.2	18.8	6.15	0.49	0.0483
860	Ssr3	muscle	young	0.143	12.8	17.2	8.2	0.49	0.0484
1665	Ppp1ca	muscle	young	0.0648	7.77	22.2	7.7	0.489	0.0487
2100	Rnf7	muscle	young	0.117	8.19	21.8	7	0.488	0.049
1532	Hmgcs1	muscle	young	0.103	5.51	0.491	5.85	0.488	0.0491
829	Smarcd3	muscle	young	0.0845	8.53	21.5	8.37	0.488	0.0493
1061	Mafk	muscle	young	0.216	0.481	5.52	5.08	0.487	0.0495
2081	Ube2e1	muscle	young	0.107	9.28	20.7	6.77	0.487	0.0496
1109	Ehhadh	muscle	young	0.132	1.19	4.81	3.67	0.487	0.0497
2433	Thap3	muscle	young	0.136	6.79	23.2	5.35	0.487	0.0497
1744	Zbtb48	muscle	young	0.142	19.8	10.2	2.48	0.487	0.0498
155	Cma1	muscle	young	0.336	0.153	5.85	1.64	0.486	0.05
2151	Zcchc17	muscle	young	0.0911	6.92	23.1	6.06	0.486	0.0501
291	Tapt1	muscle	young	0.0625	8.47	21.5	6.63	0.486	0.0502
1021	Flnb	muscle	young	0.273	23.9	6.14	4.58	0.486	0.0502
1571	Serbp1	muscle	young	0.0587	7.96	22	8.94	0.486	0.0502
1657	Ppil1	muscle	young	0.157	6.7	23.3	3.38	0.486	0.0502
1902	Slc30a5	muscle	young	0.071	19.8	10.2	4.29	0.485	0.0506
275	Trib1	muscle	young	0.233	17.1	12.9	4.5	0.484	0.0509
1923	Wipi2	muscle	young	0.0438	1.41	4.59	5.81	0.483	0.0512
1995	Farsb	muscle	young	0.061	9.28	20.7	6.39	0.483	0.0515
790	Fam160b2	muscle	young	0.0708	15.7	14.3	5.82	0.482	0.0518
1700	Lrpap1	muscle	young	0.0575	8.33	21.7	5.7	0.482	0.0519
271	Rere	muscle	young	0.116	19.6	10.4	6.8	0.481	0.0521
904	Tmcc1	muscle	young	0.133	10.4	19.6	6.78	0.481	0.0522
2216	Ebf3	muscle	young	0.145	8.78	21.2	4.04	0.481	0.0523
1992	Ctbp2	muscle	young	0.161	8.6	21.4	4.23	0.48	0.0526
1777	Triap1	muscle	young	0.0823	8.39	21.6	4.62	0.48	0.0528
2198	Nkiras1	muscle	young	0.104	8.27	21.7	6.09	0.479	0.0533
1305	Arl3	muscle	young	0.105	7.23	22.8	6.25	0.478	0.0534
163	Hras	muscle	young	0.102	9.31	20.7	6.4	0.478	0.0536
614	Tomm34	muscle	young	0.146	1.93	4.07	4.3	0.477	0.054
1108	Trmt112	muscle	young	0.0989	5.98	0.0174	4.97	0.477	0.054
1809	Creb3	muscle	young	0.0698	11.4	18.6	5.29	0.477	0.0541
1468	mt-Co2	muscle	young	0.498	17.5	12.5	6.25	0.476	0.0545
2064	Lman2l	muscle	young	0.0941	5.46	0.539	5	0.474	0.0554
2371	Pstk	muscle	young	0.128	10.1	19.9	5.3	0.474	0.0556
471	Dmpk	muscle	young	0.0936	7.16	22.8	8.69	0.473	0.056
1358	Cops3	muscle	young	0.0649	9.41	20.6	6.95	0.472	0.0564
2079	Igfbp7	muscle	young	0.174	2.28	3.72	6.05	0.472	0.0565
2029	Ccdc115	muscle	young	0.13	6.2	23.8	4.65	0.471	0.0568
883	Pabpc4	muscle	young	0.0576	6.41	23.6	9.28	0.471	0.057
224	Ccdc124	muscle	young	0.1	5.16	0.838	6.97	0.471	0.0571
2115	Itfg1	muscle	young	0.123	12.8	17.2	6.59	0.47	0.0572
1676	Blcap	muscle	young	0.0606	7.73	22.3	5.58	0.47	0.0574
749	Sfrp4	muscle	young	0.297	22.3	7.69	2.06	0.47	0.0576
1173	Carm1	muscle	young	0.162	17.7	12.3	6.53	0.469	0.0577
1516	Lima1	muscle	young	0.238	0.0395	5.96	4.2	0.469	0.0577
1034	Rnf5	muscle	young	0.117	5.42	0.578	4.83	0.469	0.0578
339	Ebag9	muscle	young	0.0991	9.19	20.8	5.51	0.469	0.058
2092	Cbfa2t3	muscle	young	0.295	7.8	22.2	5.01	0.467	0.0588
1316	Sugp1	muscle	young	0.0957	17.6	12.4	5.06	0.467	0.0589
2196	Dnajc10	muscle	young	0.105	13.3	16.7	5.7	0.467	0.059
106	Sparc	muscle	young	0.259	1.16	4.84	7.89	0.466	0.0593
1508	Tcaf1	muscle	young	0.119	2.83	3.17	3.09	0.466	0.0593
1168	Apln	muscle	young	0.274	22.6	7.36	1.84	0.465	0.0598
1189	Cd4	muscle	young	0.14	13.5	16.5	0.132	0.465	0.0599
744	Syngr2	muscle	young	0.0895	8.78	21.2	7.68	0.465	0.06
1675	Rilpl1	muscle	young	0.0545	6.39	23.6	8.39	0.464	0.0603
2470	Nubp1	muscle	young	0.109	6.79	23.2	3.58	0.464	0.0605
1146	Dynll1	muscle	young	0.329	5.19	0.814	4.62	0.463	0.0608
2190	Cnot10	muscle	young	0.0614	11.9	18.1	5.24	0.463	0.0608
1177	Ensa	muscle	young	0.0459	8.83	21.2	8.18	0.463	0.0611
1345	Nol6	muscle	young	0.0927	16	14	5.31	0.463	0.0611
1862	Rbfa	muscle	young	0.131	5	1	5.47	0.462	0.0612
1659	Amd1	muscle	young	0.236	14	16	11	0.461	0.0617
746	Timm13	muscle	young	0.13	8.19	21.8	6.28	0.461	0.0618
2174	Ak6	muscle	young	0.0995	8.12	21.9	4.82	0.461	0.0618
468	Smco1	muscle	young	0.13	13.7	16.3	6.42	0.461	0.0621
2208	Mapk12	muscle	young	0.0917	6.26	23.7	7.77	0.46	0.0623
2463	Kdm3a	muscle	young	0.176	22.8	7.18	4.23	0.46	0.0624
315	Hist1h2bq	muscle	young	0.0848	4.7	1.3	0.164	0.459	0.0631
1735	Galnt10	muscle	young	0.126	4.35	1.65	3.47	0.458	0.0635
218	Cdk11b	muscle	young	0.0585	5.64	0.359	6.69	0.458	0.0637
1411	Mmp15	muscle	young	0.144	4.42	1.58	5.21	0.457	0.0642
2393	Dnlz	muscle	young	0.118	6.02	24	5.61	0.457	0.0642
516	Tmbim1	muscle	young	0.075	1.41	4.59	6.19	0.456	0.0644
539	Rnf6	muscle	young	0.0509	15.3	14.7	6.1	0.456	0.0644
1957	Odc1	muscle	young	0.229	15	15	8.27	0.456	0.0644
1977	Borcs5	muscle	young	0.0768	12.9	17.1	4.64	0.456	0.0644
2473	Napg	muscle	young	0.103	12.8	17.2	5.33	0.456	0.0644
1246	Fam184b	muscle	young	0.16	3.28	2.72	0.501	0.455	0.065
2380	Iqcc	muscle	young	0.154	14.9	15.1	3.32	0.455	0.0654
1309	Morf4l1	muscle	young	0.0564	10.2	19.8	7.85	0.454	0.0655
1458	Rexo4	muscle	young	0.103	6.57	23.4	4.56	0.454	0.0658
1881	Mbd2	muscle	young	0.0512	10.4	19.6	6.4	0.452	0.0669
227	Dbt	muscle	young	0.14	10.5	19.5	5.84	0.452	0.067
944	Zfp358	muscle	young	0.0614	10.9	19.1	5.95	0.451	0.0671
1603	Smarcc2	muscle	young	0.124	0.116	5.88	6.31	0.451	0.0674
975	Pym1	muscle	young	0.162	6.84	23.2	3.91	0.45	0.0676
1861	Tfip11	muscle	young	0.113	15.2	14.8	4.76	0.45	0.0676
531	Glo1	muscle	young	0.0613	9.74	20.3	7.41	0.45	0.0677
2477	Ercc5	muscle	young	0.0988	16.1	13.9	4.49	0.45	0.0679
348	Cnn2	muscle	young	0.308	2.2	3.8	3.66	0.45	0.068
1227	Nsrp1	muscle	young	0.0723	0.848	5.15	5.35	0.449	0.0682
957	Ppat	muscle	young	0.146	18.4	11.6	5.8	0.449	0.0683
1278	Nfe2l2	muscle	young	0.145	18.1	11.9	5.74	0.449	0.0683
464	Zfyve19	muscle	young	0.0951	10.7	19.3	3.98	0.449	0.0684
553	Rufy3	muscle	young	0.126	0.429	5.57	4.05	0.449	0.0685
1234	Bmyc	muscle	young	0.147	6.93	23.1	3.42	0.449	0.0685
551	Hnrnph3	muscle	young	0.167	4.88	1.12	5.38	0.449	0.0686
1745	Tmed1	muscle	young	0.105	9.23	20.8	5.34	0.446	0.07
750	Zcrb1	muscle	young	0.108	6.63	23.4	7.18	0.445	0.0705
1005	Acad10	muscle	young	0.204	17.1	12.9	2.96	0.444	0.071
1793	Tmed4	muscle	young	0.0714	7.91	22.1	6.54	0.444	0.071
1605	Stip1	muscle	young	0.107	5.98	0.0156	7.15	0.444	0.0711
620	Chmp3	muscle	young	0.0583	6.78	23.2	6.13	0.444	0.0712
2243	Grk5	muscle	young	0.251	3.78	2.22	3.1	0.444	0.0712
1750	Psmd7	muscle	young	0.0779	6.19	23.8	7.96	0.444	0.0714
1482	Srsf5	muscle	young	0.146	21.9	8.05	7.72	0.443	0.0716
1911	Usp25	muscle	young	0.162	14.1	15.9	7.8	0.442	0.0722
841	Ablim2	muscle	young	0.135	22.7	7.29	5.75	0.442	0.0723
2345	Sdf2	muscle	young	0.0754	7.95	22.1	5.93	0.442	0.0723
1412	Dnm2	muscle	young	0.0899	22.5	7.46	5.86	0.442	0.0724
661	Pdrg1	muscle	young	0.0881	6.19	23.8	6.86	0.442	0.0725
360	Phf20l1	muscle	young	0.144	12.9	17.1	6.96	0.442	0.0726
1184	Kcna5	muscle	young	0.286	15.2	14.8	3.27	0.442	0.0726
2299	Zbtb4	muscle	young	0.0843	4.19	1.81	6.09	0.441	0.0729
2297	Pitpna	muscle	young	0.135	11.8	18.2	7.86	0.441	0.0732
2040	Rnf146	muscle	young	0.068	7.68	22.3	6.14	0.44	0.0737
2227	Eif2s2	muscle	young	0.0858	7.83	22.2	8.31	0.439	0.0739
1197	Fam219b	muscle	young	0.121	7.37	22.6	3.89	0.439	0.0741
1398	Eif1	muscle	young	0.0758	6.59	23.4	9.43	0.439	0.0741
989	Ryk	muscle	young	0.0792	7.87	22.1	6.92	0.439	0.0742
879	Ehd4	muscle	young	0.171	22.9	7.06	5.69	0.439	0.0744
1867	Egln2	muscle	young	0.0875	9.01	21	7.42	0.438	0.0745
2173	Ssx2ip	muscle	young	0.0913	11.2	18.8	6.32	0.438	0.0745
65	Rabl6	muscle	young	0.0803	10	20	7.74	0.438	0.0749
875	Ufd1	muscle	young	0.0699	9	21	6.16	0.438	0.075
79	Tor3a	muscle	young	0.142	1.62	4.38	3.49	0.438	0.0751
2183	Nucb2	muscle	young	0.169	3.98	2.02	2.44	0.436	0.0757
2368	Zfp423	muscle	young	0.14	4.21	1.79	3.81	0.436	0.076
2377	Nek4	muscle	young	0.0807	15.9	14.1	3.49	0.436	0.0761
576	Paip1	muscle	young	0.0509	7.86	22.1	6.91	0.434	0.077
1352	C2	muscle	young	0.159	1.79	4.21	0.909	0.434	0.0771
2442	Smu1	muscle	young	0.0875	13.3	16.7	5.86	0.434	0.0773
1202	Slc25a34	muscle	young	0.556	21	8.97	4.13	0.433	0.0776
824	Zmat2	muscle	young	0.0707	7.72	22.3	6.45	0.433	0.0777
1101	Kat8	muscle	young	0.0577	1.95	4.05	5.12	0.432	0.0782
1283	Marf1	muscle	young	0.106	17.8	12.2	5.58	0.432	0.0786
1801	Orc2	muscle	young	0.075	12.9	17.1	4.76	0.432	0.0786
2210	Mbd1	muscle	young	0.117	16.3	13.7	5.29	0.432	0.0786
544	Cfl1	muscle	young	0.243	2.58	3.42	5.81	0.431	0.0788
392	E2f4	muscle	young	0.125	7.41	22.6	5.49	0.43	0.0796
528	Phkg1	muscle	young	0.0845	9.13	20.9	9.81	0.43	0.0796
2302	Czib	muscle	young	0.1	9.55	20.4	5.31	0.43	0.0797
1589	Smndc1	muscle	young	0.11	5.13	0.874	5.24	0.429	0.08
799	Ccnd1	muscle	young	0.283	22.5	7.45	3.55	0.429	0.0804
308	Ubl3	muscle	young	0.0716	8.04	22	7.74	0.429	0.0806
677	Sik1	muscle	young	0.215	20.3	9.73	3.71	0.428	0.0809
1185	Zfp414	muscle	young	0.235	22	8.03	1.56	0.428	0.0809
698	Sfxn5	muscle	young	0.175	2.22	3.78	3.17	0.427	0.0816
1922	Ybey	muscle	young	0.187	7.79	22.2	3.58	0.427	0.0816
943	Bcl9l	muscle	young	0.12	11.5	18.5	5.73	0.427	0.0818
1129	Fiz1	muscle	young	0.0929	21	8.96	4.99	0.426	0.0821
300	Cdk5rap3	muscle	young	0.133	8.95	21.1	5.25	0.426	0.0823
692	Lgals9	muscle	young	0.268	2.58	3.42	3.35	0.426	0.0823
444	Agpat1	muscle	young	0.0711	8.68	21.3	6.87	0.426	0.0824
1441	Zc3h15	muscle	young	0.0539	8.8	21.2	6.86	0.426	0.0824
1898	Ahsa1	muscle	young	0.097	5.84	0.156	6.65	0.425	0.0826
982	Cbwd1	muscle	young	0.0736	11.5	18.5	5.05	0.425	0.0827
612	Plcl2	muscle	young	0.0519	20.6	9.39	7.05	0.425	0.0832
1534	Cspg4	muscle	young	0.241	0.0127	5.99	3.68	0.425	0.0832
161	Jagn1	muscle	young	0.0646	5.27	0.729	4.98	0.424	0.0834
134	Sema7a	muscle	young	0.214	17	13	4.22	0.424	0.0835
1895	Sh3d19	muscle	young	0.192	0.815	5.19	3.54	0.424	0.0835
1658	Btrc	muscle	young	0.0998	17.7	12.3	4.97	0.423	0.0839
221	Smad3	muscle	young	0.225	6.54	23.5	7.12	0.423	0.0842
1070	Urgcp	muscle	young	0.0712	5.55	0.454	6.02	0.423	0.0844
939	Cdkn1b	muscle	young	0.0937	0.0921	5.91	6.04	0.423	0.0845
1863	Msn	muscle	young	0.223	0.829	5.17	5.6	0.423	0.0845
1365	Actr3	muscle	young	0.0798	1.78	4.22	6.05	0.422	0.0848
2339	Dph3	muscle	young	0.086	8.2	21.8	6.25	0.422	0.0848
2089	Akirin1	muscle	young	0.097	10.8	19.2	5.98	0.422	0.085
2005	Erbin	muscle	young	0.135	13.5	16.5	6.68	0.421	0.0853
980	Npepl1	muscle	young	0.071	9.56	20.4	7.57	0.421	0.0855
1615	Trim39	muscle	young	0.0819	4.19	1.81	4.36	0.421	0.0856
558	Rfng	muscle	young	0.095	7.08	22.9	4.56	0.421	0.0858
1538	Plekhj1	muscle	young	0.0893	7.28	22.7	4.65	0.421	0.0858
610	Ppdpf	muscle	young	0.126	8.01	22	5.35	0.42	0.0863
2033	Psma7	muscle	young	0.0828	8.92	21.1	6.99	0.42	0.0864
382	Spryd7	muscle	young	0.0957	9.18	20.8	6.56	0.419	0.0867
2465	Tstd2	muscle	young	0.102	3.3	2.7	4.19	0.418	0.0874
685	Hsp90ab1	muscle	young	0.0506	6.16	23.8	10.5	0.417	0.088
2164	Ddx42	muscle	young	0.0605	19.2	10.8	5.99	0.417	0.088
1401	Bud23	muscle	young	0.0841	8.29	21.7	4.77	0.417	0.0881
953	Snu13	muscle	young	0.109	8.64	21.4	6.25	0.417	0.0882
926	Vsir	muscle	young	0.143	3.3	2.7	3.99	0.417	0.0883
1938	Dgcr2	muscle	young	0.0615	6.99	23	4.77	0.417	0.0883
312	Suds3	muscle	young	0.0495	7.03	23	7.25	0.417	0.0885
1635	Rps6ka2	muscle	young	0.136	21.5	8.54	7.81	0.416	0.0887
1787	Mrpl27	muscle	young	0.155	7.51	22.5	5.03	0.416	0.0891
2414	Ccar1	muscle	young	0.0803	9.63	20.4	5.88	0.415	0.0894
1587	Gzf1	muscle	young	0.141	20.8	9.22	5.52	0.415	0.0896
1711	Slc5a6	muscle	young	0.133	20.4	9.57	3.38	0.415	0.0896
400	Rbl2	muscle	young	0.0898	20.1	9.85	6.32	0.414	0.0899
887	Ralb	muscle	young	0.205	23.4	6.63	3.82	0.414	0.0902
2315	Aacs	muscle	young	0.411	6.48	23.5	2.73	0.414	0.0902
512	Sh3bgr	muscle	young	0.0799	5.71	0.294	9.51	0.413	0.091
1549	Elp3	muscle	young	0.0644	12.5	17.5	6.59	0.413	0.091
2090	Tial1	muscle	young	0.0877	11.9	18.1	6.1	0.413	0.0911
2365	Oaz2	muscle	young	0.0639	8.67	21.3	7.88	0.412	0.0914
383	Cgrrf1	muscle	young	0.1	8.5	21.5	5.96	0.412	0.0916
1568	Fabp5	muscle	young	0.304	3.55	2.45	3.09	0.412	0.0918
374	Dnajc3	muscle	young	0.0987	6.96	23	6.16	0.411	0.0922
1013	Wdr4	muscle	young	0.127	11	19	3.68	0.411	0.0926
1251	Pde4a	muscle	young	0.155	2.44	3.56	6.25	0.41	0.0932
1406	Dnajc8	muscle	young	0.094	4.18	1.82	6.18	0.41	0.0933
925	Trim54	muscle	young	0.0628	9.41	20.6	9.28	0.409	0.0937
2163	Pcif1	muscle	young	0.105	17.6	12.4	5.51	0.409	0.0941
932	Ppa1	muscle	young	0.116	6.1	23.9	6.05	0.408	0.0946
1975	Surf2	muscle	young	0.0984	5.34	0.657	4	0.408	0.0948
2394	Aimp2	muscle	young	0.0717	14.6	15.4	6.96	0.407	0.0951
1312	Tmem230	muscle	young	0.082	5.96	0.041	5.2	0.407	0.0952
431	Arx	muscle	young	0.143	12.4	17.6	0.556	0.406	0.0958
867	Rxylt1	muscle	young	0.0887	9.9	20.1	5.77	0.406	0.0958
956	Polr2c	muscle	young	0.103	8.33	21.7	6.2	0.406	0.0959
1277	Puf60	muscle	young	0.0703	5.91	0.0942	6.17	0.406	0.0962
1036	Anxa2	muscle	young	0.33	4.53	1.47	5.55	0.405	0.0969
1833	Agap3	muscle	young	0.0383	6.41	23.6	6.26	0.405	0.097
2161	Map1s	muscle	young	0.145	15	15	4.04	0.404	0.0972
124	Det1	muscle	young	0.105	11.1	18.9	5.38	0.404	0.0973
1247	Rcsd1	muscle	young	0.113	17	13	7.74	0.404	0.0973
1706	Nexn	muscle	young	0.0837	5.56	0.443	10.1	0.404	0.0977
640	Grhpr	muscle	young	0.0961	6.89	23.1	5.25	0.403	0.098
2120	Zfp386	muscle	young	0.0954	18.8	11.2	5.14	0.403	0.098
2078	Zbtb8os	muscle	young	0.114	6.04	24	4	0.403	0.0982
1289	Myadml2	muscle	young	0.0754	7.46	22.5	6.81	0.402	0.0985
1454	Lzts2	muscle	young	0.122	7.47	22.5	5.41	0.403	0.0985
1474	Dnase1l1	muscle	young	0.0686	10.1	19.9	7.04	0.403	0.0985
1624	Rassf2	muscle	young	0.175	0.162	5.84	2.72	0.402	0.0986
2312	Emc6	muscle	young	0.107	7.99	22	6.61	0.402	0.0991
937	Son	muscle	young	0.0873	16.5	13.5	8.42	0.402	0.0992
1343	Pgm2l1	muscle	young	0.132	14.4	15.6	5.73	0.401	0.0994
1685	Tbc1d4	muscle	young	0.166	18.5	11.5	6.14	0.401	0.0994
2262	Setd1a	muscle	young	0.142	20.9	9.12	3.33	0.4	0.101
619	Impa2	muscle	young	0.246	23.3	6.69	2.97	0.398	0.102
882	Rnf150	muscle	young	0.228	19.7	10.3	6.84	0.396	0.103
705	Ppp3cb	muscle	young	0.0968	12.2	17.8	9.08	0.395	0.104
983	Sf3a2	muscle	young	0.119	16.6	13.4	4.83	0.395	0.104
1554	Uimc1	muscle	young	0.0801	8.28	21.7	4.5	0.395	0.104
2332	Kif5b	muscle	young	0.143	12.9	17.1	7.83	0.395	0.104
1586	Tor1b	muscle	young	0.069	5.95	0.0487	5.38	0.394	0.105
1597	Nr2c2ap	muscle	young	0.133	4.03	1.97	3.06	0.394	0.105
122	Ube2d1	muscle	young	0.0897	21.9	8.1	7.93	0.393	0.106
1007	Acad8	muscle	young	0.0887	10.3	19.7	5.8	0.393	0.106
340	Prr33	muscle	young	0.0602	11.3	18.7	8.12	0.391	0.107
346	Pla2g7	muscle	young	0.143	4.15	1.85	7	0.391	0.107
384	Srbd1	muscle	young	0.0797	23.9	6.15	2.63	0.392	0.107
765	Eif5a	muscle	young	0.0606	9.24	20.8	8.71	0.391	0.107
834	Rab35	muscle	young	0.0588	9.2	20.8	5.92	0.392	0.107
2012	Lamtor5	muscle	young	0.0746	7.05	23	5.44	0.392	0.107
559	Rexo1	muscle	young	0.103	0.0999	5.9	4.56	0.39	0.108
673	Kcnj12	muscle	young	0.148	11.5	18.5	6.14	0.39	0.108
1945	Traf7	muscle	young	0.105	5.73	0.271	5	0.39	0.108
2007	Paf1	muscle	young	0.082	7.16	22.8	5.39	0.39	0.108
2143	Fam98a	muscle	young	0.0556	16.7	13.3	6.09	0.39	0.108
2354	Tmem100	muscle	young	0.314	12.3	17.7	4.79	0.39	0.108
606	Popdc3	muscle	young	0.12	6.1	23.9	6.07	0.389	0.109
1367	Sp2	muscle	young	0.114	0.0357	5.96	3.93	0.389	0.109
2099	Stk40	muscle	young	0.0996	4.92	1.08	7.59	0.389	0.109
226	Art3	muscle	young	0.0775	10.4	19.6	7.91	0.388	0.11
343	Zc3h4	muscle	young	0.141	19.7	10.3	5.43	0.388	0.11
723	Aup1	muscle	young	0.0735	7.73	22.3	6.22	0.387	0.11
1104	Acyp2	muscle	young	0.0793	6.57	23.4	7.22	0.388	0.11
1811	Klhdc2	muscle	young	0.0489	8.89	21.1	7.73	0.387	0.11
2280	Sirpa	muscle	young	0.175	23.8	6.22	3.76	0.388	0.11
2348	Nme6	muscle	young	0.135	9.46	20.5	4.7	0.388	0.11
2417	Polr1d	muscle	young	0.0946	7.47	22.5	6.26	0.387	0.11
1179	Pdlim5	muscle	young	0.0955	7.14	22.9	9.33	0.387	0.111
1240	Ndor1	muscle	young	0.21	21.8	8.19	2.85	0.386	0.111
1317	Parva	muscle	young	0.15	1	5	4.3	0.387	0.111
1383	Lypla2	muscle	young	0.0871	3.88	2.12	5.23	0.386	0.111
1461	Gcc1	muscle	young	0.102	4.41	1.59	4.18	0.387	0.111
254	Gprc5c	muscle	young	0.149	0.0731	5.93	5.79	0.385	0.112
719	Ets2	muscle	young	0.0837	3.01	2.99	6.17	0.385	0.112
1819	Ell	muscle	young	0.13	1.39	4.61	4.41	0.386	0.112
1967	Dele1	muscle	young	0.0839	14.9	15.1	6.85	0.385	0.112
909	Mllt6	muscle	young	0.0887	23.8	6.19	6.89	0.384	0.113
1161	Map7d2	muscle	young	0.155	14.5	15.5	0.465	0.385	0.113
1281	Trpt1	muscle	young	0.125	7.87	22.1	4.46	0.384	0.113
1505	Nhlrc1	muscle	young	0.101	10.8	19.2	3.78	0.384	0.113
743	Phkb	muscle	young	0.144	14.1	15.9	9.64	0.383	0.114
779	Trim27	muscle	young	0.0805	7.56	22.4	4.91	0.383	0.114
2396	Enpp3	muscle	young	0.356	2.51	3.49	2.18	0.383	0.114
81	Zfp777	muscle	young	0.0461	12.2	17.8	5.19	0.381	0.115
262	Acot9	muscle	young	0.107	5.4	0.597	4.7	0.381	0.115
616	Ppargc1a	muscle	young	0.143	13.7	16.3	5.76	0.381	0.115
1140	Mrgprf	muscle	young	0.226	7.17	22.8	1.63	0.382	0.115
1156	Ddi2	muscle	young	0.185	23.4	6.61	6.23	0.381	0.115
1747	Irf2bp1	muscle	young	0.0993	9.29	20.7	5.11	0.382	0.115
1775	Arfgap2	muscle	young	0.142	12.3	17.7	8.22	0.382	0.115
2366	Csnk1a1	muscle	young	0.0972	10.7	19.3	8.36	0.382	0.115
195	Itga5	muscle	young	0.217	0.0135	5.99	3.77	0.381	0.116
203	Tada2b	muscle	young	0.107	14.4	15.6	5.17	0.38	0.116
245	Ddrgk1	muscle	young	0.0756	8.1	21.9	7.1	0.38	0.116
549	Larp1b	muscle	young	0.0679	9.56	20.4	6.82	0.38	0.116
1216	Parvb	muscle	young	0.0771	2.94	3.06	5.94	0.38	0.116
658	Klhl21	muscle	young	0.13	19.8	10.2	8.06	0.379	0.117
900	Pelp1	muscle	young	0.054	16.7	13.3	5.01	0.379	0.117
1051	Rabggta	muscle	young	0.104	9.96	20	4.31	0.38	0.117
1063	Pex1	muscle	young	0.104	18.8	11.2	3.51	0.379	0.117
1372	Rxrg	muscle	young	0.14	6.76	23.2	6.6	0.379	0.117
1384	Cpsf4	muscle	young	0.154	19.7	10.3	3.44	0.379	0.117
1870	Vegfa	muscle	young	0.15	4.15	1.85	8.21	0.379	0.117
222	Dhrs7c	muscle	young	0.118	9.68	20.3	7.93	0.379	0.118
935	Atxn7l1	muscle	young	0.0884	1.22	4.78	4.19	0.378	0.118
1794	Ergic1	muscle	young	0.102	8.47	21.5	5.76	0.378	0.118
1464	Zfp36l2	muscle	young	0.147	1.81	4.19	4.43	0.377	0.119
1551	Tuba1c	muscle	young	0.141	22.3	7.73	2.56	0.377	0.119
1985	Tmed9	muscle	young	0.0999	5.4	0.604	6.04	0.376	0.119
179	Cops7a	muscle	young	0.0766	9.63	20.4	6.94	0.376	0.12
251	Yaf2	muscle	young	0.105	10.5	19.5	5.45	0.376	0.12
301	Plcd4	muscle	young	0.123	19.6	10.4	7.61	0.375	0.12
305	Trim35	muscle	young	0.12	6.18	23.8	7.73	0.376	0.12
1370	Zfp46	muscle	young	0.145	20.2	9.82	5.61	0.375	0.12
1574	Zfp24	muscle	young	0.108	12.9	17.1	6.12	0.376	0.12
2001	Exoc5	muscle	young	0.0825	13.2	16.8	5.67	0.375	0.12
2343	Klhl7	muscle	young	0.0949	12.1	17.9	6.2	0.375	0.12
211	Brms1l	muscle	young	0.06	3.91	2.09	4.83	0.375	0.121
962	Cdk19	muscle	young	0.234	15.1	14.9	6.77	0.374	0.121
1056	Fbrs	muscle	young	0.136	22.8	7.19	4.64	0.374	0.121
1142	Ppip5k1	muscle	young	0.134	21.9	8.13	7.14	0.374	0.121
1392	Sgta	muscle	young	0.0467	11.9	18.1	7.05	0.374	0.121
1618	Zscan12	muscle	young	0.149	19.8	10.2	3.99	0.374	0.121
1837	Rilpl2	muscle	young	0.09	8.72	21.3	3.07	0.375	0.121
40	Me1	muscle	young	0.113	10.6	19.4	8.98	0.373	0.122
902	Sh3bp5l	muscle	young	0.087	18.3	11.7	4.81	0.374	0.122
1873	Esf1	muscle	young	0.0819	9.53	20.5	5.62	0.373	0.122
1972	Hsp90aa1	muscle	young	0.229	6.73	23.3	6.51	0.373	0.122
415	Zfp512b	muscle	young	0.165	23.4	6.59	4.89	0.372	0.123
845	Clic4	muscle	young	0.126	0.918	5.08	5.9	0.373	0.123
1730	Nle1	muscle	young	0.186	9.71	20.3	3.64	0.373	0.123
2251	Spag7	muscle	young	0.094	7.52	22.5	6.9	0.372	0.123
414	Asph	muscle	young	0.112	4.68	1.32	8.46	0.371	0.124
76	Foxo4	muscle	young	0.0493	19.6	10.4	7.97	0.37	0.125
236	Fam189b	muscle	young	0.125	11.7	18.3	4.67	0.37	0.125
1769	Bcl6	muscle	young	0.164	7.55	22.5	6.82	0.37	0.125
1882	Abt1	muscle	young	0.0794	5.59	0.414	4.22	0.37	0.125
93	Gpnmb	muscle	young	0.21	3.1	2.9	1.75	0.369	0.126
370	Copz2	muscle	young	0.0934	6.89	23.1	4.73	0.369	0.126
532	Mlf1	muscle	young	0.122	13	17	8.26	0.369	0.126
708	Hsf1	muscle	young	0.104	6.62	23.4	5.97	0.369	0.126
2050	Mrpl4	muscle	young	0.102	5.97	0.0266	5.8	0.369	0.126
2238	Ncor1	muscle	young	0.0872	21.6	8.4	7.47	0.369	0.126
442	Txndc15	muscle	young	0.0809	10.1	19.9	5.62	0.367	0.127
1542	Postn	muscle	young	0.279	1.95	4.05	3.01	0.368	0.127
1566	Pias4	muscle	young	0.108	5.51	0.492	5.11	0.368	0.127
97	Klhl40	muscle	young	0.12	5.76	0.241	7.42	0.367	0.128
280	Ppp1r36	muscle	young	0.126	12	18	0.219	0.367	0.128
359	Lxn	muscle	young	0.185	5.34	0.661	1.41	0.367	0.128
1981	Slc30a9	muscle	young	0.0576	8.96	21	7.44	0.366	0.128
1984	Pygo2	muscle	young	0.138	7.48	22.5	4.18	0.367	0.128
766	Thap1	muscle	young	0.168	6.85	23.2	3	0.366	0.129
1232	Ufsp1	muscle	young	0.157	5.05	0.951	4.38	0.365	0.13
1527	Ccdc57	muscle	young	0.2	14.5	15.5	3.15	0.364	0.13
1714	U2af2	muscle	young	0.0726	3.04	2.96	5.96	0.364	0.13
2137	Col1a1	muscle	young	0.41	2.56	3.44	6.05	0.365	0.13
2160	Obscn	muscle	young	0.19	19.8	10.2	11.4	0.365	0.13
182	Gorasp1	muscle	young	0.0834	17.5	12.5	4.66	0.363	0.131
381	Mib2	muscle	young	0.052	5.66	0.342	5.15	0.363	0.131
817	B3gat3	muscle	young	0.112	8.07	21.9	5.66	0.363	0.131
1293	Lsm12	muscle	young	0.0882	8.02	22	6.45	0.364	0.131
2247	Cd3eap	muscle	young	0.099	6.89	23.1	4.77	0.363	0.131
2350	Gemin7	muscle	young	0.0884	8.6	21.4	5.6	0.363	0.131
622	Bpgm	muscle	young	0.0773	10.2	19.8	7.33	0.363	0.132
1626	Cul1	muscle	young	0.0837	17.3	12.7	7.07	0.362	0.132
1666	Abcb6	muscle	young	0.0641	5.77	0.228	0.299	0.363	0.132
2240	Psmb9	muscle	young	0.179	4.94	1.06	2.29	0.362	0.132
2390	Pebp1	muscle	young	0.0669	7.61	22.4	8.16	0.362	0.132
36	Olfml3	muscle	young	0.209	6.97	23	3.2	0.361	0.133
686	Nptn	muscle	young	0.055	13.5	16.5	6.98	0.361	0.133
1043	Nab2	muscle	young	0.246	0.566	5.43	2.74	0.361	0.133
1847	Lamtor1	muscle	young	0.0528	6.16	23.8	6.72	0.361	0.133
1848	Tspan31	muscle	young	0.0774	5.25	0.747	5.11	0.362	0.133
467	Tmem101	muscle	young	0.106	7.52	22.5	4.03	0.36	0.134
963	Rsl24d1	muscle	young	0.122	7.4	22.6	4.76	0.36	0.134
641	Aldh7a1	muscle	young	0.0652	6.12	23.9	5.48	0.359	0.135
683	Spns1	muscle	young	0.0622	8.64	21.4	5.38	0.359	0.135
1601	Babam1	muscle	young	0.074	7.93	22.1	6.36	0.359	0.135
1701	Zfp280d	muscle	young	0.0701	15.7	14.3	4.75	0.359	0.135
1733	Dnajb11	muscle	young	0.0455	6.61	23.4	5.75	0.36	0.135
1751	Ap2a1	muscle	young	0.0578	15.9	14.1	6.57	0.359	0.135
1780	Ube2g1	muscle	young	0.0335	12.7	17.3	7.83	0.359	0.135
2239	Agbl1	muscle	young	0.353	17.9	12.1	3.29	0.359	0.135
363	Psmc5	muscle	young	0.0641	7.22	22.8	7.35	0.359	0.136
906	Borcs7	muscle	young	0.125	9.07	20.9	4.31	0.359	0.136
1396	Cop1	muscle	young	0.0484	12.2	17.8	7.07	0.358	0.136
1865	Pgrmc2	muscle	young	0.054	11.5	18.5	5.56	0.358	0.136
1929	Elob	muscle	young	0.0708	8.93	21.1	7.04	0.358	0.136
62	Tusc2	muscle	young	0.0744	8.5	21.5	5.87	0.356	0.138
580	Eef2k	muscle	young	0.187	13.2	16.8	7.12	0.356	0.138
659	Tatdn2	muscle	young	0.0893	18.6	11.4	5.72	0.355	0.139
1629	Nup107	muscle	young	0.088	14.4	15.6	3.62	0.355	0.139
1887	Mgrn1	muscle	young	0.0753	20.6	9.39	6.51	0.355	0.139
2136	Sik3	muscle	young	0.0803	19.1	10.9	5.95	0.355	0.139
2193	Nit2	muscle	young	0.0821	6.81	23.2	4.58	0.355	0.139
242	Entpd6	muscle	young	0.113	8.05	22	4.18	0.352	0.141
945	Bms1	muscle	young	0.0637	2.96	3.04	6.05	0.353	0.141
1138	Unc119	muscle	young	0.148	8.76	21.2	3.04	0.353	0.141
1182	Oaz1	muscle	young	0.0559	7.6	22.4	8.81	0.353	0.141
1515	Dkc1	muscle	young	0.0685	11.7	18.3	5.58	0.352	0.141
1846	G6pc3	muscle	young	0.0645	10.5	19.5	5.92	0.353	0.141
1979	Cwf19l1	muscle	young	0.109	3.73	2.27	3.04	0.353	0.141
2123	Dnajc30	muscle	young	0.0872	12.5	17.5	5.04	0.353	0.141
55	Emp1	muscle	young	0.38	3.44	2.56	5.54	0.352	0.142
2372	Bicral	muscle	young	0.113	3.06	2.94	4.13	0.352	0.142
2399	Dctn5	muscle	young	0.0837	4.17	1.83	4.43	0.352	0.142
23	Hjv	muscle	young	0.0389	10.5	19.5	10	0.351	0.143
274	Fam131a	muscle	young	0.15	9.93	20.1	6.91	0.351	0.143
717	Crtc2	muscle	young	0.08	18.4	11.6	4.61	0.35	0.143
734	Ubxn6	muscle	young	0.0748	9.65	20.4	6.82	0.351	0.143
1089	Ctdsp2	muscle	young	0.104	1.61	4.39	7.47	0.35	0.143
1644	Mrps27	muscle	young	0.102	10.4	19.6	5.56	0.351	0.143
1776	Slc25a26	muscle	young	0.0729	8.52	21.5	5.2	0.351	0.143
2051	Dgcr6	muscle	young	0.114	9.68	20.3	5.56	0.351	0.143
2245	Xylt2	muscle	young	0.158	22.4	7.63	3.11	0.351	0.143
110	Fxr2	muscle	young	0.0377	4.5	1.5	7.77	0.35	0.144
452	Atp1a2	muscle	young	0.102	22.3	7.71	10.9	0.35	0.144
1478	Psmg1	muscle	young	0.0761	9.44	20.6	4.1	0.35	0.144
2421	Banf1	muscle	young	0.0849	7.18	22.8	6.35	0.35	0.144
2467	Snx5	muscle	young	0.0528	9.64	20.4	6.93	0.349	0.144
1237	Cfap36	muscle	young	0.0969	13.6	16.4	3.84	0.349	0.145
1884	Itm2b	muscle	young	0.102	7.66	22.3	8.28	0.349	0.145
2376	Phf10	muscle	young	0.0521	12.5	17.5	6.34	0.348	0.146
2412	Serp1	muscle	young	0.106	8.02	22	4.88	0.348	0.146
881	Fgfr4	muscle	young	0.182	2.6	3.4	1.96	0.347	0.147
929	Hnrnpl	muscle	young	0.0855	23.3	6.7	6.77	0.347	0.147
2119	Rpl5	muscle	young	0.0793	7.82	22.2	8.44	0.347	0.147
1471	Qsox1	muscle	young	0.0914	19	11	4.58	0.346	0.148
474	P2rx6	muscle	young	0.102	5.62	0.384	4.84	0.345	0.149
2446	Ddx46	muscle	young	0.0968	17.5	12.5	6.4	0.343	0.151
660	Zbtb18	muscle	young	0.0771	13.2	16.8	7.95	0.342	0.152
812	Ankrd1	muscle	young	0.385	4.42	1.58	4.18	0.342	0.152
1413	Zfp282	muscle	young	0.0852	20.2	9.77	3.91	0.343	0.152
2155	Zfp787	muscle	young	0.0849	21.4	8.6	5.48	0.342	0.152
54	Asb5	muscle	young	0.0563	19.1	10.9	8.32	0.341	0.153
78	Casq1	muscle	young	0.0727	8.16	21.8	11.3	0.341	0.153
228	Usp10	muscle	young	0.099	5.81	0.189	5.95	0.341	0.153
2186	Svil	muscle	young	0.162	20.5	9.55	8.86	0.341	0.153
2294	Stag1	muscle	young	0.104	16.5	13.5	5.41	0.341	0.153
1463	Psmb4	muscle	young	0.0944	8.13	21.9	7.39	0.34	0.154
2429	Ube4a	muscle	young	0.0848	16.1	13.9	5.87	0.34	0.154
118	Vat1	muscle	young	0.168	23.9	6.11	4.56	0.339	0.155
7	Slc20a1	muscle	young	0.177	5.57	0.428	4.58	0.338	0.156
535	Dpf3	muscle	young	0.0934	5.19	0.81	4.25	0.339	0.156
1205	Mob3a	muscle	young	0.167	2.51	3.49	2.54	0.339	0.156
1758	Afg3l1	muscle	young	0.0579	8.61	21.4	6.52	0.339	0.156
1838	Nrep	muscle	young	0.153	8.84	21.2	7.77	0.338	0.156
481	Yipf3	muscle	young	0.0554	6.88	23.1	5.61	0.337	0.157
229	Srebf1	muscle	young	0.21	6.06	23.9	6.83	0.337	0.158
503	Prmt3	muscle	young	0.0846	5.13	0.873	4.5	0.337	0.158
1407	Mfn2	muscle	young	0.0788	18.9	11.1	9.73	0.336	0.158
1588	Mettl16	muscle	young	0.0841	4.33	1.67	5.01	0.337	0.158
2041	Usp28	muscle	young	0.122	22.8	7.23	6.58	0.336	0.158
838	Stat5b	muscle	young	0.176	1.1	4.9	8.3	0.335	0.159
1183	Rab32	muscle	young	0.249	2.34	3.66	1.29	0.336	0.159
1321	Tfrc	muscle	young	0.202	14.2	15.8	7.84	0.335	0.159
1731	Plin5	muscle	young	0.374	21.4	8.62	4.63	0.335	0.159
1772	Vps4a	muscle	young	0.0541	10.1	19.9	6.7	0.335	0.159
2353	Pura	muscle	young	0.107	7.37	22.6	5.49	0.335	0.159
1030	Serping1	muscle	young	0.133	2.8	3.2	6.2	0.335	0.16
979	Tmem60	muscle	young	0.0729	7.7	22.3	4.6	0.334	0.161
1003	Smox	muscle	young	0.28	13.6	16.4	9.15	0.334	0.161
1467	Wdr46	muscle	young	0.0825	6.3	23.7	3.85	0.333	0.161
1486	Bcl7b	muscle	young	0.0506	4.3	1.7	5.01	0.333	0.161
1502	Insig2	muscle	young	0.0704	11.1	18.9	6.76	0.333	0.161
1810	Vash2	muscle	young	0.314	17.1	12.9	1.71	0.332	0.162
1885	Mlycd	muscle	young	0.176	21.4	8.56	7	0.333	0.162
1996	Trmt1	muscle	young	0.0973	16.1	13.9	5.92	0.333	0.162
907	Tmed2	muscle	young	0.0601	11.6	18.4	7.42	0.332	0.163
974	Inppl1	muscle	young	0.126	23.1	6.92	7.45	0.33	0.165
1614	Sppl2b	muscle	young	0.123	5.92	0.0792	4.34	0.33	0.165
1710	Col14a1	muscle	young	0.25	23.5	6.49	3.23	0.33	0.165
159	Map3k10	muscle	young	0.0749	8.29	21.7	6.42	0.329	0.166
306	Osbpl6	muscle	young	0.153	14.5	15.5	6.82	0.329	0.166
465	Nup85	muscle	young	0.0853	12	18	4.88	0.329	0.166
689	Tmbim6	muscle	young	0.0484	8.8	21.2	8.29	0.329	0.166
2111	Tfb2m	muscle	young	0.0616	10.6	19.4	6.23	0.329	0.166
1445	Elmsan1	muscle	young	0.113	23.6	6.43	4.22	0.328	0.167
1648	Farsa	muscle	young	0.0784	7.88	22.1	5.06	0.328	0.167
1765	Crebzf	muscle	young	0.0782	11.9	18.1	5.02	0.328	0.167
1910	Cuedc2	muscle	young	0.0886	7.48	22.5	6	0.327	0.168
432	Tsn	muscle	young	0.0438	9.34	20.7	6.2	0.326	0.169
1673	Pgam1	muscle	young	0.146	5.88	0.12	3.7	0.327	0.169
1889	Trub1	muscle	young	0.113	14.9	15.1	3.84	0.326	0.169
2131	Pam	muscle	young	0.113	0.502	5.5	5.47	0.327	0.169
434	Eif4e3	muscle	young	0.0618	8.43	21.6	5.93	0.326	0.17
713	Stim1	muscle	young	0.0693	20	9.95	8.3	0.326	0.17
1790	Cipc	muscle	young	0.0832	17.1	12.9	6.38	0.326	0.17
2233	Cerk	muscle	young	0.152	2.12	3.88	3.3	0.325	0.17
2341	Tpm4	muscle	young	0.193	23.7	6.3	5.66	0.325	0.17
2476	Tmod3	muscle	young	0.156	1.33	4.67	4.9	0.326	0.17
1544	Col6a2	muscle	young	0.203	1.5	4.5	5.95	0.324	0.171
587	Myh7b	muscle	young	0.544	0.969	5.03	2.97	0.324	0.172
740	Cdk20	muscle	young	0.253	5.39	0.606	2.06	0.323	0.172
1295	Htatsf1	muscle	young	0.0568	11.4	18.6	8.11	0.322	0.173
1822	Apobec2	muscle	young	0.0959	6.56	23.4	8.76	0.323	0.173
2322	Ythdf1	muscle	young	0.0283	12.7	17.3	6.04	0.323	0.173
1290	Araf	muscle	young	0.0656	9.59	20.4	7	0.321	0.175
1761	Pramef8	muscle	young	0.116	4.21	1.79	3.55	0.321	0.175
1816	Eif5	muscle	young	0.0991	12.7	17.3	8.38	0.322	0.175
1093	Ppp2r3a	muscle	young	0.0752	16.1	13.9	9.03	0.32	0.176
2347	Gpaa1	muscle	young	0.0688	9.78	20.2	5.3	0.32	0.176
1496	Ppp1r37	muscle	young	0.0574	6.62	23.4	6.81	0.319	0.177
542	Eef2	muscle	young	0.073	17.5	12.5	10.8	0.319	0.178
1954	N6amt1	muscle	young	0.101	19.3	10.7	4.11	0.319	0.178
2142	Fuca1	muscle	young	0.0705	9.24	20.8	4.93	0.319	0.178
2144	Cilp	muscle	young	0.361	0.398	5.6	5.07	0.319	0.178
154	Adipor1	muscle	young	0.0606	10.8	19.2	8.94	0.318	0.179
1653	Ino80e	muscle	young	0.103	0.0914	5.91	3.7	0.317	0.18
2435	Csnk1d	muscle	young	0.0397	21.3	8.72	6.59	0.317	0.18
292	Prkab1	muscle	young	0.137	21.2	8.82	3.86	0.316	0.181
353	Lsm4	muscle	young	0.0842	6.41	23.6	6.08	0.316	0.181
377	Scamp4	muscle	young	0.0423	20.7	9.34	0.0378	0.316	0.181
1472	Acvr2a	muscle	young	0.152	8.31	21.7	5.66	0.316	0.181
1734	Apba3	muscle	young	0.0604	3.3	2.7	6.36	0.316	0.181
193	Dap	muscle	young	0.178	3.85	2.15	3.09	0.315	0.182
556	Fgl2	muscle	young	0.266	1.15	4.85	3.61	0.316	0.182
2074	Metap1	muscle	young	0.0765	11.4	18.6	6.85	0.315	0.182
2187	Ano8	muscle	young	0.0607	2.49	3.51	5.51	0.315	0.182
537	Copg2	muscle	young	0.0564	16.6	13.4	4.62	0.315	0.183
1625	Ptpa	muscle	young	0.106	3.55	2.45	6.45	0.313	0.185
2211	Asb4	muscle	young	0.0705	10.9	19.1	4.96	0.313	0.185
2388	Stk25	muscle	young	0.0581	12.6	17.4	6.69	0.313	0.185
508	Mri1	muscle	young	0.0831	7.5	22.5	4.55	0.312	0.186
863	Plbd2	muscle	young	0.131	20.4	9.61	5.58	0.312	0.186
877	Stom	muscle	young	0.105	23.1	6.89	5.85	0.312	0.186
1353	Mapkap1	muscle	young	0.063	8.74	21.3	6.13	0.312	0.186
1688	Eif5b	muscle	young	0.0789	7.59	22.4	8.36	0.312	0.186
545	Max	muscle	young	0.0849	9.04	21	5.11	0.311	0.187
1219	Ppp3ca	muscle	young	0.0638	9.14	20.9	8.83	0.311	0.187
1261	Adam1a	muscle	young	0.147	9.52	20.5	1.09	0.311	0.187
1695	Rpp25l	muscle	young	0.149	11.2	18.8	5.23	0.311	0.187
1959	Stab1	muscle	young	0.175	21.9	8.06	4.2	0.311	0.187
140	Kcnj11	muscle	young	0.104	5.38	0.617	7.65	0.311	0.188
429	Atg12	muscle	young	0.0829	6.86	23.1	5.48	0.31	0.188
626	Selenoh	muscle	young	0.138	7.22	22.8	3.71	0.31	0.188
1439	Zdhhc16	muscle	young	0.0705	11	19	4.77	0.31	0.188
2230	Eef1d	muscle	young	0.0983	7.58	22.4	7.35	0.31	0.188
2310	Morc3	muscle	young	0.113	8.1	21.9	4.25	0.31	0.188
1405	Rnf121	muscle	young	0.0863	8.34	21.7	5.06	0.31	0.189
1424	Tpgs1	muscle	young	0.0971	6.63	23.4	4.81	0.309	0.189
1547	Hook1	muscle	young	0.205	15.2	14.8	5.85	0.309	0.189
1715	Flnc	muscle	young	0.172	23.6	6.42	9.82	0.31	0.189
2271	Ino80c	muscle	young	0.0531	13.1	16.9	5.96	0.309	0.189
2425	Epn1	muscle	young	0.0611	12	18	7.77	0.309	0.189
591	Capza2	muscle	young	0.0864	11	19	9.05	0.309	0.19
914	Casp3	muscle	young	0.127	6.63	23.4	1.93	0.309	0.19
11	Xirp1	muscle	young	0.328	3.11	2.89	7.44	0.308	0.191
2283	Ftsj3	muscle	young	0.0545	10.3	19.7	5.7	0.308	0.191
1171	Ube2q1	muscle	young	0.0769	14.9	15.1	4.95	0.307	0.192
758	Mtmr14	muscle	young	0.0662	16.2	13.8	5.05	0.306	0.193
1836	Ggcx	muscle	young	0.126	4.76	1.24	3.72	0.307	0.193
2246	Tm9sf3	muscle	young	0.0657	13.2	16.8	7.25	0.306	0.193
1090	Dipk1a	muscle	young	0.109	12.7	17.3	5.72	0.306	0.194
2220	Ltbp3	muscle	young	0.103	6.1	23.9	6.52	0.305	0.194
2404	Tbc1d13	muscle	young	0.0965	1.65	4.35	4.26	0.305	0.194
1239	Qdpr	muscle	young	0.0721	7.09	22.9	5.88	0.305	0.195
1443	Napa	muscle	young	0.048	8.92	21.1	7.23	0.305	0.195
2321	Oard1	muscle	young	0.0788	8.85	21.2	4.84	0.305	0.195
1230	Surf4	muscle	young	0.045	9.79	20.2	7.38	0.304	0.196
406	Rhbdd3	muscle	young	0.0839	11	19	5.25	0.303	0.197
451	P3h4	muscle	young	0.16	22.3	7.73	2.83	0.302	0.198
1980	Abce1	muscle	young	0.0671	14.3	15.7	6.65	0.303	0.198
2441	Stard8	muscle	young	0.146	5.63	0.366	4.91	0.302	0.198
325	Acss1	muscle	young	0.192	21	9.04	5.64	0.301	0.199
1160	Dnajc27	muscle	young	0.0566	19.6	10.4	7.27	0.302	0.199
1188	Spg11	muscle	young	0.139	19.7	10.3	3.63	0.301	0.199
2268	Pcyt2	muscle	young	0.12	23.9	6.05	5.14	0.302	0.199
466	Ulk2	muscle	young	0.112	14.4	15.6	7.79	0.301	0.2
2259	Prxl2b	muscle	young	0.092	8.42	21.6	7.23	0.301	0.2
249	Ncln	muscle	young	0.053	10.2	19.8	5.79	0.3	0.201
854	Cmtr1	muscle	young	0.119	1.79	4.21	2.65	0.3	0.201
1077	Pum2	muscle	young	0.101	14	16	7.41	0.3	0.201
1313	Dmrt2	muscle	young	0.122	7.23	22.8	2.93	0.3	0.201
1649	B4galt3	muscle	young	0.0974	5.97	0.0319	3.92	0.3	0.201
2076	Ctf1	muscle	young	0.128	12.6	17.4	3.93	0.299	0.202
35	Mtdh	muscle	young	0.0628	11.2	18.8	8.35	0.299	0.203
1716	Xbp1	muscle	young	0.0766	2.45	3.55	6.19	0.298	0.203
2398	Slc35c2	muscle	young	0.061	9.92	20.1	4.96	0.298	0.203
2411	Tnip1	muscle	young	0.0674	18.5	11.5	5.5	0.298	0.203
2426	Csnk2a1	muscle	young	0.0318	11.6	18.4	7.57	0.298	0.203
63	Maff	muscle	young	0.359	23.5	6.5	2.21	0.297	0.204
654	Tex261	muscle	young	0.0527	8.09	21.9	6.52	0.298	0.204
802	Fkbp8	muscle	young	0.0813	8.49	21.5	7.41	0.298	0.204
905	Zc3h7b	muscle	young	0.101	19	11	5.94	0.298	0.204
1068	Arvcf	muscle	young	0.1	2.44	3.56	4.55	0.298	0.204
2457	Map4	muscle	young	0.114	20	9.99	9.92	0.298	0.204
1048	Clcn1	muscle	young	0.157	18.9	11.1	8.18	0.297	0.205
2326	Actl6a	muscle	young	0.0534	6.32	23.7	4.62	0.297	0.205
1402	Rab6a	muscle	young	0.0731	11.4	18.6	7.35	0.296	0.206
701	Ubb	muscle	young	0.0653	6.28	23.7	9.15	0.296	0.207
827	Aktip	muscle	young	0.0533	8.92	21.1	6.72	0.294	0.208
870	Csnk2a2	muscle	young	0.0707	0.209	5.79	4.51	0.295	0.208
2167	Serpinb6a	muscle	young	0.107	11.4	18.6	9.26	0.295	0.208
930	Gga1	muscle	young	0.0364	10.6	19.4	6.32	0.294	0.209
1382	Kdelr1	muscle	young	0.0675	9.12	20.9	5.89	0.293	0.21
1845	Lonp1	muscle	young	0.0412	13.6	16.4	7.24	0.293	0.21
814	Ilkap	muscle	young	0.0846	6.56	23.4	5.85	0.292	0.211
1103	Lnpk	muscle	young	0.103	14.2	15.8	5.75	0.292	0.211
1821	Hnrnpul2	muscle	young	0.0377	21.5	8.47	7.04	0.292	0.211
1953	Clic1	muscle	young	0.217	1.77	4.23	3.9	0.292	0.211
2325	Gja3	muscle	young	0.0433	17.9	12.1	0.0371	0.292	0.211
831	Naxd	muscle	young	0.0785	8.31	21.7	5.17	0.291	0.212
1356	Pex14	muscle	young	0.0606	23.9	6.07	5.09	0.291	0.212
2305	Alg11	muscle	young	0.103	17.6	12.4	3.77	0.291	0.212
2406	Pank2	muscle	young	0.0787	14.2	15.8	5.13	0.292	0.212
756	Prpf3	muscle	young	0.105	10.3	19.7	4.61	0.291	0.213
1263	Tcn2	muscle	young	0.0648	16.4	13.6	4.41	0.291	0.213
1522	Polr3c	muscle	young	0.0736	9.15	20.8	5.37	0.291	0.213
215	Tcea3	muscle	young	0.0794	6.4	23.6	8.41	0.29	0.214
252	Slc25a29	muscle	young	0.195	11.7	18.3	3.58	0.29	0.214
547	Rnf44	muscle	young	0.087	0.116	5.88	5.19	0.29	0.214
830	Med4	muscle	young	0.0884	6.41	23.6	4.48	0.29	0.214
1428	Ddah1	muscle	young	0.28	2.09	3.91	2.88	0.29	0.214
111	Phpt1	muscle	young	0.102	19.8	10.2	0.577	0.289	0.215
912	Usp16	muscle	young	0.0682	11.9	18.1	6.85	0.289	0.215
1572	M6pr	muscle	young	0.0596	4.3	1.7	5.48	0.289	0.215
80	Slc25a38	muscle	young	0.0651	9.84	20.2	4.29	0.288	0.216
745	Hnrnpul1	muscle	young	0.0962	19	11	6.68	0.288	0.216
29	Id4	muscle	young	0.159	1.59	4.41	1.54	0.288	0.217
233	S100a10	muscle	young	0.227	3.23	2.77	4.48	0.288	0.217
575	Sephs2	muscle	young	0.121	4.89	1.11	5.96	0.288	0.217
1944	Ctsh	muscle	young	0.17	3.06	2.94	3.68	0.288	0.217
736	Stbd1	muscle	young	0.239	6.9	23.1	5.77	0.287	0.218
1650	Mob2	muscle	young	0.0548	9.54	20.5	6.13	0.286	0.219
2282	Phf7	muscle	young	0.153	13.4	16.6	4.55	0.287	0.219
2292	Psmd4	muscle	young	0.0456	8.73	21.3	7.86	0.287	0.219
2328	Golgb1	muscle	young	0.161	19.2	10.8	6.03	0.287	0.219
412	Mstn	muscle	young	0.226	14.9	15.1	7.2	0.286	0.22
2000	Srsf4	muscle	young	0.0745	0.496	5.5	5.42	0.285	0.22
2415	Bod1	muscle	young	0.0747	9.08	20.9	7.86	0.286	0.22
230	Rpl15	muscle	young	0.0606	7.68	22.3	7.88	0.285	0.222
1904	Lrch4	muscle	young	0.0283	15.5	14.5	0.0215	0.284	0.222
115	Tubb4b	muscle	young	0.096	6.19	23.8	7.85	0.283	0.223
1612	Slc9a3r1	muscle	young	0.162	1.03	4.97	2.02	0.283	0.223
427	Pigq	muscle	young	0.0659	4.12	1.88	5.02	0.283	0.224
1453	Dnajc19	muscle	young	0.0833	6.75	23.2	5.62	0.283	0.224
70	Yeats4	muscle	young	0.0764	6.37	23.6	4.22	0.282	0.225
162	Psap	muscle	young	0.0491	6.16	23.8	9.86	0.282	0.225
668	Slfn2	muscle	young	0.214	2.88	3.12	2.09	0.282	0.225
1399	Vti1b	muscle	young	0.0625	5.81	0.192	6.83	0.282	0.225
445	S100a6	muscle	young	0.201	2.08	3.92	5.08	0.281	0.227
538	Dctn1	muscle	young	0.0424	21.2	8.78	7.73	0.281	0.227
554	Nbl1	muscle	young	0.271	3.98	2.02	4.62	0.281	0.227
555	Gpat4	muscle	young	0.0534	8.96	21	6.43	0.28	0.227
869	Gtf2e1	muscle	young	0.0526	6.85	23.1	4.84	0.28	0.227
1834	Smoc2	muscle	young	0.0858	11.4	18.6	6.97	0.28	0.227
958	Stmn2	muscle	young	0.255	4.23	1.77	2.53	0.28	0.228
1120	Paics	muscle	young	0.0374	9.82	20.2	7.45	0.28	0.228
1736	Gcc2	muscle	young	0.0962	14.3	15.7	5.41	0.28	0.228
739	Cd34	muscle	young	0.112	21.9	8.1	6.08	0.279	0.229
674	Cep63	muscle	young	0.0427	5.1	0.903	5	0.279	0.23
1582	Naa38	muscle	young	0.126	5.65	0.352	4.85	0.278	0.23
1590	Tbck	muscle	young	0.104	0.808	5.19	4.06	0.279	0.23
1619	Adck2	muscle	young	0.102	14.9	15.1	2.4	0.279	0.23
899	Arhgap1	muscle	young	0.141	1.38	4.62	3.38	0.278	0.231
978	Prpf19	muscle	young	0.0446	22.6	7.4	7.83	0.277	0.232
2317	Taf15	muscle	young	0.0656	3.17	2.83	5.63	0.277	0.232
327	Cnnm4	muscle	young	0.244	3.11	2.89	3.51	0.276	0.233
672	Arpc5	muscle	young	0.115	1.77	4.23	4.69	0.276	0.233
25	Jph1	muscle	young	0.096	15.7	14.3	9.24	0.276	0.234
337	Bsdc1	muscle	young	0.0281	22.4	7.61	5.97	0.276	0.234
574	Pgm1	muscle	young	0.0979	11.9	18.1	10.9	0.276	0.234
2307	Ccdc84	muscle	young	0.167	5.54	0.456	2.69	0.276	0.234
2359	Cars2	muscle	young	0.134	8.62	21.4	4.59	0.276	0.234
1172	Prpf38b	muscle	young	0.082	0.898	5.1	5.57	0.275	0.235
1473	Ank3	muscle	young	0.098	16.1	13.9	7.13	0.275	0.235
1717	Capzb	muscle	young	0.0458	10.7	19.3	8.6	0.275	0.235
2008	Vps54	muscle	young	0.0787	11.3	18.7	5.57	0.275	0.235
2369	Fn3krp	muscle	young	0.105	3.88	2.12	3.12	0.275	0.235
131	Atf3	muscle	young	0.356	3.01	2.99	3.05	0.275	0.236
2456	Adamts2	muscle	young	0.113	23.5	6.55	4.22	0.274	0.236
1697	Lamp1	muscle	young	0.0331	7.1	22.9	9.4	0.274	0.237
1852	Ppl	muscle	young	0.256	19.1	10.9	3.42	0.274	0.237
2185	Castor2	muscle	young	0.102	1.4	4.6	6.77	0.274	0.237
2265	Poldip2	muscle	young	0.057	10.3	19.7	7.14	0.274	0.237
126	Park7	muscle	young	0.0643	8.49	21.5	9.41	0.273	0.238
1105	D2hgdh	muscle	young	0.0707	13.4	16.6	4.7	0.273	0.238
91	Tmem52	muscle	young	0.147	6.94	23.1	5.93	0.273	0.239
1242	Cdk17	muscle	young	0.0596	3.82	2.18	3.51	0.272	0.24
2236	Tmem64	muscle	young	0.0954	11.9	18.1	8.04	0.272	0.24
1890	Fam160a2	muscle	young	0.0546	18.3	11.7	4.8	0.271	0.241
2132	Rrm1	muscle	young	0.0674	11.7	18.3	5.91	0.271	0.241
1111	Zfp566	muscle	young	0.108	4.07	1.93	2.2	0.27	0.242
2428	Eef1akmt4	muscle	young	0.152	4.16	1.84	0.923	0.27	0.242
336	Mocs2	muscle	young	0.0701	11.2	18.8	5.92	0.27	0.243
1843	Pm20d2	muscle	young	0.287	17.8	12.2	3.92	0.27	0.243
972	Arfgap1	muscle	young	0.0983	18.9	11.1	5.49	0.269	0.244
1994	Zmynd10	muscle	young	0.142	7.64	22.4	0.342	0.269	0.244
968	Prmt5	muscle	young	0.0562	9.97	20	5.92	0.268	0.245
1272	Zfp687	muscle	young	0.131	18	12	4.47	0.268	0.245
1844	Rps16	muscle	young	0.101	5.63	0.369	7.01	0.269	0.245
297	Mtg2	muscle	young	0.079	7.24	22.8	4.63	0.268	0.246
526	Pcbp4	muscle	young	0.0921	7.03	23	6.28	0.268	0.246
724	Ifrd2	muscle	young	0.088	15	15	5.9	0.268	0.246
1064	Sephs1	muscle	young	0.0661	15.9	14.1	5.34	0.268	0.246
1259	Prkag2	muscle	young	0.124	7.46	22.5	4.34	0.268	0.246
1640	Zfp422	muscle	young	0.0741	22.9	7.08	3.77	0.268	0.246
2168	Nfix	muscle	young	0.0583	20.1	9.94	8.61	0.268	0.246
2199	Xpa	muscle	young	0.0804	12.8	17.2	3.35	0.268	0.246
631	Tmem214	muscle	young	0.0858	18.7	11.3	5.26	0.267	0.247
823	Dmwd	muscle	young	0.0541	8.17	21.8	6.03	0.266	0.248
1460	Serinc1	muscle	young	0.0565	12.7	17.3	8.12	0.267	0.248
1876	Atp2c1	muscle	young	0.0866	0.152	5.85	5.57	0.266	0.249
457	Pmpca	muscle	young	0.0359	13.5	16.5	7.84	0.265	0.25
715	Atp6v0b	muscle	young	0.0621	9.82	20.2	6.41	0.265	0.25
819	Crip1	muscle	young	0.206	1.5	4.5	4.43	0.265	0.25
2147	Imp3	muscle	young	0.0796	8.06	21.9	5.43	0.264	0.251
2202	Csnk2b	muscle	young	0.0749	9.03	21	6.5	0.265	0.251
805	Mettl22	muscle	young	0.0971	8.31	21.7	6.7	0.264	0.252
820	Iba57	muscle	young	0.14	22.1	7.93	4.14	0.264	0.252
1113	Ranbp3	muscle	young	0.0527	3.85	2.15	6	0.264	0.252
1127	Sec61a2	muscle	young	0.0666	6.12	23.9	5.74	0.263	0.253
2010	Rnaseh1	muscle	young	0.0697	4.65	1.35	3.59	0.263	0.253
1157	Msrb1	muscle	young	0.195	13.1	16.9	6.79	0.263	0.254
13	Bgn	muscle	young	0.216	2.11	3.89	5.47	0.262	0.255
822	Polg	muscle	young	0.0693	0.647	5.35	5.75	0.262	0.255
1395	Islr	muscle	young	0.224	3.32	2.68	4.67	0.262	0.255
2378	Ifitm3	muscle	young	0.166	2.3	3.7	5.07	0.262	0.256
2263	Rbmx	muscle	young	0.085	10.5	19.5	5.11	0.26	0.257
1208	Tada2a	muscle	young	0.131	17.6	12.4	4.78	0.26	0.258
1754	Calcoco1	muscle	young	0.0675	20.8	9.19	6.92	0.26	0.258
318	Cuedc1	muscle	young	0.065	14.9	15.1	8.31	0.259	0.259
832	Wnk2	muscle	young	0.194	16.1	13.9	7.33	0.259	0.259
102	Rab28	muscle	young	0.0477	7.42	22.6	7.08	0.259	0.26
646	Rpn2	muscle	young	0.0601	3.14	2.86	6.4	0.258	0.26
1457	Rbm38	muscle	young	0.158	8.61	21.4	7.63	0.259	0.26
256	Timm29	muscle	young	0.0563	14	16	7.06	0.258	0.261
808	Acsl6	muscle	young	0.109	13.7	16.3	5.75	0.258	0.261
769	Abcc5	muscle	young	0.0979	1.29	4.71	6.32	0.258	0.262
1039	Deaf1	muscle	young	0.0886	8.8	21.2	4.13	0.258	0.262
918	Galnt1	muscle	young	0.0949	13.7	16.3	7.3	0.257	0.263
938	Cant1	muscle	young	0.0809	6.4	23.6	4.55	0.257	0.263
217	Nupr1	muscle	young	0.24	3.48	2.52	3.26	0.256	0.264
323	R3hdm4	muscle	young	0.0456	9.59	20.4	7.24	0.256	0.264
425	Jsrp1	muscle	young	0.0954	8.75	21.3	8.97	0.256	0.264
504	Ifi30	muscle	young	0.169	18.4	11.6	2.78	0.256	0.264
716	Cpa3	muscle	young	0.235	23.8	6.18	1.39	0.256	0.264
923	Tjap1	muscle	young	0.0798	6.87	23.1	5.41	0.256	0.264
1315	Zc3h18	muscle	young	0.0674	1.17	4.83	5.78	0.256	0.264
1926	Ergic2	muscle	young	0.0684	12.8	17.2	6.62	0.256	0.264
270	Lrrc20	muscle	young	0.0458	10.2	19.8	8.32	0.255	0.265
257	Serf2	muscle	young	0.0648	7.04	23	8.12	0.255	0.266
335	Parp16	muscle	young	0.079	13.7	16.3	3.2	0.255	0.266
1427	Gpr180	muscle	young	0.0731	9.97	20	5.65	0.255	0.266
1620	Spg21	muscle	young	0.068	18.2	11.8	3.71	0.255	0.266
502	Abcf2	muscle	young	0.0412	10	20	7.69	0.254	0.267
1459	Map1lc3a	muscle	young	0.0924	6.18	23.8	7.7	0.254	0.267
1264	Rnf115	muscle	young	0.12	3.71	2.29	6.95	0.254	0.268
1997	Psip1	muscle	young	0.0659	4.46	1.54	5.13	0.254	0.268
409	Ppm1a	muscle	young	0.0382	9.04	21	8.67	0.253	0.269
573	Cars	muscle	young	0.0482	6.42	23.6	5.96	0.253	0.269
990	Klhl18	muscle	young	0.0639	3.08	2.92	4.2	0.253	0.269
1530	Eif4g3	muscle	young	0.102	21.6	8.44	8.09	0.253	0.269
2430	Rbp7	muscle	young	0.193	4.29	1.71	1.34	0.253	0.269
988	Tnpo2	muscle	young	0.104	0.377	5.62	5.57	0.253	0.27
2171	Npr2	muscle	young	0.104	0.035	5.96	6.13	0.252	0.27
742	Fbxl4	muscle	young	0.121	15.1	14.9	5.64	0.252	0.271
1020	Vezt	muscle	young	0.0846	14.3	15.7	6.08	0.252	0.271
1768	Lrp10	muscle	young	0.045	21.9	8.14	5.59	0.252	0.271
1075	Slc35a4	muscle	young	0.0586	12	18	6.33	0.252	0.272
1694	Pomt2	muscle	young	0.0855	9.96	20	3.81	0.251	0.272
2206	Atp6v1e1	muscle	young	0.0568	8.05	21.9	7.15	0.251	0.272
1565	Adssl1	muscle	young	0.0402	5.8	0.196	10.3	0.25	0.273
1799	Klhdc3	muscle	young	0.0558	14.3	15.7	6.96	0.25	0.273
1144	Nol7	muscle	young	0.0462	8.47	21.5	6.7	0.25	0.274
1158	Frs3	muscle	young	0.0648	5.66	0.343	2.96	0.25	0.274
1792	Slc49a4	muscle	young	0.0402	15.4	14.6	6.87	0.25	0.274
2379	Vps11	muscle	young	0.0594	21.6	8.4	5.37	0.25	0.274
2422	Nkap	muscle	young	0.0736	16.9	13.1	4.31	0.25	0.274
2439	Cbx8	muscle	young	0.137	5.54	0.462	2.2	0.25	0.274
521	Cebpd	muscle	young	0.374	18.2	11.8	4.46	0.249	0.275
2042	Fam216a	muscle	young	0.0893	17.3	12.7	2.47	0.25	0.275
196	Srl	muscle	young	0.0954	19.7	10.3	11	0.249	0.276
1130	Snapc5	muscle	young	0.0801	2.32	3.68	4.83	0.249	0.276
2285	Dusp23	muscle	young	0.105	6.16	23.8	5.65	0.248	0.277
2291	Kank3	muscle	young	0.138	13	17	4.89	0.248	0.277
562	Prcc	muscle	young	0.0757	6.19	23.8	6.02	0.247	0.278
1860	Sike1	muscle	young	0.108	6.78	23.2	4.91	0.248	0.278
355	Derl1	muscle	young	0.0455	5.09	0.906	6.7	0.247	0.279
1939	Vkorc1l1	muscle	young	0.102	13.7	16.3	5.85	0.247	0.279
2346	Sra1	muscle	young	0.0796	10.4	19.6	5.9	0.247	0.279
1770	Alpk3	muscle	young	0.0817	24	6.03	8.47	0.246	0.28
408	Dedd	muscle	young	0.0627	8.06	21.9	5.87	0.246	0.281
2181	Emp3	muscle	young	0.204	1.41	4.59	2.82	0.245	0.282
24	Fam78a	muscle	young	0.132	9.1	20.9	5.41	0.245	0.283
75	Midn	muscle	young	0.127	23.5	6.53	5.06	0.244	0.283
1118	Rpap1	muscle	young	0.107	14.6	15.4	5.02	0.245	0.283
329	Commd9	muscle	young	0.0823	9.55	20.4	5.06	0.244	0.284
354	Tmsb4x	muscle	young	0.125	1.54	4.46	7.43	0.244	0.284
847	Atxn7l2	muscle	young	0.0972	7.35	22.6	3.76	0.244	0.284
1044	Utp20	muscle	young	0.0897	18.3	11.7	4.62	0.244	0.284
2112	Raly	muscle	young	0.0691	5.53	0.473	6.23	0.244	0.284
2300	Ube2q2	muscle	young	0.0626	13	17	6.36	0.244	0.284
253	Vezf1	muscle	young	0.0814	20	10	7.65	0.243	0.286
785	Mdm2	muscle	young	0.071	6.1	23.9	6.58	0.243	0.286
1450	Ywhaq	muscle	young	0.142	3.16	2.84	4.58	0.243	0.286
1092	Rapgef5	muscle	young	0.161	17	13	3.29	0.242	0.287
1686	Lgi2	muscle	young	0.137	20.5	9.52	2.88	0.242	0.287
1757	Pwp2	muscle	young	0.0633	9.31	20.7	4.97	0.243	0.287
219	Hdlbp	muscle	young	0.0798	20.4	9.64	9.12	0.242	0.288
2014	Tigar	muscle	young	0.091	13	17	7.96	0.242	0.288
2156	Brcc3	muscle	young	0.0689	13.7	16.3	5.12	0.242	0.288
578	Csnk1g2	muscle	young	0.0318	8.17	21.8	7.44	0.241	0.289
784	Rnf8	muscle	young	0.118	17.9	12.1	2.61	0.241	0.289
204	Btg2	muscle	young	0.173	24	6.02	4.48	0.241	0.29
276	Spa17	muscle	young	0.0978	3.49	2.51	2.75	0.24	0.29
1379	Col6a1	muscle	young	0.17	1.97	4.03	6	0.24	0.29
2269	Nmi	muscle	young	0.113	3.09	2.91	3.1	0.241	0.29
1827	Ubqln2	muscle	young	0.0625	11.9	18.1	5.06	0.24	0.291
1180	Slc38a3	muscle	young	0.183	7.83	22.2	6.66	0.239	0.292
2288	Orai1	muscle	young	0.0796	10	20	5.66	0.239	0.292
1637	Tpd52l1	muscle	young	0.117	4.92	1.08	5.31	0.239	0.293
247	Ak3	muscle	young	0.0511	5.52	0.481	6.55	0.238	0.294
592	mt-Atp6	muscle	young	0.346	21.4	8.56	5.42	0.238	0.294
1245	Rab2a	muscle	young	0.0767	9.83	20.2	8.62	0.238	0.294
1417	Ruvbl1	muscle	young	0.0573	7.81	22.2	5.1	0.238	0.294
1674	Eif3b	muscle	young	0.0419	13.9	16.1	7.38	0.238	0.294
1708	Ptcd1	muscle	young	0.0745	16.4	13.6	4.2	0.238	0.294
1132	Gps2	muscle	young	0.0499	6.6	23.4	5.89	0.238	0.295
1331	Tmem115	muscle	young	0.0526	4.82	1.18	4.77	0.238	0.295
639	Cmya5	muscle	young	0.177	17.4	12.6	12	0.237	0.296
1789	Magt1	muscle	young	0.0451	5.46	0.536	5.97	0.237	0.296
2284	Eftud2	muscle	young	0.0412	14.6	15.4	5.2	0.237	0.296
991	Ccdc97	muscle	young	0.0451	19.6	10.4	5.84	0.236	0.297
2149	Tmem167b	muscle	young	0.06	4.5	1.5	5.06	0.236	0.297
2478	Mrpl32	muscle	young	0.0695	7	23	5.25	0.236	0.297
2413	Fastk	muscle	young	0.0746	8.76	21.2	7.98	0.236	0.298
598	Mcfd2	muscle	young	0.0909	5.86	0.137	5.61	0.235	0.299
1153	Dnmt3a	muscle	young	0.113	4.61	1.39	6.54	0.235	0.299
1434	Cdan1	muscle	young	0.0655	20.7	9.26	3.43	0.235	0.299
117	Zfand3	muscle	young	0.0322	6.02	24	7.85	0.234	0.302
405	Raf1	muscle	young	0.0432	6.11	23.9	7.78	0.233	0.302
613	Nus1	muscle	young	0.0598	9.09	20.9	5.92	0.233	0.302
901	Slu7	muscle	young	0.0319	22.4	7.61	5.91	0.233	0.302
387	Mbd3	muscle	young	0.0406	5.65	0.346	7.35	0.232	0.304
844	Ecpas	muscle	young	0.0973	14.3	15.7	8.64	0.232	0.304
1914	Synj2bp	muscle	young	0.0437	10.9	19.1	6.54	0.233	0.304
151	Trappc6b	muscle	young	0.0704	8.51	21.5	6.05	0.232	0.305
1968	Lig4	muscle	young	0.0965	12.2	17.8	4.05	0.231	0.306
2172	Sms	muscle	young	0.0967	9.71	20.3	7.77	0.231	0.307
1196	Dmap1	muscle	young	0.0622	13.6	16.4	4.57	0.23	0.308
430	Kcnc4	muscle	young	0.184	9.23	20.8	6.36	0.229	0.309
536	Alas1	muscle	young	0.125	13	17	7.4	0.23	0.309
1696	Ercc3	muscle	young	0.0649	2.18	3.82	4.14	0.23	0.309
472	Eid1	muscle	young	0.0897	5.5	0.505	5.1	0.229	0.31
865	Zdhhc9	muscle	young	0.0686	7.32	22.7	3.61	0.229	0.31
61	Tmem38a	muscle	young	0.0375	13.7	16.3	10.5	0.229	0.311
407	Tmem150a	muscle	young	0.0836	5.21	0.785	5.36	0.229	0.311
916	Vamp1	muscle	young	0.0746	14.1	15.9	5.7	0.229	0.311
1017	Zfp641	muscle	young	0.0899	0.000153	6	4.73	0.229	0.311
1456	Echdc1	muscle	young	0.0723	5.45	0.545	5.03	0.228	0.311
1507	Rev3l	muscle	young	0.143	14.8	15.2	5.41	0.229	0.311
2375	Nek7	muscle	young	0.0788	14.1	15.9	8.27	0.229	0.311
160	Nudt3	muscle	young	0.0734	8.23	21.8	7.34	0.227	0.313
567	Nxn	muscle	young	0.0447	11.2	18.8	6.36	0.228	0.313
1741	Sema6d	muscle	young	0.134	5.54	0.463	4.62	0.227	0.313
139	Kcmf1	muscle	young	0.0593	12.3	17.7	8.76	0.227	0.314
1254	Rnf40	muscle	young	0.0419	12.7	17.3	5.95	0.227	0.314
2225	Pa2g4	muscle	young	0.0517	7.14	22.9	5.56	0.227	0.314
181	Csrp3	muscle	young	0.514	23.7	6.35	6.35	0.227	0.315
365	Coro1c	muscle	young	0.125	2.42	3.58	3.97	0.226	0.315
570	Amfr	muscle	young	0.0529	10.1	19.9	8.38	0.227	0.315
1329	Cacna1s	muscle	young	0.121	19	11	10.5	0.226	0.315
1934	Zfp428	muscle	young	0.138	4.62	1.38	2.45	0.227	0.315
1974	Wtap	muscle	young	0.0597	12.2	17.8	5.64	0.226	0.315
2013	Clint1	muscle	young	0.048	1.76	4.24	6.29	0.227	0.315
774	Sar1b	muscle	young	0.0634	8.75	21.2	9.36	0.226	0.316
964	Dolk	muscle	young	0.0716	10.6	19.4	5.12	0.226	0.316
1655	Ghr	muscle	young	0.0924	15.5	14.5	7.98	0.226	0.316
489	Pls3	muscle	young	0.147	3.55	2.45	4.92	0.225	0.317
1269	Alg3	muscle	young	0.0646	8.99	21	3.72	0.225	0.317
259	Egln3	muscle	young	0.336	0.442	5.56	5.57	0.225	0.318
433	St3gal3	muscle	young	0.0478	3.17	2.83	6.65	0.225	0.318
364	Rassf3	muscle	young	0.137	3.73	2.27	6.6	0.224	0.319
976	Dnajb6	muscle	young	0.0453	12	18	6.84	0.224	0.319
1301	Ddx49	muscle	young	0.0477	8.8	21.2	4.96	0.224	0.319
2165	Tbcc	muscle	young	0.0824	19.3	10.7	3.56	0.224	0.319
[truncated: 1,127 more rows]
