# Supplementary material for: Adaptation of the transcriptional response to resistance exercise over 4 weeks of daily training
Source: FASEB J. 2022 Dec 5;37(1):e22686. doi: 10.1096/fj.202201418R (PMC13281843; doi:10.1096/fj.202201418R)
Supplement: Supplementary file 4 — Appendix S4 [file FSB2-37-e22686-s004.xlsx]

## Sheet: Venn result comparison
Studies Included	Genes # Overlapped	Gene Name
Chaillou Cui et al. 2020 Pillon et al. 2020 Spillover Turner et al. 2019	10	myc
		atf3
		amd1
		bgn
		hmox1
		ankrd1
		lox
		col3a1
		ehd4
		col1a1
Chaillou Cui et al. 2020 Spillover Turner et al. 2019	3	hk2
		egr1
		itga5
Chaillou Cui et al. 2020 Pillon et al. 2020 Spillover	2	klhl40
		lum
Chaillou Pillon et al. 2020 Spillover Turner et al. 2019	8	col6a1
		fabp5
		sparc
		msn
		thy1
		col6a2
		maff
		f2r
Chaillou Cui et al. 2020 Pillon et al. 2020 Turner et al. 2019	8	ifrd1
		angptl2
		sfrp4
		col5a2
		col1a2
		ky
		srxn1
		rrad
Cui et al. 2020 Pillon et al. 2020 Spillover Turner et al. 2019	11	tnfrsf12a
		hbegf
		ppp1r27
		irs2
		abra
		nr4a3
		mgp
		asb5
		dnajb4
		xirp1
		dnaja4
Chaillou Cui et al. 2020 Spillover	4	c1qb
		csf1r
		serpine1
		mfap4
Chaillou Spillover Turner et al. 2019	4	rab31
		tuba1a
		klf6
		anxa2
Chaillou Pillon et al. 2020 Spillover	2	gpx8
		cfl1
Chaillou Cui et al. 2020 Turner et al. 2019	6	mmp2
		map3k8
		fam171b
		ampd3
		pvr
		col14a1
Chaillou Cui et al. 2020 Pillon et al. 2020	4	c1qtnf3
		trim63
		svep1
		plin4
Chaillou Pillon et al. 2020 Turner et al. 2019	33	slc7a5
		lamb1
		fat1
		aspn
		mrc2
		thbd
		ccdc80
		sulf2
		tgfb3
		col15a1
		tmem45a
		cd109
		tspan18
		col6a3
		ppard
		fam198b
		col5a1
		olfml2b
		prcp
		sec24d
		mest
		snai2
		ecm2
		tet1
		cthrc1
		capn6
		ogn
		plin2
		cdkn1a
		itm2a
		ednra
		hmcn1
		nid1
Cui et al. 2020 Spillover Turner et al. 2019	12	klf5
		klhl31
		thbs1
		sat1
		rab15
		hsp90aa1
		btg2
		eef1a1
		fos
		ier5
		csrnp1
		rcan1
Cui et al. 2020 Pillon et al. 2020 Spillover	10	mustn1
		hspa1b
		fam78a
		enah
		sik1
		mafk
		plin5
		mid1ip1
		usp28
		flnc
Pillon et al. 2020 Spillover Turner et al. 2019	24	col4a2
		tpm4
		stom
		diaph1
		vegfa
		rnd3
		sdc4
		lmod1
		ywhaz
		egln1
		midn
		prkx
		ddit3
		fuca1
		efna1
		rhoc
		lxn
		sel1l3
		col4a1
		col18a1
		clic4
		parva
		coro1c
		plcl2
Cui et al. 2020 Pillon et al. 2020 Turner et al. 2019	15	ctsk
		sox4
		pde4d
		lgi1
		cyr61
		glul
		arid5a
		thbs4
		zfand5
		bach1
		smad3
		pdk4
		filip1
		gabarapl1
		ppargc1a
Chaillou Spillover	24	islr
		olfml3
		tmem140
		cilp
		nucb2
		grn
		cstb
		slfn2
		unc93b1
		lgmn
		mrc1
		c1qa
		fstl1
		pdpn
		loxl1
		tuba1c
		ifi30
		rab7b
		cd44
		cd74
		fcer1g
		c1qc
		lgals3
		litaf
Chaillou Cui et al. 2020	24	pamr1
		sema6c
		tnc
		cd68
		ccdc141
		mt2
		odf3l2
		pde4a
		mpeg1
		h2-eb1
		ctss
		h2-aa
		itgb1bp2
		thbs2
		mmp14
		ptprs
		aqp4
		ddit4l
		fn1
		ankrd33b
		runx1
		igf2bp2
		mfap5
		mt1
Chaillou Turner et al. 2019	36	kdelr3
		plk2
		gadd45a
		sbno2
		mamstr
		stab1
		fat4
		adm
		loxl3
		ptn
		tubb6
		epha3
		cd72
		fem1b
		man1c1
		adamts2
		myof
		bmp1
		dusp5
		gja1
		thbs3
		mxra8
		soat1
		antxr1
		dab2
		marcks
		bst1
		myd88
		lrrc17
		cxcl16
		cercam
		timp1
		adamts12
		ccl2
		ugcg
		cdh11
Chaillou Pillon et al. 2020	22	boc
		epb41l3
		fkbp10
		ebf1
		pxdn
		cmtm3
		zdbf2
		fscn1
		ltbp4
		actr3b
		ppic
		oas2
		timp2
		slc8a3
		tspan6
		ptgfrn
		spon2
		sfrp2
		adam12
		fxyd5
		igf2
		tmem173
Cui et al. 2020 Spillover	24	rnf115
		sec14l5
		gpnmb
		lrrc38
		slc37a4
		eda2r
		slc38a2
		s100a4
		lyz2
		axl
		ppp1r15a
		hspb7
		ell
		tor3a
		dnajb1
		ftl1
		pla2g7
		lmod2
		cryab
		trib1
		acss1
		otud1
		slc20a1
		csrp3
Spillover Turner et al. 2019	27	glis2
		echs1
		rasgrp3
		pnpla8
		anxa1
		tagln2
		emp3
		cd14
		sdcbp
		capn2
		vim
		ifitm3
		gfpt2
		cdnf
		tspo
		pnp
		phlda1
		hif1a
		ckap4
		chac1
		pea15
		tnfrsf1b
		junb
		tbkbp1
		six1
		clic1
		pgam1
Pillon et al. 2020 Spillover	21	coq10b
		vat1
		spg21
		myadm
		tspyl1
		apoe
		ywhaq
		cavin1
		aebp1
		fgl2
		atp8b2
		acot9
		ralb
		tmcc2
		e2f6
		lima1
		nr4a1
		hsd11b1
		map1a
		arpc5
		dynlt1
Cui et al. 2020 Turner et al. 2019	28	map3k14
		npc1
		sqstm1
		nup210
		slc39a14
		cyp2e1
		mknk2
		hspb8
		pld2
		sh3kbp1
		tiam1
		odc1
		pitpnc1
		slc22a4
		scn4b
		angptl4
		myo10
		bag3
		por
		klf10
		vasp
		tiam2
		ank1
		lpin1
		arid5b
		pmp22
		fkbp5
		myf6
Cui et al. 2020 Pillon et al. 2020	28	rbm20
		cfh
		ddit4
		gprc5c
		ucp2
		phlda3
		trim7
		nfat5
		tmem43
		lmcd1
		zcchc2
		mapre2
		vgll2
		nrap
		lrrc2
		azin1
		hspa1a
		clip1
		jun
		igfbp4
		syne1
		zbtb16
		sorbs1
		colq
		fnip1
		osbpl8
		eif4a1
		hsf2
Pillon et al. 2020 Turner et al. 2019	419	znf789
		slc35a5
		gng11
		dusp16
		nfxl1
		slc6a1
		imp3
		smoc2
		cav2
		far2
		fam111a
		fam129b
		klhdc1
		esam
		foxo1
		ccm2l
		serinc5
		cnnm4
		fastkd3
		sirt1
		slc15a4
		hectd2
		fbxl7
		rrbp1
		znf274
		sh3yl1
		chst15
		micall1
		nufip2
		mbd6
		mfsd6
		adcy4
		eva1a
		nlrc5
		arhgef2
		mxra5
		snn
		nbl1
		tesk2
		ankrd50
		mmrn2
		senp8
		clec14a
		prkag2
		tusc3
		nedd4
		ccdc136
		ino80c
		pim1
		manba
		kazald1
		lipa
		ssbp3
		dok7
		pygo1
		cacna1s
		ints6
		timp3
		amt
		kl
		trim32
		nop58
		htra1
		atxn7l2
		nr1d2
		tnfaip8
		page4
		gimap2
		myh9
		sh2b3
		cdk2ap1
		sptssa
		pno1
		cyp4b1
		maml2
		rrs1
		mctp1
		ankfy1
		plppr4
		rictor
		dennd2a
		sap130
		supt3h
		pag1
		pms1
		irf2
		tarbp1
		fam117b
		zfhx4
		a2m
		rin2
		tmsb10
		mblac2
		anks1a
		kif3b
		cd93
		pik3c2b
		cdc37l1
		sgcg
		prkcq
		znf133
		sh3bgrl2
		fam124b
		rimklb
		cpeb4
		nop16
		fcn3
		arap3
		chd7
		cxcr4
		dennd2c
		ednrb
		col5a3
		tm4sf18
		rbp1
		ctps2
		fam110b
		tmem101
		tpcn1
		neto2
		zbtb10
		ubp1
		acly
		tnfrsf21
		mat2a
		arl15
		crispld1
		exosc10
		samd13
		furin
		kdr
		axin2
		ada
		hhex
		plekho1
		nrp1
		s100pbp
		clip2
		fgd5
		olfml2a
		cldn12
		adcyap1r1
		abi3bp
		spag9
		l3mbtl1
		slc25a43
		mal
		adamtsl3
		nop2
		jam2
		tshz1
		scn3b
		enpp2
		hyls1
		zbtb43
		rnf44
		zc3h6
		ndrg3
		cyb5d2
		tfpi2
		stambpl1
		tob2
		pptc7
		klkb1
		cd34
		ccdc28a
		ets1
		dchs1
		efnb2
		xaf1
		glt8d2
		cd300lg
		chd3
		zfp2
		golph3l
		mtcl1
		pde2a
		plxnd1
		rab2b
		ccnb1
		gas2l3
		pgm2
		ankrd37
		tril
		sbk1
		spen
		pitx2
		fam172a
		mylk2
		kdm5b
		bcam
		pxdc1
		cln8
		krcc1
		ppib
		rnf125
		cav1
		wwtr1
		ehd2
		spin4
		mettl7b
		rusc1
		ctcf
		zc3hav1
		chordc1
		kctd15
		lrrc66
		sirt4
		fbxo34
		larp4
		cyyr1
		pprc1
		plxdc1
		xpo4
		asap2
		fzd6
		gpr176
		kpna2
		csrnp2
		rhoj
		tmem119
		pcsk5
		gimap4
		ppm1d
		robo4
		avil
		nes
		gls
		cbr1
		tspan2
		pdgfrb
		skp2
		kbtbd8
		dusp14
		stx3
		tbc1d9
		ndufa4l2
		fabp4
		vps45
		marcksl1
		wdfy1
		jmy
		pls3
		tceal8
		cdh5
		heyl
		dgkd
		il6r
		rcbtb1
		rab3ip
		ppp1r16b
		kat8
		rgl1
		olfml1
		sash1
		plekhf1
		cdk5rap3
		crk
		etf1
		dgkh
		sh3rf1
		adgrl2
		mettl1
		pik3cg
		dpf3
		cdca7l
		lasp1
		nrbf2
		fmo1
		shcbp1
		dtnbp1
		hlf
		itga2
		actn4
		tmem106c
		igf1
		chsy3
		chn1
		sms
		chst3
		glcci1
		klhl42
		irs1
		nid2
		parp4
		arhgdib
		pcdh12
		lamc1
		colgalt1
		clcf1
		nipsnap3a
		fancg
		appl2
		cacng1
		tcf4
		fam189a2
		colec12
		rftn2
		spats2
		trim45
		tmem163
		tshz3
		faxdc2
		josd1
		nfkbia
		clec1a
		ankrd29
		lama4
		lpar6
		aff4
		igfbp7
		bace2
		ace
		tmem87b
		slc3a2
		tek
		ehd3
		ikzf2
		slc36a1
		tnfaip8l1
		chd6
		atg4c
		gpld1
		sh3bgrl
		gjc1
		rras2
		ccdc51
		nav1
		tram2
		ccdc110
		ccdc146
		rab13
		dixdc1
		slc19a2
		arhgap31
		arhgef26
		zmiz1
		slc2a10
		ttc7b
		wnt5a
		fyttd1
		jag1
		impdh1
		wipf1
		paqr8
		tie1
		dhrs7b
		rara
		vangl1
		hey1
		cldn5
		il1rl1
		elk3
		aplnr
		pald1
		rbp7
		prdm1
		ablim3
		slc25a33
		pan2
		cry1
		wisp1
		esm1
		znf521
		lbh
		echdc2
		slc38a1
		tgfb1i1
		tdrd10
		hspg2
		syt11
		tp53inp2
		dcp1b
		tbc1d15
		synj2
		card6
		elf2
		tspan12
		glce
		igfbp3
		akirin2
		smarcal1
		lurap1l
		paaf1
		rfesd
		adcy7
		heatr6
		zic1
		samd9
		opn3
		meox2
		mum1l1
		lonrf3
		nfil3
		map4k4
		slc22a5
		myo1b
		dhrs1
		s100a16
		gng2
		ldb2
		camk2n1
		lrrc52
		fyn
		crim1
		rai14
		spin1
		slc43a3
		tle1
		kcnj8
		rasgrf2
		epb41l1
		heph
		b3gnt5
		ttc31
		abhd2
		hip1
		ifi27
		loxl2
Chaillou	201	cyth4
		sirpa
		ptprj
		plod2
		gxylt2
		tubb5
		tmem8c
		cks2
		scube2
		mir134
		themis2
		aw551984
		dact1
		ankrd10
		rtp4
		slc2a1
		scn7a
		fyb
		col11a1
		fcrls
		dsel
		ms4a6c
		pfkl
		bicc1
		tmem106a
		scd2
		slfn4
		cxcl5
		cpxm1
		sulf1
		klhl38
		ccl8
		mfap2
		oas1a
		mn1
		9530091c08rik
		wfdc17
		c1qtnf6
		sh3pxd2a
		casq2
		slfn1
		arpp21
		grb10
		maged1
		csrp2
		fbn1
		dpep2
		acod1
		myl6b
		dpysl3
		plagl1
		ptafr
		plekhh2
		efemp2
		tpd52
		ms4a7
		meg3
		slc15a3
		cxcl10
		col12a1
		oasl2
		il2rg
		cmpk2
		igsf10
		h2-ab1
		nckap1l
		klhl13
		lrrc15
		agtr2
		ms4a6d
		sesn3
		ms4a4a
		clec4a3
		clec4e
		smox
		aa467197
		pgm5
		ptbp1
		angptl1
		gzme
		tmem8
		lrrn1
		cd53
		ccl7
		serpinb1a
		rgs10
		nlrp1c-ps
		fcgr1
		hilpda
		krt80
		nov
		efhd2
		mir380
		clec4n
		matn2
		fndc1
		maged2
		gm15448
		c5ar1
		plpp7
		sh3pxd2b
		lilr4b
		dpt
		crtap
		ndn
		msr1
		sfrp1
		mir376b
		itga11
		fcgr2b
		tnmd
		myl4
		plek
		mxra7
		gm21451
		ccr5
		ssc5d
		chrna1
		af357355
		prepl
		mir377
		zfp354c
		scimp
		cd300ld5///cd300ld4///cd300ld3
		cd300ld5
		plaur
		cysltr1
		ccl6
		ablim1
		card14
		amd2
		p4ha3
		adgre1
		piezo2
		dlk1
		eepd1
		mir341
		hck
		cd180
		slfn8
		mir382
		hpse
		pcolce
		ms4a4c
		il1rn
		clec4a1
		mir379
		ccl3
		prn
		peg3
		cgref1
		twf1
		ly86
		sgpl1
		mirg
		tlr7
		aldh1a2
		pf4
		slc9a9
		fbxo31
		slamf7
		fibin
		itgb2
		ptgs2
		edil3
		plxdc2
		srpx2
		slc15a5
		sparcl1
		tnnt2
		mir300
		agpat9
		il4ra
		pirb
		rcn3
		fkbp7
		akr1b8
		prelid1
		ms4a6b
		trim30d
		tlr1
		creb3l1
		dclk1
		myh3
		nt5dc2
		fmc1
		fbxo32
		ero1l
		gulp1
		ai607873
		supt6
		gpr65
		ccl9
		slc11a1
		ncam1
		apobec1
		c3ar1
		pacrg
		pdgfrl
		col8a1
		dq267102
Spillover	215	fhl1
		ube2d1
		cdh13
		arfgap3
		ybey
		tmsb4x
		phkb
		dap
		casp3
		actb
		rabep2
		tmbim1
		ccdc91
		tyrobp
		dbt
		zfp36l2
		igfbp6
		serpinb6a
		pink1
		aldh6a1
		loc100911932
		dhcr24
		newgene_621351
		rtn4
		tgfb1
		serp1
		mrgprf
		ampd1
		tab2
		p4ha1
		rab32
		smco1
		ehhadh
		loc100911186
		copz2
		zfp622
		actn2
		irak3
		cox7a1
		sdhaf2
		crip1
		prima1
		gpx1
		cspg4
		osbpl6
		loc100360413
		abracl
		loc100359583
		copg2
		zfp91
		cuedc1
		rpl10
		fkbp4
		s1pr2
		cd300le
		loc100909595
		tsc22d1
		zfp709
		lsmem1
		mgrn1
		ctdsp1
		masp1
		aabr07032724.3
		s100a10
		b3galnt1
		rbl2
		newgene_1582994
		tst
		vopp1
		phkg1
		atp8b1
		lrrc14b
		tln1
		polr2m
		qsox1
		pygm
		ninj1
		ctnna1
		loc680491
		mob3a
		aabr07066180.1
		dynll2
		neurl1
		aabr07030499.1
		aabr07026112.1
		cd48
		hspb6
		niban2
		capg
		csrp1
		fech
		btg1
		nfyb
		plac9
		cdk19
		sema7a
		ecm1
		glmp
		prss23
		dstn
		gbe1
		cdr2
		bcat2
		gm2a
		cnn2
		hsd3b7
		ccnd1
		pgm1
		ubald2
		cyhr1
		camk2g
		cdk17
		ppp3cb
		folr2
		aabr07054368.1
		actr3
		mvp
		ghr
		klhl33
		st3gal3
		asb9
		pgm2l1
		fndc5
		dynll1
		eif4e3
		tmem176a
		vsir
		nupr1
		tes
		gpd1l
		cox6a1
		stbd1
		scpep1
		mavs
		pelo
		bpgm
		ccdc43
		ssr1
		loc100361457
		mns1
		s100a6
		tf
		id4
		rnase4
		aabr07063082.1
		suclg2
		agbl1
		loc100360087
		loc100364435
		gstm7
		btd
		pfkfb1
		park7
		dcaf6
		lipg
		calm2
		satb1
		parvb
		cmya5
		phka1
		anxa5
		pramef8
		agtpbp1
		loc498675
		loc100909784
		reep1
		laptm5
		cd9
		tpm3
		snurf
		cybb
		dhdds
		ctsb
		p4htm
		rt1-da
		slc25a25
		vamp1
		uap1
		mccc2
		gpd1
		mrpl45
		srbd1
		vcl
		r3hdm2
		lcp1
		pmepa1
		bcl2l11
		hjv
		tmem233
		zfand2a
		csf1
		sh3bgrl3
		nab2
		sar1b
		scn1b
		aabr07032724.1
		cotl1
		ppl
		mb
		habp4
		rab30
		aabr07068316.1
		zfp110
		ppp1r36
		rt1-ba
		loc108348108
		tnks2
		loc100911991
		acad11
		snai3
		tcea3
		gpcpd1
		me1
		ehbp1
		emp1
Cui et al. 2020	205	tnfaip2
		gm4861
		maf
		c4b
		myo5a
		fam105b
		dgat2
		pck1
		b4galt1
		gck
		bb123696
		net1
		mtus1
		msrb2
		tgfbi
		myh8
		tnni1
		actc1
		3110062m04rik
		stc2
		sobp
		srebf1
		slc25a34
		c3
		kdsr
		ip6k3
		acot2
		slc45a4
		fam78b
		angptl7
		catsper4
		mpz
		napb
		ramp1
		apod
		sh3bp2
		ern1
		pfkfb3
		lrp1
		rgcc
		foxo6
		zswim4
		tmem181b-ps
		mettl21c
		ttc9
		slc25a22
		dcn
		oacyl
		rmi2
		gm1821
		ino80
		ankrd2
		cd74,mir5107
		uchl1
		cdh4
		tgfbr3
		fbp2
		cyfip2
		cntfr
		dot1l
		spsb1
		tnnt1
		sln
		alox5ap
		serpina3n
		hmgcs2
		pank1
		nrep
		mkl1
		igfbp5
		erbb2ip
		impact
		grem2
		mdga1
		fzd9
		zhx2
		adamts1
		cry2
		grb14
		tnnc1
		pdgfb
		ai464131
		lrtm1
		ccdc50
		a330023f24rik,mir29b-2,mir29c
		il6ra
		hba-a1,hba-a2
		tnrc18
		lamc2
		cdhr3
		plcd4
		pi16
		psmd11
		scara5
		twf2
		lrrc58
		ubxn4
		g0s2
		adcy9
		cited4
		agt
		pdlim3
		rnf144b
		nav2
		frmd6
		myog
		ostn
		tlr4
		prx
		myoz3
		tfrc
		ctxn3
		2900026a02rik
		tet2
		fmo2
		ccdc134
		prosc
		hgs
		comp
		kcng4
		pik3r1
		spock2
		hps5
		sap30
		kbtbd13
		tbc1d1
		pnpla3
		cat
		slc41a3
		fbln1
		abcd2
		myh13
		arhgap26
		mafa
		fam134b
		aff1
		spp1
		gm20735,snai3
		ccdc88c
		eya2
		9330133o14rik
		6430548m08rik
		2310016d03rik
		nt5c1a
		gm13889
		fam214b
		samd4
		igfn1
		dock4
		adpgk
		cbr2
		kcnb1
		st6galnac4
		eif4ebp1
		slc7a2
		cyp2f2
		spns2
		crhr2
		tpra1
		lynx1
		6430571l13rik
		ppapdc3
		myl3
		postn
		lingo3
		slc35f5
		cyp26b1
		tlr5
		nudt18
		2010111i01rik,mir24-1
		sh3rf2
		mlec
		2410006h16rik
		tns3
		zfp36
		dusp27
		prkag3
		ucp3
		egfr
		eml1
		fmod
		smtn
		mir5114,scd2
		mocos
		col11a2
		sesn1
		ptpla
		trp63
		klhl30
		rabif
		dnmt3a
		mbp
		tacc2
		fam131a
		garem
		2310057m21rik
		stk39
		cidec
		hspb1
		casq1
		ang,rnase4
		sypl2
		pfkfb4
		cnksr1
		osgin1
Turner et al. 2019	811	impdh2
		prickle2
		tmem198
		stat5b
		rbbp9
		usp31
		ell2
		numb
		adam20
		dock1
		lrch2
		zeb2
		il1r1
		grasp
		c3orf70
		rbpms2
		npas3
		manf
		calr3
		ebf3
		stx12
		rrn3
		lhx6
		fndc3b
		nfkbiz
		mtmr2
		eif4g2
		scn11a
		aldh1a3
		gin1
		hdac4
		pkd2
		ranbp3
		fsd2
		c17orf75
		smpdl3a
		p2ry8
		c14orf28
		gpr160
		cog7
		tdrd6
		grm3
		lama5
		phc2
		zmym3
		dock8
		mboat2
		gpx3
		tmem2
		ddx21
		bhlhe22
		arrb1
		elovl5
		mta3
		etv6
		reep2
		nfasc
		srgap3
		setdb1
		clasp2
		vangl2
		zhx3
		cntnap4
		grtp1
		tmem204
		galns
		guca2b
		pikfyve
		chst11
		tbx2
		trnt1
		dyrk2
		rab12
		kank4
		ptgds
		clcn1
		c4orf32
		arx
		nod1
		il4r
		srgn
		per3
		nkx3-1
		tpbg
		lgalsl
		ints3
		arhgap1
		mt1x
		ext1
		mpzl2
		atf6
		golm1
		samsn1
		actn1
		lix1l
		bcl6b
		zbtb40
		entpd1
		baz1a
		nr1i3
		dnajc13
		ube2j1
		ubtf
		gdpd3
		dhps
		sry
		st6galnac3
		klhl21
		acy1
		jkamp
		ndc80
		sdc1
		2004-09-01
		rcbtb2
		kpna5
		slc25a15
		atxn2
		tnfsf10
		kcnip2
		dusp19
		tk1
		c16orf46
		dnaja1
		fam102a
		cntnap1
		itpr3
		mapre3
		taf1d
		rpl3
		os9
		zdhhc23
		gem
		kcnmb4
		slc7a1
		rprm
		map2
		mbd5
		shc1
		cyp1b1
		c1orf54
		cga
		rftn1
		plcz1
		pitpnb
		tubgcp3
		prkd1
		ca14
		osmr
		nr5a2
		nol4l
		ica1
		adamts4
		id3
		f3
		dock9
		fam19a2
		plagl2
		tbk1
		pagr1
		cdrt1
		serpinb9
		fam20c
		tert
		wfdc5
		btnl9
		nkx6-1
		ankrd46
		ifi16
		ccdc102b
		atp1b4
		gmfg
		mt1h
		rab26
		nolc1
		hhla3
		ltbp2
		dtx3
		wtap
		meis1
		hcp5
		foxf2
		ift27
		trim56
		ajuba
		pars2
		lrrtm4
		hs2st1
		erg
		acvr2a
		pabpc3
		c20orf141
		lhfpl2
		dcdc2
		kif3c
		mak
		artn
		exosc8
		ubash3b
		kitlg
		necap2
		tas2r41
		c11orf40
		esrp1
		riok1
		tmem74b
		gbp3
		rpusd1
		gadd45b
		arid4a
		utrn
		osbpl10
		nudt4
		afap1l2
		slc10a2
		pi4k2a
		she
		man1b1
		kif25
		ets2
		dnhd1
		cd55
		lpin2
		pkhd1
		tmem88
		runx1t1
		rasip1
		bbof1
		fli1
		lcn6
		myh10
		fnbp4
		ankrd40
		cish
		adora2b
		klf2
		ube2l6
		als2cl
		kiaa0226l
		hsd17b11
		sh3bp5
		ntf3
		btn2a1
		serpina3
		fkbp11
		pdik1l
		atf7
		trerf1
		stat3
		filip1l
		adap2
		rag1
		nos3
		lrig2
		pcyox1
		tex19
		tbc1d2b
		gmnn
		loc81691
		hoxc9
		ptprm
		bmp5
		spata7
		plxna2
		jade3
		polr1c
		gpihbp1
		bcl10
		anln
		cd2ap
		fam134a
		cblb
		sgms2
		clic2
		aagab
		lyn
		dennd6a
		mamdc2
		gpr183
		ppp4r2
		dpf2
		ctage5
		eif2ak3
		lpar4
		krt15
		fkbp9
		atf7ip2
		avpr1a
		lrrc37b
		grid1
		sts
		tmem98
		abhd5
		ctif
		c9orf72
		irf8
		csf2rb
		kiaa0922
		ssfa2
		znf264
		crispld2
		cby1
		dmap1
		ube2d2
		ypel2
		aoc3
		coil
		nedd9
		caprin2
		msi2
		csrnp3
		dtl
		aoah
		tmem105
		lrrc4c
		ankmy2
		c19orf52
		znf366
		arhgap28
		mt1e
		tmod3
		lage3
		znf174
		caps2
		cripak
		dkk3
		s100a11
		ddx5
		mapk4
		selk
		lcor
		mdc1
		rbms2
		ifitm2
		nnmt
		trpc7
		fam43a
		pik3ip1
		mettl8
		sv2b
		slc25a18
		pi4kb
		omd
		kdm2b
		cdk1
		ak8
		colec11
		znf658
		prkd2
		id2
		champ1
		thap3
		eapp
		elk1
		znf75a
		tnfrsf10d
		mgll
		c1orf198
		cops7b
		fam49b
		dbp
		lzts1
		cyfip1
		slc5a2
		tcf7l2
		cttn
		mecom
		hla-f
		pde10a
		fam57a
		nrip1
		mageb3
		gna14
		hao1
		thap11
		med14
		c11orf1
		arl4c
		was
		irf1
		ermap
		itgax
		tnfrsf1a
		rcor3
		nfya
		slc1a7
		fgr
		cmtm6
		arhgap25
		znf100
		rrp12
		cd84
		gatad2a
		urm1
		ccl11
		gnat2
		n4bp1
		sh2d3c
		zbtb3
		kcnh3
		cryzl1
		tmem19
		znf609
		ltb4r
		sin3a
		hoga1
		nanog
		plekhg1
		tbc1d13
		acvr2b
		rcc2
		stim2
		zbtb47
		cyp4x1
		ptpre
		ubtd2
		pcgf5
		gzmk
		bmf
		klrf1
		chsy1
		slc16a9
		gmppa
		slc27a3
		faim
		pdzrn3
		gmfb
		pten
		prkce
		fam13c
		abcc2
		mansc1
		sertad1
		mb21d2
		usp30
		hoxd1
		mfsd11
		dolpp1
		itih5
		ash2l
		apobec2
		cabin1
		lcp2
		pld5
		znf273
		prkcg
		prkcd
		map3k11
		gnaz
		slc9b2
		rgs5
		ctdsp2
		dcbld1
		slc16a6
		bcr
		npff
		arhgef15
		stk38l
		fosl2
		iars2
		rnf122
		cbfa2t2
		psmb8
		zyx
		arrdc4
		igf2bp3
		btn3a1
		nrn1
		fblim1
		serpinb8
		zbtb4
		wdr54
		vash2
		insig1
		dnal4
		chd1
		c19orf12
		dnm3
		prkcdbp
		cep41
		hla-dmb
		eif3l
		bmp2k
		bid
		prnp
		tctn2
		c11orf31
		parp16
		srpk2
		serpinh1
		tubgcp6
		prnd
		ankdd1a
		rabgap1l
		abce1
		kank2
		mgat4b
		znf451
		tnfrsf14
		zmym1
		tmem127
		tgm2
		slc9a8
		hspd1
		snx14
		tns1
		egr2
		mkrn1
		gpr146
		gja4
		tmem109
		mkl2
		pycr1
		wnk2
		slc8a1
		c10orf53
		igip
		qprt
		cdc16
		ttc30b
		usp21
		acer3
		srpx
		linc00472
		c11orf42
		sptbn1
		or2f1
		fam101b
		erlin2
		mlh1
		ccnl2
		srgap1
		art5
		txnl4b
		rbm14
		canx
		mettl17
		ugdh
		prpsap2
		rap2a
		zmym2
		prex2
		rhobtb1
		cd69
		nphp1
		cmklr1
		rbm4b
		drc7
		cenpk
		znf101
		cbfb
		lims1
		chmp1b
		cep57l1
		cxxc5
		ahr
		sema6a
		zbtb46
		slc27a1
		eif4e
		mmp3
		unc13d
		errfi1
		ifna10
		rassf5
		papss1
		rnf24
		picalm
		abca5
		tmem45b
[truncated: 1,108 more rows]
